# Supplementary material for: Peri-Substituted Acyl Pyrrolyl Naphthalenes: Synthesis, Reactions and Photophysical Properties
Source: Molecules. 2025 Mar 24;30(7):1429. doi: 10.3390/molecules30071429 (PMC11990698; doi:10.3390/molecules30071429)
Supplement: Supplementary file 1 [file molecules-30-01429-s001.zip]

Archive with 5 entries (5 files):
- CheckCIF reports.pdf
- CIF for Compound 6.cif
- CIF for Compound 7.cif
- CIF for Compound 8.cif
- supplementary information.pdf
