# Supplementary material for: Peri-Substituted Acyl Pyrrolyl Naphthalenes: Synthesis, Reactions and Photophysical Properties
Source: Molecules. 2025 Mar 24;30(7):1429. doi: 10.3390/molecules30071429 (PMC11990698; doi:10.3390/molecules30071429)
Supplement: Supplementary file 1 [file molecules-30-01429-s001.zip › CIF for Compound 6.cif]

 data_publication_text
_publ_contact_author_name        'Robert D. Pike'
_publ_contact_author_address     
;Department of Chemistry
College of William and Mary
P. O. Box 8795
Williamsburg, VA 23187-8795
;

_publ_contact_author_email       rdpike@wm.edu
_publ_contact_author_phone       757-221-2555
_publ_contact_author_fax         757-221-2715
loop_
_publ_author_name
_publ_author_address
'Christopher Abelt'
;Department of Chemistry
College of William and Mary
P. O. Box 8795
Williamsburg, VA 23187-8795
;
'Junkai Zhao'
;Department of Chemistry
College of William and Mary
P. O. Box 8795
Williamsburg, VA 23187-8795
;
'Robert D. Pike'
;Department of Chemistry
College of William and Mary
P. O. Box 8795
Williamsburg, VA 23187-8795
; 
_publ_requested_journal        
;
Molecules
;
_publ_section_title            
;
Peri-Substituted Acyl Pyrrolyl Naphthalenes:  
Synthesis, Reactions and Photophyical Properties
; 

data_mo_CJA007_0m_a
 
_audit_creation_method            'SHELXL-2018/3'
_shelx_SHELXL_version_number      '2018/3'
_chemical_name_systematic         ?
_chemical_name_common             ?
_chemical_melting_point           ?
_chemical_formula_moiety          
 'C15 H9 N O' 
_chemical_formula_sum
 'C15 H9 N O' 
_chemical_formula_weight          219.23

loop_
 _atom_type_symbol
 _atom_type_description
 _atom_type_scat_dispersion_real
 _atom_type_scat_dispersion_imag
 _atom_type_scat_source
 'C'  'C'   0.0033   0.0016
 'International Tables Vol C Tables 4.2.6.8 and 6.1.1.4'
 'H'  'H'   0.0000   0.0000
 'International Tables Vol C Tables 4.2.6.8 and 6.1.1.4'
 'N'  'N'   0.0061   0.0033
 'International Tables Vol C Tables 4.2.6.8 and 6.1.1.4'
 'O'  'O'   0.0106   0.0060
 'International Tables Vol C Tables 4.2.6.8 and 6.1.1.4'
 
_space_group_crystal_system       monoclinic
_space_group_IT_number            5
_space_group_name_H-M_alt         'C 2'
_space_group_name_Hall            'C 2y'
 
_shelx_space_group_comment
;
The symmetry employed for this shelxl refinement is uniquely defined
by the following loop, which should always be used as a source of
symmetry information in preference to the above space-group names.
They are only intended as comments.
;
 
loop_
 _space_group_symop_operation_xyz
 'x, y, z'
 '-x, y, -z'
 'x+1/2, y+1/2, z'
 '-x+1/2, y+1/2, -z'
 
_cell_length_a                    30.5846(19)
_cell_length_b                    4.7880(3)
_cell_length_c                    14.5788(8)
_cell_angle_alpha                 90
_cell_angle_beta                  108.541(2)
_cell_angle_gamma                 90
_cell_volume                      2024.1(2)
_cell_formula_units_Z             8
_cell_measurement_temperature     100(2)
_cell_measurement_reflns_used      4557
_cell_measurement_theta_min        2.34
_cell_measurement_theta_max       25.19

_exptl_crystal_description       'blade'
_exptl_crystal_colour            'yellow'
_exptl_crystal_density_meas       ?
_exptl_crystal_density_method     ?
_exptl_crystal_density_diffrn     1.439          
_exptl_crystal_F_000              912
_exptl_transmission_factor_min    ?
_exptl_transmission_factor_max    ?
_exptl_crystal_size_max           0.410
_exptl_crystal_size_mid           0.110
_exptl_crystal_size_min           0.020
_exptl_absorpt_coefficient_mu     0.091
_shelx_estimated_absorpt_T_min    0.964
_shelx_estimated_absorpt_T_max    0.998
_exptl_absorpt_correction_type    'numerical'
_exptl_absorpt_correction_T_min   0.8191                
_exptl_absorpt_correction_T_max   0.9819 
_exptl_absorpt_process_details    'SADABS (Sheldrick, 2004)'
_exptl_special_details 
; 
 ? 
;
_diffrn_ambient_temperature       100(2)
_diffrn_radiation_wavelength      0.71073
_diffrn_radiation_type            MoK\a
_diffrn_measurement_device              '\k--geometry diffractometer'
_diffrn_measurement_device_type         'Bruker D8 VENTURE'
_diffrn_measurement_method              '\f and \w scans'
_diffrn_radiation_monochromator         'multilayer mirror'
_diffrn_radiation_type                  'Mo K\a'
_diffrn_source_source                   'microfocus sealed tube'
_diffrn_source_type                     'Incoatec I\mS 3.0'
_diffrn_reflns_number             23927
_diffrn_reflns_av_unetI/netI      0.0751
_diffrn_reflns_av_R_equivalents   0.1007
_diffrn_reflns_limit_h_min        -37
_diffrn_reflns_limit_h_max        37
_diffrn_reflns_limit_k_min        -5
_diffrn_reflns_limit_k_max        5
_diffrn_reflns_limit_l_min        -18
_diffrn_reflns_limit_l_max        17
_diffrn_reflns_theta_min          2.337
_diffrn_reflns_theta_max          26.047
_diffrn_reflns_theta_full         25.242
_diffrn_measured_fraction_theta_max   0.998
_diffrn_measured_fraction_theta_full  0.998
_diffrn_reflns_Laue_measured_fraction_max    0.998
_diffrn_reflns_Laue_measured_fraction_full   0.998
_diffrn_reflns_point_group_measured_fraction_max   0.997
_diffrn_reflns_point_group_measured_fraction_full  0.998
_reflns_number_total              3959
_reflns_number_gt                 3511
_reflns_threshold_expression      'I > 2\s(I)'
_reflns_Friedel_coverage          0.774
_reflns_Friedel_fraction_max      0.996
_reflns_Friedel_fraction_full     0.997
 
_reflns_special_details
;
 Reflections were merged by SHELXL according to the crystal
 class for the calculation of statistics and refinement.
 
 _reflns_Friedel_fraction is defined as the number of unique
 Friedel pairs measured divided by the number that would be
 possible theoretically, ignoring centric projections and
 systematic absences.
;
 
_computing_data_collection        'APEX5 (Bruker AXS, 2023)'
_computing_cell_refinement        'SAINTPLUS (Bruker AXS, 2004)'
_computing_data_reduction         'SAINTPLUS'
_computing_structure_solution     'SHELXS97 (Sheldrick, 1997)'
_computing_structure_refinement   'SHELXL-2014/5 (Sheldrick, 2014)'
_computing_molecular_graphics     'SHELXLE (Hubschle, 2011)'
_computing_publication_material   'Mercury 2021.3.0 (CCDC, 2021)'
_refine_special_details
;
 ?
;
_refine_ls_structure_factor_coef  Fsqd
_refine_ls_matrix_type            full
_refine_ls_weighting_scheme       calc
_refine_ls_weighting_details
'w=1/[\s^2^(Fo^2^)+(0.0475P)^2^+0.9494P] where P=(Fo^2^+2Fc^2^)/3'
_atom_sites_solution_primary      ?
_atom_sites_solution_secondary    ?
_atom_sites_solution_hydrogens    geom
_refine_ls_hydrogen_treatment     constr
_refine_ls_extinction_method      none
_refine_ls_extinction_coef        .
_refine_ls_abs_structure_details
;
 Flack x determined using 1333 quotients [(I+)-(I-)]/[(I+)+(I-)]
 (Parsons, Flack and Wagner, Acta Cryst. B69 (2013) 249-259).
;
_refine_ls_abs_structure_Flack    0.8(10)
_chemical_absolute_configuration  ?
_refine_ls_number_reflns          3959
_refine_ls_number_parameters      307
_refine_ls_number_restraints      1
_refine_ls_R_factor_all           0.0541
_refine_ls_R_factor_gt            0.0467
_refine_ls_wR_factor_ref          0.1148
_refine_ls_wR_factor_gt           0.1084
_refine_ls_goodness_of_fit_ref    1.027
_refine_ls_restrained_S_all       1.027
_refine_ls_shift/su_max           0.000
_refine_ls_shift/su_mean          0.000
 
loop_
 _atom_site_label
 _atom_site_type_symbol
 _atom_site_fract_x
 _atom_site_fract_y
 _atom_site_fract_z
 _atom_site_U_iso_or_equiv
 _atom_site_adp_type
 _atom_site_occupancy
 _atom_site_site_symmetry_order  
 _atom_site_calc_flag
 _atom_site_refinement_flags_posn
 _atom_site_refinement_flags_adp
 _atom_site_refinement_flags_occupancy
 _atom_site_disorder_assembly
 _atom_site_disorder_group
O1 O 0.54259(7) 0.7759(5) 0.87309(15) 0.0304(5) Uani 1 1 d . . . . .
N1 N 0.61066(8) 0.5251(5) 0.72896(16) 0.0213(5) Uani 1 1 d . . . . .
C1 C 0.61785(9) 0.9168(6) 0.8776(2) 0.0216(6) Uani 1 1 d . . . . .
C2 C 0.62236(10) 1.1093(7) 0.9498(2) 0.0253(7) Uani 1 1 d . . . . .
H2 H 0.597808 1.134420 0.975743 0.030 Uiso 1 1 calc R U . . .
C3 C 0.66250(10) 1.2694(7) 0.9858(2) 0.0277(7) Uani 1 1 d . . . . .
H3 H 0.665402 1.397634 1.037140 0.033 Uiso 1 1 calc R U . . .
C4 C 0.69758(10) 1.2411(7) 0.9470(2) 0.0258(7) Uani 1 1 d . . . . .
H4 H 0.724467 1.352980 0.971083 0.031 Uiso 1 1 calc R U . . .
C5 C 0.72996(9) 1.0194(7) 0.8295(2) 0.0255(7) Uani 1 1 d . . . . .
H5 H 0.756797 1.132509 0.851485 0.031 Uiso 1 1 calc R U . . .
C6 C 0.72591(10) 0.8295(7) 0.7573(2) 0.0267(7) Uani 1 1 d . . . . .
H6 H 0.750050 0.811916 0.729725 0.032 Uiso 1 1 calc R U . . .
C7 C 0.68655(10) 0.6600(6) 0.7232(2) 0.0235(7) Uani 1 1 d . . . . .
H7 H 0.684328 0.527446 0.673476 0.028 Uiso 1 1 calc R U . . .
C8 C 0.65133(9) 0.6864(6) 0.76202(19) 0.0208(6) Uani 1 1 d . . . . .
C9 C 0.65412(9) 0.8815(6) 0.83680(19) 0.0205(6) Uani 1 1 d . . . . .
C10 C 0.69448(9) 1.0488(6) 0.8719(2) 0.0226(6) Uani 1 1 d . . . . .
C11 C 0.57505(9) 0.7495(7) 0.8407(2) 0.0232(6) Uani 1 1 d . . . . .
C12 C 0.57361(9) 0.5535(7) 0.7645(2) 0.0229(6) Uani 1 1 d . . . . .
C13 C 0.54007(10) 0.3656(7) 0.7150(2) 0.0257(7) Uani 1 1 d . . . . .
H13 H 0.511002 0.337640 0.724253 0.031 Uiso 1 1 calc R U . . .
C14 C 0.55668(10) 0.2235(7) 0.6487(2) 0.0272(7) Uani 1 1 d . . . . .
H14 H 0.540728 0.083217 0.604665 0.033 Uiso 1 1 calc R U . . .
C15 C 0.60014(10) 0.3232(6) 0.6587(2) 0.0244(6) Uani 1 1 d . . . . .
H15 H 0.619520 0.262511 0.622962 0.029 Uiso 1 1 calc R U . . .
C16 C 0.66161(9) 0.4054(6) 0.3820(2) 0.0221(6) Uani 1 1 d . . . . .
O2 O 0.68242(7) 0.2153(5) 0.54091(14) 0.0304(5) Uani 1 1 d . . . . .
N2 N 0.58361(8) 0.0494(5) 0.33606(16) 0.0223(6) Uani 1 1 d . . . . .
C17 C 0.69949(10) 0.5758(7) 0.4018(2) 0.0266(7) Uani 1 1 d . . . . .
H17 H 0.722269 0.568628 0.463774 0.032 Uiso 1 1 calc R U . . .
C18 C 0.70505(10) 0.7608(7) 0.3316(2) 0.0298(7) Uani 1 1 d . . . . .
H18 H 0.731577 0.876849 0.346052 0.036 Uiso 1 1 calc R U . . .
C19 C 0.67225(10) 0.7739(7) 0.2424(2) 0.0292(7) Uani 1 1 d . . . . .
H19 H 0.675978 0.902950 0.195930 0.035 Uiso 1 1 calc R U . . .
C20 C 0.59872(10) 0.6069(7) 0.1256(2) 0.0299(7) Uani 1 1 d . . . . .
H20 H 0.601736 0.734447 0.078071 0.036 Uiso 1 1 calc R U . . .
C21 C 0.56160(10) 0.4325(8) 0.1047(2) 0.0301(7) Uani 1 1 d . . . . .
H21 H 0.539125 0.440014 0.042377 0.036 Uiso 1 1 calc R U . . .
C22 C 0.55582(10) 0.2421(7) 0.1731(2) 0.0271(7) Uani 1 1 d . . . . .
H22 H 0.529892 0.120811 0.156970 0.033 Uiso 1 1 calc R U . . .
C23 C 0.58803(9) 0.2326(6) 0.2638(2) 0.0222(6) Uani 1 1 d . . . . .
C24 C 0.62753(9) 0.4103(6) 0.2884(2) 0.0224(6) Uani 1 1 d . . . . .
C25 C 0.63276(10) 0.5988(7) 0.2178(2) 0.0251(7) Uani 1 1 d . . . . .
C26 C 0.65521(9) 0.2194(7) 0.4576(2) 0.0231(6) Uani 1 1 d . . . . .
C27 C 0.61476(9) 0.0415(6) 0.4293(2) 0.0231(6) Uani 1 1 d . . . . .
C28 C 0.59947(10) -0.1555(7) 0.4808(2) 0.0264(7) Uani 1 1 d . . . . .
H28 H 0.614042 -0.205892 0.546539 0.032 Uiso 1 1 calc R U . . .
C29 C 0.55824(10) -0.2685(7) 0.4182(2) 0.0266(7) Uani 1 1 d . . . . .
H29 H 0.539931 -0.408953 0.434128 0.032 Uiso 1 1 calc R U . . .
C30 C 0.54927(9) -0.1399(7) 0.3303(2) 0.0256(7) Uani 1 1 d . . . . .
H30 H 0.523534 -0.175996 0.274566 0.031 Uiso 1 1 calc R U . . .
 
loop_
 _atom_site_aniso_label
 _atom_site_aniso_U_11
 _atom_site_aniso_U_22
 _atom_site_aniso_U_33
 _atom_site_aniso_U_23
 _atom_site_aniso_U_13
 _atom_site_aniso_U_12
O1 0.0255(10) 0.0372(14) 0.0311(11) 0.0003(10) 0.0127(9) -0.0003(10)
N1 0.0223(11) 0.0199(13) 0.0209(12) 0.0025(11) 0.0055(9) -0.0004(10)
C1 0.0222(13) 0.0213(16) 0.0203(14) 0.0066(12) 0.0053(11) 0.0038(12)
C2 0.0265(15) 0.0270(16) 0.0218(15) 0.0027(13) 0.0069(12) 0.0045(13)
C3 0.0325(15) 0.0239(17) 0.0237(14) -0.0022(13) 0.0045(12) 0.0027(13)
C4 0.0275(15) 0.0219(16) 0.0239(14) 0.0010(13) 0.0024(11) -0.0008(13)
C5 0.0189(13) 0.0253(16) 0.0288(15) 0.0037(14) 0.0025(11) -0.0016(13)
C6 0.0232(14) 0.0296(17) 0.0277(15) 0.0046(14) 0.0087(12) 0.0007(13)
C7 0.0251(15) 0.0224(16) 0.0217(14) 0.0008(12) 0.0056(11) 0.0005(12)
C8 0.0210(13) 0.0190(15) 0.0203(14) 0.0040(12) 0.0035(11) 0.0000(11)
C9 0.0204(13) 0.0190(15) 0.0197(13) 0.0054(12) 0.0030(11) 0.0011(12)
C10 0.0207(14) 0.0201(16) 0.0236(14) 0.0061(13) 0.0023(11) 0.0019(12)
C11 0.0221(14) 0.0238(16) 0.0235(14) 0.0059(13) 0.0070(11) 0.0040(12)
C12 0.0218(14) 0.0241(16) 0.0233(14) 0.0061(13) 0.0077(11) 0.0022(12)
C13 0.0218(14) 0.0243(16) 0.0281(15) 0.0055(14) 0.0038(11) 0.0016(12)
C14 0.0273(14) 0.0235(16) 0.0268(15) 0.0017(14) 0.0029(12) -0.0036(13)
C15 0.0284(15) 0.0222(16) 0.0222(14) 0.0010(13) 0.0073(12) 0.0018(13)
C16 0.0232(13) 0.0192(15) 0.0249(14) -0.0022(12) 0.0092(11) 0.0039(12)
O2 0.0270(11) 0.0354(13) 0.0248(11) 0.0012(10) 0.0024(8) -0.0028(10)
N2 0.0211(12) 0.0216(14) 0.0238(12) -0.0010(11) 0.0065(10) 0.0014(10)
C17 0.0250(14) 0.0253(17) 0.0307(16) -0.0029(14) 0.0104(12) 0.0030(13)
C18 0.0273(15) 0.0242(17) 0.0431(18) -0.0027(15) 0.0185(13) 0.0004(13)
C19 0.0324(16) 0.0246(18) 0.0377(17) 0.0056(14) 0.0210(14) 0.0067(14)
C20 0.0322(16) 0.0319(18) 0.0287(16) 0.0082(14) 0.0139(13) 0.0126(14)
C21 0.0264(15) 0.041(2) 0.0218(15) 0.0019(14) 0.0061(12) 0.0095(14)
C22 0.0236(14) 0.0301(17) 0.0287(15) -0.0022(14) 0.0098(12) 0.0038(14)
C23 0.0250(14) 0.0205(15) 0.0240(14) -0.0012(13) 0.0118(11) 0.0048(12)
C24 0.0222(13) 0.0207(16) 0.0271(15) -0.0005(12) 0.0117(11) 0.0067(12)
C25 0.0251(15) 0.0239(16) 0.0299(16) 0.0002(13) 0.0138(12) 0.0068(12)
C26 0.0213(13) 0.0227(15) 0.0243(14) -0.0034(13) 0.0061(11) 0.0036(12)
C27 0.0231(14) 0.0231(16) 0.0219(14) -0.0023(13) 0.0055(11) 0.0036(13)
C28 0.0280(15) 0.0243(16) 0.0274(15) 0.0010(14) 0.0097(12) 0.0045(13)
C29 0.0260(14) 0.0222(15) 0.0338(16) 0.0000(14) 0.0125(12) 0.0006(13)
C30 0.0203(14) 0.0240(16) 0.0331(16) -0.0043(14) 0.0095(12) 0.0002(12)
 
_geom_special_details
;
 All esds (except the esd in the dihedral angle between two l.s. planes)
 are estimated using the full covariance matrix.  The cell esds are taken
 into account individually in the estimation of esds in distances, angles
 and torsion angles; correlations between esds in cell parameters are only
 used when they are defined by crystal symmetry.  An approximate (isotropic)
 treatment of cell esds is used for estimating esds involving l.s. planes.
;
 
loop_
 _geom_bond_atom_site_label_1
 _geom_bond_atom_site_label_2
 _geom_bond_distance
 _geom_bond_site_symmetry_2
 _geom_bond_publ_flag
O1 C11 1.234(3) . ?
N1 C15 1.371(4) . ?
N1 C12 1.395(4) . ?
N1 C8 1.412(4) . ?
C1 C2 1.372(4) . ?
C1 C9 1.426(4) . ?
C1 C11 1.482(4) . ?
C2 C3 1.400(4) . ?
C2 H2 0.9500 . ?
C3 C4 1.369(4) . ?
C3 H3 0.9500 . ?
C4 C10 1.411(4) . ?
C4 H4 0.9500 . ?
C5 C6 1.366(4) . ?
C5 C10 1.416(4) . ?
C5 H5 0.9500 . ?
C6 C7 1.405(4) . ?
C6 H6 0.9500 . ?
C7 C8 1.372(4) . ?
C7 H7 0.9500 . ?
C8 C9 1.418(4) . ?
C9 C10 1.423(4) . ?
C11 C12 1.444(4) . ?
C12 C13 1.383(4) . ?
C13 C14 1.403(5) . ?
C13 H13 0.9500 . ?
C14 C15 1.376(4) . ?
C14 H14 0.9500 . ?
C15 H15 0.9500 . ?
C16 C17 1.371(4) . ?
C16 C24 1.430(4) . ?
C16 C26 1.478(4) . ?
O2 C26 1.235(3) . ?
N2 C30 1.370(4) . ?
N2 C27 1.390(4) . ?
N2 C23 1.410(4) . ?
C17 C18 1.404(4) . ?
C17 H17 0.9500 . ?
C18 C19 1.368(4) . ?
C18 H18 0.9500 . ?
C19 C25 1.420(4) . ?
C19 H19 0.9500 . ?
C20 C21 1.363(5) . ?
C20 C25 1.415(4) . ?
C20 H20 0.9500 . ?
C21 C22 1.403(5) . ?
C21 H21 0.9500 . ?
C22 C23 1.376(4) . ?
C22 H22 0.9500 . ?
C23 C24 1.427(4) . ?
C24 C25 1.415(4) . ?
C26 C27 1.450(4) . ?
C27 C28 1.377(4) . ?
C28 C29 1.409(4) . ?
C28 H28 0.9500 . ?
C29 C30 1.369(4) . ?
C29 H29 0.9500 . ?
C30 H30 0.9500 . ?
 
loop_
 _geom_angle_atom_site_label_1
 _geom_angle_atom_site_label_2
 _geom_angle_atom_site_label_3
 _geom_angle
 _geom_angle_site_symmetry_1
 _geom_angle_site_symmetry_3
 _geom_angle_publ_flag
C15 N1 C12 108.7(2) . . ?
C15 N1 C8 127.8(2) . . ?
C12 N1 C8 123.5(2) . . ?
C2 C1 C9 119.9(3) . . ?
C2 C1 C11 120.3(3) . . ?
C9 C1 C11 119.9(3) . . ?
C1 C2 C3 121.2(3) . . ?
C1 C2 H2 119.4 . . ?
C3 C2 H2 119.4 . . ?
C4 C3 C2 120.0(3) . . ?
C4 C3 H3 120.0 . . ?
C2 C3 H3 120.0 . . ?
C3 C4 C10 121.1(3) . . ?
C3 C4 H4 119.4 . . ?
C10 C4 H4 119.4 . . ?
C6 C5 C10 120.5(3) . . ?
C6 C5 H5 119.7 . . ?
C10 C5 H5 119.7 . . ?
C5 C6 C7 120.9(3) . . ?
C5 C6 H6 119.5 . . ?
C7 C6 H6 119.5 . . ?
C8 C7 C6 119.9(3) . . ?
C8 C7 H7 120.1 . . ?
C6 C7 H7 120.1 . . ?
C7 C8 N1 122.1(3) . . ?
C7 C8 C9 121.0(2) . . ?
N1 C8 C9 117.0(2) . . ?
C8 C9 C10 118.7(2) . . ?
C8 C9 C1 122.3(2) . . ?
C10 C9 C1 118.9(3) . . ?
C4 C10 C5 122.1(3) . . ?
C4 C10 C9 118.9(3) . . ?
C5 C10 C9 119.0(3) . . ?
O1 C11 C12 122.0(3) . . ?
O1 C11 C1 122.0(3) . . ?
C12 C11 C1 116.0(2) . . ?
C13 C12 N1 107.4(3) . . ?
C13 C12 C11 131.3(3) . . ?
N1 C12 C11 121.3(3) . . ?
C12 C13 C14 107.7(3) . . ?
C12 C13 H13 126.2 . . ?
C14 C13 H13 126.2 . . ?
C15 C14 C13 108.0(3) . . ?
C15 C14 H14 126.0 . . ?
C13 C14 H14 126.0 . . ?
N1 C15 C14 108.2(3) . . ?
N1 C15 H15 125.9 . . ?
C14 C15 H15 125.9 . . ?
C17 C16 C24 120.1(3) . . ?
C17 C16 C26 120.3(3) . . ?
C24 C16 C26 119.5(3) . . ?
C30 N2 C27 108.4(2) . . ?
C30 N2 C23 128.3(2) . . ?
C27 N2 C23 123.3(2) . . ?
C16 C17 C18 120.8(3) . . ?
C16 C17 H17 119.6 . . ?
C18 C17 H17 119.6 . . ?
C19 C18 C17 120.0(3) . . ?
C19 C18 H18 120.0 . . ?
C17 C18 H18 120.0 . . ?
C18 C19 C25 121.4(3) . . ?
C18 C19 H19 119.3 . . ?
C25 C19 H19 119.3 . . ?
C21 C20 C25 120.3(3) . . ?
C21 C20 H20 119.9 . . ?
C25 C20 H20 119.9 . . ?
C20 C21 C22 121.5(3) . . ?
C20 C21 H21 119.2 . . ?
C22 C21 H21 119.2 . . ?
C23 C22 C21 119.4(3) . . ?
C23 C22 H22 120.3 . . ?
C21 C22 H22 120.3 . . ?
C22 C23 N2 121.9(3) . . ?
C22 C23 C24 120.8(3) . . ?
N2 C23 C24 117.3(2) . . ?
C25 C24 C23 118.7(3) . . ?
C25 C24 C16 119.2(3) . . ?
C23 C24 C16 122.1(3) . . ?
C20 C25 C24 119.3(3) . . ?
C20 C25 C19 122.2(3) . . ?
C24 C25 C19 118.5(3) . . ?
O2 C26 C27 121.2(3) . . ?
O2 C26 C16 122.4(3) . . ?
C27 C26 C16 116.5(2) . . ?
C28 C27 N2 107.8(2) . . ?
C28 C27 C26 130.9(3) . . ?
N2 C27 C26 121.3(3) . . ?
C27 C28 C29 107.4(3) . . ?
C27 C28 H28 126.3 . . ?
C29 C28 H28 126.3 . . ?
C30 C29 C28 107.8(3) . . ?
C30 C29 H29 126.1 . . ?
C28 C29 H29 126.1 . . ?
C29 C30 N2 108.6(3) . . ?
C29 C30 H30 125.7 . . ?
N2 C30 H30 125.7 . . ?
 
loop_
 _geom_torsion_atom_site_label_1
 _geom_torsion_atom_site_label_2
 _geom_torsion_atom_site_label_3
 _geom_torsion_atom_site_label_4
 _geom_torsion
 _geom_torsion_site_symmetry_1
 _geom_torsion_site_symmetry_2
 _geom_torsion_site_symmetry_3
 _geom_torsion_site_symmetry_4
 _geom_torsion_publ_flag
C9 C1 C2 C3 -1.3(4) . . . . ?
C11 C1 C2 C3 179.9(3) . . . . ?
C1 C2 C3 C4 1.9(5) . . . . ?
C2 C3 C4 C10 -1.1(5) . . . . ?
C10 C5 C6 C7 0.2(4) . . . . ?
C5 C6 C7 C8 0.7(4) . . . . ?
C6 C7 C8 N1 178.7(3) . . . . ?
C6 C7 C8 C9 -0.5(4) . . . . ?
C15 N1 C8 C7 1.4(4) . . . . ?
C12 N1 C8 C7 -177.7(3) . . . . ?
C15 N1 C8 C9 -179.4(3) . . . . ?
C12 N1 C8 C9 1.4(4) . . . . ?
C7 C8 C9 C10 -0.6(4) . . . . ?
N1 C8 C9 C10 -179.8(2) . . . . ?
C7 C8 C9 C1 179.1(3) . . . . ?
N1 C8 C9 C1 -0.1(4) . . . . ?
C2 C1 C9 C8 -179.9(3) . . . . ?
C11 C1 C9 C8 -1.1(4) . . . . ?
C2 C1 C9 C10 -0.2(4) . . . . ?
C11 C1 C9 C10 178.6(2) . . . . ?
C3 C4 C10 C5 178.9(3) . . . . ?
C3 C4 C10 C9 -0.3(4) . . . . ?
C6 C5 C10 C4 179.6(3) . . . . ?
C6 C5 C10 C9 -1.2(4) . . . . ?
C8 C9 C10 C4 -179.4(3) . . . . ?
C1 C9 C10 C4 1.0(4) . . . . ?
C8 C9 C10 C5 1.4(4) . . . . ?
C1 C9 C10 C5 -178.2(3) . . . . ?
C2 C1 C11 O1 -0.3(4) . . . . ?
C9 C1 C11 O1 -179.1(3) . . . . ?
C2 C1 C11 C12 179.8(3) . . . . ?
C9 C1 C11 C12 0.9(4) . . . . ?
C15 N1 C12 C13 0.1(3) . . . . ?
C8 N1 C12 C13 179.4(3) . . . . ?
C15 N1 C12 C11 179.2(3) . . . . ?
C8 N1 C12 C11 -1.5(4) . . . . ?
O1 C11 C12 C13 -0.8(5) . . . . ?
C1 C11 C12 C13 179.1(3) . . . . ?
O1 C11 C12 N1 -179.7(3) . . . . ?
C1 C11 C12 N1 0.3(4) . . . . ?
N1 C12 C13 C14 -0.4(3) . . . . ?
C11 C12 C13 C14 -179.3(3) . . . . ?
C12 C13 C14 C15 0.5(3) . . . . ?
C12 N1 C15 C14 0.3(3) . . . . ?
C8 N1 C15 C14 -179.0(3) . . . . ?
C13 C14 C15 N1 -0.5(3) . . . . ?
C24 C16 C17 C18 1.2(4) . . . . ?
C26 C16 C17 C18 -177.6(3) . . . . ?
C16 C17 C18 C19 0.5(5) . . . . ?
C17 C18 C19 C25 -1.5(5) . . . . ?
C25 C20 C21 C22 0.3(5) . . . . ?
C20 C21 C22 C23 0.7(5) . . . . ?
C21 C22 C23 N2 178.8(3) . . . . ?
C21 C22 C23 C24 -1.1(4) . . . . ?
C30 N2 C23 C22 0.3(4) . . . . ?
C27 N2 C23 C22 -177.8(3) . . . . ?
C30 N2 C23 C24 -179.8(3) . . . . ?
C27 N2 C23 C24 2.1(4) . . . . ?
C22 C23 C24 C25 0.6(4) . . . . ?
N2 C23 C24 C25 -179.4(2) . . . . ?
C22 C23 C24 C16 180.0(3) . . . . ?
N2 C23 C24 C16 0.1(4) . . . . ?
C17 C16 C24 C25 -1.9(4) . . . . ?
C26 C16 C24 C25 176.9(3) . . . . ?
C17 C16 C24 C23 178.7(3) . . . . ?
C26 C16 C24 C23 -2.5(4) . . . . ?
C21 C20 C25 C24 -0.8(4) . . . . ?
C21 C20 C25 C19 179.2(3) . . . . ?
C23 C24 C25 C20 0.4(4) . . . . ?
C16 C24 C25 C20 -179.1(3) . . . . ?
C23 C24 C25 C19 -179.6(3) . . . . ?
C16 C24 C25 C19 0.9(4) . . . . ?
C18 C19 C25 C20 -179.3(3) . . . . ?
C18 C19 C25 C24 0.8(4) . . . . ?
C17 C16 C26 O2 2.1(4) . . . . ?
C24 C16 C26 O2 -176.7(3) . . . . ?
C17 C16 C26 C27 -178.4(3) . . . . ?
C24 C16 C26 C27 2.7(4) . . . . ?
C30 N2 C27 C28 0.3(3) . . . . ?
C23 N2 C27 C28 178.7(3) . . . . ?
C30 N2 C27 C26 179.8(3) . . . . ?
C23 N2 C27 C26 -1.8(4) . . . . ?
O2 C26 C27 C28 -1.9(5) . . . . ?
C16 C26 C27 C28 178.7(3) . . . . ?
O2 C26 C27 N2 178.8(3) . . . . ?
C16 C26 C27 N2 -0.7(4) . . . . ?
N2 C27 C28 C29 -0.3(3) . . . . ?
C26 C27 C28 C29 -179.7(3) . . . . ?
C27 C28 C29 C30 0.1(3) . . . . ?
C28 C29 C30 N2 0.1(3) . . . . ?
C27 N2 C30 C29 -0.2(3) . . . . ?
C23 N2 C30 C29 -178.5(3) . . . . ?
 
_refine_diff_density_max    0.229
_refine_diff_density_min   -0.297
_refine_diff_density_rms    0.086

_shelx_res_file
;
TITL mo_CJA007_0m_a.res in C2
    mo_CJA007_0m_a.res
    created by SHELXL-2018/3 at 15:15:21 on 22-Jul-2024
REM Old TITL mo_CJA007_0m in C2
REM SHELXT solution in C2: R1 0.091, Rweak 0.014, Alpha 0.001
REM <I/s>   0.000 for    0 systematic absences,  Orientation as input
REM Flack x = -0.377 ( 1.290 ) from  1372 Parsons' quotients
REM Formula found by SHELXT:  C30 N2 O2
CELL  0.71073  30.5846   4.7880  14.5788   90.000  108.541   90.000
ZERR    8.000   0.0019   0.0003   0.0008    0.000    0.002    0.000
LATT -7
SYMM -X, Y, -Z
SFAC C H N O
UNIT 120 72 8 8
TEMP -173.000
SIZE 0.02 0.11 0.41
L.S. 20
BOND $H
LIST 4
CONF
HTAB
ACTA
FMAP 2
PLAN 5
WGHT    0.047500    0.949400
FVAR       0.31863
MOLE 1
O1    4    0.542587    0.775871    0.873086    11.00000    0.02553    0.03725 =
         0.03109    0.00032    0.01274   -0.00031
N1    3    0.610661    0.525089    0.728958    11.00000    0.02226    0.01987 =
         0.02093    0.00247    0.00555   -0.00041
C1    1    0.617847    0.916841    0.877631    11.00000    0.02222    0.02131 =
         0.02034    0.00664    0.00533    0.00380
C2    1    0.622359    1.109311    0.949768    11.00000    0.02649    0.02701 =
         0.02175    0.00271    0.00691    0.00452
AFIX  43
H2    2    0.597808    1.134420    0.975743    11.00000   -1.20000
AFIX   0
C3    1    0.662505    1.269444    0.985806    11.00000    0.03247    0.02392 =
         0.02371   -0.00216    0.00452    0.00273
AFIX  43
H3    2    0.665402    1.397634    1.037140    11.00000   -1.20000
AFIX   0
C4    1    0.697581    1.241146    0.947010    11.00000    0.02746    0.02189 =
         0.02387    0.00100    0.00244   -0.00083
AFIX  43
H4    2    0.724467    1.352980    0.971083    11.00000   -1.20000
AFIX   0
C5    1    0.729962    1.019354    0.829524    11.00000    0.01890    0.02530 =
         0.02879    0.00372    0.00252   -0.00158
AFIX  43
H5    2    0.756797    1.132509    0.851485    11.00000   -1.20000
AFIX   0
C6    1    0.725912    0.829530    0.757300    11.00000    0.02319    0.02962 =
         0.02773    0.00458    0.00873    0.00071
AFIX  43
H6    2    0.750050    0.811916    0.729725    11.00000   -1.20000
AFIX   0
C7    1    0.686553    0.660017    0.723240    11.00000    0.02506    0.02241 =
         0.02170    0.00079    0.00558    0.00047
AFIX  43
H7    2    0.684328    0.527446    0.673476    11.00000   -1.20000
AFIX   0
C8    1    0.651335    0.686383    0.762018    11.00000    0.02098    0.01902 =
         0.02027    0.00398    0.00348    0.00000
C9    1    0.654118    0.881481    0.836801    11.00000    0.02042    0.01900 =
         0.01970    0.00541    0.00305    0.00106
C10   1    0.694480    1.048779    0.871907    11.00000    0.02071    0.02007 =
         0.02365    0.00611    0.00229    0.00191
C11   1    0.575052    0.749462    0.840670    11.00000    0.02214    0.02385 =
         0.02349    0.00594    0.00697    0.00403
C12   1    0.573607    0.553488    0.764498    11.00000    0.02180    0.02406 =
         0.02328    0.00610    0.00771    0.00219
C13   1    0.540068    0.365555    0.715010    11.00000    0.02175    0.02431 =
         0.02809    0.00554    0.00377    0.00161
AFIX  43
H13   2    0.511002    0.337640    0.724253    11.00000   -1.20000
AFIX   0
C14   1    0.556682    0.223543    0.648705    11.00000    0.02730    0.02351 =
         0.02675    0.00175    0.00286   -0.00358
AFIX  43
H14   2    0.540728    0.083217    0.604665    11.00000   -1.20000
AFIX   0
C15   1    0.600143    0.323180    0.658656    11.00000    0.02838    0.02223 =
         0.02221    0.00097    0.00730    0.00182
AFIX  43
H15   2    0.619520    0.262511    0.622962    11.00000   -1.20000
AFIX   0
C16   1    0.661606    0.405388    0.381983    11.00000    0.02315    0.01924 =
         0.02488   -0.00225    0.00917    0.00393
MOLE 2
O2    4    0.682422    0.215262    0.540914    11.00000    0.02697    0.03543 =
         0.02481    0.00125    0.00242   -0.00282
N2    3    0.583614    0.049408    0.336059    11.00000    0.02112    0.02159 =
         0.02385   -0.00097    0.00651    0.00140
C17   1    0.699495    0.575800    0.401797    11.00000    0.02503    0.02526 =
         0.03073   -0.00293    0.01043    0.00296
AFIX  43
H17   2    0.722269    0.568628    0.463774    11.00000   -1.20000
AFIX   0
C18   1    0.705052    0.760814    0.331608    11.00000    0.02730    0.02421 =
         0.04307   -0.00269    0.01850    0.00037
AFIX  43
H18   2    0.731577    0.876849    0.346052    11.00000   -1.20000
AFIX   0
C19   1    0.672248    0.773933    0.242389    11.00000    0.03239    0.02458 =
         0.03770    0.00565    0.02099    0.00666
AFIX  43
H19   2    0.675978    0.902950    0.195930    11.00000   -1.20000
AFIX   0
C20   1    0.598716    0.606907    0.125611    11.00000    0.03215    0.03194 =
         0.02875    0.00820    0.01393    0.01264
AFIX  43
H20   2    0.601736    0.734447    0.078071    11.00000   -1.20000
AFIX   0
C21   1    0.561601    0.432480    0.104716    11.00000    0.02642    0.04083 =
         0.02182    0.00188    0.00606    0.00951
AFIX  43
H21   2    0.539125    0.440014    0.042377    11.00000   -1.20000
AFIX   0
C22   1    0.555819    0.242064    0.173139    11.00000    0.02364    0.03010 =
         0.02869   -0.00222    0.00981    0.00378
AFIX  43
H22   2    0.529892    0.120811    0.156970    11.00000   -1.20000
AFIX   0
C23   1    0.588032    0.232582    0.263829    11.00000    0.02495    0.02048 =
         0.02398   -0.00116    0.01176    0.00483
C24   1    0.627529    0.410278    0.288389    11.00000    0.02219    0.02071 =
         0.02707   -0.00048    0.01166    0.00675
C25   1    0.632757    0.598753    0.217809    11.00000    0.02512    0.02386 =
         0.02992    0.00024    0.01377    0.00684
C26   1    0.655208    0.219396    0.457578    11.00000    0.02133    0.02274 =
         0.02435   -0.00337    0.00608    0.00355
C27   1    0.614757    0.041465    0.429289    11.00000    0.02305    0.02307 =
         0.02192   -0.00229    0.00547    0.00363
C28   1    0.599473   -0.155516    0.480849    11.00000    0.02802    0.02431 =
         0.02738    0.00097    0.00965    0.00451
AFIX  43
H28   2    0.614042   -0.205892    0.546539    11.00000   -1.20000
AFIX   0
C29   1    0.558245   -0.268522    0.418196    11.00000    0.02599    0.02219 =
         0.03377    0.00003    0.01251    0.00061
AFIX  43
H29   2    0.539931   -0.408953    0.434128    11.00000   -1.20000
AFIX   0
C30   1    0.549272   -0.139938    0.330274    11.00000    0.02032    0.02399 =
         0.03308   -0.00425    0.00949    0.00019
AFIX  43
H30   2    0.523534   -0.175996    0.274566    11.00000   -1.20000
AFIX   0
HKLF 4


REM  mo_CJA007_0m_a.res in C2
REM wR2 = 0.1148, GooF = S = 1.027, Restrained GooF = 1.027 for all data
REM R1 = 0.0467 for 3511 Fo > 4sig(Fo) and 0.0541 for all 3959 data
REM 307 parameters refined using 1 restraints

END

WGHT      0.0474      0.9494

REM Instructions for potential hydrogen bonds
HTAB C7 O2
HTAB C15 O2
EQIV $1 -x+1, y-1, -z+1
HTAB C30 O1_$1

REM Highest difference peak  0.229,  deepest hole -0.297,  1-sigma level  0.086
Q1    1   0.6088 -0.1762  0.4254  11.00000  0.05    0.23
Q2    1   0.6401  0.4492  0.2366  11.00000  0.05    0.21
Q3    1   0.6205  0.5821  0.2602  11.00000  0.05    0.21
Q4    1   0.6509  0.8338  0.3196  11.00000  0.05    0.21
Q5    1   0.6308 -0.4910  0.5404  11.00000  0.05    0.21
;
_shelx_res_checksum   66123

_shelx_hkl_file
;
   4   0   0 9999.00 1149.48
  -4   0   0 9494.35 1148.39
   6   0   0  317.47   36.60
  -8   0   0 1922.11  223.18
   8   0   0 1941.61  222.88
  10   0   0   11.40    2.20
 -10   0   0   13.20    2.10
 -10   0   0   18.40    2.80
 -10   0   0   10.80    2.50
  10   0   0   12.40    2.80
 -10   0   0   13.90    2.40
 -10   0   0   13.80    2.30
  10   0   0   16.20    2.60
 -12   0   0  175.28   21.70
  12   0   0  163.88   21.70
 -12   0   0  180.98   21.10
 -12   0   0  206.48   21.60
 -12   0   0  179.88   21.40
 -12   0   0  199.48   21.30
  12   0   0  160.18   21.30
  14   0   0  195.38   26.00
  14   0   0  208.28   25.50
 -14   0   0  190.48   25.40
 -14   0   0  241.38   25.80
  14   0   0  254.87   25.90
 -14   0   0  227.28   25.40
 -14   0   0  192.38   25.90
 -16   0   0   12.40    2.40
  16   0   0    8.40    2.80
  16   0   0   15.90    2.90
 -16   0   0   10.70    2.20
 -16   0   0   13.10    2.80
 -16   0   0   12.40    3.20
 -16   0   0    7.70    2.20
  16   0   0   14.80    3.10
 -18   0   0  139.49   18.80
 -18   0   0  144.29   18.30
 -18   0   0  152.18   18.10
 -18   0   0  141.89   17.90
 -18   0   0  174.28   18.70
  18   0   0  127.69   18.70
  18   0   0  144.09   18.30
  18   0   0  179.28   18.80
 -20   0   0   90.79   11.40
 -20   0   0   85.39   10.60
  20   0   0   86.09   10.80
 -20   0   0   81.79   10.20
 -20   0   0   78.09   10.10
  20   0   0   83.99   12.40
 -20   0   0   93.19   10.90
  20   0   0   61.19   10.30
  22   0   0    1.10    1.30
 -22   0   0    2.10    1.50
 -22   0   0    1.70    1.70
 -22   0   0    0.40    1.00
  22   0   0    2.20    1.50
 -22   0   0    1.10    1.10
  24   0   0    2.70    1.70
  24   0   0    4.00    2.40
  24   0   0    3.10    1.10
  24   0   0    0.70    1.70
 -24   0   0    1.10    1.40
 -24   0   0    2.80    2.20
 -24   0   0    1.30    1.30
 -24   0   0    1.20    1.40
 -24   0   0    3.60    1.90
 -26   0   0  105.19   14.50
 -26   0   0  118.59   14.80
  26   0   0  128.69   15.30
  26   0   0  114.99   13.70
 -26   0   0   97.39   16.20
 -26   0   0  111.39   14.20
  26   0   0  103.89   16.40
  26   0   0  112.09   14.80
 -28   0   0  113.39   17.50
 -28   0   0  128.09   15.10
  28   0   0  122.29   16.00
  28   0   0  123.89   14.40
  28   0   0  116.29   17.70
  28   0   0   92.29   15.20
 -28   0   0  126.09   15.10
 -30   0   0    0.20    1.30
  30   0   0    1.50    1.10
  30   0   0    0.00    1.70
  30   0   0    0.40    2.10
 -30   0   0   -0.20    1.30
 -30   0   0   -0.80    1.40
 -30   0   0    1.60    1.60
  30   0   0   -1.10    1.30
 -30   0   0   -1.70    1.50
 -32   0   0    4.10    2.10
 -32   0   0    4.80    2.70
 -32   0   0    5.40    3.00
 -32   0   0    1.20    2.40
  32   0   0    2.90    2.30
  32   0   0    1.00    1.90
  32   0   0   10.10    4.30
  32   0   0    3.50    2.60
 -34   0   0    0.30    1.10
  34   0   0    3.70    3.10
  34   0   0    3.50    2.80
 -34   0   0    3.40    2.60
  34   0   0    2.50    2.50
  34   0   0    0.30    1.70
 -34   0   0    3.90    2.30
 -34   0   0    3.10    2.00
  -1  -1   0   33.20    4.30
   1  -1   0   34.40    4.60
   1  -1   0   34.30    4.30
  -1  -1   0   34.50    4.30
  -1  -1   0   29.00    4.70
  -1  -1   0   36.20    4.40
   1  -1   0   30.30    4.50
   1   1   0   27.90    4.30
  -1   1   0   26.80    4.30
   1   1   0   25.20    4.30
   1   1   0   38.10    4.40
   1   1   0   31.00    4.50
  -1   1   0   36.00    4.60
  -1   1   0   25.60    4.50
  -1   1   0   30.90    4.40
   3  -1   0    6.40    1.80
   3  -1   0    6.70    1.50
  -3  -1   0    9.00    1.90
  -3  -1   0    5.70    1.70
  -3  -1   0    7.00    1.70
  -3  -1   0    5.00    1.60
  -3  -1   0    7.90    1.50
   3  -1   0    6.80    1.70
  -3   1   0    4.90    1.30
   3   1   0    5.90    1.40
   3   1   0    4.80    1.50
  -3   1   0    6.20    1.70
   3   1   0    5.50    1.70
  -3   1   0    5.60    1.50
  -3   1   0    9.20    2.00
   3   1   0    4.20    1.50
  -5  -1   0   22.50    3.60
   5  -1   0   25.60    3.50
  -5  -1   0   20.10    3.30
   5  -1   0   12.50    3.00
   5  -1   0   17.40    3.30
   5  -1   0   24.80    3.40
  -5  -1   0   16.10    2.90
   5  -1   0   25.40    3.10
   5   1   0   25.80    3.80
  -5   1   0   20.40    2.90
   5   1   0   18.80    3.10
  -5   1   0   15.90    3.20
   5   1   0   16.60    3.30
  -5   1   0   23.50    3.60
  -5   1   0   21.60    3.20
   5   1   0   22.00    3.20
  -7  -1   0   90.89    9.80
   7  -1   0   83.69    9.90
   7  -1   0   74.89    9.90
  -7  -1   0   77.19    9.90
   7  -1   0   79.19    9.70
   7  -1   0   82.69    9.50
   7  -1   0   74.59    9.80
  -7  -1   0   91.79    9.90
   7   1   0   83.39    9.80
   7   1   0   70.29    9.40
  -7   1   0   67.09    9.60
  -7   1   0   83.69    9.30
   7   1   0   83.79    9.90
   7   1   0   77.79   10.00
  -7   1   0   73.99    9.80
  -7   1   0   76.19    9.80
   9  -1   0  162.08   17.70
   9  -1   0  121.09   18.10
  -9  -1   0  144.69   17.80
   9  -1   0  138.19   17.50
   9  -1   0  169.38   18.10
  -9  -1   0  154.78   17.90
   9  -1   0  144.69   18.20
  -9  -1   0  141.09   18.00
  -9   1   0  156.78   18.00
   9   1   0  156.98   18.00
   9   1   0  148.79   17.80
  -9   1   0  157.18   17.30
   9   1   0  164.48   17.60
  -9   1   0  120.39   17.60
  -9   1   0  153.48   17.90
   9   1   0  165.08   17.90
   9   1   0  140.29   18.00
  11  -1   0  126.89   13.40
 -11  -1   0  112.89   13.60
  11  -1   0   94.79   13.50
  11  -1   0  110.79   13.70
 -11  -1   0  107.69   13.50
 -11  -1   0  105.29   13.60
  11  -1   0  117.29   13.20
  11  -1   0   98.49   12.80
  11  -1   0   97.89   13.50
 -11   1   0  115.59   12.80
  11   1   0  113.59   13.10
 -11   1   0  117.69   13.60
  11   1   0  125.19   13.50
  11   1   0  109.09   13.80
 -11   1   0  102.29   13.60
  11   1   0  104.39   13.50
 -11   1   0   98.89   13.30
  11   1   0  132.79   13.70
 -11   1   0  101.69   13.40
 -13  -1   0    0.70    0.80
  13  -1   0    2.20    1.50
  13  -1   0    3.50    0.90
 -13  -1   0    2.50    1.40
  13  -1   0    0.90    1.40
  13  -1   0    3.80    1.60
 -13  -1   0    3.30    1.50
  13  -1   0    4.20    1.30
 -13  -1   0    3.40    1.50
 -13   1   0    5.50    1.70
  13   1   0    2.90    1.10
  13   1   0    2.70    1.50
 -13   1   0    1.60    1.40
  13   1   0    5.80    1.60
  13   1   0    2.80    1.30
 -13   1   0    3.10    1.50
 -13   1   0    3.30    1.40
  15  -1   0   41.10    7.00
 -15  -1   0   58.59    7.90
  15  -1   0   46.50    7.50
 -15  -1   0   35.40    5.90
  15  -1   0   55.69    6.30
 -15  -1   0   38.60    6.70
  15  -1   0   39.40    7.00
 -15  -1   0   45.40    6.60
  15  -1   0   42.30    5.70
 -15   1   0   53.99    6.60
  15   1   0   48.90    6.40
  15   1   0   38.10    6.90
 -15   1   0   35.20    6.40
 -15   1   0   43.70    6.80
  15   1   0   62.89    6.80
 -15   1   0   50.79    7.60
  15   1   0   55.29    6.20
 -17  -1   0   14.70    3.00
  17  -1   0   14.30    3.60
 -17  -1   0   12.00    3.20
  17  -1   0   14.10    3.60
  17  -1   0   14.10    2.90
  17  -1   0   17.10    2.70
 -17  -1   0   13.80    3.50
  17  -1   0   20.00    4.20
 -17  -1   0   15.90    3.80
  17   1   0   18.50    3.90
 -17   1   0   16.20    3.40
  17   1   0   27.30    4.20
  17   1   0   22.60    3.40
 -17   1   0   17.50    3.40
 -17   1   0   12.90    3.10
 -17   1   0   17.30    4.00
  17   1   0   21.70    3.70
  19  -1   0    9.90    2.20
 -19  -1   0    7.00    2.70
 -19  -1   0    9.10    3.10
  19  -1   0   10.90    3.00
  19  -1   0    9.50    2.90
 -19  -1   0    9.40    2.70
 -19  -1   0    8.70    2.20
  19  -1   0    9.10    3.10
  19  -1   0   10.50    1.90
  19   1   0    9.60    2.40
  19   1   0   13.70    3.20
  19   1   0   10.40    2.60
 -19   1   0   11.20    3.50
 -19   1   0   11.80    2.60
 -19   1   0   10.90    2.90
  19   1   0   10.50    3.10
 -19   1   0    7.80    2.30
 -21  -1   0    2.40    1.10
  21  -1   0    0.80    1.70
 -21  -1   0    1.80    1.30
  21  -1   0    2.30    1.00
  21  -1   0    1.50    1.60
 -21  -1   0    6.80    3.00
  21  -1   0    2.20    1.30
 -21  -1   0    2.70    2.00
  21  -1   0    1.20    1.60
 -21  -1   0    1.90    1.90
  21   1   0    4.30    1.70
 -21   1   0    2.40    1.70
  21   1   0    9.50    3.00
 -21   1   0    2.00    1.90
  21   1   0    4.60    2.00
 -21   1   0    2.40    1.60
 -21   1   0    6.10    1.90
 -21   1   0    8.50    2.60
  23  -1   0    5.40    2.50
 -23  -1   0    4.30    1.50
 -23  -1   0    2.00    1.90
 -23  -1   0    2.50    1.90
  23  -1   0    2.50    2.00
 -23  -1   0    4.40    1.70
  23  -1   0    1.80    2.10
  23  -1   0    2.70    1.10
 -23  -1   0    4.50    2.50
 -23   1   0    1.90    2.20
 -23   1   0    2.50    1.70
  23   1   0    3.10    1.70
 -23   1   0    1.40    1.50
 -23   1   0    2.40    1.60
  23   1   0   -1.00    1.50
  23   1   0    5.20    2.30
 -23   1   0    2.90    1.80
 -25  -1   0   17.20    4.60
 -25  -1   0   19.70    3.50
 -25  -1   0   16.70    4.80
  25  -1   0   17.50    3.10
  25  -1   0   25.00    5.90
 -25  -1   0   17.30    3.80
 -25  -1   0   10.50    3.70
  25  -1   0   21.40    4.90
 -25   1   0   15.80    3.90
  25   1   0   23.30    4.80
 -25   1   0   21.00    4.30
  25   1   0   25.10    5.50
 -25   1   0   21.70    4.20
 -25   1   0   14.70    4.70
  25   1   0   19.80    4.00
  25   1   0   20.90    5.10
  27  -1   0   33.80    7.50
 -27  -1   0   37.60    6.20
 -27  -1   0   43.30    6.90
  27  -1   0   39.60    7.90
  27  -1   0   43.70    6.00
 -27  -1   0   50.59    9.10
 -27   1   0   33.30    6.80
  27   1   0   56.49    8.40
  27   1   0   44.30    7.20
  27   1   0   39.60    8.00
 -27   1   0   34.10    7.90
  27   1   0   49.40    8.60
 -27   1   0   40.50    6.80
 -27   1   0   43.80    7.20
 -29  -1   0  135.29   15.30
 -29  -1   0  107.89   15.30
  29  -1   0  130.39   16.80
 -29  -1   0  105.19   17.00
  29  -1   0  120.89   14.70
  29  -1   0  110.39   16.30
 -29  -1   0  104.89   16.30
 -29  -1   0  130.29   17.00
  29   1   0  130.29   15.90
 -29   1   0  111.39   15.60
 -29   1   0  146.29   15.90
  29   1   0  100.09   17.50
 -29   1   0  123.09   18.50
  29   1   0  146.89   19.00
 -31  -1   0   47.20    6.60
  31  -1   0   26.60    7.70
 -31  -1   0   31.20    7.10
 -31  -1   0   40.50    6.70
  31  -1   0   26.40    7.00
 -31  -1   0   40.50    9.30
 -31  -1   0   50.29    9.10
  31  -1   0   32.90    7.40
  31   1   0   38.00    7.50
  31   1   0   30.60    6.60
 -31   1   0   22.90    5.90
 -31   1   0   52.39    8.10
  31   1   0   27.60    7.60
 -31   1   0   52.69    8.50
 -31   1   0   44.60    7.00
 -33  -1   0   34.20    5.50
  33  -1   0   20.50    6.10
 -33  -1   0   20.60    6.50
 -33  -1   0   14.90    5.30
  33  -1   0   29.20    7.50
 -33  -1   0   33.80    5.80
 -33  -1   0   21.70    6.20
  33   1   0   16.60    6.00
  33   1   0   31.70    7.70
 -33   1   0   30.90    6.20
 -33   1   0   33.50    6.00
 -33   1   0   26.70    6.30
  33   1   0   26.60    6.30
 -33   1   0   21.20    5.70
  33   1   0   34.00    6.60
  35  -1   0   36.70    9.20
  35  -1   0   37.00    8.20
  35   1   0   46.50    9.70
  35   1   0   46.60    8.70
  35   1   0   32.40    7.20
 -35   1   0   36.60    7.10
   0   2   0  576.44   74.39
   0   2   0  722.33   74.39
   2  -2   0   77.39    8.90
  -2  -2   0   68.09    8.80
  -2  -2   0   65.79    8.40
   2  -2   0   78.19    9.00
  -2  -2   0   70.19    8.80
   2  -2   0   81.19    8.90
  -2  -2   0   69.69    8.90
   2   2   0   64.49    8.80
   2   2   0   57.59    9.00
   2   2   0   64.69    8.90
  -2   2   0   64.69    8.80
  -2   2   0   63.99    8.70
   2   2   0   57.49    8.60
  -2   2   0   59.29    8.70
  -2   2   0   65.59    9.10
  -4  -2   0   85.99    9.00
  -4  -2   0   73.59    8.80
   4  -2   0   62.29    8.50
  -4  -2   0   58.59    8.80
   4  -2   0   62.99    8.40
  -4  -2   0   69.39    8.20
  -4  -2   0   74.29    8.70
   4  -2   0   51.29    8.60
   4   2   0   58.79    8.80
  -4   2   0   59.69    8.60
   4   2   0   64.69    9.30
  -4   2   0   55.39    8.50
  -4   2   0   70.89    8.70
  -4   2   0   59.59    8.80
  -4   2   0   70.79    8.50
   4   2   0   71.69    8.70
   6  -2   0  112.39   15.70
   6  -2   0  127.09   15.50
  -6  -2   0  135.49   15.30
  -6  -2   0  109.29   15.70
  -6  -2   0  139.69   15.60
  -6  -2   0   98.49   15.40
   6  -2   0  137.39   15.40
  -6  -2   0  148.99   16.00
  -6   2   0  118.49   15.60
   6   2   0  140.19   15.70
  -6   2   0  119.39   15.80
   6   2   0  139.59   16.00
  -6   2   0  135.59   15.30
  -6   2   0  131.19   15.70
  -6   2   0  120.99   15.70
   6   2   0  118.59   15.80
  -8  -2   0  702.13   87.69
   8  -2   0  792.32   87.59
  -8  -2   0  738.13   87.89
  -8  -2   0  788.62   87.59
  -8   2   0  742.93   88.19
   8   2   0  843.62   88.29
  -8   2   0  680.63   87.89
  -8   2   0  821.52   87.49
  10  -2   0  433.16   49.30
  10  -2   0  358.16   49.80
 -10  -2   0  362.16   49.90
  10  -2   0  446.26   49.70
 -10  -2   0  440.86   49.70
 -10  -2   0  434.56   49.50
  10  -2   0  473.55   49.90
 -10  -2   0  406.16   49.80
  10   2   0  468.05   49.80
 -10   2   0  418.96   49.99
 -10   2   0  418.96   49.90
  10   2   0  432.26   50.09
  10   2   0  422.86   49.99
 -10   2   0  387.06   49.60
 -10   2   0  480.25   49.30
  10   2   0  442.06   49.50
 -12  -2   0   31.60    6.00
 -12  -2   0   27.90    5.00
  12  -2   0   35.00    5.40
  12  -2   0   37.80    5.50
  12  -2   0   20.50    5.10
  12  -2   0   29.60    5.80
  12  -2   0   33.50    5.60
 -12  -2   0   27.20    5.40
 -12   2   0   38.10    6.00
  12   2   0   25.90    5.00
  12   2   0   30.00    4.90
  12   2   0   27.70    5.70
 -12   2   0   50.49    6.80
  12   2   0   35.90    5.60
 -12   2   0   23.60    5.10
 -12   2   0   30.30    4.40
  12   2   0   41.00    6.20
 -14  -2   0   25.00    4.60
 -14  -2   0   20.10    5.00
  14  -2   0   25.90    5.30
 -14  -2   0   21.60    4.80
  14  -2   0   25.10    4.60
  14  -2   0   27.40    4.40
  14  -2   0   29.10    5.50
  14  -2   0   28.50    5.20
 -14   2   0   23.80    4.90
  14   2   0   28.50    4.60
  14   2   0   20.50    5.00
  14   2   0   26.80    5.10
 -14   2   0   26.20    5.10
 -14   2   0   26.40    3.70
  14   2   0   31.20    5.00
  14   2   0   26.20    4.80
 -14   2   0   29.60    5.20
  16  -2   0   97.59   16.30
  16  -2   0  152.28   17.00
  16  -2   0  122.79   16.10
 -16  -2   0  137.49   16.70
 -16  -2   0  115.29   16.70
 -16  -2   0  131.19   16.50
  16  -2   0  109.29   16.60
  16  -2   0  132.59   15.90
 -16   2   0  152.38   16.90
  16   2   0  123.39   16.40
  16   2   0  123.79   16.90
 -16   2   0  121.29   16.40
 -16   2   0  136.19   15.40
  16   2   0  165.68   16.70
 -16   2   0  115.09   16.40
  16   2   0  148.89   16.90
  16   2   0  141.89   16.00
 -18  -2   0  209.48   25.00
 -18  -2   0  170.68   25.80
  18  -2   0  184.98   24.20
  18  -2   0  225.98   25.50
  18  -2   0  226.18   24.70
  18   2   0  161.78   25.20
  18   2   0  228.38   24.40
 -18   2   0  193.28   24.80
  18   2   0  225.48   24.90
  18   2   0  230.08   25.30
 -18   2   0  184.38   24.80
  18   2   0  193.48   24.90
  20  -2   0   91.79   14.90
 -20  -2   0   89.19   14.10
  20  -2   0   94.29   13.20
  20  -2   0  114.89   13.50
 -20  -2   0   95.19   13.90
  20  -2   0   91.59   14.00
  20  -2   0   92.89   14.20
  20   2   0  124.29   15.00
  20   2   0  139.89   14.60
  20   2   0  120.79   14.00
 -20   2   0  104.89   13.90
 -20   2   0  121.99   14.20
 -20   2   0   93.99   13.70
  20   2   0  118.49   14.30
  22  -2   0   15.10    3.60
 -22  -2   0   14.70    4.30
  22  -2   0   24.00    5.70
  22  -2   0   23.00    5.50
  22  -2   0   20.80    5.20
  22  -2   0   24.00    4.30
 -22  -2   0   19.30    5.10
 -22  -2   0   13.00    4.40
  22   2   0   18.50    4.70
 -22   2   0   19.30    4.50
  22   2   0   16.70    5.00
  22   2   0   21.00    5.30
 -22   2   0   20.60    4.50
  22   2   0   27.70    4.40
 -22   2   0   28.10    5.90
 -24  -2   0    4.90    3.00
  24  -2   0    6.20    3.40
 -24  -2   0   14.50    4.10
  24  -2   0    9.50    2.60
  24  -2   0    5.30    3.60
  24  -2   0   12.20    3.00
  24  -2   0   10.00    3.80
  24   2   0   16.30    4.10
  24   2   0   11.60    4.30
 -24   2   0    9.80    3.20
 -24   2   0    8.50    3.20
  24   2   0   12.40    3.10
  24   2   0   11.60    3.20
  24   2   0   10.40    3.70
  26  -2   0   28.40    7.70
  26  -2   0   36.70    6.70
 -26  -2   0   46.00    8.50
  26  -2   0   42.10    8.40
  26  -2   0   47.60    7.20
  26   2   0   50.99    7.40
  26   2   0   36.00    8.00
  26   2   0   58.29    8.80
 -26   2   0   49.40    7.90
  28  -2   0   -0.80    1.30
  28  -2   0    0.60    1.50
  28  -2   0   -0.20    1.20
 -28  -2   0    2.10    2.10
  28  -2   0    2.30    2.70
 -28  -2   0    0.40    2.00
  28  -2   0    6.10    3.30
 -28  -2   0    0.40    1.10
  28   2   0   -0.20    1.90
 -28   2   0   -0.30    1.40
 -28   2   0   -0.70    0.70
  28   2   0    0.50    1.70
 -28   2   0    1.90    1.80
  28   2   0    0.40    2.00
  28   2   0    3.40    2.60
 -28   2   0   -0.40    0.40
  30  -2   0   10.50    3.90
 -30  -2   0    9.70    2.60
 -30  -2   0    5.70    3.00
 -30  -2   0   15.90    4.90
  30  -2   0    7.20    3.70
  30  -2   0    9.10    4.20
 -30  -2   0    6.90    3.30
  30   2   0    9.60    3.20
 -30   2   0   11.00    3.50
  30   2   0    4.30    3.40
 -30   2   0    9.60    3.50
  30   2   0    9.80    3.70
 -30   2   0    7.00    3.20
 -30   2   0    8.10    3.00
  30   2   0    2.80    3.60
  32  -2   0    7.00    4.00
 -32  -2   0    5.60    2.90
 -32  -2   0    4.30    3.40
  32  -2   0    7.20    4.10
  32  -2   0    1.80    2.60
  32   2   0    6.90    3.60
 -32   2   0    5.70    3.10
 -32   2   0    7.30    3.10
 -32   2   0    3.80    2.70
  32   2   0    2.10    3.40
  32   2   0    8.70    4.40
  32   2   0    1.90    2.30
   1  -3   0   18.10    4.10
  -1  -3   0   11.70    3.30
  -1  -3   0   17.30    3.90
  -1  -3   0    8.10    3.10
   1  -3   0   15.60    3.60
   1  -3   0   14.70    3.60
  -1   3   0   14.10    3.60
  -1   3   0   15.30    4.20
  -1   3   0   17.40    4.40
   1   3   0   12.90    3.90
   1   3   0   21.30    4.40
  -1   3   0    8.70    3.00
   1   3   0   17.60    4.00
   1   3   0   13.60    3.90
  -1   3   0   10.70    3.20
   1   3   0   18.80    4.00
  -3  -3   0   82.39   10.70
  -3  -3   0   82.29    9.40
  -3  -3   0   87.69   10.70
  -3  -3   0   56.09    9.70
   3  -3   0   56.69    9.30
   3  -3   0   59.59    9.50
   3   3   0   64.69    9.90
   3   3   0   78.29   10.40
  -3   3   0   55.69   10.50
   3   3   0   59.49   10.30
  -3   3   0   74.49    9.90
  -3   3   0   55.49   10.00
  -3   3   0   58.09    9.80
   3   3   0   64.29   10.10
  -3   3   0   49.10    9.40
   5  -3   0    0.80    1.40
  -5  -3   0    0.70    1.40
  -5  -3   0    3.50    2.10
   5  -3   0    2.20    1.60
  -5  -3   0    0.30    1.40
  -5  -3   0   -0.60    1.10
  -5   3   0    1.30    1.60
  -5   3   0    1.30    1.40
  -5   3   0    2.30    1.80
  -5   3   0    4.90    2.20
   5   3   0    0.80    1.60
   5   3   0    3.80    2.20
  -5   3   0    3.40    2.00
   5   3   0    0.30    1.70
  -7  -3   0   16.20    3.80
  -7  -3   0   13.40    2.90
  -7  -3   0    9.90    3.50
   7  -3   0   11.50    3.00
   7  -3   0   15.30    3.60
  -7  -3   0    9.20    3.30
  -7  -3   0   14.50    3.60
   7  -3   0   13.50    3.30
   7   3   0   14.60    3.60
  -7   3   0   14.80    4.00
   7   3   0    8.30    3.40
  -7   3   0    7.90    3.00
   7   3   0   12.40    3.80
  -7   3   0   14.90    4.00
  -7   3   0   15.90    3.40
  -7   3   0   11.70    3.50
   9  -3   0    6.40    2.90
   9  -3   0   12.30    3.00
   9  -3   0    8.50    2.80
  -9  -3   0   11.70    3.50
  -9  -3   0   13.00    2.70
  -9  -3   0    7.00    3.00
   9  -3   0    6.40    2.40
  -9  -3   0    9.70    2.80
   9   3   0    5.40    2.70
  -9   3   0    7.50    2.90
  -9   3   0    6.60    2.50
   9   3   0    5.60    2.90
  -9   3   0    9.70    3.30
  -9   3   0   12.20    3.50
   9   3   0   15.20    3.50
  -9   3   0    9.00    2.50
  11  -3   0   35.90    7.60
 -11  -3   0   30.80    7.00
  11  -3   0   34.00    6.40
 -11  -3   0   42.70    7.90
  11  -3   0   55.49    7.60
 -11  -3   0   48.10    6.80
  11  -3   0   39.10    7.00
 -11  -3   0   45.40    7.20
 -11   3   0   49.80    8.00
 -11   3   0   39.80    7.50
  11   3   0   33.60    7.30
  11   3   0   47.40    7.30
 -11   3   0   43.00    7.50
  11   3   0   52.49    8.40
 -11   3   0   36.80    6.20
 -11   3   0   39.60    7.60
  13  -3   0    1.50    1.60
  13  -3   0    0.60    1.30
  13  -3   0    2.60    2.00
 -13  -3   0    1.80    1.70
 -13  -3   0    1.20    1.40
  13  -3   0    2.30    2.00
 -13   3   0   -0.30    0.90
 -13   3   0    2.00    1.20
 -13   3   0    4.10    2.40
  13   3   0    1.30    1.50
 -13   3   0    3.00    2.10
  13   3   0    0.30    1.90
  13   3   0   -0.80    1.30
 -13   3   0    1.40    1.90
  13   3   0    1.80    1.80
 -15  -3   0    0.60    1.30
  15  -3   0   -0.50    1.10
  15  -3   0    1.40    1.80
  15  -3   0    2.60    2.00
 -15  -3   0    0.00    1.30
 -15  -3   0    2.20    2.10
 -15  -3   0    0.70    1.60
  15  -3   0   -1.40    1.10
 -15   3   0    2.40    2.10
  15   3   0   -0.70    1.20
 -15   3   0    0.30    0.80
 -15   3   0    2.30    2.00
  15   3   0    1.20    1.40
  15   3   0    0.80    1.60
  15   3   0    0.70    1.50
  15   3   0   -1.10    1.60
 -15   3   0   -1.60    1.20
  17  -3   0   10.60    2.80
 -17  -3   0    4.60    2.80
 -17  -3   0   15.10    3.80
  17  -3   0   10.40    3.40
  17  -3   0    7.70    3.60
 -17  -3   0   15.60    3.80
  17  -3   0   10.10    3.20
 -17  -3   0    2.40    2.40
 -17   3   0   13.60    2.40
 -17   3   0   15.00    4.30
  17   3   0   14.40    3.70
 -17   3   0   10.00    3.60
  17   3   0    8.60    4.20
  17   3   0    8.60    2.70
  17   3   0   12.70    3.50
 -17   3   0    8.80    3.50
 -19  -3   0   10.00    4.10
  19  -3   0   26.80    4.70
  19  -3   0   17.90    5.00
 -19  -3   0   17.20    5.30
 -19  -3   0   19.20    4.50
  19  -3   0   17.70    5.80
  19  -3   0   28.80    5.20
 -19  -3   0   22.80    5.70
  19   3   0   19.60    4.30
  19   3   0   22.60    5.40
 -19   3   0   24.70    5.50
  19   3   0   16.80    4.40
  19   3   0   22.60    5.00
 -19   3   0   21.60    3.40
  21  -3   0   24.50    6.80
  21  -3   0   32.50    6.40
 -21  -3   0   35.40    6.80
 -21  -3   0   21.80    5.80
 -21  -3   0   31.40    7.00
  21  -3   0   30.90    6.90
  21  -3   0   28.50    5.70
  21   3   0   44.30    7.20
 -21   3   0   31.20    6.70
  21   3   0   40.80    7.60
  21   3   0   39.80    6.30
 -21   3   0   41.80    4.80
 -21   3   0   28.60    6.70
  23  -3   0   14.70    5.20
  23  -3   0   31.40    5.40
 -23  -3   0   20.60    5.10
 -23  -3   0   21.20    5.70
 -23  -3   0   15.30    4.30
  23  -3   0   24.00    4.60
  23   3   0   12.20    4.80
  23   3   0   29.70    5.80
  23   3   0   29.60    5.10
 -23   3   0   18.80    5.10
  23   3   0   16.30    4.70
  23   3   0   38.40    6.90
 -23   3   0   14.50    4.70
 -25  -3   0   21.10    4.90
  25  -3   0   19.00    4.50
  25  -3   0   13.40    3.80
 -25  -3   0   15.80    5.20
  25  -3   0   25.40    6.30
  25  -3   0   14.30    5.20
 -25  -3   0   11.10    4.40
 -25  -3   0   19.20    5.00
  25   3   0   26.20    5.70
 -25   3   0   21.10    5.50
  25   3   0   20.30    5.00
  25   3   0   22.00    4.50
  25   3   0   14.10    5.30
  25   3   0   22.90    5.10
 -25   3   0   21.40    5.20
 -25   3   0   10.40    4.60
  27  -3   0   -0.10    1.90
 -27  -3   0    0.40    2.00
 -27  -3   0    0.10    1.80
 -27  -3   0    2.90    2.10
  27  -3   0    3.60    2.20
 -27  -3   0    2.60    2.20
  27  -3   0    3.50    2.90
 -27   3   0   -0.50    1.60
  27   3   0    4.10    2.90
  27   3   0    3.00    2.30
  27   3   0   -2.20    2.20
  27   3   0    0.80    1.60
 -27   3   0   -0.90    1.80
  27   3   0    4.40    2.80
  29  -3   0    6.10    3.60
 -29  -3   0    9.00    3.90
 -29  -3   0    7.90    3.60
 -29  -3   0    7.60    4.40
  29  -3   0    3.80    3.10
  29   3   0    3.70    2.40
  29   3   0    3.40    2.80
 -29   3   0    6.30    3.50
  29   3   0    3.20    3.20
  29   3   0    9.80    4.60
  29   3   0    7.00    3.30
 -29   3   0    4.90    3.10
   0  -4   0  106.49   13.40
   0  -4   0  102.59   15.10
   0  -4   0   86.29   14.30
   0   4   0  108.39   15.60
   0   4   0  106.99   14.90
   0   4   0  104.79   15.30
   0   4   0  115.99   14.30
   0   4   0   83.39   15.30
   2  -4   0    4.50    2.60
   2  -4   0    1.40    1.70
  -2  -4   0    0.20    1.40
  -2  -4   0   -0.60    1.40
  -2  -4   0    1.30    2.30
  -2  -4   0    2.20    2.10
   2   4   0    1.00    1.80
   2   4   0   -1.20    1.60
  -2   4   0   -1.20    1.60
  -2   4   0   -0.10    1.80
   2   4   0    2.80    2.80
  -2   4   0    2.80    2.00
  -2   4   0    3.70    2.40
   2   4   0    1.20    2.10
  -2   4   0    2.70    2.30
  -4  -4   0   18.30    4.70
  -4  -4   0   17.60    3.70
  -4  -4   0   15.30    4.50
  -4  -4   0   21.00    4.90
   4  -4   0   18.40    4.40
   4  -4   0   14.90    4.30
   4   4   0    9.20    3.90
  -4   4   0   14.70    4.90
  -4   4   0   11.20    4.00
   4   4   0   14.70    4.40
  -4   4   0   13.30    4.30
  -4   4   0   12.40    3.70
  -4   4   0   16.10    4.50
   4   4   0    9.40    4.20
  -4   4   0   19.80    5.80
   4   4   0   12.50    3.90
  -6  -4   0  110.89   13.60
  -6  -4   0  103.29   15.50
  -6  -4   0  134.99   15.30
   6  -4   0  113.59   14.30
  -6  -4   0  116.19   16.30
   6  -4   0  114.39   16.90
  -6   4   0   99.39   19.50
   6   4   0   93.59   15.60
  -6   4   0   80.79   15.60
  -6   4   0   92.89   15.20
  -6   4   0  105.59   14.20
   6   4   0  100.79   15.30
  -6   4   0  112.99   16.50
  -8  -4   0  143.49   20.00
   8  -4   0  183.98   20.10
  -8  -4   0  157.28   20.50
   8  -4   0  162.78   19.60
  -8  -4   0  170.18   19.30
   8   4   0  155.48   21.00
  -8   4   0  135.09   20.00
  -8   4   0  160.58   20.50
   8   4   0  160.98   20.20
  -8   4   0  122.99   20.50
  -8   4   0  151.08   19.60
  -8   4   0  158.18   21.00
   8   4   0  159.58   20.70
  10  -4   0  104.89   14.70
  10  -4   0   95.19   13.50
 -10  -4   0  132.99   15.10
 -10  -4   0  101.79   13.10
  10  -4   0  115.79   17.20
 -10  -4   0   95.09   14.80
 -10  -4   0   77.99   15.40
 -10   4   0   93.69   13.30
 -10   4   0  107.99   15.00
  10   4   0  108.29   15.00
 -10   4   0   87.89   15.10
  10   4   0  118.19   16.40
 -10   4   0  106.59   15.50
  12  -4   0   24.60    5.30
 -12  -4   0   27.60    6.40
  12  -4   0   11.30    4.40
 -12  -4   0   25.50    5.80
 -12  -4   0   29.90    5.20
  12  -4   0   30.50    5.80
 -12  -4   0   18.50    5.70
  12   4   0   28.70    6.80
  12   4   0   17.70    5.80
 -12   4   0   36.90    5.80
  12   4   0   35.50    6.80
 -12   4   0   20.00    5.90
 -12   4   0   33.10    6.70
 -12   4   0   16.20    5.30
 -14  -4   0   20.00    5.10
  14  -4   0   32.00    6.30
  14  -4   0   23.20    5.00
  14  -4   0   22.40    4.90
 -14  -4   0   14.50    5.20
 -14  -4   0   22.80    4.60
  14   4   0   24.80    6.60
 -14   4   0   20.30    5.60
 -14   4   0   18.40    5.10
  14   4   0   18.90    5.70
  14   4   0   16.00    4.90
 -14   4   0   22.30    4.40
 -14   4   0   20.20    5.70
  16  -4   0   28.70    6.10
 -16  -4   0   27.80    6.60
 -16  -4   0   31.50    6.20
  16  -4   0   22.70    5.70
 -16  -4   0   29.50    5.40
  16  -4   0   23.70    6.40
  16  -4   0   22.90    5.10
  16   4   0   23.20    6.50
 -16   4   0   23.40    6.10
  16   4   0   38.00    7.60
 -16   4   0   22.80    5.90
 -16   4   0   23.90    6.30
 -16   4   0   19.70    5.90
  16   4   0   30.80    6.20
  16   4   0   27.00    5.70
 -16   4   0   23.40    4.40
 -18  -4   0    4.40    2.30
  18  -4   0    2.00    2.60
 -18  -4   0    4.00    2.40
 -18  -4   0    8.90    3.80
  18  -4   0    4.90    2.50
  18  -4   0    1.00    2.00
  18  -4   0    6.30    2.50
 -18  -4   0    4.00    2.90
  18   4   0    2.70    2.70
  18   4   0    4.30    3.00
 -18   4   0    4.60    1.70
  18   4   0    6.70    2.60
 -18   4   0   15.20    4.90
 -18   4   0    8.10    3.60
  18   4   0    5.10    2.50
 -18   4   0    6.30    3.10
 -18   4   0   -0.20    1.90
 -20  -4   0   -0.10    1.80
  20  -4   0    1.40    1.70
  20  -4   0    1.30    2.20
 -20  -4   0    3.60    2.50
 -20  -4   0   -1.80    1.30
 -20  -4   0    2.00    2.20
 -20   4   0   -1.40    1.90
 -20   4   0   -2.30    1.30
 -20   4   0   -1.50    1.50
  20   4   0    3.10    2.50
  20   4   0   -2.20    1.00
  20   4   0   -1.50    2.40
  20   4   0   -1.50    1.10
 -22  -4   0   21.90    6.40
  22  -4   0   17.80    5.40
  22  -4   0   14.80    5.00
  22  -4   0   17.50    4.90
 -22  -4   0   20.30    4.90
 -22  -4   0   10.30    4.60
  22   4   0   22.60    6.00
  22   4   0   15.60    4.80
 -22   4   0   14.50    4.90
  22   4   0   19.20    6.30
 -22   4   0   11.70    4.50
  22   4   0   19.60    4.60
 -22   4   0   11.30    4.90
  24  -4   0    7.90    3.20
 -24  -4   0    6.00    3.70
 -24  -4   0   15.10    5.30
  24  -4   0   12.20    5.40
  24  -4   0   11.90    4.90
  24   4   0    3.80    3.10
  24   4   0    9.80    3.30
 -24   4   0   10.20    4.20
  24   4   0    8.40    4.30
 -24   4   0    8.40    4.50
  24   4   0    9.50    3.60
 -24   4   0    9.70    4.20
  26  -4   0    3.10    3.00
  26  -4   0    4.40    3.60
  26  -4   0    0.80    1.70
 -26   4   0    4.20    3.30
  26   4   0    6.60    2.90
  26   4   0    3.70    2.40
  26   4   0    0.70    2.60
  -1  -5   0   20.20    5.80
  -1  -5   0   24.20    5.90
  -1  -5   0   32.90    5.70
   1  -5   0   19.50    5.80
   1  -5   0   28.30    5.50
   1  -5   0   14.90    5.20
   1   5   0   22.40    6.80
  -1   5   0   19.40    6.20
  -1   5   0   29.90    7.70
  -1   5   0   31.40    6.80
   1   5   0   31.40    6.70
  -1   5   0   30.80    6.90
   1   5   0   21.70    6.20
  -1   5   0   14.60    5.90
   1   5   0   15.70    6.40
  -1   5   0   26.30    6.50
  -3  -5   0   36.90    6.50
  -3  -5   0   35.70    8.10
   3  -5   0   41.60    8.00
   3  -5   0   34.20    7.50
  -3  -5   0   39.50    8.20
  -3  -5   0   43.70    8.40
  -3   5   0   25.90    7.90
   3   5   0   38.00    8.00
  -3   5   0   58.39   10.00
  -3   5   0   47.00    8.30
  -3   5   0   30.80    8.50
   3   5   0   38.40    8.90
   3   5   0   31.20    8.50
  -3   5   0   27.50    7.50
  -3   5   0   41.40    8.20
   3   5   0   29.80    7.60
   5  -5   0   23.70    4.90
  -5  -5   0   22.90    5.90
   5  -5   0   17.30    5.10
  -5  -5   0   13.70    5.40
  -5   5   0   21.10    6.10
  -5   5   0   25.50    6.50
   5   5   0   19.30    6.50
   5   5   0   17.80    5.90
   5   5   0   14.60    5.70
  -5   5   0   16.20    5.10
   5   5   0   25.90    6.00
  -5   5   0   24.30    6.90
  -5   5   0   18.70    6.20
  -5   5   0   23.60    5.80
   7  -5   0   21.70    5.30
  -7  -5   0   18.20    5.40
   7  -5   0   23.50    4.80
  -7  -5   0   21.10    6.20
  -7   5   0   22.40    5.90
   7   5   0   23.40    6.80
   7   5   0   16.80    5.00
  -7   5   0   15.90    5.90
   7   5   0   22.10    9.10
   7   5   0   12.00    4.70
  -7   5   0   30.50    7.30
  -7   5   0   19.60    6.60
  -7   5   0    8.90    7.10
  -7   5   0   18.40    5.20
  -9  -5   0    7.60    3.90
   9  -5   0    6.10    2.60
  -9  -5   0    5.10    3.10
   9  -5   0    1.90    2.40
   9  -5   0   11.60    4.00
  -9   5   0    1.00    2.30
  -9   5   0    8.90    4.70
  -9   5   0    5.00    3.50
  -9   5   0    5.70    3.60
   9   5   0   19.50    5.90
  -9   5   0    4.10    2.60
   9   5   0   10.20    4.10
   9   5   0   11.20    4.10
  -9   5   0    7.10    4.10
  11  -5   0    3.60    2.50
 -11  -5   0    4.90    2.90
  11  -5   0    3.20    2.70
 -11  -5   0    3.80    3.50
  11  -5   0    2.00    2.20
  11   5   0    0.90    2.00
 -11   5   0    0.90    2.60
 -11   5   0   -0.70    1.90
 -11   5   0    1.80    2.50
 -11   5   0    7.30    3.70
 -11   5   0    1.90    2.90
  11   5   0    3.10    3.20
 -13  -5   0    8.80    4.70
  13  -5   0    6.20    3.10
  13  -5   0    4.00    2.70
 -13  -5   0   12.40    4.30
 -13   5   0    2.00    2.50
  13   5   0    8.20    3.50
 -13   5   0    6.40    3.90
 -13   5   0    2.50    3.00
 -13   5   0   13.20    4.90
  13   5   0    3.60    3.10
  13   5   0    3.10    3.00
 -13   5   0    6.60    4.00
 -15  -5   0    9.40    5.60
 -15  -5   0    0.20    2.30
  15  -5   0   10.30    3.80
  15   5   0    9.10    4.20
 -15   5   0    3.90    3.10
 -15   5   0    5.20    3.40
  15   5   0   11.10    4.10
 -15   5   0    0.50    1.80
 -17  -5   0    3.60    2.80
 -17  -5   0    0.20    1.90
 -17  -5   0   -1.50    1.20
  17   5   0    0.50    1.30
  17   5   0   -3.00    1.50
 -17   5   0    1.60    2.70
  17   5   0    0.10    1.80
 -19  -5   0   12.90    4.50
  19   5   0   15.50    5.30
 -19   5   0   10.30    4.90
  19   5   0    9.70    3.70
 -19   5   0   18.50    5.50
  19   5   0   14.50    5.00
 -36   0   1    1.30    1.90
  36   0  -1   -1.10    1.30
  36   0  -1    2.60    2.70
  34   0  -1   24.80    6.60
 -34   0   1   23.40    5.40
 -34   0   1   19.90    6.00
 -34   0   1   18.30    4.50
 -34   0   1   15.50    4.90
  34   0  -1   18.10    5.40
 -32   0   1   21.00    4.80
 -32   0   1   29.40    5.60
  32   0  -1   30.60    8.10
 -32   0   1   34.10    7.70
 -32   0   1   25.30    5.90
  32   0  -1   30.40    6.70
  32   0  -1   41.70    7.20
 -30   0   1   -0.90    0.50
  30   0  -1   -0.60    1.30
 -30   0   1    0.90    1.30
  30   0  -1    0.50    0.90
 -30   0   1    0.90    2.50
  30   0  -1    1.40    1.90
 -30   0   1    0.50    1.30
 -30   0   1    1.30    1.60
 -28   0   1  348.47   40.20
  28   0  -1  377.56   39.80
  28   0  -1  307.87   39.10
 -28   0   1  320.77   38.50
  28   0  -1  260.57   39.60
  28   0  -1  325.07   37.90
 -28   0   1  332.77   39.20
 -28   0   1  337.27   38.70
 -26   0   1  314.67   36.50
  26   0  -1  345.67   38.10
 -26   0   1  271.77   36.10
  26   0  -1  339.67   37.30
  26   0  -1  280.27   36.80
 -26   0   1  331.57   37.30
 -26   0   1  296.07   36.80
 -24   0   1  272.97   32.40
  24   0  -1  233.48   32.80
  24   0  -1  250.77   33.60
 -24   0   1  259.97   32.90
 -24   0   1  301.77   33.40
 -24   0   1  298.17   32.70
 -24   0   1  286.07   33.80
  24   0  -1  300.37   33.40
 -22   0   1   46.50    9.00
  22   0  -1   51.29    9.10
  22   0  -1   55.19    8.10
  22   0  -1   57.69    8.80
 -22   0   1   61.09    7.80
 -22   0   1   61.19    7.60
 -22   0   1   63.39    8.40
 -22   0   1   52.09    8.40
  20   0  -1    5.90    2.40
 -20   0   1    7.20    2.10
 -20   0   1    4.20    2.20
 -20   0   1    4.10    1.40
  20   0  -1    4.80    1.90
 -20   0   1    2.20    1.40
 -20   0   1    6.40    2.00
  20   0  -1    4.10    1.80
 -18   0   1   13.10    2.80
  18   0  -1   14.00    2.90
  18   0  -1   13.10    3.30
 -18   0   1    9.00    2.60
 -18   0   1    9.90    3.10
 -18   0   1   12.40    2.40
  18   0  -1   14.60    3.10
 -18   0   1   17.90    2.90
 -16   0   1  120.59   16.40
 -16   0   1  111.89   15.60
  16   0  -1  157.28   16.40
 -16   0   1  121.89   15.90
  16   0  -1  122.59   16.50
 -16   0   1  141.99   15.90
  16   0  -1  139.09   16.10
 -16   0   1  143.09   16.20
 -14   0   1   11.10    2.00
 -14   0   1    8.50    2.50
 -14   0   1   12.90    2.40
  14   0  -1   15.70    3.20
 -14   0   1   11.20    2.50
  14   0  -1   12.20    2.60
  14   0  -1   11.10    2.40
 -14   0   1   10.50    2.30
 -12   0   1   46.10    7.30
 -12   0   1   56.09    6.80
 -12   0   1   48.50    6.60
 -12   0   1   47.90    6.40
  12   0  -1   53.19    7.10
  12   0  -1   55.49    6.80
 -12   0   1   58.89    6.70
  10   0  -1  422.66   47.70
 -10   0   1  401.86   47.60
  -8   0   1  106.49   11.70
   8   0  -1   88.99   11.40
   8   0  -1  111.29   11.60
  -8   0   1  107.69   11.60
   8   0  -1   96.39   11.50
   8   0  -1   78.79   11.80
  -8   0   1   88.19   11.20
   6   0  -1  164.08   18.30
  -6   0   1  157.98   18.30
  -6   0   1  173.48   18.60
   6   0  -1  138.69   18.40
   4   0  -1  242.28   31.30
  -4   0   1  285.57   31.60
  -2   0  -1   19.50    2.70
   2   0   1   23.20    2.80
   2   0   1   26.40    2.70
  -2   0  -1   23.50    2.60
   2   0   1   20.80    2.60
   2   0   1   19.10    2.60
  -2   0  -1   22.50    2.80
   4   0   1    3.90    0.90
  -4   0  -1    5.20    1.00
  -4   0  -1    4.90    1.20
   4   0   1    5.10    1.30
   4   0   1    5.00    1.10
   4   0   1    5.50    1.20
  -4   0  -1    5.00    0.90
  -6   0  -1   86.69   10.90
   6   0   1  101.79   10.70
  -6   0  -1   97.09   10.60
   6   0   1   80.19   10.50
  -6   0  -1   84.69   10.50
  -8   0  -1   45.70    5.20
  -8   0  -1   34.70    5.80
  -8   0  -1   49.40    5.50
   8   0   1   45.20    5.80
   8   0   1   34.60    5.20
  -8   0  -1   40.10    5.10
   8   0   1   42.60    5.40
 -10   0  -1    0.50    1.00
 -10   0  -1    2.50    1.00
 -10   0  -1    2.30    0.80
  10   0   1    1.40    1.20
  10   0   1    1.90    0.90
 -10   0  -1    2.10    0.80
 -10   0  -1    2.30    1.00
  12   0   1   15.90    2.90
 -12   0  -1   14.90    2.50
 -12   0  -1   14.10    2.70
 -12   0  -1   15.10    3.30
 -12   0  -1   19.00    3.10
  12   0   1   12.10    3.00
  12   0   1   14.10    2.70
 -12   0  -1   13.00    2.40
  14   0   1   58.39    7.60
  14   0   1   51.59    7.40
 -14   0  -1   62.89    7.70
 -14   0  -1   54.39    8.40
 -14   0  -1   61.79    7.30
 -14   0  -1   58.49    7.20
 -14   0  -1   49.30    7.40
  14   0   1   66.59    8.30
  16   0   1   59.19    7.60
  16   0   1   52.99    7.30
 -16   0  -1   56.89    7.10
 -16   0  -1   52.39    7.40
 -16   0  -1   61.39    7.70
 -16   0  -1   52.59    7.10
 -16   0  -1   60.79    8.70
  16   0   1   50.89    8.50
  18   0   1    0.90    1.00
  18   0   1   -0.60    0.90
  18   0   1    0.90    1.60
 -18   0  -1   -0.80    0.40
 -18   0  -1   -0.30    0.70
 -18   0  -1   -0.70    0.70
 -18   0  -1    1.10    1.00
 -18   0  -1    2.20    1.60
  20   0   1   38.00    7.50
  20   0   1   40.40    5.50
 -20   0  -1   49.40    7.00
 -20   0  -1   42.30    7.00
 -20   0  -1   38.40    6.20
 -20   0  -1   44.30    7.50
  20   0   1   49.99    7.00
  20   0   1   56.49    7.70
 -20   0  -1   33.90    6.00
 -22   0  -1    6.50    2.40
  22   0   1   13.60    3.30
  22   0   1   10.60    2.10
  22   0   1    7.70    2.60
 -22   0  -1    7.40    2.00
  22   0   1    6.90    3.00
 -22   0  -1    5.50    2.60
 -22   0  -1   11.20    3.00
 -22   0  -1    4.30    1.80
  24   0   1  105.19   12.80
 -24   0  -1  101.49   12.70
  24   0   1   90.19   14.20
  24   0   1   77.99   12.00
 -24   0  -1   71.09   14.30
 -24   0  -1   91.49   12.20
 -24   0  -1   93.89   11.80
 -24   0  -1   91.39   11.80
  24   0   1   94.19   11.40
  26   0   1   52.89    9.00
 -26   0  -1   49.50    8.30
 -26   0  -1   59.09    9.10
  26   0   1   49.90    9.90
  26   0   1   58.79    7.50
 -26   0  -1   61.09   10.20
 -26   0  -1   57.99    9.20
  26   0   1   66.69    9.80
  28   0   1  145.49   17.40
 -28   0  -1  149.29   18.00
  28   0   1  140.99   18.50
 -28   0  -1  117.69   20.00
  28   0   1  154.28   19.00
  28   0   1  138.29   18.80
  28   0   1  129.09   20.40
 -28   0  -1  149.99   17.90
 -30   0  -1   39.30    9.30
 -30   0  -1   45.80    7.70
 -30   0  -1   51.39    8.80
  30   0   1   56.79    6.90
  30   0   1   59.49    9.70
  30   0   1   43.60    8.70
  30   0   1   42.00    9.30
 -32   0  -1   28.40    6.50
  32   0   1   25.30    6.40
 -32   0  -1   30.30    5.40
 -32   0  -1   23.10    5.60
  32   0   1   27.70    6.00
  32   0   1   26.70    7.00
  32   0   1   21.00    5.80
 -32   0  -1   16.10    5.70
 -32   0  -1   24.30    5.10
  32   0   1   22.30    5.40
 -34   0  -1    0.50    1.50
  34   0   1   -1.60    1.50
  34   0   1   -0.20    1.80
 -34   0  -1    8.70    6.70
  35  -1  -1   35.20    7.80
 -35  -1   1   22.70    5.50
 -35  -1   1   25.90    7.40
  35   1  -1   37.00    8.40
  35   1  -1   32.00    7.40
 -35   1   1   31.80    6.30
 -35   1   1   33.20    6.90
  35   1  -1   33.00    7.00
  33  -1  -1   20.10    6.10
  33  -1  -1   15.10    5.20
 -33  -1   1   24.50    6.10
  33  -1  -1   40.90    8.50
 -33  -1   1   23.20    5.00
 -33  -1   1   15.40    5.20
 -33  -1   1   21.20    6.30
 -33   1   1   32.50    5.70
  33   1  -1   21.30    5.30
 -33   1   1   25.10    5.60
  33   1  -1   25.90    6.70
 -33   1   1   39.50    7.10
  33   1  -1   35.50    8.40
 -33   1   1   18.80    4.70
  33   1  -1   22.40    5.90
 -31  -1   1   21.30    6.00
 -31  -1   1   17.40    5.50
 -31  -1   1   31.80    4.90
  31  -1  -1   22.90    9.50
  31  -1  -1   20.40    5.70
 -31  -1   1   22.40    4.90
 -31  -1   1   20.10    5.50
  31  -1  -1   17.00    5.20
 -31   1   1   25.40    5.20
  31   1  -1   25.80    6.40
 -31   1   1   27.60    5.70
  31   1  -1   32.50    6.10
 -31   1   1   29.20    6.80
  31   1  -1   30.40    6.30
 -31   1   1   25.50    5.30
 -29  -1   1   97.99   14.40
  29  -1  -1  101.89   15.50
 -29  -1   1  122.89   16.10
  29  -1  -1   85.99   15.80
  29  -1  -1  113.19   13.70
 -29  -1   1  130.09   14.40
  29   1  -1  151.88   16.10
 -29   1   1  128.79   15.00
 -29   1   1   97.99   14.60
  29   1  -1  113.09   17.20
  27  -1  -1    5.80    4.10
 -27  -1   1    4.60    2.60
 -27  -1   1    5.30    2.10
  27  -1  -1    4.80    2.70
  27  -1  -1    5.80    1.50
 -27  -1   1    5.70    2.80
 -27  -1   1    6.60    3.00
 -27  -1   1    9.50    2.20
  27   1  -1    3.40    2.20
 -27   1   1    3.20    2.20
  27   1  -1    2.10    1.90
  27   1  -1   12.20    3.80
 -27   1   1    8.00    2.60
 -27   1   1    8.80    2.90
 -25  -1   1   97.59   10.80
  25  -1  -1   90.39   13.00
 -25  -1   1   60.59   11.80
 -25  -1   1   74.29   11.70
 -25  -1   1   65.79   12.00
  25  -1  -1   77.89   10.30
 -25  -1   1   75.69   12.70
  25   1  -1  112.09   12.30
 -25   1   1   96.69   11.40
  25   1  -1   76.19   12.70
 -25   1   1  110.69   12.20
 -25   1   1   73.29   11.80
 -25   1   1   75.69   11.20
  25   1  -1   95.89   11.40
 -23  -1   1   50.29    9.90
  23  -1  -1   61.39   10.20
 -23  -1   1   53.19    9.10
  23  -1  -1   62.19   10.80
 -23  -1   1   53.99    9.70
 -23  -1   1   70.09   10.60
  23  -1  -1   68.29    8.10
 -23  -1   1   86.39    8.70
  23  -1  -1   67.59   10.70
  23   1  -1   55.29   10.30
  23   1  -1   76.79    9.10
 -23   1   1   47.80    9.10
 -23   1   1   83.89    9.70
 -23   1   1   75.09   10.60
 -21  -1   1   26.50    3.70
  21  -1  -1   22.50    5.00
 -21  -1   1   13.40    3.50
  21  -1  -1   23.80    3.90
  21  -1  -1   20.80    3.20
  21  -1  -1   14.70    4.50
 -21  -1   1   21.90    4.80
 -21  -1   1   15.30    4.20
 -21  -1   1   17.20    4.20
  21  -1  -1   20.00    4.60
 -21   1   1   22.90    4.20
  21   1  -1   28.00    5.20
  21   1  -1   35.00    4.80
  21   1  -1   38.60    5.20
 -21   1   1   34.60    5.50
  21   1  -1   31.90    5.20
 -21   1   1   19.20    4.10
 -21   1   1   21.80    4.20
  19  -1  -1   41.30    7.80
 -19  -1   1   39.30    7.70
  19  -1  -1   47.80    8.30
 -19  -1   1   55.09    8.50
 -19  -1   1   36.80    7.50
  19  -1  -1   46.90    6.30
  19  -1  -1   54.99    6.80
  19  -1  -1   54.09    8.50
 -19  -1   1   45.30    6.80
  19   1  -1   55.49    8.50
 -19   1   1   69.19    7.80
  19   1  -1   59.09    8.00
 -19   1   1   37.70    7.20
 -19   1   1   44.30    7.30
  19   1  -1   69.29    7.30
  19   1  -1   65.39    7.60
 -19   1   1   59.99    7.30
  17  -1  -1    8.60    2.80
  17  -1  -1    8.80    2.80
 -17  -1   1   11.40    2.50
  17  -1  -1   13.20    2.40
 -17  -1   1   11.60    3.00
 -17  -1   1   10.00    2.70
  17  -1  -1    7.70    2.60
  17  -1  -1   11.60    1.80
 -17  -1   1    9.20    2.60
 -17   1   1    9.00    2.50
  17   1  -1   17.20    3.30
 -17   1   1   12.00    2.70
  17   1  -1   12.20    2.60
  17   1  -1    9.80    2.40
  17   1  -1   10.60    2.90
 -17   1   1    9.60    2.50
  15  -1  -1  472.95   55.89
  15  -1  -1  442.26   55.69
 -15  -1   1  442.46   55.79
  15  -1  -1  524.85   56.19
 -15  -1   1  474.55   55.69
 -15  -1   1  506.55   55.79
  15   1  -1  528.95   55.69
 -15   1   1  430.06   55.39
  15   1  -1  450.45   55.69
 -15   1   1  546.85   55.69
  13  -1  -1   62.49    8.30
  13  -1  -1   61.59    7.80
 -13  -1   1   58.89    8.10
 -13  -1   1   62.19    8.20
 -13  -1   1   49.60    7.70
  13  -1  -1   67.69    8.30
  13  -1  -1   66.89    8.30
 -13  -1   1   53.19    8.10
  13  -1  -1   58.69    8.40
 -13   1   1   74.69    8.30
  13   1  -1   70.49    7.90
  13   1  -1   64.39    8.20
  13   1  -1   73.29    8.30
  13   1  -1   52.99    7.90
 -13   1   1   59.09    8.10
 -13   1   1   62.09    8.00
 -11  -1   1  387.66   45.10
 -11  -1   1  364.46   45.20
  11  -1  -1  381.36   44.80
 -11  -1   1  405.46   45.10
  11  -1  -1  376.66   45.20
  11  -1  -1  341.77   45.00
  11  -1  -1  391.76   44.80
  11  -1  -1  410.86   45.30
 -11   1   1  343.27   44.90
 -11   1   1  441.66   45.20
  11   1  -1  352.76   44.90
  11   1  -1  439.06   45.10
 -11   1   1  427.76   45.10
   9  -1  -1  213.28   26.20
  -9  -1   1  226.48   25.90
   9  -1  -1  216.88   25.50
   9  -1  -1  226.38   25.60
   9  -1  -1  214.58   25.90
  -9  -1   1  216.98   25.60
  -9  -1   1  193.38   25.80
   9   1  -1  207.48   25.50
  -9   1   1  207.58   25.70
  -9   1   1  225.18   25.00
   9   1  -1  226.68   25.50
  -9   1   1  243.68   25.90
   9   1  -1  239.18   26.20
   9   1  -1  239.88   26.30
  -9   1   1  194.88   25.60
  -7  -1   1  392.06   50.69
  -7   1   1  494.25   50.79
   5   1  -1 1035.90  175.68
  -5   1   1  831.02  103.99
   5   1  -1  822.02  101.89
  -5   1   1 1131.19  189.68
   3  -1  -1  165.28   18.90
   3  -1  -1  134.09   18.80
  -3  -1   1  175.58   19.10
   3  -1  -1  181.48   18.90
   3  -1  -1  140.89   18.90
  -3  -1   1  152.78   18.90
  -3  -1   1  165.18   18.80
  -3   1   1  173.78   18.80
   3   1  -1  165.58   19.00
  -3   1   1  167.68   18.90
  -3   1   1  154.48   18.80
   3   1  -1  158.38   18.80
  -3   1   1  136.59   18.80
   3   1  -1  170.28   18.50
   3   1  -1  168.38   18.80
  -3   1   1  161.48   19.00
  -1  -1   1  284.57   32.00
   1  -1  -1  311.37   32.00
  -1  -1   1  314.57   31.80
   1  -1  -1  260.37   31.70
  -1   1   1  283.97   31.90
  -1   1   1  232.58   31.90
  -1   1   1  257.07   31.60
   1   1  -1  292.77   32.00
  -1   1   1  243.58   31.90
   1   1  -1  286.87   31.70
   1  -1   1  166.18   19.30
  -1  -1  -1  147.89   19.50
  -1  -1  -1  146.89   19.30
  -1  -1  -1  177.78   19.50
  -1  -1  -1  162.78   19.20
   1  -1   1  174.48   19.10
  -1  -1  -1  166.78   19.40
  -1   1  -1  155.68   19.30
   1   1   1  184.18   19.20
  -1   1  -1  161.98   19.40
  -1   1  -1  173.58   19.20
   1   1   1  156.18   19.50
   3  -1   1 1190.08  141.99
   3  -1   1 1534.75  220.48
   3   1   1 1327.87  221.08
  -3   1  -1 1146.79  141.69
   3   1   1 1117.39  141.59
  -3   1  -1 1609.54  220.38
  -5  -1  -1  128.59   13.40
   5  -1   1   90.69   13.20
   5  -1   1  125.09   13.20
   5  -1   1  129.99   13.60
  -5  -1  -1  109.19   13.40
   5  -1   1  107.79   12.80
  -5  -1  -1  106.99   13.10
  -5  -1  -1  115.39   13.50
   5   1   1  111.29   13.40
  -5   1  -1   94.29   13.20
  -5   1  -1  108.49   12.80
  -5   1  -1   97.99   13.20
   5   1   1  102.59   13.40
  -5   1  -1  105.09   12.90
  -5   1  -1  129.69   13.30
   5   1   1  109.69   13.10
  -5   1  -1  121.79   13.30
   7  -1   1   38.00    4.80
   7  -1   1   31.90    4.10
   7  -1   1   36.80    5.30
   7  -1   1   37.10    4.50
  -7  -1  -1   26.50    4.60
   7  -1   1   24.60    4.70
  -7  -1  -1   35.50    4.80
  -7  -1  -1   38.70    5.10
   7   1   1   25.30    4.90
   7   1   1   29.30    4.20
   7   1   1   43.00    4.60
   7   1   1   41.30    4.80
   7   1   1   34.50    5.10
  -7   1  -1   33.00    4.70
  -7   1  -1   38.70    4.70
  -7   1  -1   36.20    4.20
  -7   1  -1   23.50    4.50
  -7   1  -1   25.90    4.80
   9  -1   1  273.07   31.80
  -9  -1  -1  312.77   33.10
   9  -1   1  313.47   32.70
  -9  -1  -1  267.07   32.50
   9  -1   1  252.27   32.80
   9  -1   1  294.57   32.20
  -9  -1  -1  260.47   32.20
   9  -1   1  269.17   31.90
  -9   1  -1  256.97   32.30
  -9   1  -1  314.17   32.50
   9   1   1  256.17   32.40
  -9   1  -1  277.67   32.50
  -9   1  -1  264.97   32.20
   9   1   1  283.47   32.60
 -11  -1  -1  156.68   19.40
  11  -1   1  139.89   19.30
  11  -1   1  170.48   19.60
  11  -1   1  134.39   19.10
  11  -1   1  148.69   18.60
 -11  -1  -1  151.78   19.10
 -11  -1  -1  141.49   19.30
  11  -1   1  184.48   19.10
 -11   1  -1  161.88   19.40
  11   1   1  168.08   19.10
 -11   1  -1  167.28   18.60
  11   1   1  145.79   19.40
 -11   1  -1  188.78   19.40
  11   1   1  169.48   19.50
 -11   1  -1  168.58   19.20
  11   1   1  185.58   18.80
 -11   1  -1  140.09   19.00
  13  -1   1  296.07   32.50
  13  -1   1  241.48   32.00
 -13  -1  -1  242.48   32.10
  13  -1   1  282.47   31.40
 -13  -1  -1  286.07   32.30
 -13  -1  -1  263.47   31.90
  13   1   1  298.07   31.90
 -13   1  -1  271.07   31.90
  13   1   1  285.87   32.30
 -13   1  -1  270.87   31.90
 -13   1  -1  274.07   32.30
  13   1   1  262.07   32.30
  15  -1   1   12.50    3.00
 -15  -1  -1    7.30    2.40
 -15  -1  -1   16.40    3.50
 -15  -1  -1   12.30    3.20
  15  -1   1   12.50    3.20
 -15  -1  -1    8.80    2.10
  15  -1   1    9.40    2.00
  15  -1   1   15.10    2.70
  15  -1   1   13.20    3.10
 -15   1  -1   11.60    2.60
 -15   1  -1   12.40    3.40
  15   1   1   10.90    2.60
 -15   1  -1   15.40    3.10
 -15   1  -1   12.20    2.80
  15   1   1   11.50    3.10
  15   1   1   11.80    3.10
  15   1   1   16.40    3.20
  15   1   1   12.60    2.40
 -17  -1  -1    3.20    1.20
  17  -1   1    1.20    1.60
 -17  -1  -1    2.80    1.60
  17  -1   1    4.60    1.20
 -17  -1  -1    2.10    1.70
  17  -1   1    2.10    1.50
  17  -1   1   -0.20    1.00
  17  -1   1    2.80    1.20
 -17  -1  -1    3.00    1.60
 -17   1  -1    3.00    1.50
 -17   1  -1    1.50    1.60
  17   1   1    6.10    2.00
  17   1   1    2.60    1.80
 -17   1  -1    3.10    1.50
 -17   1  -1    4.90    1.90
  17   1   1    4.00    1.90
  17   1   1    7.20    1.70
  19  -1   1    8.20    1.90
 -19  -1  -1    8.90    3.00
  19  -1   1    8.00    2.70
  19  -1   1   10.30    3.00
 -19  -1  -1    6.50    2.30
 -19  -1  -1    6.00    2.80
  19  -1   1   14.40    2.60
 -19  -1  -1    8.50    2.20
  19  -1   1   11.20    3.30
 -19   1  -1    6.10    2.10
 -19   1  -1   11.90    2.70
  19   1   1    5.60    2.70
  19   1   1   13.80    3.10
  19   1   1    9.80    2.30
  19   1   1    7.70    2.80
 -19   1  -1   12.40    3.00
 -19   1  -1    9.50    3.10
 -21  -1  -1    7.80    3.00
 -21  -1  -1    7.50    2.20
 -21  -1  -1   10.10    2.90
  21  -1   1    9.00    2.10
  21  -1   1   12.80    3.40
 -21  -1  -1   10.00    3.40
  21  -1   1   13.30    3.80
  21  -1   1    7.30    2.70
  21   1   1   11.20    2.70
 -21   1  -1    7.00    3.10
 -21   1  -1    9.90    3.00
  21   1   1    9.30    2.90
  21   1   1   11.10    3.60
 -21   1  -1   12.50    3.00
 -21   1  -1   12.20    2.90
  23  -1   1   -0.70    0.60
 -23  -1  -1   -0.10    0.80
  23  -1   1   -0.10    1.50
  23  -1   1    0.10    1.30
 -23  -1  -1    0.30    1.40
 -23  -1  -1    0.30    1.00
 -23  -1  -1   -0.80    1.00
  23  -1   1   -1.30    1.40
 -23  -1  -1    0.90    1.80
 -23   1  -1    1.50    2.10
  23   1   1    1.50    2.00
 -23   1  -1    0.40    1.40
  23   1   1   -1.10    1.00
 -23   1  -1    0.00    1.20
  23   1   1    0.30    1.40
 -23   1  -1   -1.00    1.10
 -23   1  -1    1.40    1.80
  25  -1   1   80.69   13.80
  25  -1   1   97.39   11.90
 -25  -1  -1  100.99   12.30
 -25  -1  -1  112.99   15.30
  25  -1   1   96.59   13.50
 -25  -1  -1   79.29   12.10
 -25   1  -1  116.69   12.90
  25   1   1  113.99   12.90
 -25   1  -1   90.99   14.70
  25   1   1   93.59   14.80
  25   1   1   95.69   14.80
 -25   1  -1   91.39   12.70
  27  -1   1  227.58   29.80
 -27  -1  -1  267.57   28.70
 -27  -1  -1  224.68   29.90
  27  -1   1  215.88   29.40
 -27  -1  -1  190.48   28.80
  27  -1   1  236.18   28.10
 -27   1  -1  256.37   30.50
  27   1   1  262.17   30.30
 -27   1  -1  248.38   28.90
  27   1   1  253.97   30.40
  27   1   1  265.17   29.10
  29  -1   1  166.18   20.10
  29  -1   1  134.59   21.30
 -29  -1  -1  181.68   20.70
 -29  -1  -1  139.69   20.40
  29  -1   1  174.08   22.20
 -29  -1  -1  172.48   22.40
 -29   1  -1  181.48   21.50
 -29   1  -1  177.38   21.00
  29   1   1  193.58   21.40
 -29   1  -1  153.78   22.20
  29   1   1  154.28   22.30
  29   1   1  160.58   23.60
  29   1   1  210.58   22.30
 -29   1  -1  158.78   21.10
 -31  -1  -1   60.99   12.20
  31  -1   1   63.59   12.90
 -31  -1  -1   61.19   12.60
 -31  -1  -1   63.09   11.20
 -31  -1  -1   82.29   13.70
  31  -1   1   87.79   14.80
  31  -1   1   83.99   13.40
 -31  -1  -1   87.29   11.10
 -31   1  -1   82.99   14.40
  31   1   1   93.49   12.40
 -31   1  -1   78.49   12.30
  31   1   1  103.59   12.10
 -31   1  -1  109.29   11.70
 -31   1  -1   74.99   12.20
 -31   1  -1  100.59   12.60
  31   1   1   67.89   14.50
 -33  -1  -1   22.30    4.40
 -33  -1  -1   13.70    5.00
 -33  -1  -1   14.90    5.30
  33  -1   1   15.80    5.20
  33  -1   1   12.10    4.30
 -33  -1  -1   13.10    6.60
 -33   1  -1   15.30    4.00
  33   1   1   24.90    6.50
 -33   1  -1   17.20    4.40
 -33   1  -1   16.50    4.60
  33   1   1   19.40    6.20
  33   1   1   21.20    5.40
  33   1   1    8.90    3.80
  34  -2  -1   42.80   10.70
 -34  -2   1   67.99   11.60
  34  -2  -1   73.59   12.40
  34   2  -1   43.00   10.20
 -34   2   1   68.59   10.10
  34   2  -1   64.79   10.90
  34   2  -1   73.49   12.90
 -34   2   1   61.49   10.40
 -34   2   1   48.10    9.60
  34   2  -1   51.99    9.70
  32  -2  -1   49.80   11.20
 -32  -2   1   61.59   11.50
  32  -2  -1   54.59   11.50
 -32  -2   1   62.89   11.30
  32  -2  -1   47.40   10.40
 -32   2   1   62.19   10.90
  32   2  -1   66.09   11.60
  32   2  -1   68.89   10.40
  32   2  -1   76.09   13.30
  32   2  -1   69.69   11.40
 -32   2   1   70.59   10.70
 -32   2   1   74.09   11.30
 -32   2   1   53.49   10.10
 -30  -2   1   21.30    6.50
 -30  -2   1   53.09    6.30
  30  -2  -1   22.00    6.90
  30  -2  -1   27.70    7.40
 -30  -2   1   30.20    7.20
  30  -2  -1   27.00    5.90
  30  -2  -1   33.30    7.70
  30   2  -1   58.29    8.80
 -30   2   1   33.90    7.00
  30   2  -1   22.90    6.90
 -30   2   1   35.40    6.50
 -30   2   1   38.60    6.90
 -30   2   1   40.10    7.50
  30   2  -1   33.40    6.40
  30   2  -1   24.80    6.80
 -28  -2   1    7.10    3.10
  28  -2  -1    2.30    2.40
  28  -2  -1    3.70    2.90
  28  -2  -1    3.20    2.00
  28  -2  -1    6.90    2.30
 -28  -2   1    2.90    2.30
  28  -2  -1    4.20    3.00
 -28   2   1    4.10    2.40
  28   2  -1    4.80    2.50
  28   2  -1    1.60    1.90
  28   2  -1    1.00    1.60
  28   2  -1    4.70    2.80
 -28   2   1    8.50    2.80
  28   2  -1    8.20    3.30
  26  -2  -1   20.00    5.10
  26  -2  -1   37.50    7.40
 -26  -2   1   34.50    6.60
  26  -2  -1   41.00    5.90
  26  -2  -1   24.90    6.50
 -26   2   1   19.10    5.40
  26   2  -1   45.00    6.30
  26   2  -1   36.20    6.50
  26   2  -1   28.00    6.40
  26   2  -1   47.10    7.60
 -26   2   1   29.90    6.10
 -24  -2   1   32.80    7.70
  24  -2  -1   36.60    6.80
  24  -2  -1   58.29    7.40
  24  -2  -1   43.10    8.40
  24  -2  -1   37.80    8.00
 -24  -2   1   42.80    7.80
  24  -2  -1   32.00    8.30
  24   2  -1   55.69    7.90
 -24   2   1   34.50    7.20
  24   2  -1   53.69    9.40
  24   2  -1   42.50    7.90
 -24   2   1   51.19    8.00
  24   2  -1   59.79    8.60
 -22  -2   1    2.40    2.10
  22  -2  -1    4.10    2.50
  22  -2  -1    0.00    1.20
  22  -2  -1    3.90    1.80
 -22  -2   1   -0.10    1.40
  22  -2  -1    1.10    1.80
 -22  -2   1    1.70    1.90
  22  -2  -1    3.70    2.40
  22   2  -1    4.00    2.50
 -22   2   1    4.60    2.20
 -22   2   1    4.80    2.30
  22   2  -1    2.60    1.60
  22   2  -1    1.80    2.20
  22   2  -1    0.30    1.40
  22   2  -1    1.20    1.80
 -22   2   1    1.20    1.80
  20  -2  -1   16.70    5.00
  20  -2  -1   17.00    4.90
 -20  -2   1   21.30    5.10
 -20  -2   1   17.20    4.90
 -20  -2   1   23.90    5.10
  20  -2  -1   25.50    5.60
  20  -2  -1   22.80    4.40
  20  -2  -1   28.60    4.80
 -20   2   1   35.40    5.90
  20   2  -1   38.50    6.20
 -20   2   1   24.80    5.10
  20   2  -1   28.50    6.20
 -20   2   1   25.10    5.20
  20   2  -1   24.10    5.00
  20   2  -1   26.20    5.10
  20   2  -1   30.50    4.80
 -18  -2   1   63.99   10.10
  18  -2  -1   78.29   11.30
  18  -2  -1   70.69    9.40
  18  -2  -1   72.09    9.40
  18  -2  -1   60.59   10.80
 -18  -2   1   52.99   10.40
 -18  -2   1   54.29   10.20
  18  -2  -1   79.49   11.30
  18   2  -1   83.69   10.20
  18   2  -1   65.59   10.20
  18   2  -1   80.09   11.50
 -18   2   1   69.69    9.80
  18   2  -1   89.69    9.50
 -18   2   1   55.09   10.00
 -18   2   1   77.99   10.10
  18   2  -1   76.99   10.60
  16  -2  -1   80.69   10.80
 -16  -2   1   71.09   11.30
 -16  -2   1   82.39   11.10
  16  -2  -1  109.89   12.00
  16  -2  -1   55.79   11.50
  16  -2  -1   64.29   12.00
  16  -2  -1   93.09   11.10
 -16  -2   1   86.99   11.50
 -16   2   1   88.59   10.10
  16   2  -1   90.09   11.50
  16   2  -1   84.39   11.20
 -16   2   1   88.59   11.40
  16   2  -1   98.89   13.20
  16   2  -1   92.39   10.90
 -16   2   1  104.29   11.70
 -16   2   1   79.99   11.20
  16   2  -1   75.89   11.00
  14  -2  -1   10.60    3.10
 -14  -2   1    7.70    2.60
 -14  -2   1    8.10    2.40
 -14  -2   1   11.80    2.70
  14  -2  -1    8.50    2.30
  14  -2  -1   15.40    3.70
  14  -2  -1   10.60    2.60
  14  -2  -1   14.70    3.50
 -14  -2   1   10.80    3.10
  14   2  -1   12.60    3.20
 -14   2   1   11.80    3.10
 -14   2   1   12.00    3.10
  14   2  -1   11.00    2.60
  14   2  -1    5.30    2.70
  14   2  -1   11.50    2.70
 -14   2   1    5.30    2.20
  14   2  -1    8.30    2.30
 -12  -2   1    4.00    1.70
  12  -2  -1    4.30    1.80
  12  -2  -1    4.10    2.00
  12  -2  -1    6.20    2.20
 -12  -2   1    6.30    1.80
  12  -2  -1    9.00    2.90
 -12  -2   1    4.70    2.10
  12  -2  -1    1.90    1.40
 -12  -2   1    2.20    1.70
  12   2  -1   10.40    2.20
  12   2  -1    9.00    2.40
 -12   2   1    9.80    2.70
  12   2  -1    4.70    2.10
 -12   2   1    6.20    2.30
  12   2  -1    6.70    2.40
 -12   2   1    5.70    2.20
  12   2  -1    6.30    1.80
 -10  -2   1  242.58   30.80
  10  -2  -1  280.67   30.80
 -10  -2   1  235.28   30.90
  10  -2  -1  216.48   30.80
  10  -2  -1  285.67   30.90
 -10  -2   1  254.17   30.50
  10  -2  -1  250.37   30.40
  10  -2  -1  232.78   30.80
 -10  -2   1  282.77   30.30
  10   2  -1  270.47   30.80
  10   2  -1  270.07   30.30
 -10   2   1  286.57   30.40
  10   2  -1  287.57   31.20
 -10   2   1  232.88   30.70
 -10   2   1  267.37   31.00
  10   2  -1  242.38   30.90
 -10   2   1  271.27   30.80
  -8  -2   1   22.20    3.60
  -8  -2   1   19.60    3.90
   8  -2  -1   18.80    4.40
   8  -2  -1   18.80    4.30
   8  -2  -1   24.20    4.40
  -8  -2   1   25.30    4.80
  -8  -2   1   17.70    4.10
   8   2  -1   25.90    4.90
  -8   2   1   24.80    4.40
   8   2  -1   26.50    3.90
  -8   2   1   23.50    3.90
  -8   2   1   18.00    4.20
  -8   2   1   24.90    4.50
   8   2  -1   33.40    4.90
   8   2  -1   25.90    4.70
   6  -2  -1  103.49   15.10
  -6  -2   1  125.39   14.90
  -6  -2   1  136.59   14.40
   6  -2  -1  121.89   15.00
  -6  -2   1  129.89   15.30
  -6  -2   1   99.49   15.00
  -6   2   1  120.19   15.30
   6   2  -1  125.79   15.40
   6   2  -1  126.89   15.20
   6   2  -1  135.99   15.20
  -6   2   1  111.59   15.00
  -6   2   1  117.79   14.80
  -6   2   1  122.29   15.10
  -4  -2   1   13.50    3.40
   4  -2  -1   12.40    3.50
  -4  -2   1   12.40    3.30
  -4  -2   1   12.40    3.10
  -4  -2   1   20.30    3.50
   4  -2  -1   16.30    3.30
  -4  -2   1   20.20    2.80
  -4   2   1   17.00    3.30
   4   2  -1   19.60    4.00
  -4   2   1   16.50    3.50
   4   2  -1   14.10    3.20
   4   2  -1   17.50    3.60
  -4   2   1   12.40    3.30
   4   2  -1   22.10    3.60
  -4   2   1   19.10    3.50
  -4   2   1   13.80    3.10
   2  -2  -1   13.40    2.80
  -2  -2   1    6.70    2.20
   2  -2  -1   12.60    2.80
  -2  -2   1    3.60    2.00
   2  -2  -1   11.70    2.60
   2   2  -1    9.00    2.50
  -2   2   1    6.60    2.00
  -2   2   1    7.00    2.50
  -2   2   1   12.50    2.70
   2   2  -1    8.30    2.40
  -2   2   1    9.40    2.40
   2   2  -1    6.70    2.20
   2   2  -1   12.50    2.80
  -2   2   1    7.40    2.40
   0  -2   1   19.70    3.70
   0  -2  -1   21.00    4.00
   0  -2   1   18.50    3.90
   0  -2  -1   16.90    3.60
   0  -2  -1   24.10    4.00
   0  -2   1   15.90    3.40
   0   2  -1   18.00    3.50
   0   2   1   19.60    4.10
   0   2   1   17.50    3.70
   0   2   1   17.60    3.90
   0   2  -1   17.70    3.90
   0   2  -1   22.80    4.10
   0   2   1   26.80    3.90
   0   2  -1   21.40    4.20
   0   2   1   15.20    3.50
   0   2  -1   19.10    3.80
  -2  -2  -1   29.60    4.60
  -2  -2  -1   22.00    4.00
  -2  -2  -1   18.80    4.00
   2  -2   1   26.30    4.50
  -2  -2  -1   23.90    4.50
   2  -2   1   28.60    4.10
  -2  -2  -1   20.40    4.50
  -2   2  -1   20.90    4.30
   2   2   1   30.30    4.90
   2   2   1   24.30    4.70
   2   2   1   26.30    4.60
  -2   2  -1   31.20    5.00
  -2   2  -1   16.10    3.60
  -2   2  -1   21.00    4.40
  -4  -2  -1  166.28   22.10
   4  -2   1  195.18   21.90
   4  -2   1  181.38   22.10
   4  -2   1  185.28   21.80
  -4  -2  -1  171.38   22.10
  -4  -2  -1  188.18   22.40
  -4  -2  -1  209.48   22.10
  -4   2  -1  189.08   22.40
   4   2   1  191.38   22.10
   4   2   1  201.38   22.60
   4   2   1  178.68   22.50
  -4   2  -1  161.58   22.10
  -4   2  -1  204.18   21.90
  -4   2  -1  165.58   22.30
  -6  -2  -1    2.60    1.40
  -6  -2  -1    0.80    1.20
  -6  -2  -1    1.90    1.30
   6  -2   1    3.30    1.40
   6  -2   1    0.90    1.20
   6  -2   1    3.00    1.30
  -6  -2  -1    4.20    2.00
  -6  -2  -1    1.90    1.20
   6  -2   1    2.00    1.50
   6   2   1    2.80    1.40
   6   2   1    0.30    1.20
  -6   2  -1    3.00    1.60
  -6   2  -1    0.30    1.20
   6   2   1    0.50    1.20
   6   2   1    2.50    1.80
  -6   2  -1    1.60    1.30
  -6   2  -1    3.30    1.30
   8  -2   1  309.27   36.20
  -8  -2  -1  270.37   37.00
  -8  -2  -1  294.87   36.50
   8  -2   1  336.47   36.80
  -8  -2  -1  304.27   36.70
  -8  -2  -1  336.07   37.10
   8  -2   1  320.87   36.60
   8   2   1  354.86   36.80
  -8   2  -1  271.77   36.70
  -8   2  -1  314.87   37.00
   8   2   1  337.67   37.30
   8   2   1  312.07   37.10
   8   2   1  334.97   36.70
  -8   2  -1  324.07   36.10
  -8   2  -1  275.87   36.60
 -10  -2  -1   15.90    3.60
 -10  -2  -1   12.60    3.60
  10  -2   1   18.60    3.10
  10  -2   1   14.60    3.30
  10  -2   1   16.10    3.50
 -10  -2  -1   19.80    3.70
  10  -2   1   18.80    4.10
  10   2   1   16.90    3.60
  10   2   1   20.70    3.60
 -10   2  -1   25.10    4.30
 -10   2  -1   19.50    4.10
  10   2   1   14.50    3.60
  10   2   1   13.30    3.70
 -10   2  -1   10.70    3.30
 -10   2  -1   18.40    2.90
 -12  -2  -1   13.60    3.50
  12  -2   1   13.60    3.80
 -12  -2  -1   16.60    4.20
  12  -2   1   20.10    3.80
  12  -2   1   18.10    3.10
 -12  -2  -1   14.20    3.50
  12  -2   1   15.70    3.70
 -12   2  -1   17.70    4.00
 -12   2  -1   22.50    4.30
  12   2   1   30.80    4.80
  12   2   1   14.70    3.10
  12   2   1   19.30    4.40
 -12   2  -1   20.10    3.10
  12   2   1   24.10    4.70
 -12   2  -1   22.30    4.50
  12   2   1   19.50    3.70
  14  -2   1  114.49   13.80
 -14  -2  -1  112.89   14.00
  14  -2   1  126.89   14.40
 -14  -2  -1   90.29   14.10
  14  -2   1  104.69   13.20
  14  -2   1   95.29   14.10
 -14  -2  -1   93.09   13.80
 -14   2  -1  108.19   14.10
  14   2   1   94.89   13.90
 -14   2  -1  105.69   14.00
 -14   2  -1  114.59   13.00
  14   2   1  121.09   14.30
  14   2   1  137.19   14.10
 -14   2  -1   95.79   13.80
  14   2   1  115.59   14.60
  14   2   1  119.19   13.40
 -16  -2  -1    9.50    3.00
  16  -2   1    7.50    3.00
  16  -2   1   12.70    3.60
 -16  -2  -1   13.00    3.70
  16  -2   1    9.70    3.30
 -16  -2  -1    8.30    2.90
  16  -2   1   13.60    3.00
  16   2   1   18.50    3.00
  16   2   1   15.80    3.70
 -16   2  -1   16.00    3.70
 -16   2  -1   12.80    3.30
  16   2   1   13.30    3.10
  16   2   1   16.50    4.10
  16   2   1   15.20    3.60
 -16   2  -1   14.40    3.50
 -16   2  -1   10.20    2.20
 -18  -2  -1   62.09    9.70
  18  -2   1   50.39    9.60
 -18  -2  -1   55.39    9.40
  18  -2   1   48.10    9.40
  18  -2   1   52.49    8.30
  18  -2   1   62.89   10.00
  18  -2   1   71.79    8.50
 -18  -2  -1   52.99    9.60
  18   2   1   52.99    9.40
 -18   2  -1   49.80    9.10
  18   2   1   61.89    8.00
 -18   2  -1   70.39    9.00
  18   2   1   71.79    8.70
 -18   2  -1   64.09    9.50
  18   2   1   73.99    9.10
  20  -2   1   46.40    9.60
  20  -2   1   51.29    9.70
  20  -2   1   73.99    8.60
  20  -2   1   58.89    8.50
 -20  -2  -1   43.80    9.10
 -20  -2  -1   55.69    9.60
 -20  -2  -1   40.40    9.30
  20  -2   1   51.59    9.60
  20   2   1   56.09    9.10
  20   2   1   70.59    8.20
  20   2   1   56.29    9.70
 -20   2  -1   63.19    9.50
  20   2   1   84.19    9.40
  20   2   1   66.39   10.80
 -20   2  -1   75.79    9.30
 -20   2  -1   46.40    8.90
  22  -2   1   33.60    5.50
  22  -2   1   35.60    7.20
 -22  -2  -1   42.00    7.50
 -22  -2  -1   20.90    6.00
  22  -2   1   46.20    6.30
  22  -2   1   29.20    6.60
 -22  -2  -1   23.40    6.00
  22  -2   1   22.50    6.10
 -22   2  -1   24.70    5.80
  22   2   1   47.10    7.30
  22   2   1   27.10    6.40
  22   2   1   37.40    6.50
 -22   2  -1   45.20    7.10
 -22   2  -1   28.40    6.00
  22   2   1   31.60    6.90
  22   2   1   49.50    6.10
  24  -2   1   56.79    9.40
  24  -2   1   76.89   13.50
  24  -2   1   74.09   10.20
 -24   2  -1   70.09   11.90
 -24   2  -1   59.69   10.20
  24   2   1   76.39    9.40
  24   2   1   74.39   10.20
  24   2   1   72.69   12.00
  24   2   1   55.29   10.90
  26  -2   1   25.40    4.60
 -26  -2  -1   21.00    5.60
  26  -2   1   12.70    4.90
  26  -2   1   33.90    5.50
  26  -2   1   26.30    6.50
 -26  -2  -1   16.00    5.10
 -26   2  -1   20.00    5.10
  26   2   1   28.60    6.30
  26   2   1   33.00    6.20
  26   2   1   21.30    4.50
 -26   2  -1   27.20    5.50
 -26   2  -1   30.30    5.80
  28  -2   1    0.70    2.80
  28  -2   1    5.30    3.30
 -28  -2  -1   10.30    3.70
  28  -2   1    6.20    2.50
  28  -2   1    7.80    3.40
  28   2   1    5.90    2.40
  28   2   1    0.90    2.60
 -28   2  -1    6.20    2.70
 -28   2  -1    3.10    2.50
  28   2   1    7.90    3.30
  28   2   1    7.00    3.40
  30  -2   1    9.70    4.00
 -30  -2  -1    7.50    3.60
 -30  -2  -1    6.10    3.10
 -30  -2  -1    9.40    2.80
 -30  -2  -1   10.70    4.30
  30  -2   1    8.60    4.00
  30  -2   1    4.10    3.80
 -30   2  -1   14.90    4.10
  30   2   1   15.00    4.80
 -30   2  -1   11.10    3.80
  30   2   1   11.00    3.40
 -30   2  -1   12.40    4.10
  30   2   1    8.20    3.80
 -30   2  -1    7.70    3.40
  32  -2   1   12.40    4.70
  32  -2   1    5.40    3.70
 -32  -2  -1    6.60    3.70
 -32  -2  -1    6.70    3.90
 -32   2  -1    6.80    3.00
  32   2   1    7.50    4.20
  32   2   1    5.00    3.80
 -32   2  -1    3.10    2.70
 -32   2  -1   14.40    4.20
 -31  -3   1    6.90    3.60
  31  -3  -1   14.70    3.80
  31   3  -1   11.40    4.30
  31   3  -1    7.50    3.60
 -31   3   1    5.70    3.50
  31   3  -1   10.70    3.70
 -29  -3   1    1.70    1.90
 -29  -3   1    2.30    2.60
  29  -3  -1    1.30    1.80
 -29  -3   1   -1.00    2.20
  29  -3  -1   -0.70    2.80
  29  -3  -1   -1.30    1.90
  29   3  -1    3.30    2.70
  29   3  -1    8.40    3.50
 -29   3   1    0.30    2.00
 -29   3   1    2.40    2.20
  29   3  -1    1.50    2.50
 -29   3   1    0.80    1.90
  29   3  -1    0.00    1.50
  29   3  -1    2.00    2.60
 -27  -3   1    2.90    2.50
 -27  -3   1    9.20    3.20
  27  -3  -1    0.30    1.60
 -27  -3   1    5.30    3.10
  27  -3  -1    4.50    2.50
  27  -3  -1    2.50    2.70
 -27  -3   1    1.10    2.10
 -27   3   1    8.40    3.50
  27   3  -1    3.10    2.50
  27   3  -1    3.10    2.30
  27   3  -1   -1.00    1.90
 -27   3   1    3.20    2.70
  27   3  -1    6.10    2.70
  27   3  -1    4.50    2.70
  25  -3  -1   17.40    4.20
 -25  -3   1   17.70    4.30
  25  -3  -1   14.50    3.90
 -25  -3   1   20.10    5.70
 -25  -3   1   20.70    4.90
  25  -3  -1   12.20    4.80
  25  -3  -1   16.20    5.00
 -25  -3   1   13.60    4.80
 -25   3   1   16.20    4.80
  25   3  -1   27.10    5.90
 -25   3   1   13.30    4.50
  25   3  -1   23.70    6.50
  25   3  -1   19.30    4.80
  25   3  -1   22.60    4.50
  25   3  -1   10.30    4.00
  23  -3  -1   54.19    7.50
 -23  -3   1   34.70    7.00
  23  -3  -1   25.00    7.30
 -23  -3   1   37.70    7.70
 -23  -3   1   31.40    8.70
  23  -3  -1   37.60    6.70
  23   3  -1   44.40    8.10
  23   3  -1   35.80    7.70
  23   3  -1   51.19    8.00
 -23   3   1   42.40    7.70
 -23   3   1   26.10    6.80
 -21  -3   1   69.49   10.40
 -21  -3   1   54.39   10.70
  21  -3  -1   64.89   10.00
  21  -3  -1   51.29   11.10
 -21  -3   1   58.39   10.00
  21  -3  -1   75.19   10.50
  21  -3  -1   77.19   11.80
 -21  -3   1   48.20   10.60
  21   3  -1   84.09    9.60
 -21   3   1   72.89   12.40
 -21   3   1   55.89   10.40
  21   3  -1   49.70    9.80
 -21   3   1   69.89    8.20
  21   3  -1   87.69   11.60
  21   3  -1   81.89   10.60
  19  -3  -1   62.49   11.20
  19  -3  -1   69.09   10.70
 -19  -3   1   70.89    9.90
  19  -3  -1   89.39    9.80
 -19  -3   1   52.19   10.30
 -19  -3   1   44.50    9.10
  19  -3  -1   43.70    9.00
 -19  -3   1   55.99   10.70
  19   3  -1   84.89   10.40
 -19   3   1   73.19   11.10
  19   3  -1   71.39   10.40
  19   3  -1   71.59    9.10
 -19   3   1   45.70    9.70
 -19   3   1   68.99    7.90
  19   3  -1   49.00    9.10
  17  -3  -1    7.40    3.10
  17  -3  -1    5.20    2.50
 -17  -3   1    7.10    2.70
  17  -3  -1    3.90    2.70
  17  -3  -1    8.00    2.50
 -17  -3   1    6.40    2.30
 -17  -3   1    5.00    2.80
 -17  -3   1    6.30    2.90
 -17   3   1    7.00    3.00
  17   3  -1    4.80    2.10
  17   3  -1   10.90    3.30
 -17   3   1    7.30    3.00
 -17   3   1    9.80    1.90
  17   3  -1    4.80    2.70
  17   3  -1    6.90    2.50
 -17   3   1   10.50    3.50
  17   3  -1   15.10    4.40
 -15  -3   1    2.20    2.00
  15  -3  -1    1.50    1.90
  15  -3  -1    2.70    2.20
  15  -3  -1    0.90    1.60
 -15  -3   1    3.10    2.10
 -15  -3   1    1.00    1.70
  15  -3  -1    0.70    1.30
 -15  -3   1    2.40    1.60
  15   3  -1    2.20    1.80
 -15   3   1    3.20    2.30
 -15   3   1    0.60    1.40
 -15   3   1    3.40    2.30
  15   3  -1    2.40    2.10
  15   3  -1    1.10    1.30
 -15   3   1    3.30    1.10
  15   3  -1    0.30    1.30
  15   3  -1    0.00    1.90
 -13  -3   1    3.00    1.70
 -13  -3   1    4.40    1.80
  13  -3  -1    3.50    2.30
  13  -3  -1    2.60    2.10
  13  -3  -1    7.50    2.40
  13  -3  -1    1.60    1.60
 -13  -3   1    1.30    1.60
 -13   3   1    4.20    2.50
 -13   3   1    1.70    1.80
  13   3  -1    0.80    2.30
 -13   3   1    2.60    2.10
  13   3  -1    1.20    1.70
  13   3  -1    2.80    2.10
 -13   3   1    3.50    1.60
  13   3  -1    1.10    1.30
  11  -3  -1   16.60    3.80
  11  -3  -1   11.20    3.80
 -11  -3   1   10.10    3.10
 -11  -3   1   15.00    3.00
  11  -3  -1   14.30    3.40
 -11  -3   1    6.80    3.10
 -11  -3   1   13.90    3.90
  11  -3  -1   16.60    4.00
 -11   3   1   18.80    4.40
  11   3  -1   16.70    4.40
 -11   3   1    9.80    3.40
 -11   3   1   14.40    3.20
 -11   3   1   13.00    3.80
  11   3  -1    7.60    3.30
  11   3  -1   13.20    3.50
 -11   3   1   15.00    4.00
   9  -3  -1   34.10    6.00
   9  -3  -1   22.20    5.90
  -9  -3   1   35.90    6.30
  -9  -3   1   39.50    7.10
  -9  -3   1   38.10    7.10
   9  -3  -1   39.30    6.50
  -9  -3   1   43.10    5.60
  -9   3   1   27.40    6.20
   9   3  -1   24.20    5.90
   9   3  -1   35.70    6.40
  -9   3   1   31.60    5.80
  -9   3   1   36.00    6.70
  -9   3   1   49.50    7.10
  -9   3   1   30.00    6.50
   9   3  -1   34.40    6.90
   7  -3  -1  166.48   18.00
  -7  -3   1  119.29   17.90
  -7  -3   1  141.19   16.90
  -7  -3   1  133.09   17.60
   7  -3  -1  152.08   18.00
  -7  -3   1  149.59   18.20
   7   3  -1  143.69   18.40
  -7   3   1  131.09   17.90
  -7   3   1  159.28   18.00
   7   3  -1  121.99   17.80
  -7   3   1  122.59   17.70
  -7   3   1  164.28   17.80
   7   3  -1  145.39   17.90
  -7   3   1  130.99   18.20
   5  -3  -1   37.10    6.10
  -5  -3   1   36.20    5.10
  -5  -3   1   26.40    5.40
   5  -3  -1   40.60    6.40
  -5  -3   1   26.90    5.70
  -5  -3   1   28.60    6.00
  -5   3   1   26.40    5.40
   5   3  -1   27.10    5.80
  -5   3   1   30.80    5.70
   5   3  -1   29.00    5.80
  -5   3   1   30.40    6.50
  -5   3   1   32.20    6.20
   5   3  -1   33.10    6.90
  -5   3   1   23.00    5.80
  -5   3   1   39.30    6.70
   5   3  -1   43.70    6.70
   3  -3  -1   12.50    3.70
   3  -3  -1   26.60    4.90
  -3  -3   1   19.40    3.40
  -3  -3   1   24.70    4.60
  -3  -3   1   24.60    5.00
  -3  -3   1   15.80    3.90
  -3   3   1   15.10    4.10
  -3   3   1   20.50    4.20
   3   3  -1   19.80    4.40
  -3   3   1   12.80    3.70
  -3   3   1   16.50    4.20
   3   3  -1   17.50    4.30
  -3   3   1   20.10    4.90
   3   3  -1   18.20    4.70
  -3   3   1   20.40    4.90
   3   3  -1   20.10    4.30
   1  -3  -1   32.20    5.70
   1  -3  -1   27.60    5.60
  -1  -3   1   28.60    5.90
  -1  -3   1   30.10    5.50
  -1  -3   1   26.20    5.40
   1  -3  -1   38.30    6.10
   1   3  -1   33.40    6.50
   1   3  -1   24.70    5.40
  -1   3   1   33.30    5.80
  -1   3   1   39.20    6.20
  -1   3   1   25.70    6.00
  -1   3   1   38.30    7.10
  -1   3   1   24.40    5.40
   1   3  -1   31.70    6.10
   1   3  -1   29.60    6.20
   1   3  -1   26.80    5.40
  -1  -3  -1    8.50    3.10
   1  -3   1   15.50    3.40
  -1  -3  -1   23.40    4.00
  -1  -3  -1   12.50    3.50
  -1  -3  -1    8.80    3.20
   1  -3   1   17.10    3.80
   1   3   1   14.00    4.00
   1   3   1   12.20    3.60
  -1   3  -1   14.00    3.50
   1   3   1   10.60    3.10
  -1   3  -1   19.00    4.50
  -1   3  -1   14.10    3.70
  -1   3  -1   15.70    3.90
   1   3   1   19.40    4.70
  -1   3  -1   16.70    4.30
   1   3   1   18.00    4.10
  -3  -3  -1   74.69   10.80
  -3  -3  -1   67.49   10.50
   3  -3   1   72.99   10.10
   3  -3   1   83.29   10.90
  -3  -3  -1   69.59   10.60
  -3  -3  -1   68.19    9.30
  -3   3  -1   73.09   10.20
  -3   3  -1   59.19   10.70
  -3   3  -1   64.69   10.40
  -3   3  -1   67.39   10.70
   3   3   1   69.39   10.60
   3   3   1   75.29   10.40
   3   3   1   65.69   11.00
  -5  -3  -1  207.88   22.60
   5  -3   1  175.48   22.40
  -5  -3  -1  161.08   22.70
  -5  -3  -1  190.18   23.00
   5  -3   1  181.28   22.80
  -5  -3  -1  184.18   23.10
   5  -3   1  198.28   22.30
  -5   3  -1  173.48   23.00
  -5   3  -1  194.58   22.50
  -5   3  -1  176.28   23.30
  -5   3  -1  176.48   22.90
   5   3   1  202.38   23.50
   5   3   1  176.78   23.40
   5   3   1  194.68   22.80
  -7  -3  -1   72.79   10.70
  -7  -3  -1   67.09    9.30
   7  -3   1   80.79    9.50
  -7  -3  -1   90.69   11.60
   7  -3   1   77.49   10.80
  -7  -3  -1   74.29   11.60
   7  -3   1   67.69    9.20
  -7  -3  -1   42.40    9.70
   7   3   1   66.39   11.20
   7   3   1   82.99    9.90
  -7   3  -1   67.59   10.70
  -7   3  -1   58.09   10.40
  -7   3  -1   77.59   11.50
  -7   3  -1   64.49    9.10
  -7   3  -1   62.39   10.60
   7   3   1   88.59   11.80
   9  -3   1    0.30    1.10
  -9  -3  -1    0.80    1.30
  -9  -3  -1    3.70    2.10
   9  -3   1    0.80    1.30
  -9  -3  -1    3.00    2.10
  -9  -3  -1    0.30    1.80
   9  -3   1    1.20    1.40
   9  -3   1    0.40    1.60
  -9  -3  -1    1.20    1.70
   9   3   1    0.70    1.40
  -9   3  -1    1.80    1.80
  -9   3  -1    1.40    1.20
   9   3   1    2.40    1.60
  -9   3  -1    1.70    1.70
   9   3   1   -0.30    1.70
  -9   3  -1   -0.70    1.50
  -9   3  -1    2.70    1.80
 -11  -3  -1    6.40    2.70
 -11  -3  -1    3.60    1.90
  11  -3   1    7.30    2.20
  11  -3   1    3.70    2.20
  11  -3   1    8.10    2.50
 -11  -3  -1    6.40    2.50
 -11  -3  -1    9.70    5.30
 -11   3  -1    5.50    1.80
  11   3   1    8.80    2.70
 -11   3  -1   10.50    3.40
 -11   3  -1    5.70    2.90
  11   3   1    9.00    3.40
 -11   3  -1    4.40    2.30
 -13  -3  -1   23.10    5.50
 -13  -3  -1   24.00    4.70
 -13  -3  -1   21.90    5.60
 -13  -3  -1   15.40    4.30
  13  -3   1   13.50    4.50
  13  -3   1   21.40    4.50
  13  -3   1   22.40    4.70
  13  -3   1   21.00    4.10
 -13   3  -1   13.30    4.40
  13   3   1   25.40    5.50
  13   3   1   16.60    5.00
  13   3   1   25.80    4.90
  13   3   1   19.80    4.40
 -13   3  -1   30.70    4.20
 -13   3  -1   28.70    5.60
 -13   3  -1   22.40    5.20
  15  -3   1    6.20    3.20
 -15  -3  -1   13.10    3.60
 -15  -3  -1   11.70    3.60
 -15  -3  -1   13.30    4.30
  15  -3   1   14.60    3.70
  15  -3   1   11.20    3.50
 -15  -3  -1   19.20    4.10
  15  -3   1   16.00    3.30
  15   3   1   19.60    5.30
  15   3   1    9.60    2.80
  15   3   1   15.50    3.70
 -15   3  -1   14.40    2.80
 -15   3  -1   10.50    3.70
  15   3   1   17.10    4.00
  15   3   1   14.60    4.10
 -15   3  -1   14.80    4.30
 -15   3  -1   15.80    4.50
 -17  -3  -1    3.10    2.30
 -17  -3  -1   -0.80    1.20
  17  -3   1   -1.90    0.80
  17  -3   1   -1.00    0.80
 -17  -3  -1   -1.50    1.30
  17  -3   1   -1.90    1.00
  17  -3   1   -0.90    1.40
 -17  -3  -1   -1.00    1.10
  17   3   1   -2.40    0.80
 -17   3  -1    1.30    2.00
  17   3   1   -0.70    1.10
  17   3   1    1.00    2.30
  17   3   1    0.10    1.30
 -17   3  -1   -0.30    0.80
 -17   3  -1    0.00    1.90
 -17   3  -1    2.10    2.00
 -19  -3  -1  186.88   23.00
  19  -3   1  185.18   22.60
  19  -3   1  216.38   23.70
 -19  -3  -1  146.09   22.80
 -19  -3  -1  168.38   22.70
  19  -3   1  172.88   22.00
 -19   3  -1  186.88   21.50
 -19   3  -1  183.88   23.20
  19   3   1  135.39   24.20
 -19   3  -1  179.38   23.20
  19   3   1  167.48   23.80
  19   3   1  202.58   22.30
  19   3   1  209.98   23.60
 -19   3  -1  155.68   22.90
  19   3   1  203.28   22.90
  21  -3   1    0.80    2.30
 -21  -3  -1    1.70    2.10
  21  -3   1    7.20    2.50
 -21  -3  -1    4.00    2.70
  21  -3   1    2.50    1.80
  21  -3   1    6.10    3.10
 -21   3  -1    5.80    1.50
  21   3   1    8.70    3.20
 -21   3  -1    8.30    3.60
  21   3   1    3.20    2.20
  21   3   1    6.60    2.90
 -21   3  -1    3.70    2.40
  21   3   1    4.80    2.10
 -21   3  -1    0.30    1.80
 -23  -3  -1   29.20    6.90
 -23  -3  -1   23.80    6.70
  23  -3   1   38.50    6.50
  23  -3   1   21.90    6.40
  23  -3   1   31.00    5.60
 -23   3  -1   36.90    7.40
 -23   3  -1   21.60    6.00
  23   3   1   33.60    8.20
  23   3   1   34.10    7.00
  23   3   1   64.99    9.30
  23   3   1   37.80    6.00
 -23   3  -1   29.80    6.60
  23   3   1   32.40    6.40
  25  -3   1    7.70    2.90
  25  -3   1    4.20    3.00
  25  -3   1    9.10    3.90
 -25  -3  -1    8.70    3.80
  25   3   1    5.90    3.00
 -25   3  -1    5.70    2.90
  25   3   1    2.50    3.80
  25   3   1    6.10    2.50
 -25   3  -1    3.10    3.10
  25   3   1    2.30    2.10
  25   3   1    6.20    3.20
 -25   3  -1    6.10    2.90
  27  -3   1   11.10    4.90
 -27  -3  -1   35.20    7.00
  27  -3   1   37.50    8.20
 -27  -3  -1   15.30    5.10
 -27  -3  -1   21.10    6.30
 -27   3  -1   36.30    7.00
 -27   3  -1   14.50    4.90
  27   3   1   20.80    6.90
  27   3   1   20.00    5.10
 -27   3  -1   25.80    6.50
  27   3   1   22.90    5.90
  27   3   1   24.50    4.90
  27   3   1   21.70    5.90
  29  -3   1    1.20    2.80
 -29  -3  -1   -1.50    1.90
  29  -3   1    2.70    3.00
  29  -3   1    0.90    1.90
 -29   3  -1    0.50    2.00
  29   3   1    0.20    2.40
  29   3   1    3.00    2.80
  29   3   1   -2.50    1.00
 -29   3  -1   -0.40    1.60
 -26  -4   1    5.80    3.30
  26  -4  -1    7.40    4.00
  26  -4  -1    9.90    3.70
  26  -4  -1   10.80    4.70
 -26   4   1    4.70    3.40
  26   4  -1   12.90    5.00
  26   4  -1    3.90    3.20
  26   4  -1    9.70    3.50
  24  -4  -1    4.20    3.00
 -24  -4   1    2.70    2.80
 -24  -4   1    0.50    1.90
  24  -4  -1    7.00    2.80
  24   4  -1    3.80    2.60
 -24   4   1   12.10    4.30
  24   4  -1    5.50    2.50
 -24   4   1    4.30    3.00
 -24   4   1    1.90    2.50
  24   4  -1    3.80    3.40
  24   4  -1    4.10    3.10
  22  -4  -1    8.90    3.80
 -22  -4   1    7.30    2.80
 -22  -4   1    7.00    3.60
  22  -4  -1    1.70    2.40
 -22  -4   1    5.20    3.30
  22  -4  -1    3.70    3.30
 -22   4   1    5.50    3.30
  22   4  -1    6.90    3.50
 -22   4   1   13.50    4.50
  22   4  -1    8.70    3.20
  22   4  -1    7.90    3.70
 -22   4   1    1.50    2.40
 -22   4   1   11.40    4.00
  22   4  -1    0.90    2.80
 -20  -4   1   13.20    4.00
 -20  -4   1    2.50    2.90
  20  -4  -1    3.90    2.50
 -20  -4   1   10.70    3.30
  20  -4  -1    5.90    3.50
 -20  -4   1   10.50    4.40
  20  -4  -1   11.90    3.80
  20   4  -1    8.80    4.90
 -20   4   1    7.60    3.80
 -20   4   1   10.10    4.70
 -20   4   1    7.10    3.40
  20   4  -1   11.10    3.40
  20   4  -1   11.30    3.70
  20   4  -1   14.10    4.80
 -18  -4   1   28.10    6.60
 -18  -4   1   21.50    5.40
  18  -4  -1   21.70    5.40
 -18  -4   1   27.40    5.10
  18  -4  -1   19.70    5.30
  18  -4  -1   21.00    6.20
  18   4  -1   30.10    6.20
 -18   4   1   20.20    5.90
 -18   4   1   23.10    5.90
  18   4  -1   26.10    6.40
 -18   4   1   23.50    4.00
  18   4  -1   22.20    5.20
  18   4  -1   18.60    6.10
 -18   4   1   28.40    6.70
 -16  -4   1    9.20    3.80
  16  -4  -1   14.90    4.10
  16  -4  -1    7.50    3.00
  16  -4  -1    8.50    3.10
  16  -4  -1    1.50    2.30
 -16  -4   1    9.30    2.70
 -16  -4   1    8.20    3.10
  16   4  -1    9.70    3.70
 -16   4   1    9.60    3.50
  16   4  -1   11.30    4.50
 -16   4   1    7.60    2.70
 -16   4   1    9.90    2.50
 -16   4   1   14.40    4.40
  16   4  -1    4.90    3.00
  16   4  -1   10.70    3.30
  14  -4  -1    7.20    3.00
 -14  -4   1    4.00    2.40
  14  -4  -1    4.50    3.10
  14  -4  -1    5.80    2.80
 -14  -4   1    6.50    3.60
  14  -4  -1    2.90    2.40
 -14  -4   1   10.40    2.60
 -14  -4   1    5.70    3.20
 -14   4   1    8.20    3.50
 -14   4   1    4.00    2.50
  14   4  -1    9.10    3.80
  14   4  -1    8.20    3.50
  14   4  -1    8.10    3.80
 -14   4   1    7.70    2.70
 -12  -4   1   19.00    6.00
 -12  -4   1   39.00    6.90
 -12  -4   1   27.50    6.40
 -12  -4   1   28.10    4.80
  12  -4  -1   26.50    6.00
  12  -4  -1   27.00    5.70
 -12   4   1   24.70    5.30
  12   4  -1   31.20    6.30
 -12   4   1   20.40    5.80
 -12   4   1   19.80    5.40
  12   4  -1   29.70    7.00
  12   4  -1   28.30    6.90
 -10  -4   1   73.09   10.20
  10  -4  -1   78.29   12.60
  10  -4  -1   78.79   11.90
 -10  -4   1   79.49   12.40
 -10  -4   1   71.99   12.80
  10  -4  -1   77.99   12.20
 -10   4   1   74.09   14.40
 -10   4   1   83.89   12.10
  10   4  -1  107.29   14.90
  10   4  -1   80.69   15.90
 -10   4   1   88.29   12.90
  10   4  -1   70.89   12.70
 -10   4   1   82.69   13.00
  -8  -4   1   12.60    3.70
   8  -4  -1   10.70    3.50
  -8  -4   1    7.00    2.10
   8  -4  -1    8.50    3.10
  -8  -4   1    9.60    3.90
  -8   4   1    4.40    3.10
  -8   4   1    3.70    2.60
   8   4  -1    5.70    3.20
  -8   4   1    6.70    3.00
  -8   4   1    4.60    2.90
   8   4  -1    7.80    3.30
  -8   4   1    9.80    3.80
   8   4  -1    5.60    3.20
   6  -4  -1   28.60    5.80
  -6  -4   1   33.90    6.90
   6  -4  -1   19.00    5.50
  -6  -4   1   29.70    4.50
  -6  -4   1   33.40    6.20
   6   4  -1   26.60    6.00
  -6   4   1   17.90    4.90
  -6   4   1   17.00    5.20
   6   4  -1   17.30    6.10
  -6   4   1   21.60    5.20
  -6   4   1   26.40    6.60
   6   4  -1   19.00    5.30
  -4  -4   1   13.60    4.30
   4  -4  -1    8.90    3.50
   4  -4  -1   20.40    4.60
  -4  -4   1    7.50    3.30
  -4  -4   1   13.20    2.80
  -4   4   1   14.80    4.10
  -4   4   1   10.50    3.60
   4   4  -1    7.00    3.30
  -4   4   1   12.80    4.20
   4   4  -1    8.80    3.90
  -4   4   1   16.00    5.10
  -4   4   1   12.00    4.20
   4   4  -1    6.80    3.40
   4   4  -1    8.90    3.60
  -4   4   1   14.40    4.60
   2  -4  -1    6.40    3.10
  -2  -4   1   13.30    4.20
  -2  -4   1    7.00    2.90
  -2  -4   1    6.30    2.30
  -2  -4   1   14.80    4.00
   2  -4  -1   22.20    4.80
  -2   4   1    6.60    3.10
  -2   4   1    9.30    3.20
   2   4  -1   10.20    4.00
  -2   4   1    7.90    3.50
  -2   4   1   11.00    3.80
  -2   4   1    3.60    2.80
  -2   4   1    8.10    3.60
   2   4  -1    9.60    3.50
   2   4  -1   10.00    3.60
   2   4  -1   11.40    3.80
   2   4  -1   11.80    4.40
   0  -4   1   -2.80    1.00
   0  -4  -1    1.30    2.20
   0  -4   1    0.70    1.70
   0  -4  -1    0.10    1.30
   0  -4  -1    1.80    2.00
   0  -4  -1   -0.60    1.30
   0   4   1    1.90    1.90
   0   4   1   -1.40    1.50
   0   4  -1    0.60    1.70
   0   4  -1    2.60    2.60
   0   4   1   -2.10    1.10
   0   4  -1    0.00    2.00
   0   4  -1    0.60    1.70
   0   4  -1    1.00    1.90
   0   4   1   -1.70    1.30
  -2  -4  -1   13.00    4.00
   2  -4   1    6.50    2.80
  -2  -4  -1    8.10    2.70
  -2  -4  -1   11.40    3.90
  -2  -4  -1    5.00    3.30
   2  -4   1   13.90    3.80
  -2   4  -1    6.70    3.00
  -2   4  -1    6.20    3.30
   2   4   1    7.70    3.50
  -2   4  -1    6.10    3.10
  -2   4  -1   10.20    4.20
   2   4   1    7.60    2.80
   2   4   1    5.50    3.40
  -2   4  -1    4.60    2.90
   2   4   1    8.40    3.90
   4  -4   1  109.29   14.20
  -4  -4  -1   74.69   13.20
  -4  -4  -1  135.69   15.40
   4  -4   1   94.59   11.60
  -4  -4  -1   92.89   11.90
  -4  -4  -1   82.09   13.20
   4  -4   1   81.49   12.60
   4   4   1   95.59   14.40
  -4   4  -1  106.19   12.50
   4   4   1   95.99   13.40
  -4   4  -1  106.39   15.50
  -4   4  -1   81.19   13.90
  -4   4  -1   71.39   13.50
  -4   4  -1   82.29   13.50
   4   4   1   56.19   13.00
  -4   4  -1   84.89   14.50
   6  -4   1   79.49   10.00
  -6  -4  -1   66.59   11.30
   6  -4   1   59.39   12.40
  -6  -4  -1   84.99   12.50
  -6  -4  -1   61.69   11.30
   6  -4   1   76.29   11.00
  -6  -4  -1   76.29   10.80
  -6   4  -1   73.99   12.80
   6   4   1   61.79   12.00
  -6   4  -1   68.19   10.80
   6   4   1   65.99   11.90
  -6   4  -1   77.39   11.90
  -6   4  -1   79.29   12.40
   6   4   1   71.59   11.40
   8  -4   1   82.59   10.60
  -8  -4  -1   72.09   11.50
  -8  -4  -1   86.59   10.90
   8  -4   1   83.99    9.70
  -8  -4  -1   39.00   10.50
  -8  -4  -1   53.29   11.20
  -8  -4  -1   63.09   10.90
  -8   4  -1   55.09   11.20
  -8   4  -1   56.79   10.80
   8   4   1   82.29   11.40
   8   4   1   63.79   11.70
  -8   4  -1   79.49   10.50
   8   4   1   47.50   10.70
  -8   4  -1   73.59   11.50
 -10  -4  -1   16.40    3.90
 -10  -4  -1   17.50    4.70
  10  -4   1   15.50    3.70
 -10  -4  -1   17.40    5.20
  10  -4   1   17.60    4.10
 -10  -4  -1    9.90    3.90
 -10   4  -1   14.30    4.40
  10   4   1   18.20    5.20
 -10   4  -1   17.00    3.70
 -10   4  -1   12.10    4.10
 -10   4  -1    6.70    3.70
  10   4   1   22.20    4.80
  10   4   1   10.30    4.50
 -12  -4  -1   -1.30    1.80
 -12  -4  -1    0.30    1.70
  12  -4   1    2.00    1.70
 -12  -4  -1    0.40    1.40
  12  -4   1    3.90    1.90
 -12  -4  -1    0.40    1.60
  12  -4   1   -0.80    1.50
  12   4   1   -0.10    1.80
  12   4   1    1.90    2.00
  12   4   1   -0.60    1.90
 -12   4  -1   -1.30    1.30
 -12   4  -1    1.70    2.20
 -12   4  -1   -1.50    0.80
  14  -4   1   11.60    3.60
 -14  -4  -1   14.30    4.00
 -14  -4  -1   13.30    4.20
  14  -4   1   22.30    4.80
 -14  -4  -1    7.80    3.60
  14  -4   1   13.90    4.20
  14   4   1   18.20    4.50
 -14   4  -1   15.90    5.00
 -14   4  -1   15.60    4.80
 -14   4  -1   15.60    3.50
 -14   4  -1   16.60    3.50
 -14   4  -1    9.30    3.70
  14   4   1   24.70    5.90
  14   4   1   10.70    4.60
 -14   4  -1   19.00    5.70
 -16  -4  -1   14.10    4.30
 -16  -4  -1   19.60    4.60
  16  -4   1   12.10    4.70
  16  -4   1   19.80    5.10
  16  -4   1   23.40    4.50
 -16  -4  -1   16.70    5.20
  16  -4   1   17.90    4.80
  16   4   1   18.40    5.50
 -16   4  -1   17.50    5.40
 -16   4  -1    9.20    4.10
 -16   4  -1   20.60    5.40
  16   4   1   12.40    4.20
 -16   4  -1   18.00    3.70
 -16   4  -1   20.50    5.50
  16   4   1   18.30    4.60
  18  -4   1   -1.30    1.10
 -18  -4  -1    0.60    1.80
 -18  -4  -1   -0.30    1.50
  18  -4   1    1.90    2.20
 -18  -4  -1    1.50    2.20
  18  -4   1    0.90    1.80
 -18   4  -1    1.80    1.30
  18   4   1    2.80    2.60
 -18   4  -1    1.00    2.60
  18   4   1    0.20    1.90
 -18   4  -1   -2.00    1.10
 -18   4  -1    4.10    2.90
  18   4   1   -0.90    0.80
  18   4   1   -0.70    1.00
 -18   4  -1    1.70    2.20
  20  -4   1    2.00    2.50
 -20  -4  -1    4.20    4.60
 -20  -4  -1   -1.20    1.80
  20   4   1    3.70    2.60
 -20   4  -1    6.80    3.60
 -20   4  -1    1.10    2.40
 -20   4  -1    2.70    2.60
  20   4   1   10.70    4.70
  20   4   1    1.50    2.40
 -20   4  -1    3.10    3.30
  20   4   1    3.90    2.20
  22  -4   1    7.60    3.80
  22  -4   1    9.10    3.60
 -22  -4  -1    5.70    3.40
  22  -4   1    4.90    3.30
 -22  -4  -1    3.60    2.70
 -22  -4  -1    5.70    3.60
  22   4   1    7.40    2.80
  22   4   1   10.10    4.10
 -22   4  -1   14.20    4.80
 -22   4  -1   10.30    4.10
  22   4   1    5.20    3.80
 -22   4  -1    4.70    2.90
  22   4   1   10.10    3.70
 -24  -4  -1    0.80    2.20
  24  -4   1    2.80    3.40
 -24  -4  -1    1.50    2.80
  24  -4   1    3.60    2.90
  24  -4   1    0.60    1.80
 -24  -4  -1    2.60    2.20
 -24  -4  -1    6.80    3.60
  24   4   1    2.40    2.20
 -24   4  -1    0.30    1.70
  24   4   1    4.40    4.20
  24   4   1    1.60    1.80
 -24   4  -1    4.80    2.70
  19  -5  -1    9.00    4.50
 -19  -5   1    8.10    4.20
 -19   5   1    4.40    3.30
 -19   5   1    5.70    3.80
  19   5  -1    4.30    3.20
  19   5  -1    7.60    3.80
  19   5  -1    8.50    3.60
 -17  -5   1    2.30    2.70
  17  -5  -1    1.60    1.60
 -17  -5   1    4.80    2.60
  17  -5  -1    4.40    2.60
  17   5  -1   13.40    4.60
 -17   5   1    5.10    3.10
  17   5  -1    7.40    3.30
  17   5  -1    7.10    4.00
 -17   5   1    2.50    3.50
 -15  -5   1    8.60    3.80
  15  -5  -1   11.60    4.20
 -15  -5   1   11.20    5.00
 -15   5   1    8.10    4.50
  15   5  -1    5.50    3.50
  15   5  -1    9.00    4.70
 -15   5   1    8.50    4.10
 -15   5   1    7.80    4.00
  15   5  -1    7.30    3.90
 -15   5   1    7.30    4.60
 -15   5   1    9.60    4.60
  13  -5  -1    7.40    3.30
 -13  -5   1    3.90    2.60
  13  -5  -1    1.60    2.10
 -13  -5   1    3.70    3.20
 -13   5   1    3.60    3.20
  13   5  -1    2.20    2.40
  13   5  -1    3.10    3.20
 -13   5   1    4.10    3.00
 -13   5   1    1.40    2.50
 -13   5   1    4.00    3.50
 -13   5   1    3.70    3.20
  13   5  -1    9.50    3.80
  11  -5  -1    7.80    3.30
 -11  -5   1    2.50    2.00
  11  -5  -1    4.90    2.70
  11  -5  -1   12.70    4.70
 -11  -5   1    2.50    2.80
 -11   5   1    2.50    2.50
 -11   5   1    4.80    3.60
 -11   5   1   -0.10    2.10
 -11   5   1    2.30    2.70
  11   5  -1    2.80    2.90
  11   5  -1    9.50    4.00
 -11   5   1    0.40    2.60
  11   5  -1    6.50    3.60
 -11   5   1    3.90    2.80
  -9  -5   1    3.70    2.60
   9  -5  -1    3.70    2.40
   9  -5  -1    6.00    3.30
   9  -5  -1    2.60    2.80
  -9  -5   1   10.50    4.10
   9   5  -1    6.00    3.20
   9   5  -1    4.90    3.70
  -9   5   1    0.90    1.90
  -9   5   1    4.50    3.70
  -9   5   1    7.30    3.50
  -9   5   1    6.40    3.80
   9   5  -1    3.50    3.40
  -9   5   1    3.80    3.00
  -7  -5   1  108.79   18.20
   7  -5  -1  110.59   17.20
  -7  -5   1   93.39   16.80
   7   5  -1  105.49   17.70
  -7   5   1  121.69   17.30
  -7   5   1  137.99   19.20
  -7   5   1  109.29   19.10
   7   5  -1   77.89   17.40
   7   5  -1  134.79   17.90
  -7   5   1  115.99   17.50
  -7   5   1  150.88   19.40
   7   5  -1  158.68   17.30
  -5  -5   1  295.97   33.10
   5  -5  -1  242.08   32.30
  -5  -5   1  282.17   33.50
   5   5  -1  278.47   33.20
   5   5  -1  292.07   34.30
   5   5  -1  297.57   33.20
  -5   5   1  252.77   33.00
  -5   5   1  309.17   33.80
  -5   5   1  276.97   32.70
   5   5  -1  212.68   33.10
  -5   5   1  199.48   32.90
  -5   5   1  239.88   33.70
  -5   5   1  265.87   32.70
   3  -5  -1  353.26   37.30
   3  -5  -1  314.87   37.50
  -3  -5   1  298.57   37.40
  -3   5   1  254.47   37.30
  -3   5   1  312.97   37.50
   3   5  -1  302.97   37.60
   3   5  -1  272.47   38.20
  -3   5   1  274.47   38.40
   3   5  -1  298.87   37.60
  -3   5   1  339.57   37.80
  -3   5   1  319.77   38.10
   3   5  -1  302.77   38.70
   1  -5  -1   42.20    8.20
   1  -5  -1   35.50    7.70
   1  -5  -1   37.30    7.10
  -1  -5   1   33.90    7.50
   1   5  -1   31.60    8.50
  -1   5   1   36.50    9.10
  -1   5   1   35.80    7.60
  -1   5   1   28.40    7.50
   1   5  -1   43.60    8.70
   1   5  -1   37.90    8.00
  -1   5   1   41.30    8.30
   1   5  -1   41.20    8.70
   1   5  -1   34.60    8.50
  -1  -5  -1   77.79   13.00
   1  -5   1   71.79   12.50
  -1  -5  -1   76.29   12.90
   1  -5   1   93.29   14.20
   1  -5   1   82.39   13.20
  -1  -5  -1  105.39   11.70
  -1   5  -1   60.49   12.00
  -1   5  -1   76.19   14.40
   1   5   1   78.39   14.40
   1   5   1   76.09   12.60
  -1   5  -1   49.00   12.30
  -1   5  -1  105.99   14.60
  -1   5  -1   62.89   12.40
   1   5   1   88.59   13.70
  -3  -5  -1  224.98   28.30
  -3  -5  -1  218.88   28.30
  -3  -5  -1  210.88   28.30
  -3  -5  -1  230.28   27.30
   3  -5   1  219.18   27.60
   3  -5   1  235.58   28.30
  -3   5  -1  212.78   29.30
  -3   5  -1  222.08   28.60
   3   5   1  235.38   28.10
   3   5   1  227.08   28.70
  -3   5  -1  196.88   28.30
  -3   5  -1  229.18   27.90
  -3   5  -1  231.58   28.50
  -3   5  -1  201.18   28.90
   3   5   1  211.08   29.10
   5  -5   1   81.59   12.20
  -5  -5  -1   70.09   12.60
  -5  -5  -1   82.59   13.70
   5  -5   1   63.59   12.20
  -5  -5  -1  106.39   14.60
  -5  -5  -1   85.99   11.90
  -5   5  -1   84.89   12.60
  -5   5  -1   76.59   14.40
   5   5   1   89.89   13.20
  -5   5  -1   71.09   13.70
  -5   5  -1   69.29   12.90
  -5   5  -1   66.19   12.60
  -5   5  -1   57.89   12.70
   5   5   1   85.89   14.10
   5   5   1   77.89   14.30
  -7  -5  -1   13.30    3.90
  -7  -5  -1   11.70    4.20
  -7  -5  -1   18.50    5.40
   7  -5   1   17.40    4.50
  -7   5  -1   12.90    8.00
   7   5   1    7.40    3.40
  -7   5  -1    4.50    3.10
  -7   5  -1   14.00    4.10
   7   5   1    8.20    4.40
  -7   5  -1    7.80    4.10
  -7   5  -1    8.80    4.60
   7   5   1   15.00    5.40
  -9  -5  -1    9.00    4.20
   9  -5   1   -0.70    1.70
   9  -5   1    1.80    2.10
  -9  -5  -1    3.70    2.60
  -9   5  -1    5.60    3.00
   9   5   1   -0.60    1.90
  -9   5  -1    3.70    3.20
   9   5   1    3.20    2.80
  -9   5  -1    1.10    3.10
   9   5   1    7.20    4.00
  -9   5  -1    1.80    2.80
  -9   5  -1   -1.30    1.50
   9   5   1    5.40    3.50
 -11  -5  -1   -0.70    1.80
 -11  -5  -1    8.50    3.90
  11  -5   1   11.40    4.20
 -11   5  -1    9.30    4.10
  11   5   1   11.50    4.50
 -11   5  -1    5.60    3.60
 -11   5  -1    7.80    3.60
  11   5   1    4.30    3.20
 -11   5  -1    4.70    3.20
 -11   5  -1    6.00    3.70
  11   5   1    6.40    3.30
  13  -5   1    6.90    3.40
  13   5   1   10.80    4.60
 -13   5  -1   12.80    4.70
  13   5   1    7.10    3.80
 -13   5  -1    5.30    3.40
 -13   5  -1    6.10    3.80
  13   5   1    2.00    2.50
  15  -5   1    7.60    3.30
 -15  -5  -1   14.50    5.50
 -15  -5  -1   13.90    4.70
 -15  -5  -1    9.30    4.60
 -15   5  -1   13.80    5.50
 -15   5  -1   11.70    5.00
  15   5   1    4.70    5.60
  15   5   1   11.20    4.10
 -15   5  -1   15.10    5.60
 -15   5  -1   16.20    5.10
  15   5   1    9.40    4.80
 -17  -5  -1   -0.60    1.40
 -17  -5  -1    2.60    2.20
  17   5   1    2.10    2.50
  17   5   1    0.60    2.20
 -17   5  -1   -0.40    1.80
 -17   5  -1    1.20    2.20
  17   5   1    6.20    2.80
 -36   0   2    1.90    2.20
  36   0  -2   -0.20    1.60
  36   0  -2    0.70    2.30
 -36   0   2    8.80    3.20
  34   0  -2   36.60    8.40
  34   0  -2   34.70    7.20
 -34   0   2   23.50    6.20
  34   0  -2   27.10    6.80
 -34   0   2   44.60    8.20
 -34   0   2   32.20    6.30
  32   0  -2    4.70    2.50
 -32   0   2   11.80    3.20
  32   0  -2    8.30    3.20
 -32   0   2    5.40    2.90
 -32   0   2    7.20    3.20
 -32   0   2    4.30    2.10
  32   0  -2    5.20    3.40
  30   0  -2    9.20    3.20
 -30   0   2    6.50    2.60
 -30   0   2    6.40    2.40
  30   0  -2   11.90    3.60
  30   0  -2    8.40    1.90
  30   0  -2    8.10    3.80
 -28   0   2  194.48   22.30
 -28   0   2  179.18   21.50
 -28   0   2  149.88   22.40
 -28   0   2  183.58   22.00
  28   0  -2  206.68   22.50
  28   0  -2  153.18   22.40
 -28   0   2  153.58   21.00
  28   0  -2  171.58   22.00
 -26   0   2  272.27   35.90
  26   0  -2  323.77   39.20
  26   0  -2  309.07   36.90
 -26   0   2  318.07   36.40
 -26   0   2  299.37   35.40
 -26   0   2  312.47   36.90
 -26   0   2  305.17   35.70
  26   0  -2  282.57   36.00
  24   0  -2  234.78   28.20
  24   0  -2  224.98   28.00
 -24   0   2  204.58   27.20
  24   0  -2  224.08   28.70
 -24   0   2  258.37   29.00
 -24   0   2  241.88   28.70
 -24   0   2  240.88   27.70
 -24   0   2  243.98   28.30
 -22   0   2    1.00    1.00
 -22   0   2    1.60    1.40
  22   0  -2    0.80    1.30
 -22   0   2    1.10    1.20
 -22   0   2    2.90    2.00
  22   0  -2    1.40    1.30
 -22   0   2    3.20    1.50
  22   0  -2    0.80    1.40
 -20   0   2   37.60    6.30
 -20   0   2   46.30    5.80
  20   0  -2   41.70    6.50
 -20   0   2   35.70    5.30
  20   0  -2   35.60    6.80
 -20   0   2   44.30    6.70
  20   0  -2   45.60    6.10
 -20   0   2   35.70    6.80
 -18   0   2  123.89   16.70
  18   0  -2  154.58   16.60
  18   0  -2  127.39   16.30
  18   0  -2  118.19   16.70
 -18   0   2  129.89   15.80
 -18   0   2  118.99   16.20
 -18   0   2  144.39   16.20
 -18   0   2  144.39   16.50
 -16   0   2   57.79    6.90
 -16   0   2   47.00    6.90
  16   0  -2   51.49    7.90
 -16   0   2   58.79    7.20
 -16   0   2   47.30    7.90
 -16   0   2   45.00    6.50
  16   0  -2   61.99    7.20
  16   0  -2   52.79    7.00
  14   0  -2   76.59    8.30
  14   0  -2   55.89    8.30
 -14   0   2   72.89    8.10
 -14   0   2   57.89    7.60
 -14   0   2   56.59    8.00
  14   0  -2   59.89    8.00
 -14   0   2   68.29    8.20
 -14   0   2   55.79    8.30
 -12   0   2   88.59   10.70
  12   0  -2   85.89   10.60
 -12   0   2   83.89   10.40
 -12   0   2   98.29   10.90
  12   0  -2  105.99   11.00
  12   0  -2   74.79   10.90
 -12   0   2   81.09   11.10
  12   0  -2   88.09   10.80
 -12   0   2   85.29   10.70
 -10   0   2    1.80    0.60
 -10   0   2    2.40    1.00
  10   0  -2    0.30    0.80
  10   0  -2    0.90    0.60
  10   0  -2    4.00    1.10
  10   0  -2    3.50    1.10
 -10   0   2    0.90    0.70
 -10   0   2    1.50    0.80
   8   0  -2    7.90    1.50
  -8   0   2    8.40    1.50
  -8   0   2    6.70    1.50
  -8   0   2    8.30    1.60
   8   0  -2    6.30    1.30
   8   0  -2    8.10    1.10
  -8   0   2    5.20    1.10
   8   0  -2    8.80    1.60
  -6   0   2   63.19    8.30
  -6   0   2   77.99    8.70
  -6   0   2   74.79    8.60
   6   0  -2   81.19    8.70
   6   0  -2   70.19    8.30
  -6   0   2   79.79    8.60
   6   0  -2   70.09    8.60
  -2   0   2 2109.79  240.48
   0   0  -2 1731.13  197.48
  -2   0  -2  754.62   90.39
   2   0   2  807.72   90.39
  -4   0  -2  357.46   41.20
   6   0   2  949.90  109.99
  -6   0  -2  927.41  111.69
  -8   0  -2    8.90    1.50
   8   0   2    6.80    1.50
   8   0   2    9.10    1.80
  -8   0  -2    6.50    1.90
  -8   0  -2   10.20    1.70
   8   0   2    3.70    1.70
  -8   0  -2   12.40    2.10
   8   0   2    6.80    1.70
  10   0   2  266.77   33.70
 -10   0  -2  304.37   33.30
 -10   0  -2  280.37   33.80
  10   0   2  264.77   33.30
 -10   0  -2  309.57   33.20
  12   0   2   71.29    8.50
  12   0   2   63.29    9.50
 -12   0  -2   62.49    8.90
 -12   0  -2   60.59    8.40
  12   0   2   60.19    8.50
  12   0   2   53.29    8.20
 -12   0  -2   74.59    8.20
 -12   0  -2   77.69    8.70
 -12   0  -2   68.79    8.30
  14   0   2   75.39   10.00
 -14   0  -2   96.99   10.70
  14   0   2   90.09   10.60
 -14   0  -2   80.59   10.10
 -14   0  -2   82.19   10.00
 -14   0  -2   84.99   10.40
  14   0   2   75.29   10.40
  14   0   2   74.39   11.50
 -14   0  -2   76.39   10.90
 -16   0  -2  104.19   14.60
  16   0   2  127.09   14.40
 -16   0  -2  120.59   14.30
  16   0   2  100.39   14.60
 -16   0  -2  111.29   14.10
  16   0   2  105.79   13.60
  16   0   2  105.69   13.90
 -16   0  -2  110.09   13.80
 -16   0  -2  131.69   13.80
  16   0   2  114.59   14.30
  18   0   2    0.90    1.20
  18   0   2    1.10    0.90
 -18   0  -2    3.40    1.60
 -18   0  -2    0.10    0.90
 -18   0  -2    0.40    1.10
  18   0   2   -0.80    1.00
 -18   0  -2    0.80    0.90
 -18   0  -2    1.40    1.60
  18   0   2    1.70    1.80
  18   0   2   -0.10    1.00
  20   0   2   26.40    5.30
  20   0   2   31.00    5.90
  20   0   2   34.50    6.00
 -20   0  -2   37.40    5.20
 -20   0  -2   31.10    5.20
 -20   0  -2   31.80    6.30
  20   0   2   36.10    5.10
  22   0   2  196.78   26.50
 -22   0  -2  238.98   26.20
  22   0   2  218.08   26.00
  22   0   2  227.28   26.00
 -22   0  -2  192.58   26.20
  22   0   2  175.88   25.40
 -22   0  -2  221.28   25.10
 -22   0  -2  203.88   25.30
 -22   0  -2  213.18   25.70
  22   0   2  220.78   25.00
 -24   0  -2  266.87   34.20
 -24   0  -2  272.67   33.80
  24   0   2  236.08   33.20
  24   0   2  313.27   34.80
 -24   0  -2  271.07   33.00
 -24   0  -2  301.27   32.90
  24   0   2  266.17   33.70
  24   0   2  304.97   33.90
  24   0   2  281.77   32.60
  26   0   2   94.79   14.00
  26   0   2  120.79   13.40
 -26   0  -2  110.99   13.50
 -26   0  -2  102.89   13.70
 -26   0  -2   85.19   15.40
  26   0   2  128.69   14.90
  26   0   2  101.19   14.40
  28   0   2   68.59   11.20
  28   0   2   68.09    8.60
  28   0   2   49.70    9.70
 -28   0  -2   67.29   11.40
 -28   0  -2   65.09    8.80
  28   0   2   70.19   12.00
 -28   0  -2   74.49   10.00
  28   0   2   54.09   10.40
  30   0   2    0.20    1.80
  30   0   2   -0.10    1.10
  30   0   2   -1.70    1.60
  30   0   2    0.70    1.80
 -30   0  -2    1.30    1.60
 -30   0  -2    1.80    1.80
 -30   0  -2    4.80    3.00
 -30   0  -2    0.90    1.30
  30   0   2   -1.80    1.60
 -30   0  -2    1.20    2.50
  32   0   2   19.80    6.50
 -32   0  -2   18.60    5.30
  32   0   2   24.80    5.70
  32   0   2   24.40    6.20
 -32   0  -2   21.80    6.80
 -32   0  -2   26.00    5.30
 -32   0  -2   26.50    6.20
 -34   0  -2   14.00    5.30
 -34   0  -2    4.60    2.60
  34   0   2    9.10    4.70
 -35  -1   2   28.90    6.40
 -35  -1   2   41.40    8.40
 -35  -1   2   51.29    9.70
  35  -1  -2   41.30    8.50
  35  -1  -2   32.70    6.80
 -35  -1   2   28.20    7.10
  35   1  -2   28.00    6.80
 -35   1   2   40.40    7.20
  35   1  -2   53.89    9.90
  35   1  -2   41.40    9.30
 -35   1   2   35.50    7.60
 -35   1   2   38.20    7.50
  33  -1  -2   20.80    5.90
 -33  -1   2   21.90    4.90
  33  -1  -2   28.20    6.90
 -33  -1   2   23.70    5.90
 -33  -1   2   35.30    7.40
  33  -1  -2   17.40    6.00
 -33  -1   2   31.00    6.70
 -33   1   2   12.60    4.60
  33   1  -2   20.00    6.10
  33   1  -2   27.90    6.20
 -33   1   2   25.50    5.90
  33   1  -2   29.10    6.00
 -33   1   2   24.50    5.30
 -33   1   2   31.50    5.80
  31  -1  -2    6.60    3.40
  31  -1  -2    2.70    2.50
 -31  -1   2    3.20    2.30
 -31  -1   2    5.70    2.30
  31  -1  -2    7.30    3.40
 -31  -1   2    3.10    1.60
 -31  -1   2    1.90    2.60
 -31  -1   2   -0.70    1.60
 -31   1   2    6.10    2.80
  31   1  -2    5.80    2.80
 -31   1   2    3.30    2.10
 -31   1   2    6.00    2.40
  31   1  -2    4.80    2.40
 -31   1   2    0.40    1.20
  31   1  -2    4.80    3.10
  29  -1  -2   -0.20    1.80
 -29  -1   2    3.80    1.50
  29  -1  -2    2.10    0.90
  29  -1  -2    4.00    2.70
 -29  -1   2    0.20    1.40
 -29  -1   2    4.20    3.00
  29   1  -2    3.60    2.20
 -29   1   2    0.20    0.80
  29   1  -2    4.60    2.40
 -29   1   2    5.10    2.50
 -29   1   2    1.10    1.40
 -29   1   2    0.70    1.60
  29   1  -2    3.40    2.70
 -27  -1   2   17.00    4.70
 -27  -1   2   14.30    4.40
  27  -1  -2   19.20    5.00
 -27  -1   2   32.20    6.30
  27  -1  -2   15.30    5.30
 -27  -1   2   28.80    4.00
 -27  -1   2   21.30    4.40
 -27   1   2   17.70    4.30
  27   1  -2   27.10    5.40
 -27   1   2   16.80    4.10
 -27   1   2   15.90    4.10
  27   1  -2   23.00    5.40
 -27   1   2   22.80    4.90
  27   1  -2   30.20    5.20
  25  -1  -2   52.09    6.60
 -25  -1   2   56.19    7.00
 -25  -1   2   48.80    8.90
 -25  -1   2   40.10    7.70
 -25  -1   2   47.80    8.60
 -25  -1   2   53.79    9.10
  25  -1  -2   48.30    8.90
  25  -1  -2   52.49    9.40
 -25   1   2   52.89    8.20
  25   1  -2   37.80    8.40
 -25   1   2   63.09    8.60
 -25   1   2   71.39    8.50
  25   1  -2   53.69    8.40
 -25   1   2   65.39    7.90
 -23  -1   2   28.10    5.50
  23  -1  -2   33.50    4.60
 -23  -1   2   27.30    4.10
  23  -1  -2   31.80    6.40
 -23  -1   2   33.00    6.20
 -23  -1   2   25.70    4.90
  23  -1  -2   23.70    5.40
 -23  -1   2   24.90    5.30
  23  -1  -2   22.10    5.40
  23  -1  -2   25.00    3.70
 -23   1   2   37.20    6.00
 -23   1   2   31.20    5.20
  23   1  -2   28.60    5.10
 -23   1   2   29.90    5.10
  23   1  -2   21.40    4.60
  23   1  -2   30.10    5.60
  23   1  -2   25.20    5.40
  21  -1  -2    3.90    2.20
 -21  -1   2    4.20    1.80
  21  -1  -2    7.30    1.80
  21  -1  -2    6.60    2.80
 -21  -1   2    5.10    2.20
  21  -1  -2    5.40    1.20
 -21  -1   2    8.90    2.70
 -21  -1   2    5.40    1.50
 -21  -1   2    7.30    2.70
  21  -1  -2    4.80    2.30
  21   1  -2    9.20    2.40
 -21   1   2   10.10    2.30
  21   1  -2   11.70    3.30
 -21   1   2    9.00    2.40
 -21   1   2    6.30    2.30
  21   1  -2    9.60    2.40
 -21   1   2    7.50    2.20
  21   1  -2   12.30    3.00
 -19  -1   2   16.10    3.90
  19  -1  -2   26.20    3.60
  19  -1  -2   10.80    3.70
 -19  -1   2   17.10    4.00
 -19  -1   2   15.80    3.90
  19  -1  -2   17.00    4.10
  19  -1  -2   15.60    3.90
  19  -1  -2   17.30    2.50
 -19  -1   2   23.50    3.90
  19   1  -2   25.50    4.30
 -19   1   2   17.90    3.70
 -19   1   2   18.60    3.50
 -19   1   2   25.70    4.30
  19   1  -2   28.60    4.10
  19   1  -2   18.30    3.80
 -19   1   2   21.60    3.90
  19   1  -2   23.90    4.40
 -17  -1   2   60.59    9.30
  17  -1  -2   82.79    9.30
  17  -1  -2   73.79    9.90
  17  -1  -2   72.79    9.90
  17  -1  -2   68.19    8.70
  17  -1  -2   83.09   10.30
 -17  -1   2   66.59    9.80
 -17  -1   2   58.79   10.10
 -17  -1   2   72.49    9.80
  17   1  -2   74.49    9.60
 -17   1   2   76.49    9.40
  17   1  -2   71.39    9.80
 -17   1   2   72.69    9.50
 -17   1   2   82.39    9.70
  17   1  -2   93.49   10.00
  17   1  -2   85.99    9.60
  15  -1  -2  295.17   33.60
 -15  -1   2  238.78   33.20
  15  -1  -2  274.27   33.00
 -15  -1   2  273.47   33.30
  15  -1  -2  254.17   33.20
 -15  -1   2  286.47   33.20
  15  -1  -2  278.57   33.40
  15  -1  -2  272.87   32.80
 -15  -1   2  249.88   32.80
  15   1  -2  316.77   33.20
  15   1  -2  339.07   33.10
 -15   1   2  329.87   33.30
 -15   1   2  273.17   33.00
  15   1  -2  287.47   33.30
  13  -1  -2  438.86   49.99
  13  -1  -2  414.36   50.19
 -13  -1   2  432.16   50.29
  13  -1  -2  431.86   50.49
  13  -1  -2  438.36   50.29
  13   1  -2  453.55   50.09
 -13   1   2  443.86   50.09
 -13   1   2  405.76   49.90
  11  -1  -2   30.80    4.90
  11  -1  -2   23.70    4.80
  11  -1  -2   21.00    4.60
 -11  -1   2   35.40    4.70
 -11  -1   2   37.40    5.40
  11  -1  -2   27.70    4.50
 -11  -1   2   31.10    4.60
  11  -1  -2   26.40    4.90
 -11   1   2   37.20    4.60
 -11   1   2   38.10    5.10
  11   1  -2   37.20    4.40
 -11   1   2   23.70    4.40
  11   1  -2   33.50    5.00
  11   1  -2   31.20    4.60
  11   1  -2   35.50    4.60
   9  -1  -2  338.07   43.10
   9  -1  -2  338.97   42.50
   9  -1  -2  408.96   42.70
  -9  -1   2  370.56   42.90
  -9  -1   2  355.46   42.80
  -9   1   2  396.86   41.90
  -9   1   2  368.46   42.70
   9   1  -2  357.36   42.80
   7  -1  -2 2646.04  392.06
   7  -1  -2 2823.42  308.17
  -7  -1   2 3209.28  427.96
  -7   1   2 2604.24  310.07
   7   1  -2 2691.53  376.76
   7   1  -2 2384.76  303.47
  -5  -1   2 4928.31  597.64
  -5   1   2 5488.55  600.94
   5   1  -2 5270.77  597.54
   3  -1  -2 2056.39  288.67
  -3  -1   2 1617.44  195.08
   3  -1  -2 1729.73  197.38
   3   1  -2 1505.35  194.38
  -3   1   2 1822.52  197.88
   3   1  -2 1678.13  255.47
  -1  -1   2  347.67   39.80
  -1   1   2  332.87   39.10
  -1   1   2  359.16   39.70
  -1   1   2  328.07   39.40
  -1  -1  -2 2275.27  304.87
  -1  -1  -2 1573.94  212.38
   1  -1   2 1926.51  212.28
   1  -1   2 2162.08  282.17
   1   1   2 2119.39  302.77
  -1   1  -2 1745.63  211.68
   1   1   2 1821.22  213.08
   3  -1   2 5675.73  642.84
  -3   1  -2 4423.76  565.64
   3   1   2 5629.34  667.43
   3   1   2 4906.91  566.64
   5  -1   2  206.48   27.70
  -5  -1  -2  199.38   27.80
  -5  -1  -2  232.68   27.90
   5  -1   2  271.87   27.70
  -5  -1  -2  251.27   28.00
   5  -1   2  242.18   27.10
   5  -1   2  262.77   27.80
  -5  -1  -2  236.48   27.60
  -5   1  -2  218.98   27.60
  -5   1  -2  257.17   27.70
   5   1   2  254.87   27.90
  -5   1  -2  218.08   27.70
  -5   1  -2  242.38   27.40
   5   1   2  268.57   27.60
   5   1   2  273.97   28.10
   5   1   2  208.38   27.90
  -5   1  -2  208.98   27.70
  -7  -1  -2   72.09   10.50
   7  -1   2   75.19   10.40
   7  -1   2   86.09   10.10
   7  -1   2   87.29    9.80
   7  -1   2  100.99   10.40
  -7  -1  -2   89.99   10.30
   7  -1   2   75.39   10.40
  -7   1  -2   89.69   10.50
   7   1   2  101.49   10.40
  -7   1  -2   82.19   10.00
  -7   1  -2   79.69   10.40
   7   1   2   90.19   10.80
  -7   1  -2   84.59   10.40
   7   1   2   77.39    9.90
   7   1   2   78.09   10.70
  -7   1  -2   85.29   10.50
  -9  -1  -2  219.18   24.90
   9  -1   2  175.58   24.90
  -9  -1  -2  206.48   24.50
   9  -1   2  244.18   24.50
   9  -1   2  213.08   24.00
   9  -1   2  185.08   24.90
   9  -1   2  243.58   25.00
  -9  -1  -2  178.38   24.60
   9  -1   2  202.58   24.20
   9   1   2  198.98   24.90
  -9   1  -2  221.68   24.70
  -9   1  -2  198.78   24.50
  -9   1  -2  213.68   24.10
  -9   1  -2  207.88   24.70
   9   1   2  237.38   24.50
  -9   1  -2  176.18   24.50
   9   1   2  232.58   25.00
 -11  -1  -2  122.89   15.80
  11  -1   2  138.79   16.10
  11  -1   2  120.59   15.80
  11  -1   2  122.39   15.20
  11  -1   2  116.09   15.70
 -11  -1  -2  128.89   15.60
 -11  -1  -2  116.09   15.90
  11   1   2  141.19   15.60
 -11   1  -2  127.89   15.60
 -11   1  -2  132.59   15.20
  11   1   2  117.09   16.00
 -11   1  -2  125.69   15.60
 -11   1  -2  145.49   16.10
  11   1   2  122.09   16.00
 -11   1  -2  155.38   15.90
  13  -1   2  484.85   58.49
  13  -1   2  591.14   59.69
 -13  -1  -2  510.45   59.39
 -13  -1  -2  490.95   58.99
 -13   1  -2  487.65   59.29
  13   1   2  542.05   59.49
 -13   1  -2  516.15   58.99
 -13   1  -2  460.85   58.89
  13   1   2  541.25   59.59
 -15  -1  -2   83.69   11.50
 -15  -1  -2   78.69   11.20
  15  -1   2   97.89   12.00
 -15  -1  -2  102.19   12.00
  15  -1   2   88.59   11.60
  15  -1   2   77.59   10.70
  15  -1   2   79.79   11.30
 -15  -1  -2   85.69   10.70
  15   1   2   92.19   11.90
  15   1   2   97.39   11.90
  15   1   2  104.29   10.90
 -15   1  -2   90.69   11.70
 -15   1  -2   92.09   11.20
 -15   1  -2   80.99   11.10
  17  -1   2   87.99   12.00
 -17  -1  -2   82.39   10.60
  17  -1   2   62.99   10.70
 -17  -1  -2   85.89   11.00
  17  -1   2   71.79    9.60
 -17  -1  -2   68.49   10.10
  17  -1   2   70.39   10.40
  17   1   2   84.89   11.70
 -17   1  -2   72.39   10.10
 -17   1  -2   75.59   10.00
 -17   1  -2   98.09   10.60
 -17   1  -2   80.69   11.70
  17   1   2   80.69    9.80
  17   1   2   82.69   10.90
  19  -1   2    7.80    3.50
 -19  -1  -2    3.90    1.50
  19  -1   2    3.80    2.00
  19  -1   2    5.00    1.60
  19  -1   2    6.80    2.40
 -19  -1  -2    5.80    2.70
  19   1   2    5.40    2.70
 -19   1  -2    8.20    2.20
  19   1   2    8.50    2.10
  19   1   2   11.70    2.90
 -19   1  -2    8.50    2.60
 -19   1  -2    3.70    1.90
  19   1   2    7.80    2.90
 -19   1  -2    7.50    2.90
  21  -1   2   69.39   11.80
 -21  -1  -2   66.69   10.50
 -21  -1  -2   91.19    9.90
 -21  -1  -2   79.99   10.40
  21  -1   2   76.09   10.60
 -21  -1  -2   85.19   12.10
  21  -1   2   67.09   11.00
 -21  -1  -2   62.89    9.40
  21  -1   2   74.19    9.40
  21   1   2   54.49   11.10
  21   1   2   83.09    9.90
 -21   1  -2   84.59   10.00
 -21   1  -2   97.19   10.90
 -21   1  -2   73.39   10.10
  21   1   2   63.19   11.20
 -21   1  -2   62.79   11.30
 -23  -1  -2   56.69    8.20
  23  -1   2   42.30    9.10
  23  -1   2   65.29    8.20
  23  -1   2   49.10    9.60
 -23  -1  -2   76.69    8.70
  23  -1   2   56.59   10.50
 -23  -1  -2   67.89   11.90
 -23   1  -2   56.49   10.30
 -23   1  -2   74.19    9.80
 -23   1  -2   64.29    9.50
  23   1   2   61.19    8.50
  23   1   2   60.19   10.60
 -23   1  -2   77.49    8.90
  23   1   2   49.90   10.40
  23   1   2   77.29    9.60
 -25  -1  -2   11.40    2.80
 -25  -1  -2    9.10    3.80
  25  -1   2    6.70    2.90
  25  -1   2    8.60    2.20
  25  -1   2   11.00    3.50
 -25  -1  -2    4.00    1.90
 -25   1  -2    7.00    2.50
 -25   1  -2    7.50    3.40
  25   1   2   12.40    3.10
  25   1   2    8.50    3.70
  25   1   2    3.10    2.70
  25   1   2   17.50    4.20
 -25   1  -2    8.20    2.80
 -25   1  -2   17.10    4.10
 -27  -1  -2  108.79   17.20
 -27  -1  -2  138.89   14.90
  27  -1   2  105.29   15.40
  27  -1   2  105.09   14.10
  27  -1   2  107.09   15.70
 -27  -1  -2   87.69   14.10
  27   1   2  136.89   15.80
  27   1   2  127.59   18.10
  27   1   2  106.49   17.00
  27   1   2  132.19   15.10
 -27   1  -2  151.18   15.20
 -27   1  -2  105.89   17.10
 -27   1  -2  102.09   14.90
 -29  -1  -2   29.50    7.60
  29  -1   2   51.19   10.30
  29  -1   2   35.40    7.50
 -29  -1  -2   42.10    6.50
 -29  -1  -2   44.70    6.70
  29  -1   2   37.00    6.00
  29  -1   2   39.20    8.10
  29   1   2   41.40    7.10
  29   1   2   38.00    9.60
  29   1   2   41.20    7.80
 -29   1  -2   38.80    6.60
 -29   1  -2   28.00    7.50
 -29   1  -2   37.50    7.00
 -29   1  -2   40.50    7.40
  29   1   2   30.30    8.10
 -31  -1  -2    4.60    2.80
 -31  -1  -2    6.50    3.20
  31  -1   2    6.70    4.00
 -31  -1  -2    4.40    2.20
 -31  -1  -2    2.40    2.70
  31  -1   2    2.30    2.30
  31  -1   2    8.60    3.40
 -31   1  -2   12.20    3.80
 -31   1  -2    4.50    2.80
  31   1   2    8.70    3.60
 -31   1  -2    3.20    2.30
  31   1   2    6.40    4.00
  31   1   2    7.00    3.40
 -31   1  -2    5.90    3.40
  31   1   2   10.10    2.80
 -31   1  -2   10.10    3.10
  33  -1   2    1.90    2.50
  33  -1   2    3.60    2.80
 -33  -1  -2    3.20    2.10
 -33   1  -2   -0.80    1.60
 -33   1  -2    3.50    3.30
  33   1   2    3.70    1.90
  33   1   2    1.70    3.20
  33   1   2    1.90    2.30
 -34  -2   2   57.39   10.90
  34  -2  -2   53.09   12.10
  34  -2  -2   44.90   10.20
 -34  -2   2   40.80    9.90
  34   2  -2   84.19   12.80
  34   2  -2   41.20   10.70
 -34   2   2   56.69    9.80
 -34   2   2   55.99   12.70
  34   2  -2   65.09   10.20
 -34   2   2   70.19   10.70
  34   2  -2   92.49   12.50
  32  -2  -2    0.30    1.90
 -32  -2   2    1.80    2.50
 -32  -2   2    1.10    2.10
 -32  -2   2    4.60    3.10
  32  -2  -2    0.70    2.40
  32  -2  -2    9.40    3.10
  32  -2  -2    2.00    2.40
 -32   2   2    7.90    3.30
 -32   2   2    2.60    2.40
  32   2  -2    8.80    3.20
 -32   2   2    5.40    2.70
  32   2  -2    6.20    3.20
  32   2  -2   -0.30    2.60
 -32   2   2    1.10    1.80
  32   2  -2    5.20    3.00
  30  -2  -2   11.40    4.30
  30  -2  -2    7.90    2.70
 -30  -2   2    6.80    2.10
  30  -2  -2    5.00    2.50
  30  -2  -2    7.70    3.60
 -30  -2   2    6.60    3.50
 -30  -2   2    7.20    3.20
  30   2  -2    7.80    3.30
  30   2  -2    5.20    3.10
 -30   2   2    8.40    3.30
  30   2  -2    3.80    3.30
  30   2  -2   10.70    3.20
 -30   2   2    6.80    2.90
 -28  -2   2    4.80    2.70
  28  -2  -2    4.90    2.20
  28  -2  -2    3.30    1.80
  28  -2  -2    0.50    2.00
  28  -2  -2    5.70    3.30
 -28  -2   2    3.10    2.60
  28  -2  -2    1.80    2.40
  28   2  -2    8.90    3.30
 -28   2   2    2.10    1.90
 -28   2   2    2.80    2.20
 -28   2   2    5.20    2.70
 -28   2   2    2.90    2.10
  28   2  -2    7.00    2.70
  28   2  -2    2.80    2.20
  28   2  -2   12.00    3.60
  26  -2  -2   20.70    4.30
 -26  -2   2   13.10    4.40
  26  -2  -2   21.60    4.00
  26  -2  -2   15.90    4.70
  26  -2  -2   13.70    4.50
 -26  -2   2   15.90    4.30
  26   2  -2   21.90    5.00
  26   2  -2   23.40    4.40
 -26   2   2   18.30    4.50
 -26   2   2   14.50    4.10
 -26   2   2   13.90    3.70
  26   2  -2   16.10    4.30
  26   2  -2   13.40    3.90
 -24  -2   2   48.20    7.70
  24  -2  -2   30.70    7.40
  24  -2  -2   29.50    7.20
  24  -2  -2   40.70    8.10
  24  -2  -2   32.30    6.50
  24  -2  -2   54.69    7.20
 -24  -2   2   33.80    7.60
  24   2  -2   57.99    8.30
  24   2  -2   33.50    7.00
  24   2  -2   48.40    7.10
 -24   2   2   47.00    7.60
 -24   2   2   55.59    8.10
 -24   2   2   35.80    7.00
  24   2  -2   32.40    7.60
  24   2  -2   51.89    7.80
 -22  -2   2   -0.10    1.40
 -22  -2   2    3.20    1.90
 -22  -2   2   -0.30    1.20
  22  -2  -2   -0.80    1.60
  22  -2  -2    3.30    1.70
  22  -2  -2    1.80    1.90
  22  -2  -2    2.10    2.10
  22  -2  -2    1.40    1.40
  22   2  -2    1.70    1.80
 -22   2   2    1.90    1.80
 -22   2   2    1.90    1.80
  22   2  -2    1.10    2.30
  22   2  -2    1.60    1.70
  22   2  -2    1.20    1.50
  22   2  -2    0.10    1.50
 -22   2   2    2.70    2.00
  20  -2  -2    3.10    2.20
  20  -2  -2    6.60    2.70
 -20  -2   2    3.20    2.10
 -20  -2   2    2.20    1.80
  20  -2  -2    3.50    2.40
  20  -2  -2    8.40    2.40
  20  -2  -2    3.90    1.70
 -20  -2   2    2.40    2.10
  20   2  -2    8.50    2.30
 -20   2   2    5.30    2.30
  20   2  -2    6.00    2.20
 -20   2   2    2.90    2.00
  20   2  -2    4.20    2.20
  20   2  -2    6.40    2.30
 -20   2   2    8.10    2.70
  20   2  -2    7.00    3.00
  18  -2  -2   44.50    9.30
  18  -2  -2   70.29   10.30
  18  -2  -2   64.59   10.00
  18  -2  -2   63.69    8.40
 -18  -2   2   57.99    8.20
 -18  -2   2   59.39    9.90
 -18  -2   2   47.90    9.20
 -18  -2   2   66.69    8.50
  18  -2  -2   57.89    8.90
  18   2  -2   58.89    9.20
 -18   2   2   66.69    9.60
  18   2  -2   59.09    9.90
  18   2  -2   63.79    9.10
  18   2  -2   67.39    9.00
  18   2  -2   59.69    8.20
 -18   2   2   71.29    9.00
 -18   2   2   64.69    9.40
 -16  -2   2   38.20    7.50
  16  -2  -2   51.69    7.40
  16  -2  -2   58.19    8.40
 -16  -2   2   45.30    7.00
 -16  -2   2   40.10    6.90
  16  -2  -2   42.90    7.90
 -16  -2   2   44.50    7.80
  16  -2  -2   36.40    7.60
  16  -2  -2   53.39    7.50
 -16   2   2   50.09    5.70
  16   2  -2   42.80    7.90
 -16   2   2   45.00    7.50
  16   2  -2   50.39    7.30
  16   2  -2   57.39    8.00
 -16   2   2   57.39    7.40
 -16   2   2   52.49    8.00
  16   2  -2   44.70    7.10
  16   2  -2   40.00    7.50
  14  -2  -2    0.20    1.40
  14  -2  -2    5.20    1.80
  14  -2  -2    3.80    1.70
 -14  -2   2    2.30    1.30
  14  -2  -2    1.80    1.70
 -14  -2   2    6.90    1.90
 -14  -2   2    4.50    2.10
 -14  -2   2    4.80    2.10
  14  -2  -2    5.70    2.20
  14   2  -2    5.10    1.70
  14   2  -2    4.10    1.60
  14   2  -2    6.70    2.40
 -14   2   2    2.30    1.60
 -14   2   2    5.50    2.10
 -14   2   2    1.90    1.50
 -14   2   2    2.90    0.80
  14   2  -2    3.80    1.90
  14   2  -2    8.00    2.40
  12  -2  -2  231.18   26.40
 -12  -2   2  192.88   26.60
 -12  -2   2  211.58   26.70
  12  -2  -2  243.58   26.90
  12  -2  -2  181.88   26.40
 -12  -2   2  245.38   26.00
  12  -2  -2  200.28   26.80
 -12  -2   2  217.18   26.20
  12  -2  -2  234.88   26.40
  12   2  -2  238.78   26.70
  12   2  -2  220.88   26.20
 -12   2   2  225.08   26.70
 -12   2   2  219.08   26.20
  12   2  -2  238.78   26.90
 -12   2   2  229.88   26.60
 -12   2   2  191.38   26.30
  12   2  -2  213.48   26.70
  12   2  -2  237.08   26.00
 -10  -2   2   10.60    3.00
  10  -2  -2   16.60    3.20
 -10  -2   2    9.70    2.90
  10  -2  -2    5.40    2.70
 -10  -2   2   11.90    2.70
 -10  -2   2   13.00    2.30
  10  -2  -2   12.50    3.10
  10  -2  -2   13.30    3.00
  10   2  -2   17.00    3.50
  10   2  -2    9.50    2.90
 -10   2   2   12.90    2.80
 -10   2   2    9.50    2.70
  10   2  -2   18.10    3.70
 -10   2   2   13.50    3.30
 -10   2   2   10.60    2.90
   8  -2  -2  228.38   27.20
  -8  -2   2  233.08   27.50
  -8  -2   2  223.98   27.00
   8  -2  -2  230.38   27.20
   8  -2  -2  199.98   27.40
  -8  -2   2  256.67   26.50
   8  -2  -2  186.18   27.10
  -8  -2   2  206.68   27.30
  -8   2   2  223.78   27.30
   8   2  -2  244.78   26.50
  -8   2   2  254.27   27.20
  -8   2   2  226.08   27.30
  -8   2   2  263.07   27.20
   8   2  -2  235.38   27.40
  -8   2   2  215.28   27.40
   8   2  -2  233.28   27.40
   8   2  -2  212.58   27.40
  -6  -2   2    9.00    2.90
   6  -2  -2   15.00    3.30
  -6  -2   2   13.10    3.30
  -6  -2   2   13.20    2.90
  -6  -2   2   21.20    2.50
   6  -2  -2   17.20    3.50
   6  -2  -2   13.50    3.50
   6   2  -2   11.60    3.10
  -6   2   2   16.20    3.10
  -6   2   2   18.60    3.60
  -6   2   2   18.00    3.60
  -6   2   2   18.40    3.90
   6   2  -2   12.10    2.90
   6   2  -2   15.70    3.40
   6   2  -2   14.60    3.40
  -6   2   2   13.60    3.30
  -4  -2   2  218.08   27.10
  -4  -2   2  252.47   26.40
  -4  -2   2  229.48   27.60
   4  -2  -2  246.88   27.50
   4  -2  -2  245.38   27.40
   4  -2  -2  189.78   27.40
   4   2  -2  222.68   27.20
  -4   2   2  270.17   27.50
  -4   2   2  230.58   27.40
   4   2  -2  241.68   27.30
   4   2  -2  260.07   27.70
   4   2  -2  247.68   27.70
  -4   2   2  218.18   27.60
  -4   2   2  201.58   26.90
  -4   2   2  202.58   27.20
  -4   2   2  209.98   27.60
   2  -2  -2   19.30    4.00
  -2  -2   2   29.70    5.10
   2  -2  -2   21.00    4.20
   2  -2  -2   23.90    4.10
  -2  -2   2   22.00    3.90
  -2   2   2   26.10    3.90
   2   2  -2   33.20    4.60
   2   2  -2   19.80    3.90
  -2   2   2   23.30    4.70
   2   2  -2   29.30    4.90
  -2   2   2   15.70    3.80
  -2   2   2   19.80    4.10
   2   2  -2   26.20    4.70
  -2   2   2   17.90    4.20
  -2   2   2   26.90    4.50
   0  -2   2   44.80    6.00
   0  -2  -2   48.80    7.30
   0  -2  -2   51.49    6.90
   0  -2   2   48.90    5.60
   0  -2  -2   37.50    6.80
   0  -2  -2   38.50    7.10
   0  -2   2   55.39    7.00
   0  -2   2   52.99    7.40
   0   2  -2   49.40    7.30
   0   2  -2   31.30    6.60
   0   2   2   48.90    6.10
   0   2  -2   46.80    6.50
   0   2   2   41.60    6.90
   0   2   2   41.60    7.10
   0   2   2   37.80    7.00
   0   2  -2   39.90    6.50
  -2  -2  -2  131.29   16.60
   2  -2   2  138.49   16.30
  -2  -2  -2  153.48   17.20
  -2  -2  -2  124.69   16.70
  -2  -2  -2  122.09   17.00
   2  -2   2  141.19   16.10
   2  -2   2  143.79   16.70
  -2   2  -2  158.48   17.20
  -2   2  -2  121.59   16.80
   2   2   2  137.89   16.80
  -2   2  -2  133.49   16.70
   2   2   2  125.89   17.00
  -2   2  -2  149.49   16.50
   2   2   2  144.29   17.20
  -4  -2  -2   65.09    9.80
  -4  -2  -2   69.29    9.30
  -4  -2  -2   74.89    9.80
   4  -2   2   72.89    9.00
   4  -2   2   78.89    9.50
  -4  -2  -2   69.79    9.50
   4  -2   2   73.59    8.90
  -4  -2  -2   84.39    9.70
   4   2   2   67.49    9.70
   4   2   2   63.79   10.40
   4   2   2   86.59    9.40
  -4   2  -2   68.49    9.70
  -4   2  -2   77.69    9.00
  -4   2  -2   58.09    9.50
  -4   2  -2   69.99    9.50
   6  -2   2  191.48   21.00
   6  -2   2  176.98   21.30
   6  -2   2  161.78   21.70
  -6  -2  -2  197.48   21.80
  -6  -2  -2  155.78   21.90
  -6  -2  -2  193.38   22.10
  -6  -2  -2  170.78   21.50
   6  -2   2  192.38   21.60
   6   2   2  208.08   21.50
   6   2   2  173.58   21.70
   6   2   2  195.98   22.20
  -6   2  -2  178.58   20.90
   6   2   2  191.08   22.00
  -6   2  -2  163.58   21.80
  -6   2  -2  173.08   21.60
  -6   2  -2  155.38   21.60
   8  -2   2   89.49   14.20
  -8  -2  -2   98.39   14.00
  -8  -2  -2  101.39   14.50
   8  -2   2  104.59   14.00
   8  -2   2  137.19   14.30
  -8  -2  -2  118.69   14.30
   8  -2   2  132.39   13.60
  -8  -2  -2  103.89   14.50
  -8   2  -2  114.99   14.30
   8   2   2  112.29   14.30
   8   2   2  127.29   14.70
  -8   2  -2  112.89   14.50
  -8   2  -2   89.49   14.10
   8   2   2  120.39   14.00
  -8   2  -2  116.29   13.70
  -8   2  -2  129.99   13.40
   8   2   2  104.59   14.60
 -10  -2  -2   41.40    6.80
  10  -2   2   38.10    4.80
  10  -2   2   33.10    6.30
 -10  -2  -2   45.10    6.50
 -10  -2  -2   28.30    6.00
  10  -2   2   44.00    6.20
  10  -2   2   38.30    6.10
 -10  -2  -2   36.20    6.00
 -10   2  -2   33.30    6.10
  10   2   2   34.60    6.10
  10   2   2   40.40    6.60
 -10   2  -2   39.40    5.00
 -10   2  -2   37.40    6.20
 -10   2  -2   26.70    5.80
  10   2   2   31.90    5.20
  10   2   2   32.00    6.40
  10   2   2   40.90    5.90
  12  -2   2   57.69    8.00
  12  -2   2   60.89    8.70
 -12  -2  -2   49.30    8.60
  12  -2   2   49.10    6.70
  12  -2   2   43.80    8.20
 -12  -2  -2   47.00    8.00
 -12  -2  -2   42.30    7.70
 -12   2  -2   50.99    8.20
 -12   2  -2   62.49    8.70
  12   2   2   59.29    9.10
 -12   2  -2   52.19    7.70
  12   2   2   51.59    6.90
  12   2   2   59.69    7.80
  12   2   2   61.19    7.50
 -12   2  -2   55.29    6.80
  12   2   2   55.49    8.50
 -14  -2  -2   50.99    8.20
 -14  -2  -2   44.30    7.40
  14  -2   2   38.60    5.80
 -14  -2  -2   35.30    7.10
  14  -2   2   40.90    7.50
  14  -2   2   52.19    7.20
  14  -2   2   35.20    7.30
 -14   2  -2   37.50    7.10
 -14   2  -2   38.90    7.30
  14   2   2   47.60    7.60
 -14   2  -2   50.89    7.70
 -14   2  -2   41.00    7.40
 -14   2  -2   56.99    6.10
  14   2   2   42.20    7.50
  14   2   2   47.20    8.20
  14   2   2   47.00    6.10
  14   2   2   68.09    8.00
  16  -2   2   93.59   13.10
  16  -2   2   95.49   12.40
  16  -2   2   94.89   11.80
 -16  -2  -2  101.79   13.10
 -16  -2  -2  101.39   12.80
  16  -2   2   74.39   12.70
  16   2   2   79.09   13.60
  16   2   2  119.59   12.10
  16   2   2   97.59   14.40
 -16   2  -2   96.49   11.70
  16   2   2  101.69   12.50
 -16   2  -2  100.19   12.90
  16   2   2  107.09   13.00
 -16   2  -2   93.49   12.70
 -16   2  -2   77.59   13.10
 -16   2  -2   98.69   13.10
 -18  -2  -2   70.29   11.80
  18  -2   2   95.09   10.90
  18  -2   2   70.49   11.20
 -18  -2  -2   71.29   12.30
 -18  -2  -2   88.49   12.30
  18  -2   2   74.79   10.20
 -18   2  -2   80.09   11.90
  18   2   2   92.59   11.00
 -18   2  -2   74.89   12.10
 -18   2  -2  107.69   11.60
 -18   2  -2   80.69   10.00
 -18   2  -2   65.79   11.40
  18   2   2   75.89   12.20
  18   2   2   78.59   12.70
 -20  -2  -2    9.70    3.60
  20  -2   2    4.90    2.70
  20  -2   2    3.00    2.30
 -20  -2  -2   11.50    3.30
  20  -2   2    5.30    2.10
 -20  -2  -2    4.60    2.60
  20  -2   2    6.40    1.90
 -20   2  -2    9.50    3.20
 -20   2  -2    4.90    2.50
  20   2   2    8.30    3.40
  20   2   2    7.40    3.50
  20   2   2    9.60    2.20
  20   2   2    4.80    2.40
  20   2   2    9.50    2.90
 -20   2  -2    4.60    2.50
 -20   2  -2    2.90    2.00
  22  -2   2    8.20    3.60
  22  -2   2   18.60    5.30
  22  -2   2   12.40    2.90
 -22  -2  -2   12.00    3.90
  22  -2   2   12.00    4.00
 -22  -2  -2   17.10    4.70
  22  -2   2   17.80    3.70
 -22   2  -2   17.40    4.30
 -22   2  -2   23.10    4.80
  22   2   2   10.00    3.90
  22   2   2   12.40    4.50
  22   2   2   22.30    4.90
  22   2   2   26.50    4.00
 -24  -2  -2    2.80    2.30
  24  -2   2    6.30    2.40
  24  -2   2    2.10    2.10
 -24  -2  -2    5.80    3.10
  24  -2   2    6.30    4.90
  24  -2   2    8.40    2.30
  24   2   2    4.20    3.00
  24   2   2   12.70    2.70
 -24   2  -2    6.30    2.90
 -24   2  -2    5.70    2.70
  24   2   2    6.10    3.30
 -24   2  -2    4.30    2.50
  24   2   2   13.70    3.80
  26  -2   2   10.00    4.10
 -26  -2  -2    4.00    3.20
  26  -2   2   10.40    4.10
  26  -2   2   10.30    2.60
  26  -2   2    6.50    3.30
 -26  -2  -2    2.20    2.40
 -26   2  -2    3.20    2.30
  26   2   2    9.40    3.50
  26   2   2    7.80    3.50
  26   2   2   11.60    2.90
 -26   2  -2    9.40    3.50
 -26   2  -2    7.50    3.00
 -28  -2  -2    9.20    3.70
  28  -2   2   15.20    4.80
 -28  -2  -2    6.00    3.60
 -28  -2  -2    6.30    3.80
  28  -2   2   11.80    4.80
  28  -2   2    7.90    3.70
 -28   2  -2   19.00    4.40
  28   2   2    9.20    4.10
 -28   2  -2    7.00    3.40
  28   2   2   14.50    3.50
  28   2   2   14.20    4.90
 -28   2  -2   20.40    5.10
  28   2   2   21.00    5.10
 -30  -2  -2   36.30    8.10
  30  -2   2   31.70    7.30
 -30  -2  -2   29.20    7.10
  30  -2   2   34.20    8.20
 -30  -2  -2   34.10    6.00
 -30  -2  -2   44.80    8.80
  30  -2   2   21.00    7.00
 -30   2  -2   23.60    6.20
  30   2   2   20.90    7.10
 -30   2  -2   47.70    7.60
  30   2   2   26.40    9.90
  30   2   2   51.49    8.50
 -30   2  -2   54.29    8.60
 -30   2  -2   38.40    7.10
  32  -2   2    2.10    2.80
 -32  -2  -2   -0.90    2.20
 -32  -2  -2    7.20    2.60
  32   2   2    4.40    3.30
 -32   2  -2    5.10    2.70
 -32   2  -2    2.90    2.60
  32   2   2    2.20    2.80
  32   2   2   13.30    4.60
 -31  -3   2    5.50    3.50
 -31  -3   2    6.20    3.10
  31  -3  -2    4.40    4.80
  31  -3  -2    4.50    2.50
  31   3  -2    1.80    2.40
  31   3  -2    2.90    2.20
  31   3  -2    3.40    2.90
 -31   3   2    3.40    2.40
 -29  -3   2    0.20    1.90
  29  -3  -2    2.40    2.90
 -29  -3   2    4.20    2.60
  29  -3  -2    3.50    3.20
  29  -3  -2    3.00    2.00
  29  -3  -2    5.10    3.20
 -29  -3   2    2.10    2.10
  29   3  -2    3.30    2.80
 -29   3   2    2.40    2.10
  29   3  -2    2.50    2.50
  29   3  -2    2.30    2.10
  29   3  -2    1.10    2.90
  29   3  -2    1.40    2.20
 -29   3   2    6.30    3.10
 -29   3   2    1.30    2.20
  27  -3  -2    2.70    2.70
 -27  -3   2    4.70    3.20
  27  -3  -2    5.10    2.70
  27  -3  -2    5.10    3.20
  27  -3  -2    6.50    4.20
  27  -3  -2    6.40    2.50
 -27  -3   2    7.90    4.00
 -27  -3   2    3.90    2.80
 -27  -3   2    5.30    2.70
  27   3  -2    3.50    3.60
 -27   3   2    5.90    3.00
  27   3  -2    7.10    3.30
  27   3  -2    0.80    2.30
 -27   3   2    4.00    2.70
  27   3  -2    2.80    2.40
  27   3  -2    1.90    2.10
  25  -3  -2   49.20    9.30
  25  -3  -2   57.99    9.50
  25  -3  -2   55.39   10.90
 -25  -3   2   77.19   10.70
  25  -3  -2   40.60    9.80
  25  -3  -2   61.29   11.50
 -25  -3   2   47.10    9.10
 -25   3   2   66.79   11.00
  25   3  -2   51.39    9.70
 -25   3   2   60.99   10.60
 -25   3   2   63.09   10.50
  25   3  -2   80.79   11.70
  25   3  -2   77.99    9.30
  25   3  -2   84.59   11.20
  23  -3  -2   17.50    4.80
  23  -3  -2   10.00    3.20
  23  -3  -2   12.10    4.30
 -23  -3   2    5.60    2.50
  23  -3  -2   14.70    3.60
 -23  -3   2    7.50    3.20
 -23  -3   2    3.30    2.30
  23   3  -2    8.30    2.90
 -23   3   2    7.60    3.30
  23   3  -2    8.80    3.20
  23   3  -2    7.00    3.20
 -23   3   2    7.90    3.30
  23   3  -2    7.80    2.90
 -21  -3   2   44.90    7.10
 -21  -3   2   36.30    8.00
  21  -3  -2   38.30    7.80
  21  -3  -2   34.20    6.80
  21  -3  -2   30.00    7.50
  21  -3  -2   51.29    7.70
  21  -3  -2   31.30    7.80
 -21  -3   2   38.70    7.00
  21   3  -2   37.00    6.80
  21   3  -2   41.90    7.00
  21   3  -2   50.89    8.60
  21   3  -2   59.39    8.80
 -21   3   2   31.70    7.20
 -21   3   2   34.30    7.30
 -21   3   2   44.40    5.10
  19  -3  -2    9.90    3.90
 -19  -3   2   11.80    3.10
  19  -3  -2   14.80    4.00
 -19  -3   2    6.40    3.10
 -19  -3   2   11.70    3.10
  19  -3  -2   16.00    3.70
  19  -3  -2    7.90    2.90
  19   3  -2   14.40    3.50
 -19   3   2   14.40    2.20
  19   3  -2    8.70    3.30
 -19   3   2   11.20    3.80
  19   3  -2   14.60    3.50
  19   3  -2   12.70    3.90
 -19   3   2    6.40    3.10
  17  -3  -2   12.60    4.40
  17  -3  -2   18.20    4.20
 -17  -3   2   15.00    4.40
 -17  -3   2   17.50    3.70
  17  -3  -2   14.40    4.40
  17  -3  -2   18.60    4.30
 -17  -3   2   15.60    3.90
 -17  -3   2   17.60    4.80
  17   3  -2   13.90    4.60
 -17   3   2   14.80    4.30
  17   3  -2   20.90    4.90
 -17   3   2   14.60    4.40
  17   3  -2   21.00    4.20
  17   3  -2   19.80    3.90
 -17   3   2   21.80    5.00
 -17   3   2   15.30    2.70
  17   3  -2   13.50    4.10
 -15  -3   2   46.20    6.50
 -15  -3   2   33.60    7.50
 -15  -3   2   44.80    8.10
  15  -3  -2   45.60    7.40
  15  -3  -2   44.20    7.60
 -15  -3   2   41.20    7.00
  15  -3  -2   42.40    8.50
 -15   3   2   34.00    6.50
  15   3  -2   51.39    8.00
  15   3  -2   32.30    6.60
  15   3  -2   33.60    6.20
 -15   3   2   41.20    7.50
 -15   3   2   41.50    7.70
  15   3  -2   57.39    8.70
 -15   3   2   47.60    8.00
  15   3  -2   43.40    8.10
  13  -3  -2   10.80    3.90
 -13  -3   2   13.40    3.30
 -13  -3   2   11.70    3.80
  13  -3  -2   13.50    3.60
  13  -3  -2    8.60    3.10
 -13  -3   2   13.10    4.60
 -13  -3   2   14.90    3.50
  13  -3  -2   19.80    4.30
  13   3  -2   16.60    3.10
 -13   3   2   10.30    3.50
 -13   3   2   13.70    4.00
 -13   3   2   12.30    4.00
  13   3  -2   12.40    4.40
  13   3  -2   13.60    3.80
 -13   3   2   10.70    3.30
  13   3  -2   12.80    4.00
 -13   3   2   15.70    3.60
  11  -3  -2    7.40    3.20
 -11  -3   2   10.70    3.50
  11  -3  -2    7.60    2.70
 -11  -3   2    8.20    2.00
  11  -3  -2   10.50    3.10
 -11  -3   2   12.40    3.10
 -11  -3   2   11.90    3.50
 -11   3   2   14.30    3.90
 -11   3   2   10.90    3.00
 -11   3   2    7.90    3.00
  11   3  -2    7.00    2.90
  11   3  -2    5.50    2.70
 -11   3   2    5.50    2.60
  11   3  -2   12.40    3.50
 -11   3   2    4.30    2.20
  -9  -3   2   75.39   11.90
  -9  -3   2   89.59   11.70
  -9  -3   2   92.49   13.50
   9  -3  -2   78.69   13.30
   9  -3  -2   95.79   12.00
   9  -3  -2   90.19   11.90
  -9  -3   2   90.49   10.70
   9   3  -2   87.39   12.30
  -9   3   2   88.49   12.30
   9   3  -2  102.29   13.60
  -9   3   2   71.79   12.40
  -9   3   2   92.89   11.70
   9   3  -2  102.59   12.40
  -9   3   2   83.29   12.70
  -9   3   2   79.39   11.50
  -7  -3   2    8.30    1.80
  -7  -3   2    4.00    2.40
   7  -3  -2    6.50    2.50
  -7  -3   2    9.50    2.80
   7  -3  -2    7.10    2.70
  -7   3   2    6.40    2.40
  -7   3   2    7.10    2.50
  -7   3   2   12.10    3.70
   7   3  -2   10.40    3.50
  -7   3   2    5.00    2.80
  -7   3   2    9.30    3.00
   7   3  -2   14.90    3.50
   7   3  -2    7.70    2.60
   7   3  -2   12.10    3.30
  -7   3   2    5.00    2.50
   5  -3  -2  394.46   49.00
  -5  -3   2  460.35   47.90
   5  -3  -2  440.96   49.20
  -5  -3   2  467.75   49.70
  -5  -3   2  394.76   48.80
  -5   3   2  433.66   49.10
  -5   3   2  379.06   49.40
  -5   3   2  352.46   48.80
   5   3  -2  427.36   49.00
   5   3  -2  419.76   49.60
  -5   3   2  408.96   49.70
  -5   3   2  410.16   49.20
  -5   3   2  408.16   48.70
   5   3  -2  421.16   49.30
  -3  -3   2   74.99    8.70
  -3  -3   2   75.89    9.70
  -3  -3   2   58.89   10.40
   3  -3  -2   71.79   10.40
   3  -3  -2   78.49   10.90
  -3   3   2   74.89   10.70
   3   3  -2   79.19    9.90
  -3   3   2   60.89   10.30
  -3   3   2   50.69   10.30
  -3   3   2   72.29   11.50
   3   3  -2   73.19   10.40
  -3   3   2   82.29    9.70
   3   3  -2   72.69   10.80
   3   3  -2   53.59   10.40
  -3   3   2   56.69   10.20
  -1  -3   2   35.60    6.10
  -1  -3   2   34.40    7.00
   1  -3  -2   46.20    7.00
   1  -3  -2   36.00    6.80
  -1  -3   2   32.80    6.30
   1  -3  -2   37.40    6.80
   1   3  -2   41.10    7.20
   1   3  -2   39.00    6.80
   1   3  -2   33.00    6.90
  -1   3   2   46.20    6.60
  -1   3   2   33.00    6.60
  -1   3   2   43.20    7.70
   1   3  -2   46.30    7.00
   1   3  -2   35.60    7.10
  -1   3   2   38.30    7.50
  -1  -3  -2  140.59   16.00
   1  -3   2  127.59   15.80
  -1  -3  -2  139.79   16.00
  -1  -3  -2  117.69   15.80
  -1  -3  -2  137.39   16.20
   1  -3   2  131.49   14.90
   1  -3   2  128.29   15.40
  -1   3  -2  107.39   16.00
   1   3   2  110.29   16.20
  -1   3  -2  133.79   15.70
  -1   3  -2  121.09   15.80
   1   3   2  105.49   16.10
  -1   3  -2  134.89   16.30
   1   3   2  114.49   15.40
   1   3   2  128.79   16.20
  -1   3  -2  108.09   16.10
   3  -3   2  404.66   43.00
   3  -3   2  397.16   43.40
  -3  -3  -2  444.06   44.00
  -3  -3  -2  358.56   44.00
  -3  -3  -2  306.37   44.10
   3  -3   2  387.36   43.80
  -3  -3  -2  340.77   43.80
  -3  -3  -2  342.57   43.60
   3   3   2  360.26   44.20
  -3   3  -2  351.46   44.00
   3   3   2  382.86   43.60
  -3   3  -2  339.17   44.10
   3   3   2  362.66   44.40
  -3   3  -2  400.16   43.50
  -3   3  -2  358.76   43.80
  -5  -3  -2   98.29   10.80
   5  -3   2   60.09    9.70
  -5  -3  -2   77.19   11.20
   5  -3   2   85.29    9.90
   5  -3   2   81.79   10.60
  -5  -3  -2   67.69   11.30
  -5  -3  -2   75.89   11.20
  -5  -3  -2   87.19   12.20
  -5   3  -2   73.89    9.90
  -5   3  -2   73.19   11.90
   5   3   2   85.69   10.40
   5   3   2   75.09   11.80
  -5   3  -2   80.19   11.60
   5   3   2   67.89   11.70
  -5   3  -2   62.69   11.30
  -7  -3  -2   12.10    3.70
   7  -3   2   20.30    4.40
   7  -3   2   13.10    3.30
   7  -3   2   26.90    4.20
  -7  -3  -2   28.40    5.10
  -7  -3  -2   21.90    5.20
  -7  -3  -2   19.80    4.50
  -7  -3  -2   25.60    5.20
   7   3   2   27.90    4.90
   7   3   2   23.00    5.40
  -7   3  -2   20.00    4.60
  -7   3  -2   20.70    4.90
  -7   3  -2   14.70    4.40
  -7   3  -2   19.70    4.90
   7   3   2   22.00    5.40
  -7   3  -2   19.60    3.70
  -9  -3  -2    0.80    1.30
   9  -3   2    0.60    1.20
   9  -3   2    3.10    1.90
  -9  -3  -2    0.80    1.50
  -9  -3  -2    0.60    1.70
  -9  -3  -2    0.10    1.20
  -9  -3  -2    1.50    1.50
   9   3   2    0.60    1.30
   9   3   2    2.40    1.80
  -9   3  -2    2.10    1.10
  -9   3  -2    1.20    1.70
  -9   3  -2    1.00    1.70
  -9   3  -2    2.40    2.00
  -9   3  -2    0.30    1.70
   9   3   2   -0.10    1.80
 -11  -3  -2   54.89    8.90
  11  -3   2   58.59    8.60
 -11  -3  -2   52.59    8.80
  11  -3   2   63.39    8.80
  11  -3   2   45.60    8.20
  11  -3   2   36.50    8.40
 -11  -3  -2   43.80    9.00
 -11  -3  -2   51.49    8.30
 -11   3  -2   50.69   10.10
 -11   3  -2   65.69    9.50
 -11   3  -2   47.20    9.60
 -11   3  -2   56.39    7.70
  11   3   2   53.99    8.40
  11   3   2   56.79    9.50
 -11   3  -2   53.49    6.90
  11   3   2   66.29    9.90
 -13  -3  -2    0.90    1.60
 -13  -3  -2    3.20    2.20
  13  -3   2    5.40    2.50
 -13  -3  -2   -0.90    1.30
  13  -3   2    3.50    1.90
  13  -3   2    2.80    1.50
  13  -3   2    2.00    1.90
 -13   3  -2    2.60    1.40
 -13   3  -2    2.40    2.30
  13   3   2    2.70    2.00
  13   3   2    7.60    3.60
  13   3   2    1.00    1.20
 -13   3  -2    0.20    1.50
  13   3   2    2.40    1.80
 -13   3  -2    3.50    2.20
  13   3   2    2.50    1.80
  15  -3   2    2.30    1.80
 -15  -3  -2    2.40    1.90
 -15  -3  -2    0.50    1.50
  15  -3   2    0.40    1.40
 -15  -3  -2    3.00    2.00
 -15  -3  -2   -1.20    0.90
  15  -3   2    1.00    1.70
 -15   3  -2   -1.60    1.10
  15   3   2    2.80    2.70
  15   3   2    2.20    2.00
 -15   3  -2   -0.40    1.50
 -15   3  -2   -0.70    0.70
  15   3   2   -0.80    0.80
  15   3   2    1.80    1.60
  15   3   2   -0.50    1.20
 -15   3  -2    1.10    1.90
 -17  -3  -2  103.89   15.40
  17  -3   2   97.19   15.00
  17  -3   2   84.09   14.20
 -17  -3  -2  115.89   14.30
  17  -3   2   82.29   15.00
  17  -3   2  111.89   13.90
 -17   3  -2  106.79   14.30
  17   3   2  117.29   14.60
  17   3   2   82.79   15.40
  17   3   2  115.89   15.70
 -17   3  -2  106.19   12.80
 -17   3  -2   81.69   14.70
 -17   3  -2  100.19   15.20
  17   3   2  114.59   13.20
  19  -3   2   82.89   11.30
 -19  -3  -2   65.79   11.60
 -19  -3  -2   85.19   12.10
  19  -3   2   57.49   12.30
  19  -3   2   65.39    9.40
  19  -3   2   79.99   12.40
 -19   3  -2   77.79    9.40
 -19   3  -2   63.39   11.50
  19   3   2   82.09    9.90
  19   3   2   63.59   11.60
  19   3   2   96.09   10.90
 -19   3  -2   72.59   11.80
 -19   3  -2   72.49   12.10
  19   3   2   59.89   11.30
  21  -3   2   61.99   10.50
  21  -3   2   34.20    9.00
 -21  -3  -2   47.90    9.20
  21  -3   2   65.49    8.10
  21  -3   2   60.79    9.00
  21   3   2   59.39    7.60
 -21   3  -2   45.10    9.20
  21   3   2   38.00    8.70
  21   3   2   64.39   10.10
  21   3   2   60.89    9.20
 -21   3  -2   52.69    7.50
 -21   3  -2   53.49    9.50
 -21   3  -2   42.40    8.90
  23  -3   2    0.50    1.90
 -23  -3  -2    0.70    1.90
 -23  -3  -2    1.70    2.30
  23  -3   2    4.60    2.30
 -23  -3  -2    3.70    2.60
  23   3   2    6.70    2.30
 -23   3  -2    6.10    3.20
 -23   3  -2    2.90    2.60
  23   3   2    6.10    3.00
  23   3   2    2.10    2.60
  23   3   2    3.10    2.20
  23   3   2    4.90    2.70
 -25  -3  -2    0.20    1.90
 -25  -3  -2    9.00    4.00
  25  -3   2    0.90    1.70
  25  -3   2    3.90    3.10
  25  -3   2    0.50    2.20
 -25  -3  -2   -0.60    2.00
 -25   3  -2    3.60    2.70
  25   3   2    4.10    2.80
  25   3   2    1.20    1.60
  25   3   2    1.50    3.10
 -25   3  -2    0.10    2.00
  25   3   2    0.40    1.60
  25   3   2    2.80    2.40
 -25   3  -2    1.50    2.10
  27  -3   2   -1.90    2.00
 -27  -3  -2   -0.80    1.60
 -27  -3  -2    1.20    1.70
 -27  -3  -2   -0.30    1.40
  27  -3   2    0.90    2.30
  27  -3   2   -0.30    1.30
  27   3   2    0.10    2.30
 -27   3  -2    1.10    2.00
 -27   3  -2   -0.50    1.90
 -27   3  -2    1.10    2.10
  27   3   2   -1.30    1.60
  27   3   2   -0.80    2.50
  29  -3   2   13.10    3.80
 -29  -3  -2    8.50    4.60
  29  -3   2   10.60    4.80
  29   3   2   12.00    4.70
  29   3   2   10.00    4.10
 -29   3  -2    8.10    3.90
 -29   3  -2   11.60    4.20
  26  -4  -2   16.30    4.40
  26  -4  -2    8.30    4.40
  26  -4  -2   11.80    5.00
 -26  -4   2   12.00    5.00
  26   4  -2   17.80    5.20
 -26   4   2   10.80    4.70
  26   4  -2   15.60    4.30
  26   4  -2   27.60    6.60
  24  -4  -2    4.00    3.80
  24  -4  -2   12.80    5.90
  24  -4  -2    8.80    4.80
 -24  -4   2    3.90    3.20
 -24   4   2    0.70    2.40
  24   4  -2    0.50    1.60
  24   4  -2    5.30    3.10
  24   4  -2   12.30    5.50
 -24   4   2    6.80    3.40
 -24   4   2    6.40    3.40
  24   4  -2    0.40    2.20
  22  -4  -2   10.90    3.70
  22  -4  -2    4.10    3.50
 -22  -4   2   10.20    4.50
 -22  -4   2   10.20    4.40
 -22  -4   2   10.00    3.60
  22  -4  -2    7.50    3.80
  22  -4  -2   11.40    3.80
  22   4  -2   14.10    4.00
  22   4  -2   10.90    4.10
  22   4  -2   15.90    5.00
 -22   4   2   14.10    4.60
 -22   4   2   14.30    5.00
 -22   4   2   14.20    4.80
 -22   4   2    9.00    3.80
  22   4  -2   16.80    5.60
 -20  -4   2   86.89   12.90
  20  -4  -2   83.89   12.80
  20  -4  -2   80.39   12.40
 -20  -4   2   68.69   11.80
  20  -4  -2   83.39   14.30
 -20  -4   2   61.19   12.80
  20   4  -2   68.59   13.40
  20   4  -2   98.29   11.60
 -20   4   2   64.39   12.60
  20   4  -2   92.49   14.20
  20   4  -2   89.79   13.10
 -20   4   2   62.79   12.00
 -20   4   2   65.29   12.40
  18  -4  -2    6.10    3.00
  18  -4  -2   10.80    3.50
 -18  -4   2   10.00    2.70
 -18  -4   2    9.40    3.30
  18  -4  -2    6.50    3.10
 -18  -4   2    6.40    3.40
  18  -4  -2    5.10    3.30
 -18   4   2   13.40    4.50
  18   4  -2    3.80    2.40
  18   4  -2    2.20    2.60
 -18   4   2    7.00    2.00
  18   4  -2   11.20    4.30
  18   4  -2    5.80    3.40
 -18   4   2    4.40    2.70
 -16  -4   2    6.40    3.50
  16  -4  -2    5.70    2.90
  16  -4  -2    6.40    3.60
  16  -4  -2    8.50    3.20
  16  -4  -2    7.00    3.00
 -16  -4   2    7.60    3.10
 -16  -4   2   11.00    4.40
 -16  -4   2    9.50    2.60
  16   4  -2    8.20    3.60
  16   4  -2    9.40    4.20
 -16   4   2    5.10    2.90
  16   4  -2    7.10    3.60
  16   4  -2    7.60    2.90
 -16   4   2    6.80    3.80
  14  -4  -2   24.20    5.60
  14  -4  -2   26.60    5.70
  14  -4  -2   23.80    6.30
  14  -4  -2   23.80    5.80
 -14  -4   2   17.60    3.90
 -14  -4   2   29.70    6.80
 -14  -4   2   23.40    5.20
 -14  -4   2   15.00    5.40
 -14   4   2   16.10    5.10
 -14   4   2   27.40    5.90
  14   4  -2   20.90    5.70
 -14   4   2   26.80    6.10
  14   4  -2   22.00    6.00
  14   4  -2   24.80    5.80
  12  -4  -2   25.90    5.80
  12  -4  -2   38.50    7.00
 -12  -4   2   40.00    7.70
 -12  -4   2   31.90    5.30
 -12  -4   2   29.80    6.20
  12  -4  -2   35.60    6.60
 -12   4   2   29.70    5.70
  12   4  -2   30.40    6.50
  12   4  -2   19.60    5.90
 -12   4   2   22.90    5.60
 -12   4   2   14.50    5.30
 -12   4   2   20.40    5.80
  12   4  -2   30.50    7.00
 -10  -4   2   34.40    7.40
 -10  -4   2   39.90    6.00
 -10  -4   2   44.00    8.70
  10  -4  -2   44.80    8.10
  10  -4  -2   42.30    8.00
 -10   4   2   39.00    8.10
  10   4  -2   50.09    8.70
  10   4  -2   52.69    9.70
 -10   4   2   63.89    9.00
 -10   4   2   31.60    7.10
 -10   4   2   30.80    7.60
 -10   4   2   62.39   10.70
  10   4  -2   37.80    8.00
  -8  -4   2   60.69    9.10
  -8  -4   2   56.19    6.40
  -8  -4   2   40.50    8.90
   8  -4  -2   55.69    8.90
   8  -4  -2   44.10    8.50
  -8   4   2   53.99    9.30
  -8   4   2   54.19    9.70
  -8   4   2   48.30    9.00
  -8   4   2   33.10    7.60
   8   4  -2   36.30    8.20
   8   4  -2   35.80    9.30
  -8   4   2   41.30    9.30
  -6  -4   2   74.99   11.90
  -6  -4   2   89.49   13.40
  -6  -4   2   81.59    9.70
   6  -4  -2   70.49   12.00
   6  -4  -2   65.19   11.80
  -6   4   2   58.89   11.70
   6   4  -2   79.49   12.40
   6   4  -2   89.59   13.90
  -6   4   2   79.09   17.10
   6   4  -2   74.79   12.40
   6   4  -2   74.19   12.10
  -6   4   2   82.09   12.10
   4  -4  -2   18.20    4.60
   4  -4  -2   14.70    4.40
  -4  -4   2   10.70    3.70
  -4  -4   2    7.70    3.90
  -4  -4   2   15.00    2.90
  -4   4   2   14.40    4.00
  -4   4   2   14.00    4.70
   4   4  -2   17.00    4.60
  -4   4   2   15.30    4.50
  -4   4   2   15.20    5.80
   4   4  -2    7.10    3.70
   4   4  -2   20.80    5.40
  -4   4   2   17.90    5.10
   4   4  -2    8.80    3.60
   4   4  -2   11.40    3.90
   2  -4  -2   12.00    4.10
  -2  -4   2    8.40    3.90
  -2  -4   2   20.00    4.80
  -2  -4   2   18.60    3.30
   2  -4  -2    9.10    3.60
   2   4  -2   15.20    4.80
  -2   4   2   13.80    4.20
  -2   4   2   18.90    4.80
  -2   4   2   14.10    4.80
   2   4  -2   17.20    4.60
   2   4  -2   16.50    4.70
   2   4  -2   16.20    5.00
  -2   4   2   17.30    5.40
   2   4  -2   13.40    4.30
  -2   4   2   14.20    3.90
   0  -4  -2   14.60    4.10
   0  -4   2   10.90    3.90
   0  -4  -2   16.90    4.50
   0  -4  -2   12.20    4.10
   0  -4  -2   21.90    5.10
   0  -4   2   12.50    3.70
   0  -4   2   17.60    3.10
   0   4   2   10.40    4.40
   0   4   2   17.70    4.20
   0   4   2    7.30    3.40
   0   4  -2   21.40    4.60
   0   4  -2   17.00    5.00
   0   4  -2   17.30    4.60
   0   4  -2   15.00    4.80
   0   4   2   13.60    4.70
   0   4  -2    7.90    3.70
   2  -4   2    5.10    1.80
  -2  -4  -2    4.70    2.50
  -2  -4  -2    4.20    2.50
   2  -4   2    5.70    2.40
   2  -4   2    5.70    2.70
  -2  -4  -2    6.50    3.10
  -2  -4  -2    2.60    2.30
  -2   4  -2    3.50    2.70
  -2   4  -2    3.70    2.60
   2   4   2    3.50    2.10
   2   4   2    5.80    3.10
  -2   4  -2    2.20    2.30
   2   4   2    5.00    3.00
  -2   4  -2    6.50    3.40
  -2   4  -2    7.80    3.00
  -4  -4  -2   10.50    3.40
   4  -4   2   11.40    3.40
  -4  -4  -2    9.60    3.70
  -4  -4  -2   11.90    4.40
   4  -4   2   13.70    3.00
  -4  -4  -2    9.40    3.80
   4  -4   2   15.00    4.10
  -4   4  -2   18.20    4.00
   4   4   2    5.70    2.80
  -4   4  -2    8.90    3.80
   4   4   2   11.00    4.80
  -4   4  -2   14.60    4.30
  -4   4  -2   10.40    4.00
   4   4   2    9.70    3.90
   4   4   2    9.00    5.40
  -6  -4  -2  352.76   48.00
   6  -4   2  389.76   43.60
   6  -4   2  348.17   44.10
  -6  -4  -2  414.66   44.10
   6  -4   2  392.56   43.40
  -6  -4  -2  318.77   44.10
  -6  -4  -2  352.46   44.30
  -6   4  -2  325.27   44.30
  -6   4  -2  405.06   43.70
   6   4   2  354.86   45.00
  -6   4  -2  362.86   44.70
   6   4   2  415.96   45.30
  -6   4  -2  343.87   44.90
   6   4   2  364.66   43.90
  -8  -4  -2   40.90    8.90
  -8  -4  -2   47.20    8.80
  -8  -4  -2   43.80    8.70
   8  -4   2   36.40    7.00
   8  -4   2   47.20    7.50
  -8  -4  -2   30.00    7.10
  -8  -4  -2   47.80    8.60
  -8   4  -2   47.20    7.40
   8   4   2   62.39   10.30
   8   4   2   50.69    9.30
  -8   4  -2   45.20    8.80
   8   4   2   71.69    9.20
  -8   4  -2   49.60    9.50
  -8   4  -2   40.90    8.40
  10  -4   2   39.80    6.90
 -10  -4  -2   38.80    7.50
 -10  -4  -2   35.80    7.90
  10  -4   2   49.70    7.00
 -10  -4  -2   33.80    7.50
 -10  -4  -2   35.50    6.90
 -10  -4  -2   26.00    8.40
  10   4   2   33.00    8.00
  10   4   2   41.80    7.40
 -10   4  -2   39.60    6.40
  10   4   2   44.80    8.80
 -10   4  -2   36.30    7.70
 -10   4  -2   34.80    7.70
 -10   4  -2   45.00    8.70
 -10   4  -2   33.50    7.90
  12  -4   2    3.10    1.80
 -12  -4  -2    2.60    2.10
 -12  -4  -2    5.80    3.00
  12  -4   2    0.10    1.70
 -12  -4  -2    2.10    2.10
 -12   4  -2   -0.20    1.10
 -12   4  -2    2.20    2.40
  12   4   2    0.40    3.00
  12   4   2    0.60    2.00
 -12   4  -2    2.40    1.60
 -12   4  -2    1.20    2.20
 -12   4  -2    1.80    2.20
 -12   4  -2   -0.10    2.10
  12   4   2    2.60    2.20
 -14  -4  -2   34.90    6.10
 -14  -4  -2   17.40    5.40
  14  -4   2   38.10    6.80
 -14  -4  -2   18.90    7.60
  14  -4   2   24.40    5.60
  14  -4   2   25.20    4.80
  14   4   2   26.10    6.50
 -14   4  -2   27.50    6.60
  14   4   2   24.80    5.60
 -14   4  -2   34.20    7.30
 -14   4  -2   14.80    5.40
 -14   4  -2   28.70    6.70
 -14   4  -2   24.90    4.70
 -16  -4  -2   12.40    4.70
  16  -4   2   13.30    4.20
 -16  -4  -2   15.70    4.90
 -16  -4  -2   18.30    4.50
  16  -4   2   18.40    4.70
  16   4   2   29.80    6.50
 -16   4  -2   14.50    5.00
 -16   4  -2   13.40    5.00
 -16   4  -2   15.70    3.90
  16   4   2   12.70    4.00
 -16   4  -2   22.10    6.10
 -16   4  -2    9.70    4.20
  16   4   2   18.10    4.10
  18  -4   2    9.60    3.50
 -18  -4  -2    7.00    3.20
  18  -4   2   12.70    4.40
 -18  -4  -2    3.20    3.80
  18  -4   2    2.70    2.60
 -18  -4  -2    5.30    3.30
 -18   4  -2    7.40    3.60
  18   4   2    6.90    3.50
 -18   4  -2   10.10    4.10
  18   4   2    5.20    2.70
 -18   4  -2    6.50    3.40
  18   4   2   12.70    3.80
 -18   4  -2    6.50    3.30
  20  -4   2    5.70    3.30
 -20  -4  -2    7.70    3.60
 -20  -4  -2    6.20    3.10
 -20  -4  -2    9.60    4.60
  20  -4   2   10.10    3.50
 -20  -4  -2    4.80    4.50
  20   4   2    7.90    2.80
 -20   4  -2    8.50    3.90
  20   4   2    2.30    2.40
  20   4   2   16.20    4.10
 -20   4  -2    4.30    3.20
 -20   4  -2   10.80    4.10
  20   4   2    9.40    4.70
  22  -4   2    1.70    2.20
 -22  -4  -2   -0.90    2.00
 -22  -4  -2    2.30    2.60
  22  -4   2   -2.10    1.90
 -22  -4  -2    3.30    2.40
 -22  -4  -2    2.60    2.80
  22  -4   2   -0.80    1.60
  22   4   2    0.30    1.70
 -22   4  -2    2.00    2.40
 -22   4  -2   -1.40    1.20
  22   4   2   -0.10    2.80
  22   4   2   -2.60    1.60
 -22   4  -2    0.60    2.40
  22   4   2    3.30    2.80
  22   4   2    4.10    3.10
  24  -4   2    0.00    2.50
 -24  -4  -2    0.40    3.30
 -24  -4  -2    6.20    3.10
  24  -4   2    6.50    3.50
  24   4   2    0.00    1.80
 -24   4  -2   -1.60    1.30
  19  -5  -2   60.89   13.50
 -19  -5   2   69.59   12.60
  19   5  -2   89.49   13.30
  19   5  -2   82.79   13.70
 -19   5   2   76.39   13.40
 -19   5   2   85.69   19.20
  19   5  -2   86.69   14.80
  17  -5  -2    4.30    2.90
 -17  -5   2    7.90    3.20
  17  -5  -2   -0.20    1.60
 -17  -5   2   13.80    5.30
 -17   5   2    3.70    3.00
  17   5  -2    5.00    3.20
  17   5  -2   11.30    3.50
  17   5  -2    8.00    4.40
 -17   5   2    8.90    3.70
 -15  -5   2   35.80    8.60
 -15  -5   2   26.20    6.70
  15  -5  -2   49.70    8.70
  15  -5  -2   43.00    8.30
  15   5  -2   40.80    9.10
  15   5  -2   26.00    7.30
 -15   5   2   26.60    7.40
 -15   5   2   42.30    9.20
 -15   5   2   37.20    8.60
 -15   5   2   31.00    7.40
  15   5  -2   40.60    8.30
 -15   5   2   28.70    8.60
 -13  -5   2   50.69   11.00
  13  -5  -2   57.59   10.50
  13  -5  -2   47.10    9.90
 -13  -5   2   51.29    9.90
 -13   5   2   60.69   10.20
 -13   5   2   48.70   11.70
 -13   5   2   60.89   11.40
  13   5  -2   65.89   11.00
 -13   5   2   42.10    9.40
 -13   5   2   76.09   12.40
  13   5  -2   87.39   13.80
 -13   5   2   58.99   11.70
  11  -5  -2    8.00    3.80
  11  -5  -2    8.30    3.30
  11  -5  -2    2.90    2.80
 -11  -5   2    5.60    3.00
 -11   5   2   11.30    3.90
  11   5  -2   10.50    4.60
 -11   5   2   12.00    4.70
  11   5  -2    9.90    4.70
 -11   5   2    3.80    3.70
  11   5  -2    9.40    3.90
 -11   5   2    4.50    3.20
 -11   5   2    7.10    3.80
 -11   5   2   11.70    4.40
  -9  -5   2    0.50    2.00
  -9  -5   2    0.10    1.10
   9  -5  -2   -0.60    2.00
   9  -5  -2   -1.20    2.00
  -9   5   2    1.60    2.10
   9   5  -2    4.10    2.90
   9   5  -2    5.00    3.50
  -9   5   2   -1.00    2.70
   9   5  -2   -0.70    2.10
  -9   5   2   -1.40    1.20
  -9   5   2    5.90    3.90
  -9   5   2    4.10    3.50
  -9   5   2    3.10    2.50
   7  -5  -2   14.60    4.50
  -7  -5   2   18.80    5.60
  -7  -5   2   16.80    4.80
   7   5  -2   20.10    5.70
  -7   5   2   12.10    5.20
   7   5  -2   18.10    5.90
  -7   5   2   10.30    4.10
   7   5  -2    7.90    4.20
  -7   5   2   12.50    4.90
  -7   5   2   16.00    4.70
   7   5  -2   10.30    4.30
  -7   5   2   16.00    4.60
  -5  -5   2   10.50    3.80
   5  -5  -2    7.90    3.90
  -5  -5   2   14.90    5.20
  -5   5   2   14.80    4.90
  -5   5   2    8.60    4.00
  -5   5   2   12.30    4.90
   5   5  -2    8.10    3.70
   5   5  -2   16.30    5.40
  -5   5   2   10.80    3.80
   5   5  -2    5.60    3.50
   5   5  -2   10.90    4.70
  -3  -5   2    9.50    3.50
   3  -5  -2   11.20    3.90
   3  -5  -2    6.30    3.50
  -3   5   2    5.80    3.40
  -3   5   2    8.20    4.00
   3   5  -2    7.20    3.80
   3   5  -2   14.10    4.80
  -3   5   2   12.80    5.30
   3   5  -2   11.60    4.30
   3   5  -2   13.60    5.20
  -3   5   2    4.30    2.70
   3   5  -2    6.20    3.80
  -1  -5   2    0.90    2.20
   1  -5  -2   -0.40    1.80
   1  -5  -2    3.90    2.50
   1  -5  -2    8.90    3.40
  -1   5   2    0.90    2.30
   1   5  -2    1.40    2.50
  -1   5   2    1.90    2.60
  -1   5   2    0.80    1.40
   1   5  -2    5.20    3.20
   1   5  -2    0.90    2.50
   1   5  -2    6.80    3.70
   1   5  -2    5.10    3.20
  -1   5   2    1.00    1.90
  -1   5   2    1.90    2.70
  -1  -5  -2    6.90    3.50
  -1  -5  -2   13.60    4.70
  -1  -5  -2   10.30    3.80
   1  -5   2   25.90    5.70
  -1  -5  -2   15.00    5.00
  -1   5  -2   19.70    5.70
   1   5   2   19.30    6.30
   1   5   2   11.30    4.60
  -1   5  -2   13.30    4.50
  -1   5  -2   25.50    6.90
  -1   5  -2   18.00    6.00
  -1   5  -2   11.50    4.50
   1   5   2   14.30    4.40
  -3  -5  -2   40.20    7.30
  -3  -5  -2   26.50    6.90
   3  -5   2   32.20    7.60
  -3  -5  -2   32.70    7.40
  -3  -5  -2   34.40    7.50
  -3   5  -2   34.90    7.00
   3   5   2   36.20    8.80
  -3   5  -2   43.20    8.60
  -3   5  -2   19.60    7.00
  -3   5  -2   51.09    9.20
  -3   5  -2   31.50    8.20
  -3   5  -2   24.60    7.30
   3   5   2   58.49    9.90
   3   5   2   43.40    7.80
  -5  -5  -2   33.70    7.20
   5  -5   2   21.10    5.20
  -5  -5  -2   32.80    7.10
  -5  -5  -2   32.20    6.30
  -5  -5  -2   16.30    5.70
  -5   5  -2   36.10    7.90
  -5   5  -2   37.30    7.00
   5   5   2   16.40    6.10
  -5   5  -2   17.80    6.30
   5   5   2   37.50    7.00
  -5   5  -2   28.90    7.10
   5   5   2   27.10    7.00
  -5   5  -2   19.40    6.60
  -7  -5  -2    3.70    3.00
  -7  -5  -2    3.80    2.50
   7  -5   2    6.60    3.10
  -7  -5  -2    6.80    3.60
   7  -5   2    5.50    2.90
  -7  -5  -2    7.50    4.10
  -7   5  -2    2.60    2.70
   7   5   2    5.80    3.50
   7   5   2    6.40    3.70
  -7   5  -2   -1.20    1.80
  -7   5  -2    3.90    3.30
   7   5   2    5.50    3.00
  -7   5  -2    7.50    4.30
   7   5   2    4.30    3.10
  -9  -5  -2   13.50    5.00
  -9  -5  -2   10.20    3.60
   9  -5   2   12.40    4.40
   9   5   2   12.00    5.10
   9   5   2   11.40    5.00
  -9   5  -2    4.90    3.30
  -9   5  -2    5.90    3.80
   9   5   2    7.50    4.10
  -9   5  -2    7.50    4.20
  -9   5  -2   13.00    5.30
   9   5   2   11.40    3.90
  -9   5  -2    1.30    2.90
 -11  -5  -2   38.30    9.60
 -11  -5  -2   50.09   10.10
  11  -5   2   48.80    9.70
 -11   5  -2   44.70   10.40
 -11   5  -2   47.60   10.60
  11   5   2   77.69   13.20
 -11   5  -2   80.99   13.40
  11   5   2   60.99   11.60
  11   5   2   66.69   10.30
 -11   5  -2   47.10   10.30
 -13  -5  -2    4.30    3.10
  13  -5   2    9.10    3.50
 -13  -5  -2    4.20    3.30
  13   5   2   11.50    4.60
 -13   5  -2   -0.70    1.40
 -13   5  -2    3.50    3.00
 -13   5  -2   12.90    4.90
 -13   5  -2   12.80    4.60
  13   5   2    6.00    3.30
  13   5   2    0.30    2.30
 -15  -5  -2   -0.30    1.60
 -15  -5  -2    4.30    3.00
 -15   5  -2    5.70    3.20
  15   5   2    4.00    2.70
 -15   5  -2    2.70    3.30
 -17  -5  -2   21.20    5.80
 -17  -5  -2   20.90    6.30
 -17   5  -2   17.80    5.70
 -17   5  -2   16.80    6.20
  17   5   2   23.30    6.80
  17   5   2   20.40    5.70
  17   5   2   29.00    5.80
 -36   0   3   18.20    5.00
 -36   0   3   14.70    4.60
  36   0  -3   18.90    5.90
  36   0  -3   14.80    4.60
  36   0  -3   14.10    5.40
 -36   0   3   11.30    3.80
  34   0  -3    2.70    2.30
 -34   0   3    1.20    1.90
  34   0  -3    0.40    2.10
  34   0  -3    0.30    2.50
 -34   0   3    1.70    2.70
 -34   0   3    4.50    2.20
 -32   0   3   -0.20    1.00
  32   0  -3   -0.50    2.00
 -32   0   3    0.50    1.60
  32   0  -3   -1.40    1.30
 -32   0   3   -0.70    1.10
  32   0  -3    0.90    2.00
 -32   0   3   -0.30    1.20
  30   0  -3   -0.10    1.40
 -30   0   3   -0.40    1.30
  30   0  -3   -1.00    1.50
 -30   0   3   -1.20    1.40
 -30   0   3    2.00    1.40
  30   0  -3   -0.40    1.20
  28   0  -3    6.10    3.20
  28   0  -3    5.00    2.30
 -28   0   3    3.00    1.90
 -28   0   3    2.10    2.00
 -28   0   3    2.10    1.40
 -28   0   3    5.20    2.20
  26   0  -3  223.78   27.40
 -26   0   3  227.18   26.60
  26   0  -3  202.48   28.00
  26   0  -3  245.18   28.60
 -26   0   3  216.98   27.00
 -26   0   3  224.28   27.50
 -26   0   3  234.38   27.40
 -24   0   3    4.90    2.20
  24   0  -3    4.60    2.10
  24   0  -3    9.10    2.80
  24   0  -3   13.50    4.40
 -24   0   3    5.70    1.70
 -22   0   3  110.39   14.40
  22   0  -3  127.09   14.90
  22   0  -3  130.59   15.50
  22   0  -3  104.79   14.60
 -22   0   3  124.09   14.80
 -22   0   3  107.49   14.00
 -22   0   3  122.29   14.90
  20   0  -3  362.56   39.80
 -20   0   3  352.46   39.80
 -20   0   3  309.07   39.00
 -20   0   3  344.07   39.50
  20   0  -3  339.57   40.20
  20   0  -3  348.67   39.70
 -20   0   3  313.87   39.50
  18   0  -3  144.49   18.40
 -18   0   3  141.89   17.80
  18   0  -3  150.88   18.00
 -18   0   3  134.19   17.30
  18   0  -3  171.38   18.20
 -18   0   3  143.49   17.90
 -18   0   3  153.18   18.00
  16   0  -3   35.30    5.00
 -16   0   3   24.80    3.90
 -16   0   3   24.70    4.50
  16   0  -3   33.90    4.80
  16   0  -3   26.40    4.90
 -16   0   3   29.90    4.70
 -16   0   3   26.70    4.40
  14   0  -3  164.58   20.00
 -14   0   3  175.88   19.60
  14   0  -3  187.08   19.70
 -14   0   3  145.29   19.10
 -14   0   3  174.58   19.70
  14   0  -3  163.08   19.60
  14   0  -3  158.28   19.40
 -14   0   3  159.58   19.60
  12   0  -3  419.16   48.60
  10   0  -3   72.99    7.70
  10   0  -3   65.79    7.20
 -10   0   3   59.69    7.60
  10   0  -3   59.39    7.50
  10   0  -3   66.09    8.00
  10   0  -3   63.89    7.70
 -10   0   3   62.39    7.60
 -10   0   3   53.09    7.20
 -10   0   3   57.89    7.60
  -8   0   3  149.29   16.00
  -8   0   3  123.09   15.90
  -8   0   3  146.29   15.90
   8   0  -3  126.19   15.80
   8   0  -3  129.69   15.50
   8   0  -3  144.19   16.00
  -6   0   3  116.39   13.50
   6   0  -3  128.99   13.40
  -6   0   3  118.39   13.40
   6   0  -3   98.89   13.30
  -6   0   3  111.59   13.20
  -4   0   3  172.28   19.20
   4   0  -3  167.48   19.10
   4   0  -3  155.38   19.30
   2   0  -3  130.29   14.20
   2   0  -3  125.69   14.20
  -2   0   3  118.59   14.10
  -2   0   3  127.09   14.20
   2   0  -3  125.29   14.10
  -2   0   3  107.59   14.00
   0   0  -3   20.70    3.10
   0   0   3   18.40    2.90
   0   0  -3   14.90    3.10
   0   0  -3   18.40    2.60
   0   0   3   19.10    2.80
   0   0  -3   20.50    2.80
   0   0  -3   25.00    2.50
   0   0   3   24.20    3.50
   2   0   3   30.20    3.50
   2   0   3   29.50    3.60
  -2   0  -3   21.60    4.00
  -2   0  -3   34.10    3.90
  -2   0  -3   25.30    3.60
   2   0   3   25.90    3.70
   2   0   3   30.20    4.30
   4   0   3  100.49   12.70
  -4   0  -3  104.69   12.40
  -4   0  -3  110.19   13.10
  -4   0  -3  107.89   12.80
   4   0   3  123.69   13.20
   4   0   3  107.29   12.60
  -6   0  -3   35.80    4.20
   6   0   3   40.50    4.50
  -6   0  -3   42.60    4.60
   6   0   3   30.20    5.10
  -6   0  -3   34.60    4.50
   6   0   3   31.20    4.70
   6   0   3   26.30    4.20
   6   0   3   33.20    4.40
  -6   0  -3   32.50    5.20
   8   0   3    7.20    1.80
  -8   0  -3    6.30    2.10
  -8   0  -3    9.60    1.60
   8   0   3    7.10    2.10
   8   0   3    8.20    1.70
  -8   0  -3   10.30    1.90
   8   0   3    8.10    1.70
  -8   0  -3   11.30    2.00
   8   0   3    7.40    1.80
 -10   0  -3  154.28   15.90
  10   0   3  127.69   15.60
  10   0   3  115.09   15.60
 -10   0  -3  146.49   16.50
 -10   0  -3  149.88   16.00
 -10   0  -3  133.19   15.50
  10   0   3  110.59   15.80
  10   0   3  140.99   16.00
  10   0   3  119.19   16.40
 -12   0  -3   37.40    5.20
 -12   0  -3   45.20    5.00
  12   0   3   32.20    6.30
  12   0   3   45.20    5.50
  12   0   3   32.80    5.10
 -12   0  -3   37.70    6.50
  12   0   3   40.10    5.90
  12   0   3   35.50    5.10
 -14   0  -3  161.98   18.80
  14   0   3  136.59   18.70
  14   0   3  143.39   19.00
  14   0   3  171.28   19.80
 -14   0  -3  156.78   19.00
  14   0   3  161.98   19.10
 -14   0  -3  155.08   19.60
 -14   0  -3  172.18   18.50
 -14   0  -3  177.88   19.20
  14   0   3  141.99   18.60
  16   0   3    6.40    2.60
 -16   0  -3    6.20    2.60
 -16   0  -3    9.00    2.30
 -16   0  -3    7.10    1.60
  16   0   3    6.80    1.70
 -16   0  -3    4.00    1.70
 -16   0  -3    6.90    1.90
  16   0   3    7.50    2.20
  16   0   3    9.90    2.50
  16   0   3    6.20    1.90
  18   0   3   42.30    5.80
  18   0   3   50.59    7.10
 -18   0  -3   37.70    6.00
 -18   0  -3   38.00    6.50
 -18   0  -3   46.30    6.60
  18   0   3   36.80    6.40
 -18   0  -3   36.90    5.20
  18   0   3   29.40    6.60
  18   0   3   41.60    6.20
 -18   0  -3   36.10    7.10
 -20   0  -3   70.69    9.30
  20   0   3   64.09   10.60
  20   0   3   59.19    8.30
 -20   0  -3   66.99    8.70
  20   0   3   65.99    9.80
  20   0   3   69.69    9.20
 -20   0  -3   68.79    8.40
 -20   0  -3   57.39    9.30
  20   0   3   63.69    8.80
 -20   0  -3   56.89   10.30
  22   0   3  119.89   16.20
  22   0   3  145.29   16.60
 -22   0  -3  129.99   15.40
 -22   0  -3  121.69   16.30
  22   0   3  101.69   17.60
  22   0   3  119.29   15.90
 -22   0  -3  127.19   15.80
  22   0   3  129.49   15.40
 -22   0  -3  130.19   16.20
 -24   0  -3  332.87   36.30
  24   0   3  297.27   36.90
 -24   0  -3  329.47   35.40
 -24   0  -3  297.67   36.50
 -24   0  -3  291.27   34.90
  24   0   3  259.17   35.30
  24   0   3  290.57   34.80
  24   0   3  286.27   35.80
  26   0   3   13.10    4.10
 -26   0  -3    8.40    3.40
  26   0   3   11.50    3.80
  26   0   3   16.20    3.90
  26   0   3   10.70    2.60
 -26   0  -3   16.80    3.30
 -26   0  -3    8.40    3.90
 -26   0  -3   16.30    3.60
 -28   0  -3   51.09    8.70
  28   0   3   56.99    9.10
  28   0   3   41.70    7.80
 -28   0  -3   37.20    8.30
  28   0   3   41.60    9.20
 -28   0  -3   46.90    6.90
  28   0   3   35.30    7.80
  28   0   3   40.10    7.00
 -28   0  -3   44.20    7.40
  30   0   3    2.60    2.90
  30   0   3    0.70    2.00
  30   0   3   -0.70    1.00
 -30   0  -3   -0.70    1.30
 -30   0  -3   -0.80    1.80
  30   0   3   -0.50    1.40
  30   0   3    1.20    2.00
 -30   0  -3    0.20    2.00
 -30   0  -3   -0.20    1.60
 -32   0  -3   15.50    3.90
  32   0   3    4.70    3.10
 -35  -1   3   21.40    5.60
  35  -1  -3   18.70    5.50
  35  -1  -3   13.50    4.30
  35  -1  -3   17.30    5.60
  35  -1  -3    6.90    3.90
 -35  -1   3   19.60    5.50
 -35   1   3   23.30    5.50
  35   1  -3   20.10    6.10
  35   1  -3   14.50    5.40
  35   1  -3   24.40    5.60
 -35   1   3   12.20    4.20
 -35   1   3   31.10    5.80
  33  -1  -3   10.50    3.70
 -33  -1   3    5.50    3.20
  33  -1  -3    5.20    3.20
 -33  -1   3    7.40    2.90
 -33  -1   3   13.00    4.90
  33  -1  -3   16.90    5.10
  33  -1  -3    4.50    3.40
 -33   1   3   16.10    3.90
 -33   1   3   12.10    3.60
 -33   1   3   13.70    3.80
  33   1  -3   14.60    4.30
  33   1  -3   12.40    4.60
 -33   1   3   22.10    5.80
  33   1  -3   14.20    4.20
 -31  -1   3  133.99   17.70
 -31  -1   3  135.19   18.10
  31  -1  -3  146.49   20.50
  31  -1  -3  113.09   17.50
  31  -1  -3   97.89   18.00
 -31  -1   3  127.39   16.00
 -31  -1   3  116.99   16.70
 -31   1   3  171.68   17.50
 -31   1   3  167.78   18.00
  31   1  -3  145.59   17.40
  31   1  -3  109.19   18.60
 -31   1   3  121.19   16.70
 -29  -1   3   26.00    5.70
 -29  -1   3   24.60    6.90
 -29  -1   3   33.30    5.20
  29  -1  -3   42.00    8.00
  29  -1  -3   32.10    4.50
 -29  -1   3   31.60    7.20
  29  -1  -3   34.10    7.00
  29  -1  -3   41.30    8.30
  29   1  -3   36.90    6.60
  29   1  -3   40.20    7.60
 -29   1   3   39.40    6.60
 -29   1   3   36.20    6.20
  29   1  -3   49.99    7.60
 -29   1   3   42.50    6.70
 -27  -1   3   31.30    6.20
 -27  -1   3   45.80    7.80
  27  -1  -3   25.80    6.50
  27  -1  -3   32.80    4.50
 -27  -1   3   40.40    5.10
 -27  -1   3   33.00    6.90
  27  -1  -3   41.40    7.90
  27  -1  -3   27.80    6.40
 -27  -1   3   29.70    6.60
 -27   1   3   48.50    7.30
  27   1  -3   48.80    7.30
  27   1  -3   41.10    6.70
 -27   1   3   37.40    6.50
 -27   1   3   30.50    5.90
  27   1  -3   45.40    7.80
 -27   1   3   38.70    6.50
 -25  -1   3   63.29   11.70
  25  -1  -3   70.39   11.40
 -25  -1   3   62.99   10.70
 -25  -1   3   80.09   12.40
 -25  -1   3   90.69   10.30
 -25  -1   3   84.89   11.70
  25  -1  -3   83.69   12.60
  25  -1  -3   89.49   13.20
  25  -1  -3   76.09    9.80
 -25   1   3  104.19   11.40
  25   1  -3  100.19   11.40
 -25   1   3   70.49   10.70
 -25   1   3   88.59   12.50
  25   1  -3   83.19   11.10
 -25   1   3  106.29   11.80
  25   1  -3  103.59   11.70
  23  -1  -3  155.68   18.40
 -23  -1   3  133.09   17.70
 -23  -1   3  123.29   17.50
 -23  -1   3  113.89   16.90
 -23  -1   3  154.78   16.50
  23  -1  -3  128.79   17.60
 -23  -1   3  121.69   18.00
  23  -1  -3  119.89   16.00
  23  -1  -3  139.39   17.80
  23  -1  -3  163.88   16.80
 -23   1   3  113.29   16.90
 -23   1   3  133.79   17.00
  23   1  -3  158.88   17.40
  23   1  -3  159.38   17.50
 -23   1   3  164.88   17.50
 -23   1   3  170.38   17.90
  23   1  -3  138.59   17.80
  21  -1  -3   68.59   11.30
 -21  -1   3   67.29   11.20
  21  -1  -3   94.99    9.90
 -21  -1   3   59.49   10.30
 -21  -1   3   64.09   11.00
 -21  -1   3   62.69   10.00
 -21  -1   3   96.69    9.60
  21  -1  -3   90.19   12.40
  21  -1  -3   77.09   10.80
  21   1  -3   80.49   10.80
 -21   1   3   76.29   10.10
 -21   1   3   89.69   10.50
  21   1  -3   91.69   10.50
 -21   1   3   71.09   10.10
  21   1  -3   82.19   10.40
 -19  -1   3   24.60    4.90
 -19  -1   3   21.90    4.90
  19  -1  -3   24.20    5.10
  19  -1  -3   17.80    4.30
  19  -1  -3   24.30    4.00
  19  -1  -3   18.80    4.60
 -19  -1   3   26.30    5.00
  19  -1  -3   26.70    5.30
 -19  -1   3   25.20    4.50
  19   1  -3   28.60    4.70
  19   1  -3   30.50    5.20
 -19   1   3   35.30    5.20
 -19   1   3   34.70    5.10
  19   1  -3   39.00    5.50
 -19   1   3   29.20    4.50
 -19   1   3   20.90    4.20
  19   1  -3   36.40    5.10
  17  -1  -3  212.38   21.90
  17  -1  -3  183.48   22.30
 -17  -1   3  166.88   22.30
  17  -1  -3  200.58   22.90
 -17  -1   3  183.18   22.40
 -17  -1   3  166.18   22.40
  17  -1  -3  196.78   22.60
  17  -1  -3  167.58   22.40
 -17   1   3  193.58   21.90
 -17   1   3  204.78   22.30
  17   1  -3  202.28   22.30
  17   1  -3  188.38   22.40
 -17   1   3  152.08   21.90
 -15  -1   3  363.16   45.00
  15  -1  -3  375.96   44.80
  15  -1  -3  379.66   45.00
  15  -1  -3  399.66   44.40
  15  -1  -3  395.46   45.30
  15  -1  -3  355.26   44.90
 -15  -1   3  336.77   44.80
 -15  -1   3  395.66   44.80
 -15   1   3  419.26   44.90
  15   1  -3  396.86   44.90
 -15   1   3  338.27   44.50
 -15   1   3  424.76   44.40
  15   1  -3  427.96   44.90
  13  -1  -3   83.99   11.10
  13  -1  -3   87.29   10.90
 -13  -1   3   97.29   10.90
 -13  -1   3   76.09   11.00
  13  -1  -3   95.69   11.40
  13  -1  -3   89.09   10.60
 -13  -1   3   84.59   10.30
 -13  -1   3   76.29   10.90
 -13  -1   3   78.09   10.70
  13  -1  -3   85.19   11.00
 -13   1   3   81.39   10.70
  13   1  -3   97.19   11.00
 -13   1   3   98.29   11.00
  13   1  -3   80.89   10.70
  13   1  -3   95.59   11.00
 -11  -1   3   22.40    3.10
  11  -1  -3   23.50    4.20
  11  -1  -3   23.60    3.70
  11  -1  -3   19.60    3.70
 -11  -1   3   24.20    4.20
 -11  -1   3   19.00    3.50
  11  -1  -3   20.40    3.90
 -11  -1   3   20.10    3.80
 -11   1   3   27.50    3.60
 -11   1   3   24.20    3.90
  11   1  -3   22.70    3.90
 -11   1   3   21.60    3.70
  11   1  -3   26.50    3.70
  11   1  -3   23.30    3.90
  11   1  -3   26.70    4.00
   9  -1  -3  978.30  105.89
   9  -1  -3  935.71  222.28
  -9  -1   3  732.13  100.19
   9   1  -3  873.71  100.19
   9   1  -3 1025.50  206.08
  -9   1   3 1230.88  249.88
  -9   1   3  752.02  103.49
   7  -1  -3  862.01  105.09
  -7  -1   3  769.62  101.39
   7  -1  -3 1263.77  207.68
   7   1  -3  853.81  101.19
   7   1  -3 1040.50  172.88
  -7   1   3  859.21  105.09
  -7   1   3 1023.20  217.28
  -5  -1   3 1148.39  145.89
   5  -1  -3 1277.87  149.19
   5  -1  -3 1649.13  248.98
  -5   1   3 1179.28  148.89
   5   1  -3 1328.87  145.79
   3  -1  -3   29.90    4.60
   3  -1  -3   35.80    4.80
  -3  -1   3   36.80    5.40
   3  -1  -3   37.50    5.40
   3  -1  -3   31.20    4.90
  -3  -1   3   37.50    4.60
   3  -1  -3   43.00    4.40
   3  -1  -3   33.70    5.60
  -3   1   3   35.40    4.60
  -3   1   3   36.20    5.30
   3   1  -3   35.50    4.20
  -3   1   3   34.60    4.90
   3   1  -3   29.60    4.50
  -3   1   3   35.50    4.30
   3   1  -3   35.20    5.40
   1   1  -3  590.84   67.99
  -1  -1  -3 2987.00  372.16
  -1  -1  -3 2106.59  270.27
   1  -1   3 2710.43  338.37
   1   1   3 2303.07  270.77
  -1   1  -3 2306.77  268.87
   3   1   3  910.71  104.39
  -5  -1  -3  508.65   53.99
   5  -1   3  506.15   53.59
  -5  -1  -3  447.76   53.89
  -5  -1  -3  441.86   53.59
  -5   1  -3  439.96   53.49
   5   1   3  518.95   53.99
   5   1   3  400.86   53.69
  -7  -1  -3   41.10    5.50
  -7  -1  -3   46.40    6.60
   7  -1   3   39.00    6.10
  -7  -1  -3   39.60    6.40
  -7  -1  -3   40.30    5.80
   7  -1   3   50.19    5.70
   7  -1   3   36.50    5.40
   7  -1   3   37.40    5.60
  -7   1  -3   46.10    5.70
   7   1   3   35.90    6.30
   7   1   3   39.10    6.40
  -7   1  -3   38.40    5.60
   7   1   3   42.10    5.10
  -7   1  -3   35.60    6.40
   7   1   3   48.80    5.60
  -7   1  -3   41.50    5.70
  -7   1  -3   43.40    5.40
   7   1   3   47.90    5.80
  -9  -1  -3  515.15   55.39
   9  -1   3  510.95   55.29
  -9  -1  -3  450.25   54.79
  -9  -1  -3  534.35   55.49
   9   1   3  491.85   55.39
   9   1   3  412.86   55.29
  -9   1  -3  463.05   54.89
  -9   1  -3  459.95   55.09
  -9   1  -3  481.15   54.99
  -9   1  -3  456.85   54.89
 -11  -1  -3   16.60    3.60
 -11  -1  -3   31.20    4.70
  11  -1   3   17.30    3.80
  11  -1   3   16.10    3.50
 -11  -1  -3   21.00    3.60
  11  -1   3   15.70    3.00
  11  -1   3   20.60    3.50
  11   1   3   16.90    4.00
 -11   1  -3   21.70    3.70
 -11   1  -3   13.50    3.50
  11   1   3   22.40    2.70
  11   1   3   24.00    3.80
 -11   1  -3   20.30    3.60
 -11   1  -3   18.10    3.00
  11   1   3   16.40    3.90
 -11   1  -3   15.00    3.30
  13  -1   3   67.69   10.30
 -13  -1  -3   74.79   10.30
  13  -1   3   83.89   11.00
  13  -1   3   99.19   10.40
 -13  -1  -3   79.29   10.90
  13  -1   3   73.89   10.00
 -13  -1  -3   77.49   10.60
  13  -1   3   71.99   10.50
 -13   1  -3   77.29   10.40
 -13   1  -3   85.19   10.40
  13   1   3   86.99   11.20
  13   1   3  106.69   10.80
 -13   1  -3   78.69   10.70
  13   1   3   84.69   11.00
 -15  -1  -3   77.29   11.00
 -15  -1  -3   90.39   10.90
  15  -1   3   74.69   12.00
  15  -1   3   67.69   10.80
 -15  -1  -3   70.09   11.80
  15  -1   3   57.79   11.00
  15  -1   3  102.19   10.80
  15  -1   3   80.79   10.30
  15   1   3   88.49   12.20
  15   1   3   91.99   10.50
 -15   1  -3   74.59   11.10
 -15   1  -3  100.69   11.10
  15   1   3  104.79   11.10
 -15   1  -3   75.09   10.60
 -15   1  -3   79.99   10.60
  15   1   3  104.49   12.00
  17  -1   3   19.10    4.30
 -17  -1  -3    7.90    3.20
 -17  -1  -3   10.50    2.50
 -17  -1  -3   12.00    3.40
 -17  -1  -3   15.40    3.40
  17  -1   3   13.40    2.70
  17  -1   3   12.90    3.40
  17  -1   3   18.30    4.00
  17   1   3   16.00    3.90
  17   1   3   19.50    3.70
 -17   1  -3   18.10    3.70
 -17   1  -3   11.50    2.90
 -17   1  -3   17.80    3.60
  17   1   3   17.90    3.00
 -17   1  -3   17.50    4.00
  17   1   3   16.10    4.10
  19  -1   3   14.00    2.80
 -19  -1  -3   13.50    3.80
 -19  -1  -3   11.40    2.60
  19  -1   3   11.00    3.80
  19  -1   3    8.30    3.20
  19  -1   3   16.50    3.90
 -19  -1  -3   13.00    4.00
 -19  -1  -3   19.70    4.00
  19   1   3   18.30    3.20
 -19   1  -3   16.00    3.60
 -19   1  -3   11.30    3.70
  19   1   3   13.70    4.10
 -19   1  -3   27.40    4.70
 -19   1  -3   19.20    3.60
  19   1   3   11.90    3.80
  19   1   3   21.30    4.00
 -21  -1  -3   19.50    5.00
  21  -1   3   17.40    4.50
  21  -1   3   26.80    5.50
 -21  -1  -3   18.70    3.80
 -21  -1  -3   33.30    6.40
  21  -1   3   26.10    4.10
 -21  -1  -3   21.00    4.60
 -21  -1  -3   22.20    4.20
  21  -1   3   26.00    5.90
  21  -1   3   19.90    4.20
 -21   1  -3   19.50    5.10
  21   1   3   23.60    5.90
 -21   1  -3   20.90    4.20
  21   1   3   17.00    4.80
 -21   1  -3   28.30    5.00
  21   1   3   25.30    4.30
  21   1   3   27.60    5.10
 -21   1  -3   37.80    6.00
 -23  -1  -3   76.69   12.20
 -23  -1  -3   76.29   12.70
  23  -1   3   77.69   11.70
  23  -1   3   91.19   10.70
  23  -1   3   98.19   11.40
  23  -1   3   66.29   11.90
 -23  -1  -3   96.39   11.10
 -23  -1  -3   81.49   13.20
 -23  -1  -3   71.99   10.50
  23  -1   3   95.39   14.00
 -23   1  -3   56.29   12.10
  23   1   3   88.19   11.00
  23   1   3   86.29   13.10
  23   1   3   66.49   12.80
 -23   1  -3  101.09   11.20
 -23   1  -3  108.09   12.10
 -23   1  -3   73.49   11.70
  25  -1   3   38.50    5.70
 -25  -1  -3   49.60    8.70
 -25  -1  -3   27.80    5.30
  25  -1   3   32.30    6.90
  25  -1   3   39.20    6.50
  25  -1   3   30.10    6.50
 -25   1  -3   43.30    7.30
  25   1   3   39.10    6.90
  25   1   3   28.60    6.90
  25   1   3   18.40    6.40
 -25   1  -3   45.40    7.00
 -25   1  -3   32.50    5.80
  25   1   3   36.30    6.10
 -25   1  -3   36.70    7.60
  27  -1   3    2.30    2.50
 -27  -1  -3    2.30    2.30
 -27  -1  -3    1.60    1.50
  27  -1   3    4.40    1.70
  27  -1   3    2.20    2.20
 -27  -1  -3    2.90    1.30
 -27  -1  -3    0.30    1.30
  27  -1   3    0.10    1.70
 -27  -1  -3   -1.50    1.10
  27  -1   3    4.60    2.70
  27   1   3    2.00    2.50
  27   1   3    2.10    1.90
 -27   1  -3    0.40    1.70
 -27   1  -3    3.10    1.80
  27   1   3    1.30    1.60
 -27   1  -3    1.10    2.30
 -27   1  -3    4.10    2.60
 -27   1  -3    3.30    2.00
  27   1   3   -1.00    1.70
 -29  -1  -3   11.30    3.20
 -29  -1  -3    7.00    3.30
 -29  -1  -3    2.70    2.70
  29  -1   3    4.50    3.00
  29  -1   3    6.60    2.20
  29  -1   3    4.90    3.20
  29  -1   3    9.70    3.70
 -29  -1  -3    6.80    3.00
 -29   1  -3   12.80    4.50
 -29   1  -3    8.20    3.50
 -29   1  -3    5.80    2.60
  29   1   3    3.90    3.60
  29   1   3    7.60    3.10
  29   1   3    3.80    2.20
  29   1   3    3.30    1.90
 -29   1  -3    4.10    2.60
 -29   1  -3    5.60    2.30
  31  -1   3    5.10    3.40
 -31  -1  -3    7.70    3.90
 -31  -1  -3    9.80    3.20
 -31  -1  -3    8.00    3.70
 -31  -1  -3   20.90    6.20
  31  -1   3    6.40    3.40
  31  -1   3   11.20    4.90
 -31   1  -3    8.50    3.50
  31   1   3   11.20    3.90
  31   1   3    8.80    2.90
 -31   1  -3   14.00    3.90
  31   1   3    6.10    4.00
 -31   1  -3   10.70    4.70
 -31   1  -3    7.50    3.00
  34  -2  -3   54.99    9.60
  34  -2  -3   46.30   10.40
  34  -2  -3   44.80   11.60
 -34  -2   3   64.49   11.10
 -34  -2   3   42.70    9.80
 -34   2   3   62.09    9.70
  34   2  -3   79.29   11.40
  34   2  -3   53.29    9.40
  34   2  -3   46.70   10.00
  34   2  -3   55.19   11.20
 -32  -2   3    5.10    3.00
  32  -2  -3    1.40    2.70
  32  -2  -3    5.00    3.10
  32  -2  -3    4.60    3.00
  32  -2  -3    3.10    2.30
 -32  -2   3    1.00    2.10
 -32   2   3    4.70    2.70
  32   2  -3    2.60    2.90
 -32   2   3    6.80    3.30
 -32   2   3    7.40    2.70
  32   2  -3    2.30    2.10
 -32   2   3    2.20    2.30
  32   2  -3    2.80    2.90
  32   2  -3    6.10    3.10
  30  -2  -3    1.00    2.00
  30  -2  -3    1.80    1.60
  30  -2  -3    0.70    2.50
 -30  -2   3    3.90    2.70
  30  -2  -3    1.50    2.10
 -30  -2   3    0.70    1.50
 -30  -2   3    2.60    2.30
  30   2  -3    2.10    2.20
  30   2  -3    1.40    2.70
  30   2  -3    3.30    2.60
  30   2  -3    0.60    1.90
 -30   2   3    3.20    2.50
 -30   2   3    1.60    2.00
 -30   2   3   -0.90    1.30
  30   2  -3    4.80    2.60
 -28  -2   3   14.60    4.50
  28  -2  -3   17.10    5.40
 -28  -2   3   23.20    3.70
  28  -2  -3   27.00    5.20
  28  -2  -3   20.00    5.50
  28  -2  -3   23.90    4.40
  28   2  -3   16.40    4.70
 -28   2   3   28.50    5.50
 -28   2   3   20.50    4.50
  28   2  -3   24.40    5.30
  28   2  -3   18.70    4.40
  28   2  -3   19.70    5.00
 -28   2   3   17.20    4.60
  26  -2  -3    8.00    3.00
  26  -2  -3    5.00    3.00
  26  -2  -3   17.50    3.90
  26  -2  -3    5.10    3.10
 -26  -2   3    9.70    3.50
 -26  -2   3    8.20    3.00
 -26   2   3   16.50    3.40
  26   2  -3   12.70    3.50
  26   2  -3   10.30    3.40
 -26   2   3    7.40    3.00
 -26   2   3   11.50    3.40
  26   2  -3   12.60    3.70
  26   2  -3   13.60    3.80
  24  -2  -3   29.30    5.60
  24  -2  -3   27.80    5.00
 -24  -2   3   30.80    6.50
 -24  -2   3   31.10    5.10
  24  -2  -3   23.80    6.00
  24  -2  -3   21.70    5.70
  24  -2  -3   17.60    5.40
 -24  -2   3   35.30    6.40
 -24  -2   3   24.70    5.90
  24   2  -3   23.80    5.40
 -24   2   3   26.10    5.60
 -24   2   3   28.80    5.60
 -24   2   3   23.80    5.40
  24   2  -3   33.90    6.20
 -24   2   3   34.90    5.50
  24   2  -3   40.80    6.30
  24   2  -3   33.40    5.60
 -22  -2   3    4.60    2.10
  22  -2  -3    0.80    1.80
 -22  -2   3   -0.10    1.50
  22  -2  -3    4.20    2.10
  22  -2  -3    1.00    1.80
  22  -2  -3    2.10    1.40
 -22  -2   3    2.60    2.40
  22  -2  -3   -0.90    1.30
 -22  -2   3   -0.40    0.90
  22   2  -3    3.30    1.80
  22   2  -3    3.20    1.80
  22   2  -3    1.90    1.80
  22   2  -3    0.40    1.40
 -22   2   3    1.70    1.70
 -22   2   3    1.90    1.80
 -22   2   3    1.10    1.60
  20  -2  -3    6.70    2.80
 -20  -2   3    8.60    3.10
  20  -2  -3    7.80    2.40
 -20  -2   3    7.60    2.30
  20  -2  -3    7.50    3.10
 -20  -2   3    6.80    2.90
 -20  -2   3    6.40    2.30
  20  -2  -3   13.30    3.30
  20  -2  -3   11.60    3.50
 -20   2   3    9.40    2.90
 -20   2   3   13.90    3.30
  20   2  -3    5.10    2.30
  20   2  -3   11.00    3.00
  20   2  -3   10.10    2.80
  20   2  -3   14.10    3.50
 -20   2   3   12.40    3.30
 -18  -2   3   -0.40    1.40
 -18  -2   3    7.10    1.90
  18  -2  -3    5.60    2.20
  18  -2  -3    2.50    2.00
  18  -2  -3    4.80    1.80
  18  -2  -3    5.20    2.40
 -18  -2   3    3.90    1.60
 -18  -2   3    3.30    1.80
  18  -2  -3    0.50    1.40
  18   2  -3    3.00    1.50
  18   2  -3    3.50    1.90
 -18   2   3    9.30    2.80
 -18   2   3    3.20    1.80
  18   2  -3    6.10    2.10
  18   2  -3    3.60    1.90
 -18   2   3    9.00    2.50
 -16  -2   3   26.30    6.20
  16  -2  -3   37.70    6.80
  16  -2  -3   35.60    6.80
  16  -2  -3   32.10    6.00
  16  -2  -3   39.50    6.20
 -16  -2   3   31.00    5.60
  16  -2  -3   32.10    6.50
 -16  -2   3   43.00    7.10
 -16  -2   3   32.00    5.50
  16   2  -3   33.20    5.60
 -16   2   3   46.90    6.90
  16   2  -3   40.50    6.10
 -16   2   3   43.60    6.70
  16   2  -3   44.20    6.70
 -16   2   3   36.10    4.40
  16   2  -3   47.30    6.90
 -16   2   3   46.20    6.80
 -14  -2   3    9.10    2.80
  14  -2  -3    6.70    2.70
  14  -2  -3    6.30    2.50
  14  -2  -3    8.20    2.50
 -14  -2   3   12.00    2.50
  14  -2  -3    7.30    2.40
 -14  -2   3    8.90    2.90
 -14  -2   3   11.30    2.30
 -14   2   3    9.80    2.90
  14   2  -3    9.60    2.80
  14   2  -3   11.90    3.00
 -14   2   3    7.90    2.60
  14   2  -3    8.00    2.10
 -14   2   3   10.50    2.80
  14   2  -3   13.90    2.80
 -14   2   3   12.10    1.60
  12  -2  -3  416.36   46.80
 -12  -2   3  436.26   46.20
 -12  -2   3  373.36   47.10
  12  -2  -3  414.06   46.90
  12  -2  -3  356.06   46.90
 -12  -2   3  368.66   46.40
 -12  -2   3  339.17   46.90
  12   2  -3  414.86   46.20
 -12   2   3  453.35   47.30
 -12   2   3  392.36   46.90
 -12   2   3  428.96   46.80
 -12   2   3  391.26   46.90
  12   2  -3  456.05   47.30
  12   2  -3  403.46   47.10
  12   2  -3  373.06   46.60
 -10  -2   3  219.88   26.10
  10  -2  -3  206.98   26.50
 -10  -2   3  217.58   26.80
  10  -2  -3  238.28   26.50
  10  -2  -3  227.28   26.50
 -10  -2   3  230.48   25.60
  10  -2  -3  190.08   26.60
 -10  -2   3  209.28   26.50
 -10   2   3  206.58   26.40
  10   2  -3  225.98   25.60
 -10   2   3  196.38   26.30
 -10   2   3  245.28   26.50
 -10   2   3  213.78   26.60
  10   2  -3  240.38   26.70
  10   2  -3  226.48   26.70
  10   2  -3  245.28   26.80
   8  -2  -3   88.59   13.30
  -8  -2   3   95.99   13.00
   8  -2  -3  126.39   13.70
  -8  -2   3  106.89   13.80
   8  -2  -3  100.69   13.30
  -8  -2   3   94.39   13.30
   8  -2  -3   87.79   13.50
  -8  -2   3  116.89   12.40
  -8   2   3  127.19   13.60
   8   2  -3   98.69   13.50
  -8   2   3  114.69   13.50
  -8   2   3  107.09   13.50
   8   2  -3  102.89   13.40
  -8   2   3  103.79   13.60
   8   2  -3  116.09   12.50
  -8   2   3   98.19   13.00
   8   2  -3  116.99   13.80
   6  -2  -3   95.49   13.10
  -6  -2   3   99.49   13.40
   6  -2  -3   86.39   13.30
   6  -2  -3  107.69   13.40
  -6  -2   3  104.69   12.90
  -6   2   3  108.39   12.80
   6   2  -3   97.49   13.00
  -6   2   3  118.79   13.40
   6   2  -3  121.39   13.70
  -6   2   3  116.69   13.30
   6   2  -3   98.49   12.90
  -6   2   3  118.89   13.40
  -6   2   3   99.19   13.50
   6   2  -3  105.59   13.40
  -6   2   3  101.19   13.40
  -4  -2   3   34.60    5.90
  -4  -2   3   29.00    4.90
   4  -2  -3   22.90    5.30
   4  -2  -3   30.30    5.40
   4  -2  -3   33.50    5.40
  -4   2   3   38.60    5.70
  -4   2   3   40.30    5.10
   4   2  -3   35.40    5.30
  -4   2   3   36.20    6.20
  -4   2   3   36.50    6.00
  -4   2   3   28.10    5.10
  -4   2   3   28.70    5.40
   4   2  -3   24.80    5.20
   4   2  -3   34.70    5.30
   4   2  -3   35.30    5.80
  -2  -2   3  770.82   86.49
   2  -2  -3  819.42   86.49
   2   2  -3  791.42   85.79
  -2   2   3  731.33   86.29
   2   2  -3  729.43   86.39
  -2   2   3  657.83   86.29
   0  -2  -3   57.89    7.50
   0  -2  -3   48.30    7.20
   0  -2   3   48.70    5.40
   0  -2   3   45.60    6.60
   0  -2  -3   52.39    7.10
   0  -2  -3   29.20    5.90
   0  -2  -3   42.30    7.30
   0   2  -3   56.39    7.60
   0   2  -3   41.90    6.10
   0   2   3   50.59    5.90
   0   2   3   64.99    8.00
   0   2   3   36.50    6.90
   0   2   3   32.40    6.10
   0   2  -3   43.60    6.70
   0   2   3   37.20    6.90
   0   2  -3   38.50    6.70
   2  -2   3   36.10    4.00
  -2  -2  -3   24.00    4.90
  -2  -2  -3   23.20    5.00
   2  -2   3   30.30    4.70
  -2  -2  -3   24.20    4.40
  -2  -2  -3   28.50    5.10
  -2  -2  -3   23.10    5.10
   2   2   3   26.70    4.30
  -2   2  -3   24.00    4.10
  -2   2  -3   22.60    4.70
  -2   2  -3   41.10    5.60
  -2   2  -3   31.60    5.60
   2   2   3   31.10    5.40
   2   2   3   29.80    5.40
  -4  -2  -3  119.89   15.90
   4  -2   3  155.38   15.90
  -4  -2  -3  120.19   16.30
  -4  -2  -3  117.79   16.50
   4  -2   3  124.59   16.00
  -4  -2  -3  130.89   16.60
   4   2   3  148.69   16.00
  -4   2  -3  116.39   16.10
  -4   2  -3  131.49   16.40
   4   2   3  116.89   16.30
   4   2   3  133.49   16.70
  -4   2  -3  145.59   15.60
  -4   2  -3  139.39   16.70
   6  -2   3   45.50    5.50
  -6  -2  -3   46.40    7.30
   6  -2   3   37.00    6.80
  -6  -2  -3   60.09    7.30
   6  -2   3   50.19    6.30
  -6  -2  -3   38.80    7.20
   6  -2   3   57.79    6.60
  -6  -2  -3   32.20    6.90
  -6   2  -3   43.00    6.90
  -6   2  -3   38.50    6.90
  -6   2  -3   37.50    7.00
   6   2   3   57.49    6.30
   6   2   3   36.40    6.90
   6   2   3   39.30    7.10
  -6   2  -3   42.60    5.90
  -6   2  -3   45.40    5.50
   6   2   3   51.29    8.00
  -8  -2  -3   23.20    4.50
  -8  -2  -3   19.20    4.00
   8  -2   3   23.30    3.90
  -8  -2  -3   23.90    4.00
   8  -2   3   11.80    3.40
   8  -2   3   17.10    2.60
   8  -2   3   20.00    3.70
  -8  -2  -3   18.50    4.30
   8   2   3   16.40    3.80
   8   2   3   23.20    3.60
  -8   2  -3   16.50    3.80
   8   2   3   18.10    4.30
  -8   2  -3   13.60    3.30
   8   2   3   16.00    3.90
  -8   2  -3   19.00    4.00
  -8   2  -3   20.90    4.00
  -8   2  -3   15.70    3.10
 -10  -2  -3   43.00    7.00
  10  -2   3   37.70    6.60
  10  -2   3   51.09    6.50
 -10  -2  -3   32.10    5.90
  10  -2   3   37.90    6.30
 -10  -2  -3   41.70    6.80
 -10  -2  -3   36.80    6.80
  10  -2   3   37.10    4.80
  10   2   3   41.50    6.90
 -10   2  -3   30.20    6.00
  10   2   3   40.60    7.10
 -10   2  -3   39.70    6.30
 -10   2  -3   41.00    5.30
  10   2   3   46.90    6.90
  10   2   3   36.30    6.50
 -10   2  -3   33.40    6.30
  10   2   3   42.20    6.00
 -10   2  -3   30.00    6.30
  12  -2   3   25.40    5.00
  12  -2   3   27.80    3.40
 -12  -2  -3   23.70    5.10
  12  -2   3   27.10    4.70
 -12  -2  -3   20.60    5.10
 -12  -2  -3   15.60    4.20
  12  -2   3   25.00    5.20
  12   2   3   21.90    3.80
  12   2   3   27.00    5.10
 -12   2  -3   22.90    5.00
  12   2   3   26.70    5.80
 -12   2  -3   16.90    4.30
 -12   2  -3   38.00    4.50
  12   2   3   30.50    5.70
 -12   2  -3   27.20    5.20
 -12   2  -3   28.70    5.00
  12   2   3   29.40    4.70
 -14  -2  -3    9.40    3.10
  14  -2   3   13.80    3.00
  14  -2   3   11.80    3.50
 -14  -2  -3   11.40    3.30
  14  -2   3   12.40    2.00
 -14  -2  -3    7.30    2.50
  14  -2   3    9.40    2.90
 -14   2  -3   13.60    3.40
  14   2   3   10.30    3.00
  14   2   3    9.50    3.10
  14   2   3    6.90    3.20
 -14   2  -3   14.10    2.50
 -14   2  -3    8.00    2.90
  14   2   3    7.60    2.50
 -14   2  -3   12.70    3.30
  14   2   3   10.90    2.20
 -14   2  -3   10.40    3.00
 -16  -2  -3    7.70    3.10
 -16  -2  -3   14.10    4.00
  16  -2   3   15.50    3.30
  16  -2   3   14.60    3.90
  16  -2   3   12.80    3.70
  16  -2   3   12.30    2.20
  16   2   3   18.60    4.90
  16   2   3   10.90    3.30
 -16   2  -3    4.90    2.70
 -16   2  -3   15.50    2.80
 -16   2  -3   16.30    3.80
  16   2   3   14.90    3.30
 -16   2  -3   11.50    3.40
  16   2   3   12.60    3.70
  16   2   3   12.70    2.50
 -16   2  -3   10.40    3.70
 -18  -2  -3    7.10    2.70
 -18  -2  -3    9.20    3.40
  18  -2   3    5.90    2.20
  18  -2   3   11.50    3.60
 -18  -2  -3    9.00    3.10
  18  -2   3    6.40    2.80
  18  -2   3    7.90    1.80
 -18   2  -3    7.00    2.80
  18   2   3    8.50    2.80
 -18   2  -3    6.50    2.70
 -18   2  -3    4.60    2.60
  18   2   3    6.90    3.10
 -18   2  -3    5.90    2.50
  18   2   3    9.60    3.50
  18   2   3    6.00    2.40
  18   2   3   10.30    2.20
 -20  -2  -3   17.00    4.60
  20  -2   3   27.00    5.70
  20  -2   3   18.10    3.30
  20  -2   3   16.80    4.00
 -20  -2  -3   21.80    5.30
  20  -2   3   16.50    4.70
 -20   2  -3   10.60    4.30
 -20   2  -3   21.70    4.70
  20   2   3   19.50    5.30
 -20   2  -3   27.20    5.30
  20   2   3   25.40    5.70
  20   2   3   27.10    4.00
 -20   2  -3   12.90    4.40
  22  -2   3   36.40    8.20
  22  -2   3   49.90    7.70
  22  -2   3   56.59    9.70
 -22  -2  -3   43.00    8.80
  22  -2   3   45.30    6.90
 -22  -2  -3   51.49    8.50
 -22   2  -3   35.80    7.40
  22   2   3   40.80    9.10
 -22   2  -3   55.89    8.80
  22   2   3   53.19    6.70
  22   2   3   63.19    9.00
 -22   2  -3   57.99    9.60
 -22   2  -3   45.30    8.30
  22   2   3   30.30    8.00
  24  -2   3   19.70    3.30
 -24  -2  -3   16.60    5.10
 -24  -2  -3    7.40    3.50
  24  -2   3   16.50    4.70
  24   2   3   29.80    5.40
  24   2   3   14.60    3.30
 -24   2  -3   32.40    5.90
 -24   2  -3   11.30    4.20
 -24   2  -3   10.00    3.40
 -24   2  -3   13.30    4.20
  24   2   3   12.40    4.60
  26  -2   3    7.50    3.60
 -26  -2  -3    7.90    3.80
  26  -2   3    3.10    2.90
 -26  -2  -3    5.00    2.70
  26   2   3   13.20    3.00
  26   2   3    0.50    1.50
 -26   2  -3    8.60    3.60
 -26   2  -3    5.00    3.10
  26   2   3   15.00    4.20
 -26   2  -3    4.10    2.50
  26   2   3    9.30    4.00
 -26   2  -3   14.60    4.10
 -28  -2  -3   29.70    7.00
  28  -2   3   37.60    8.00
 -28  -2  -3   23.20    6.00
 -28  -2  -3   26.20    6.90
 -28  -2  -3   31.60    5.60
  28  -2   3   20.80    6.20
  28   2   3   24.60    6.90
 -28   2  -3   21.30    6.20
  28   2   3   13.60    7.70
 -28   2  -3   18.90    5.00
 -28   2  -3   35.90    7.20
 -28   2  -3   24.70    6.30
  28   2   3   35.50    6.90
  30  -2   3   92.39   18.30
 -30  -2  -3  149.99   20.70
 -30  -2  -3  152.78   16.60
  30   2   3  115.49   19.70
  30   2   3  121.79   21.20
 -30   2  -3  125.59   16.50
 -30   2  -3  119.29   18.40
 -31  -3   3   26.90    7.50
  31  -3  -3   41.60    6.80
 -31   3   3   28.30    6.80
  31   3  -3   46.10    8.50
 -31   3   3   23.00    5.50
  31   3  -3   31.80    6.50
  31   3  -3   35.00    7.20
  29  -3  -3   18.20    5.70
  29  -3  -3   21.40    6.10
  29  -3  -3   27.60    5.10
 -29  -3   3   17.80    5.90
  29  -3  -3   18.70    6.20
 -29  -3   3   19.20    5.20
 -29  -3   3   24.60    6.60
  29  -3  -3   22.70    5.40
  29   3  -3   23.70    6.90
  29   3  -3   12.10    4.60
  29   3  -3   34.40    7.00
 -29   3   3   29.30    6.30
 -29   3   3   19.20    5.40
  29   3  -3   23.50    5.30
 -29   3   3   19.20    5.20
  27  -3  -3   14.80    4.00
 -27  -3   3   10.00    3.70
  27  -3  -3   15.20    5.00
  27  -3  -3   27.80    7.20
 -27  -3   3    8.80    4.40
  27  -3  -3   12.00    3.70
  27  -3  -3   17.60    5.70
  27   3  -3   19.50    4.80
  27   3  -3   14.60    6.00
  27   3  -3   16.40    4.50
  27   3  -3   19.30    4.50
 -27   3   3   18.60    5.00
  27   3  -3   21.80    5.40
  25  -3  -3   -1.00    1.60
  25  -3  -3    2.60    2.50
  25  -3  -3    0.70    2.10
  25  -3  -3    1.40    1.60
 -25  -3   3    2.50    1.70
  25  -3  -3    5.50    2.60
 -25  -3   3    4.30    2.30
 -25   3   3    2.30    2.40
  25   3  -3    4.60    2.80
 -25   3   3    5.50    3.00
 -25   3   3    2.80    2.30
  25   3  -3    5.40    2.50
  25   3  -3    3.00    2.20
  25   3  -3    2.90    1.90
  23  -3  -3   28.40    6.20
  23  -3  -3   28.00    7.10
  23  -3  -3   34.10    6.40
 -23  -3   3   34.20    6.30
 -23  -3   3   21.40    6.40
  23  -3  -3   35.90    7.90
 -23  -3   3   44.20    6.80
  23   3  -3   47.60    7.10
  23   3  -3   39.20    7.30
  23   3  -3   28.80    6.00
 -23   3   3   45.30    7.70
  23   3  -3   49.60    8.40
  21  -3  -3    2.20    1.80
  21  -3  -3    0.10    1.90
 -21  -3   3    0.20    1.60
  21  -3  -3   -1.70    1.30
  21  -3  -3    1.30    2.10
  21  -3  -3    0.50    1.70
 -21  -3   3    1.50    1.40
 -21  -3   3    3.10    1.80
 -21   3   3    1.90    2.00
  21   3  -3    1.20    1.60
  21   3  -3    2.50    2.40
  21   3  -3    0.70    1.20
 -21   3   3    0.90    1.80
  21   3  -3   -1.30    1.20
  19  -3  -3   10.90    3.90
  19  -3  -3   11.20    3.40
  19  -3  -3    5.70    2.80
 -19  -3   3    5.70    3.00
 -19  -3   3    6.20    2.40
  19  -3  -3    7.00    3.30
  19  -3  -3    4.90    2.90
 -19  -3   3    6.90    2.30
  19   3  -3    6.20    3.20
  19   3  -3    4.60    2.70
  19   3  -3    7.40    2.50
 -19   3   3    9.10    3.30
 -19   3   3    7.30    3.20
  19   3  -3   14.20    3.40
 -17  -3   3   16.60    5.30
 -17  -3   3   33.60    5.10
 -17  -3   3   29.20    5.60
  17  -3  -3   19.50    5.90
 -17  -3   3   26.00    6.20
  17  -3  -3   36.20    6.70
  17  -3  -3   26.90    5.70
  17  -3  -3   23.70    5.50
  17   3  -3   28.60    6.60
  17   3  -3   37.40    6.20
 -17   3   3   29.10    6.20
 -17   3   3   40.30    6.90
  17   3  -3   32.40    6.20
 -17   3   3   25.10    5.80
 -17   3   3   31.20    4.00
  17   3  -3   39.40    7.20
  17   3  -3   34.00    5.20
 -15  -3   3   83.39   12.50
  15  -3  -3  105.89   12.60
 -15  -3   3   77.39   11.80
  15  -3  -3   94.59   12.50
 -15  -3   3   96.29   14.20
  15  -3  -3   76.59   13.70
 -15   3   3   91.19   12.00
  15   3  -3   78.99   11.80
  15   3  -3  130.39   13.30
 -15   3   3   79.89   13.00
  15   3  -3   98.39   12.90
  15   3  -3  109.49   14.50
  15   3  -3   83.09   11.30
 -15   3   3  106.39   13.00
 -15   3   3   82.89   12.00
 -15   3   3   93.19   13.50
  13  -3  -3    9.10    3.40
 -13  -3   3    8.80    3.40
 -13  -3   3   16.00    3.50
 -13  -3   3   14.50    2.60
  13  -3  -3   15.00    4.40
 -13  -3   3   14.60    4.30
  13  -3  -3   13.20    3.50
  13   3  -3   13.60    4.20
 -13   3   3    7.90    2.90
 -13   3   3   14.50    4.00
 -13   3   3   12.30    3.40
 -13   3   3   11.60    3.80
  13   3  -3   14.00    4.00
 -13   3   3   15.90    4.10
  13   3  -3   21.60    4.70
 -11  -3   3   63.09    7.70
  11  -3  -3   65.79   10.10
  11  -3  -3   69.99   10.10
 -11  -3   3   55.39    9.10
 -11  -3   3   50.29    9.60
 -11  -3   3   59.79   10.20
  11  -3  -3   59.29   10.50
 -11   3   3   59.59    9.30
 -11   3   3   57.49    9.90
 -11   3   3   67.09   10.50
 -11   3   3   75.99   10.10
  11   3  -3   63.99   10.10
 -11   3   3   63.49   10.00
  11   3  -3   70.79   10.30
  11   3  -3   65.69   10.60
   9  -3  -3   31.60    6.80
  -9  -3   3   41.00    4.30
  -9  -3   3   28.60    5.60
   9  -3  -3   26.30    5.90
  -9  -3   3   28.90    6.30
   9  -3  -3   25.40    5.80
  -9   3   3   31.80    6.20
  -9   3   3   28.30    5.50
   9   3  -3   30.80    6.50
   9   3  -3   24.00    5.80
  -9   3   3   39.80    6.50
  -9   3   3   24.40    5.70
   9   3  -3   28.20    6.10
  -9   3   3   37.80    7.00
  -9   3   3   27.80    6.50
   9   3  -3   40.00    6.30
  -7  -3   3  185.68   24.80
   7  -3  -3  190.78   24.40
   7  -3  -3  207.48   24.60
  -7  -3   3  186.28   24.10
  -7  -3   3  209.88   22.80
  -7   3   3  214.18   24.50
   7   3  -3  201.48   24.70
   7   3  -3  187.98   24.20
  -7   3   3  171.18   24.20
  -7   3   3  206.98   24.60
  -7   3   3  175.38   24.60
   7   3  -3  215.88   24.60
  -7   3   3  212.88   24.10
  -7   3   3  201.78   25.20
   7   3  -3  196.48   24.90
  -5  -3   3   29.70    6.30
  -5  -3   3   37.00    7.40
   5  -3  -3   41.80    7.40
  -5  -3   3   43.80    5.00
   5  -3  -3   41.30    7.30
  -5   3   3   32.90    7.30
  -5   3   3   45.50    7.50
   5   3  -3   48.70    7.30
   5   3  -3   50.99    8.20
   5   3  -3   39.10    7.60
  -5   3   3   43.10    7.30
  -5   3   3   39.70    7.20
   5   3  -3   36.60    6.80
  -5   3   3   35.40    7.40
  -5   3   3   42.90    6.70
  -3  -3   3   23.30    4.80
   3  -3  -3   32.80    5.90
  -3  -3   3   24.10    3.40
  -3  -3   3   32.00    6.20
  -3  -3   3   31.90    3.40
   3  -3  -3   27.50    5.40
   3  -3  -3   28.40    5.10
  -3   3   3   25.30    5.40
   3   3  -3   15.20    4.70
  -3   3   3   20.30    5.30
   3   3  -3   22.60    5.40
   3   3  -3   20.60    4.80
  -3   3   3   22.40    5.50
   3   3  -3   29.10    5.20
  -3   3   3   23.10    5.00
  -3   3   3   22.40    4.60
  -1  -3   3   74.29    8.90
   1  -3  -3  101.89   11.10
   1  -3  -3   74.59   11.00
  -1  -3   3   75.59   10.00
   1  -3  -3   66.79   10.40
  -1   3   3   74.59   11.00
   1   3  -3   88.19   11.90
  -1   3   3   79.39   12.10
   1   3  -3   57.89   10.80
  -1   3   3   90.69   11.90
   1   3  -3   60.29   11.10
   1   3  -3   86.49   10.10
  -1   3   3   53.99   10.90
   1   3  -3   64.99   10.70
  -1   3   3   76.09    9.80
  -1  -3  -3    6.90    3.10
  -1  -3  -3   10.80    3.50
   1  -3   3   13.20    2.20
   1  -3   3    8.20    2.70
  -1  -3  -3   10.40    2.90
  -1  -3  -3    8.00    2.90
  -1  -3  -3   10.50    3.20
  -1   3  -3   16.10    4.00
   1   3   3    8.60    3.20
   1   3   3   13.20    3.80
   1   3   3    8.90    2.60
  -1   3  -3    7.40    2.90
  -1   3  -3    7.80    2.70
  -1   3  -3    5.90    2.30
   1   3   3    4.50    2.60
  -3  -3  -3  175.58   21.60
  -3  -3  -3  169.88   21.20
  -3  -3  -3  152.98   20.70
   3  -3   3  196.18   20.90
  -3  -3  -3  154.98   20.50
   3  -3   3  181.68   19.90
  -3  -3  -3  155.48   20.70
   3  -3   3  182.68   20.10
   3   3   3  156.78   21.20
   3   3   3  148.49   21.00
  -3   3  -3  150.58   20.70
   3   3   3  143.69   21.10
  -3   3  -3  144.09   20.90
  -3   3  -3  163.58   20.20
   3   3   3  201.88   20.60
  -3   3  -3  185.58   21.40
   5  -3   3   27.90    5.50
  -5  -3  -3   25.50    5.80
  -5  -3  -3   30.80    5.70
  -5  -3  -3   28.10    5.40
  -5  -3  -3   19.90    5.40
   5  -3   3   21.90    4.40
  -5  -3  -3   30.80    5.90
   5  -3   3   35.60    5.20
   5   3   3   38.80    6.70
  -5   3  -3   25.50    5.70
  -5   3  -3   28.70    4.70
  -5   3  -3   32.80    6.40
   5   3   3   36.00    5.50
   5   3   3   20.80    5.60
  -5   3  -3   28.30    5.60
   7  -3   3   76.29    8.80
  -7  -3  -3   59.29   10.70
  -7  -3  -3   86.99   11.10
  -7  -3  -3   65.19   10.50
   7  -3   3   71.49    9.10
  -7  -3  -3   55.29    9.90
   7  -3   3   76.59   10.40
  -7  -3  -3   66.59   11.30
  -7   3  -3   55.99   10.20
  -7   3  -3   57.29   10.40
  -7   3  -3   57.19   10.50
   7   3   3   47.00   10.20
  -7   3  -3   72.39    8.70
   7   3   3   72.99   11.40
   7   3   3   75.79    9.30
  -7   3  -3   79.89   11.70
  -9  -3  -3   31.00    5.90
   9  -3   3   36.00    6.00
  -9  -3  -3   26.50    5.40
   9  -3   3   31.90    5.40
  -9  -3  -3   35.10    6.30
   9  -3   3   33.40    4.60
  -9  -3  -3   19.30    5.60
  -9  -3  -3   28.40    6.20
  -9   3  -3   33.00    4.40
   9   3   3   25.50    6.20
  -9   3  -3   27.00    5.60
  -9   3  -3   18.30    5.20
  -9   3  -3   29.20    4.90
   9   3   3   25.60    5.90
  -9   3  -3   20.40    6.00
   9   3   3   33.70    5.50
  -9   3  -3   26.50    6.00
  11  -3   3   66.79    8.30
 -11  -3  -3   95.29   12.30
 -11  -3  -3   42.40   10.00
  11  -3   3   74.99   10.30
 -11  -3  -3   66.59   10.40
 -11  -3  -3   61.99   10.10
 -11  -3  -3   61.09   10.30
  11  -3   3   63.19   10.60
  11  -3   3   72.69   10.20
  11   3   3   78.19    9.40
  11   3   3   76.49   11.40
 -11   3  -3   60.39   10.30
 -11   3  -3   57.99   10.50
  11   3   3   64.49   11.20
 -11   3  -3   65.89    8.70
 -13  -3  -3    2.80    2.30
  13  -3   3    5.40    2.60
  13  -3   3    1.50    1.80
  13  -3   3    7.20    1.80
 -13  -3  -3   10.30    3.30
  13  -3   3    6.80    2.80
 -13  -3  -3    5.80    3.00
 -13   3  -3    6.70    2.10
  13   3   3    9.60    3.30
 -13   3  -3    9.50    3.30
 -13   3  -3    2.90    2.30
 -13   3  -3    8.10    3.40
  13   3   3    6.30    2.10
  13   3   3    8.10    2.60
  13   3   3    3.20    2.40
  13   3   3    9.20    3.80
 -15  -3  -3    1.50    1.80
 -15  -3  -3    0.80    1.80
  15  -3   3    0.40    1.90
  15  -3   3    2.00    1.70
  15  -3   3    2.30    2.00
  15  -3   3    0.70    1.00
  15   3   3    0.40    1.00
 -15   3  -3    0.30    1.90
 -15   3  -3    3.90    1.50
  15   3   3    0.80    1.50
  15   3   3   -2.40    1.90
 -15   3  -3    3.40    2.30
 -15   3  -3    1.20    2.00
  17  -3   3   18.30    5.10
  17  -3   3   20.50    4.60
  17  -3   3   21.30    5.50
  17  -3   3   18.20    3.20
 -17  -3  -3   14.30    4.40
 -17  -3  -3   23.00    5.10
 -17   3  -3   19.80    3.60
  17   3   3   22.50    5.20
  17   3   3   15.30    5.10
 -17   3  -3   21.00    5.30
  17   3   3   25.60    4.10
 -17   3  -3   21.70    5.40
  17   3   3   15.00    4.70
 -17   3  -3   10.30    4.10
  17   3   3   20.30    4.40
 -19  -3  -3   13.40    4.30
  19  -3   3    9.90    3.30
  19  -3   3   10.10    4.10
  19  -3   3    8.10    3.60
  19  -3   3   14.30    2.70
 -19   3  -3   13.30    4.40
  19   3   3   16.70    4.80
  19   3   3   19.10    3.60
  19   3   3   22.60    5.20
 -19   3  -3   12.50    3.00
  19   3   3   15.60    3.90
 -19   3  -3   20.30    4.90
 -19   3  -3   14.90    4.40
  21  -3   3    9.60    4.10
 -21  -3  -3   13.00    4.50
  21  -3   3   20.10    4.70
 -21  -3  -3   27.20    6.00
 -21   3  -3   23.50    4.00
 -21   3  -3   16.80    5.00
  21   3   3   31.50    5.50
  21   3   3   15.80    5.30
  21   3   3   22.10    5.50
 -21   3  -3   15.20    5.00
  21   3   3   21.40    5.70
  21   3   3   24.60    4.20
 -21   3  -3   18.10    4.90
 -23  -3  -3   -0.70    0.90
 -23  -3  -3    0.50    2.10
  23  -3   3   -1.30    1.00
 -23  -3  -3    1.00    1.70
  23  -3   3    0.30    1.70
  23  -3   3    1.10    1.50
 -23   3  -3    0.10    1.60
  23   3   3    1.60    1.60
  23   3   3    1.70    2.00
 -23   3  -3    0.30    2.00
  23   3   3    2.80    2.40
 -23   3  -3    0.90    2.60
  23   3   3    3.20    3.10
  23   3   3    1.70    2.10
 -25  -3  -3    4.90    3.30
  25  -3   3    2.60    2.60
  25  -3   3    6.70    2.60
 -25  -3  -3    6.40    3.50
 -25  -3  -3    3.10    2.30
 -25   3  -3    3.80    3.10
  25   3   3    5.50    3.50
  25   3   3    1.00    2.10
  25   3   3   -1.80    1.50
 -25   3  -3    4.40    3.10
 -25   3  -3    7.20    3.20
 -27  -3  -3    2.60    3.70
  27  -3   3    3.90    3.80
  27  -3   3    6.30    3.80
 -27  -3  -3    1.80    3.70
  27  -3   3    0.60    2.20
 -27   3  -3    3.00    2.60
  27   3   3    3.10    2.70
  27   3   3    8.20    3.80
 -27   3  -3    2.40    2.50
  27   3   3    3.70    2.90
  26  -4  -3   20.00    6.10
  26  -4  -3   24.10    5.50
 -26  -4   3    9.30    4.40
  26  -4  -3    9.60    7.00
 -26   4   3   17.60    5.40
  26   4  -3   35.20    7.40
  26   4  -3   26.20    5.60
 -24  -4   3    2.20    2.70
  24  -4  -3    4.10    2.90
  24  -4  -3    7.90    4.00
  24  -4  -3    5.50    2.80
 -24  -4   3    5.80    3.60
  24  -4  -3    2.60    3.00
 -24   4   3    7.00    3.60
 -24   4   3    7.60    3.60
  24   4  -3    4.40    3.60
  24   4  -3    3.60    2.50
  24   4  -3    4.90    3.10
  24   4  -3    7.60    3.20
 -24   4   3    4.90    2.90
 -24   4   3    6.80    3.10
  22  -4  -3   36.20    9.20
 -22  -4   3   32.90    7.70
 -22  -4   3   38.80    9.40
  22  -4  -3   55.59    9.40
  22  -4  -3   58.39   10.30
 -22   4   3   62.39   10.70
 -22   4   3   48.20    9.50
  22   4  -3   66.59    9.50
 -22   4   3   50.99    9.60
  22   4  -3   51.99   10.50
  22   4  -3   66.39   10.50
 -22   4   3   39.80    8.90
  22   4  -3   54.59   10.30
  20  -4  -3   71.79   14.80
  20  -4  -3   87.49   14.10
 -20  -4   3   95.99   13.90
 -20  -4   3   90.39   15.50
  20  -4  -3   86.59   13.90
 -20   4   3  104.89   14.10
 -20   4   3   88.39   14.60
  20   4  -3  105.49   15.10
  20   4  -3   66.99   14.20
  20   4  -3  115.09   14.50
  20   4  -3   96.69   13.00
 -20   4   3   87.69   14.10
  18  -4  -3   25.60    5.60
 -18  -4   3   24.70    4.70
 -18  -4   3   22.10    6.10
  18  -4  -3   19.30    5.00
 -18  -4   3   22.40    5.20
  18  -4  -3   18.00    5.90
 -18  -4   3   23.40    6.10
 -18   4   3   24.20    6.10
  18   4  -3   22.70    6.30
  18   4  -3   20.00    5.60
 -18   4   3   21.10    5.20
 -18   4   3   15.70    5.20
 -18   4   3   24.80    5.50
  18   4  -3   16.00    5.50
  18   4  -3   26.00    5.30
  16  -4  -3    8.40    4.00
 -16  -4   3   11.50    3.60
 -16  -4   3   15.90    3.40
  16  -4  -3   13.20    4.20
  16  -4  -3   14.10    4.20
 -16  -4   3   11.90    4.40
  16  -4  -3    5.80    3.10
 -16  -4   3   15.60    5.10
 -16   4   3   13.90    4.00
 -16   4   3   14.20    4.70
  16   4  -3   14.10    4.30
 -16   4   3   15.40    4.00
  16   4  -3   14.80    4.90
  16   4  -3   16.60    4.30
  16   4  -3   16.50    5.10
  14  -4  -3    6.30    2.90
 -14  -4   3    5.90    1.60
 -14  -4   3    7.70    3.30
 -14  -4   3    2.20    2.10
  14  -4  -3    5.30    2.70
  14  -4  -3    2.40    2.90
  14   4  -3    8.60    3.50
  14   4  -3    9.40    3.80
  14   4  -3    8.30    3.50
 -14   4   3    2.70    2.20
 -14   4   3    5.90    3.20
 -14   4   3    5.40    2.80
 -12  -4   3   52.59    8.40
 -12  -4   3   45.90    5.80
  12  -4  -3   35.60    7.80
 -12  -4   3   54.59   10.00
  12  -4  -3   38.20    8.10
  12   4  -3   40.20    8.50
  12   4  -3   47.80    9.50
 -12   4   3   44.60    9.40
 -12   4   3   66.29   10.10
 -12   4   3   50.19   10.00
 -12   4   3   35.10    7.30
 -12   4   3   44.00    8.60
  12   4  -3   46.60    8.80
 -12   4   3   42.40    8.20
 -10  -4   3  208.08   21.60
 -10  -4   3  174.38   23.20
 -10  -4   3  211.08   24.60
  10  -4  -3  170.98   23.50
  10  -4  -3  186.78   23.60
 -10   4   3  188.38   24.70
 -10   4   3  188.88   23.50
 -10   4   3  201.58   24.10
  10   4  -3  166.68   23.60
  10   4  -3  182.68   24.40
 -10   4   3  190.88   24.30
 -10   4   3  152.28   23.30
 -10   4   3  169.48   23.00
  10   4  -3  166.28   23.60
  -8  -4   3  111.49   17.90
  -8  -4   3  116.19   15.70
  -8  -4   3  131.89   14.00
   8  -4  -3  131.89   16.50
   8  -4  -3  114.69   17.20
   8   4  -3  102.99   16.80
  -8   4   3   96.09   15.30
  -8   4   3  116.99   16.90
  -8   4   3  127.69   16.10
   8   4  -3  123.39   17.70
   8   4  -3  130.49   16.20
   8   4  -3  130.19   20.00
  -8   4   3  102.29   16.30
  -8   4   3  105.39   17.10
  -8   4   3  116.99   16.20
  -6  -4   3   97.89   14.40
  -6  -4   3   83.59   10.10
   6  -4  -3   90.79   13.70
   6  -4  -3   72.09   12.70
  -6  -4   3   79.69   12.70
  -6   4   3  107.09   14.40
  -6   4   3   77.49   15.30
  -6   4   3   86.59   14.30
  -6   4   3  103.89   14.00
   6   4  -3   91.29   13.40
  -6   4   3   70.29   12.00
  -6   4   3   88.49   13.40
   6   4  -3   93.49   14.40
  -4  -4   3    0.90    0.70
   4  -4  -3    1.40    2.00
   4  -4  -3    2.40    2.20
  -4  -4   3    1.80    1.70
  -4  -4   3   -3.00    1.20
  -4  -4   3    1.20    0.70
  -4   4   3   -0.50    1.70
  -4   4   3   -0.10    1.60
   4   4  -3    0.70    1.90
   4   4  -3   -0.50    1.60
   4   4  -3    1.00    2.10
  -4   4   3    1.00    2.20
  -4   4   3    0.10    1.40
   4   4  -3   -0.20    1.50
  -2  -4   3   19.80    5.00
  -2  -4   3   18.10    3.30
   2  -4  -3   22.30    5.00
   2  -4  -3   22.60    5.60
   2   4  -3   11.10    4.30
  -2   4   3   28.40    6.70
   2   4  -3   25.70    5.60
   2   4  -3   16.50    4.50
  -2   4   3   26.90    5.00
  -2   4   3   21.20    5.30
   2   4  -3   17.60    5.10
  -2   4   3   14.20    5.70
  -2   4   3   19.00    4.90
   2   4  -3   24.80    6.00
   0  -4  -3    5.00    2.80
   0  -4   3   12.10    3.70
   0  -4  -3    9.20    3.90
   0  -4  -3    7.80    3.10
   0  -4  -3    6.70    2.90
   0  -4   3   12.10    2.20
   0   4  -3    5.40    2.80
   0   4  -3    6.40    3.30
   0   4  -3   11.00    4.20
   0   4   3   10.00    3.70
   0   4   3    7.50    3.70
   0   4  -3    9.10    3.40
   0   4   3   10.30    3.10
   0   4  -3   13.90    4.60
   0   4   3    4.80    2.70
  -2  -4  -3    5.50    2.60
  -2  -4  -3    0.20    1.60
  -2  -4  -3    5.30    3.00
  -2  -4  -3    2.40    2.00
   2  -4   3    2.20    2.10
   2  -4   3    0.70    1.00
   2   4   3    2.90    2.40
  -2   4  -3    2.00    2.50
   2   4   3    3.00    2.10
  -2   4  -3   -0.70    1.80
   2   4   3    2.70    2.70
  -2   4  -3    1.50    2.20
  -2   4  -3    1.70    1.80
  -2   4  -3    4.00    2.90
  -4  -4  -3  114.19   13.40
  -4  -4  -3   87.29   13.90
   4  -4   3   83.29   11.80
  -4  -4  -3   93.29   14.20
   4  -4   3   99.49   14.10
  -4  -4  -3  116.09   16.50
   4   4   3   77.59   14.40
  -4   4  -3   89.29   12.40
  -4   4  -3   92.29   14.60
  -4   4  -3  104.19   14.30
   4   4   3   80.09   14.80
  -4   4  -3   93.39   15.20
  -4   4  -3   94.79   15.90
   4   4   3   97.49   15.10
   4   4   3  115.29   13.10
  -6  -4  -3   92.49   16.10
   6  -4   3  114.69   15.60
   6  -4   3  121.99   14.70
  -6  -4  -3   93.79   16.40
   6  -4   3  126.89   14.90
  -6  -4  -3  131.89   15.80
  -6  -4  -3  105.49   17.20
  -6   4  -3  114.29   16.40
  -6   4  -3  102.19   17.20
  -6   4  -3  112.59   14.80
   6   4   3  132.19   15.50
  -6   4  -3  127.59   19.30
   6   4   3  111.49   16.30
   6   4   3  115.59   17.60
  -6   4  -3  122.29   16.10
   8  -4   3  108.79   12.90
  -8  -4  -3   93.09   14.40
  -8  -4  -3  107.09   15.60
  -8  -4  -3   95.39   14.30
   8  -4   3  105.89   12.60
  -8  -4  -3   83.99   14.40
  -8   4  -3  111.39   15.80
  -8   4  -3   74.49   14.50
   8   4   3  102.49   13.20
  -8   4  -3   93.69   15.20
  -8   4  -3   90.09   12.30
   8   4   3   99.09   15.70
   8   4   3  101.69   15.70
  -8   4  -3   90.09   14.70
 -10  -4  -3    6.50    3.40
 -10  -4  -3    8.10    3.30
 -10  -4  -3   17.20    5.20
  10  -4   3   13.60    3.50
  10  -4   3   15.80    3.30
 -10  -4  -3   10.40    3.70
  10   4   3    9.70    3.50
 -10   4  -3   17.40    4.90
 -10   4  -3   15.50    5.00
 -10   4  -3   13.80    4.70
 -10   4  -3   12.30    2.90
 -10   4  -3   13.80    3.30
  10   4   3   21.10    5.70
 -10   4  -3   13.20    4.40
 -12  -4  -3   36.60    7.60
  12  -4   3   39.50    6.80
  12  -4   3   41.60    5.90
 -12  -4  -3   37.00    7.20
 -12   4  -3   24.10    7.00
  12   4   3   29.50    7.20
 -12   4  -3   31.70    7.50
 -12   4  -3   36.70    6.10
 -12   4  -3   30.50    5.10
 -12   4  -3   25.80    6.60
  12   4   3   33.80    6.50
 -12   4  -3   35.70    7.90
 -14  -4  -3   24.90    6.10
  14  -4   3   18.80    5.20
  14  -4   3   31.20    6.30
 -14  -4  -3   28.20    6.00
 -14   4  -3   26.10    6.40
  14   4   3   29.20    5.80
  14   4   3   30.00    7.00
 -14   4  -3   21.30    6.20
 -14   4  -3   24.60    6.40
 -14   4  -3   25.40    6.30
 -14   4  -3   30.20    5.20
  14   4   3   25.10    5.10
 -16  -4  -3   17.30    5.70
  16  -4   3   25.10    5.60
 -16  -4  -3   14.20    5.00
  16  -4   3   13.90    4.40
 -16   4  -3   21.50    5.90
 -16   4  -3   14.90    5.20
  16   4   3   16.90    4.10
 -16   4  -3   24.50    4.40
 -16   4  -3   12.70    4.90
  16   4   3   19.90    5.80
 -16   4  -3   18.10    5.30
  16   4   3   24.50    5.30
 -18  -4  -3   33.80    7.50
 -18  -4  -3   28.20    6.70
 -18  -4  -3   21.70    7.00
 -18  -4  -3   31.20    6.70
  18  -4   3   31.70    6.80
  18  -4   3   20.50    6.40
  18  -4   3   24.30    6.00
 -18   4  -3   45.30    8.60
  18   4   3   35.10    7.60
  18   4   3   44.80    6.40
  18   4   3   30.20    6.50
 -18   4  -3   20.10    7.20
 -18   4  -3   42.00    6.00
 -18   4  -3   22.10    6.70
  18   4   3   44.80    9.90
  20  -4   3    3.10    2.40
 -20  -4  -3   -1.50    2.20
 -20  -4  -3    4.30    2.70
  20  -4   3    0.00    1.90
  20  -4   3   -0.20    1.20
 -20  -4  -3    2.30    2.40
 -20  -4  -3    6.00    3.20
  20   4   3    2.90    2.60
 -20   4  -3    0.50    2.50
 -20   4  -3    6.00    3.20
  20   4   3    1.70    3.30
  20   4   3    1.40    2.10
 -20   4  -3    5.20    3.30
  20   4   3    3.20    2.20
  22  -4   3   13.00    4.40
 -22  -4  -3   10.00    4.30
 -22  -4  -3    5.80    3.10
  22  -4   3    7.30    3.80
 -22  -4  -3    5.90    3.70
  22  -4   3   13.60    4.80
  22   4   3    8.90    4.70
 -22   4  -3   11.50    5.00
  22   4   3   18.70    5.40
  22   4   3   12.40    4.00
 -22   4  -3   10.20    5.00
 -22   4  -3    8.40    4.10
  19  -5  -3   -0.90    2.40
  19   5  -3    3.70    3.10
  19   5  -3    3.00    2.80
 -19   5   3    1.50    2.80
  19   5  -3    5.40    3.00
  17  -5  -3   28.90    7.00
  17  -5  -3   31.30    7.30
  17  -5  -3   39.50    7.80
 -17  -5   3   32.40    7.80
 -17  -5   3   25.30    6.50
 -17   5   3   27.70    9.50
 -17   5   3   36.60   11.40
  17   5  -3   29.50    7.40
 -17   5   3   52.39    8.70
  17   5  -3   30.70    8.10
  17   5  -3   28.70    6.50
 -17   5   3   29.50    7.40
  17   5  -3   22.70    7.10
  15  -5  -3   16.50    5.60
  15  -5  -3   22.40    6.50
 -15  -5   3   22.60    6.00
 -15  -5   3   30.60    7.80
 -15   5   3   29.30    7.30
  15   5  -3   34.30    7.60
  15   5  -3   41.40    8.90
 -15   5   3   30.30    7.40
 -15   5   3   25.80    6.40
  15   5  -3   27.50    7.20
 -15   5   3   29.70    6.50
 -15   5   3   25.80    8.30
 -15   5   3   28.30    7.30
 -13  -5   3   35.10    8.20
  13  -5  -3   22.40    6.00
  13  -5  -3   18.60    5.50
  13   5  -3   30.50    7.10
  13   5  -3   33.30    8.30
 -13   5   3   23.20    6.80
 -13   5   3   37.50    8.00
 -13   5   3   20.20    5.40
 -13   5   3   23.80    5.90
 -13   5   3   15.70    6.20
  13   5  -3   21.40    6.50
 -13   5   3   15.50    5.60
  11  -5  -3    2.60    2.30
 -11  -5   3    2.60    1.70
  11  -5  -3    1.70    2.20
 -11  -5   3    4.80    3.40
  11   5  -3    0.70    2.50
 -11   5   3    0.80    3.00
 -11   5   3    0.00    2.10
 -11   5   3   -1.20    1.60
  11   5  -3   -0.60    2.10
 -11   5   3    1.30    2.70
 -11   5   3    0.00    1.90
  11   5  -3    1.10    2.50
   9  -5  -3    4.20    3.00
  -9  -5   3   -0.40    0.60
   9  -5  -3    2.40    2.70
  -9  -5   3    3.50    3.40
   9   5  -3    2.70    2.90
  -9   5   3    0.90    1.60
  -9   5   3    0.90    2.90
  -9   5   3    9.50    4.10
  -9   5   3   -0.40    2.00
   9   5  -3    1.50    2.70
  -9   5   3    5.50    2.80
   9   5  -3    6.40    3.70
  -9   5   3    7.80    4.00
   7  -5  -3    5.20    3.00
  -7  -5   3    5.80    2.70
  -7  -5   3    5.90    4.10
  -7   5   3   10.00    4.00
   7   5  -3   11.80    4.20
   7   5  -3    5.20    3.60
  -7   5   3   12.50    4.80
   7   5  -3   10.40    4.70
  -7   5   3    2.60    3.30
   7   5  -3    8.60    4.10
  -7   5   3   12.80    4.00
  -5  -5   3   31.80    7.50
  -5  -5   3   30.30    6.80
   5  -5  -3   25.00    6.30
  -5   5   3   28.80    7.80
   5   5  -3   18.90    6.40
   5   5  -3   16.80    5.70
  -5   5   3   25.50    6.60
   5   5  -3   38.10    8.50
   5   5  -3   35.90    7.40
   5   5  -3   26.60    6.40
  -5   5   3   28.60    7.00
  -5   5   3   32.30    9.20
  -5   5   3   22.40    5.60
   3  -5  -3    7.60    3.80
   3  -5  -3    2.70    2.60
   3  -5  -3    0.40    0.80
  -3  -5   3    1.60    2.20
   3   5  -3    3.80    3.10
   3   5  -3    7.70    3.50
   3   5  -3    1.70    2.20
  -3   5   3    0.10    1.70
   3   5  -3    1.80    2.50
  -3   5   3    4.10    3.20
  -3   5   3    4.80    3.90
   3   5  -3   -1.40    1.50
  -3   5   3    2.20    2.40
  -3   5   3    1.50    2.40
   1  -5  -3    7.90    3.40
  -1  -5   3    7.50    3.30
   1  -5  -3    3.60    3.00
   1  -5  -3    5.60    2.90
  -1   5   3    9.60    4.20
   1   5  -3    5.20    3.20
   1   5  -3    6.50    3.20
   1   5  -3    7.90    3.70
   1   5  -3    6.70    3.90
  -1   5   3    3.90    3.00
   1   5  -3    5.30    3.30
  -1   5   3    0.90    1.10
  -1   5   3    3.90    3.70
  -1   5   3    3.40    2.80
  -1  -5  -3    3.40    2.80
   1  -5   3    4.70    2.50
  -1  -5  -3    0.00    1.70
  -1  -5  -3    6.60    3.10
  -1  -5  -3   -1.00    1.80
   1   5   3    4.30    3.40
  -1   5  -3    5.50    3.20
  -1   5  -3    1.60    2.60
   1   5   3    2.00    2.00
  -1   5  -3    6.70    3.80
   1   5   3   -1.40    3.00
  -1   5  -3    3.20    2.50
   1   5   3   -0.60    2.20
  -1   5  -3    8.80    4.00
  -3  -5  -3   14.40    5.00
  -3  -5  -3   17.50    5.60
   3  -5   3   26.20    5.90
  -3  -5  -3   21.70    5.20
  -3   5  -3   13.40    5.40
  -3   5  -3   19.00    5.50
  -3   5  -3   14.80    5.70
   3   5   3   27.40    7.00
  -3   5  -3   10.30    4.60
   3   5   3   18.00    4.80
   3   5   3   19.60    6.20
  -3   5  -3   16.30    5.20
   5  -5   3    2.60    2.90
  -5  -5  -3    0.90    2.30
  -5  -5  -3    2.00    3.00
  -5  -5  -3    5.30    2.90
  -5   5  -3   -1.70    2.10
   5   5   3    8.30    3.20
   5   5   3    4.00    2.90
   5   5   3    1.80    2.50
  -5   5  -3    1.40    2.50
  -5   5  -3    1.40    2.60
  -5   5  -3    0.90    1.90
   5   5   3    4.90    3.40
  -5   5  -3    5.10    3.30
  -7  -5  -3   10.60    4.10
  -7  -5  -3   10.30    3.70
  -7  -5  -3   20.60    6.40
  -7  -5  -3   15.30    4.70
   7  -5   3    9.80    4.00
   7   5   3   18.00    6.00
   7   5   3   11.20    4.80
  -7   5  -3   10.40    4.50
  -7   5  -3    4.40    3.50
   7   5   3   10.10    3.80
  -7   5  -3    6.00    3.80
  -7   5  -3    8.40    4.50
   7   5   3    7.60    4.20
  -9  -5  -3   64.69   11.20
   9  -5   3   63.39   11.30
  -9  -5  -3   74.49   13.20
  -9  -5  -3   67.29   12.20
  -9  -5  -3   49.70   11.20
  -9   5  -3   77.99   14.00
   9   5   3   46.40   11.70
   9   5   3   63.39   12.70
   9   5   3   78.89   13.50
   9   5   3   76.49   11.40
  -9   5  -3   73.39   12.70
  -9   5  -3   92.49   13.60
  -9   5  -3   72.79   13.50
  -9   5  -3   71.59   13.40
 -11  -5  -3    5.90    3.50
  11  -5   3    5.50    2.70
 -11  -5  -3    4.80    3.20
  11   5   3    3.70    3.20
  11   5   3   10.60    4.60
  11   5   3   10.30    3.60
  11   5   3    8.80    4.60
 -11   5  -3    6.00    3.80
 -11   5  -3    1.50    3.00
 -11   5  -3    5.50    3.50
 -11   5  -3   11.30    5.10
 -13  -5  -3   -0.40    1.30
 -13  -5  -3    3.90    3.00
 -13   5  -3    2.90    2.60
  13   5   3    1.10    2.10
  13   5   3    3.60    3.10
 -13   5  -3    2.10    1.20
 -13   5  -3    0.50    2.20
 -13   5  -3   -0.50    1.90
 -15  -5  -3    6.30    3.30
 -15  -5  -3    4.70    3.00
  15   5   3   11.80    4.00
 -15   5  -3   18.50    5.90
  15   5   3   10.50    3.40
 -15   5  -3    8.60    4.30
  15   5   3   10.20    4.50
 -36   0   4   15.20    4.20
  36   0  -4    9.30    4.70
 -36   0   4    9.50    4.00
 -36   0   4    8.40    3.60
  36   0  -4   11.70    4.10
 -34   0   4   -0.90    1.30
  34   0  -4    1.60    2.60
 -34   0   4    5.30    2.60
 -34   0   4   -0.10    1.80
  34   0  -4    5.10    2.80
 -32   0   4    0.80    0.90
  32   0  -4    1.30    2.30
 -32   0   4   -0.70    1.20
  32   0  -4    1.40    1.80
  32   0  -4    1.10    2.10
 -32   0   4    0.60    2.00
 -30   0   4    5.80    2.50
 -30   0   4    3.70    1.70
 -30   0   4    6.10    2.90
  30   0  -4    4.50    2.50
  30   0  -4    2.00    2.50
 -30   0   4    3.10    1.90
  30   0  -4    3.80    2.60
 -28   0   4  118.09   15.50
 -28   0   4  133.49   16.20
  28   0  -4  143.59   17.60
  28   0  -4  124.09   16.50
 -28   0   4  134.49   16.70
  28   0  -4  140.69   16.80
 -28   0   4  105.29   16.10
  26   0  -4    0.20    1.60
 -26   0   4   -0.70    1.40
 -26   0   4   -1.00    1.10
  26   0  -4   -1.50    1.40
  26   0  -4   -1.10    1.00
 -26   0   4    0.40    0.90
 -26   0   4    1.80    1.40
  24   0  -4    0.00    1.30
 -24   0   4   -0.20    1.10
 -24   0   4   -0.70    1.00
  24   0  -4    0.80    1.20
 -24   0   4    0.30    0.90
 -24   0   4    1.10    1.40
 -22   0   4    7.00    1.60
 -22   0   4    8.70    2.30
  22   0  -4    3.90    1.90
  22   0  -4    2.90    2.00
 -22   0   4    5.40    2.10
  22   0  -4    5.40    2.10
 -22   0   4    7.90    2.30
  20   0  -4  678.43   78.29
 -20   0   4  610.44   77.09
 -20   0   4  665.63   77.79
 -20   0   4  667.43   77.89
  20   0  -4  695.03   77.89
 -20   0   4  747.03   77.79
  18   0  -4    8.70    2.60
 -18   0   4    3.30    1.00
  18   0  -4    2.60    1.40
 -18   0   4    3.40    1.50
 -18   0   4    3.40    1.40
 -18   0   4    3.30    1.50
  18   0  -4    2.50    1.40
 -16   0   4   41.30    6.50
  16   0  -4   44.90    6.30
 -16   0   4   52.19    6.30
  16   0  -4   46.60    7.20
 -16   0   4   35.80    5.60
  16   0  -4   51.39    6.10
 -16   0   4   49.50    6.30
  16   0  -4   59.89    6.50
 -14   0   4  243.88   30.70
  14   0  -4  253.47   31.10
  14   0  -4  248.08   30.80
 -14   0   4  269.37   30.70
  14   0  -4  278.47   30.80
 -14   0   4  285.27   30.80
  12   0  -4   10.00    2.10
 -12   0   4   19.20    2.80
  12   0  -4   12.00    2.40
  12   0  -4   14.20    1.60
 -12   0   4   13.30    2.50
 -12   0   4   11.10    1.70
 -12   0   4   10.50    2.20
  12   0  -4   19.10    3.00
  10   0  -4   39.40    4.90
  10   0  -4   44.30    4.80
  10   0  -4   32.10    4.60
  10   0  -4   32.30    4.20
 -10   0   4   39.90    4.70
 -10   0   4   39.60    4.80
   8   0  -4  155.98   17.70
   8   0  -4  166.58   17.90
   8   0  -4  140.09   17.50
  -8   0   4  162.28   17.90
  -8   0   4  156.08   17.80
  -8   0   4  142.49   17.60
  -6   0   4 1028.40  123.99
   6   0  -4 1211.18  167.98
  -4   0   4  260.07   30.50
   4   0  -4  272.07   30.80
   2   0  -4 1109.99  127.59
   0   0   4    4.00    1.60
   0   0  -4    5.00    1.60
   0   0   4    4.20    1.20
   0   0  -4    7.30    0.90
   0   0  -4    6.80    1.30
   0   0  -4    5.20    1.00
   0   0   4    6.60    1.30
   0   0  -4    3.90    1.30
  -2   0  -4   26.90    3.50
   2   0   4   21.70    3.70
   2   0   4   27.00    3.30
   2   0   4   26.30    3.60
   2   0   4   35.10    4.70
  -2   0  -4   27.60    4.40
  -2   0  -4   32.10    4.10
   4   0   4  127.09   13.50
  -4   0  -4  119.59   13.70
  -4   0  -4  102.89   13.20
   4   0   4   99.09   14.00
   4   0   4  122.59   13.70
  -4   0  -4  122.19   14.10
   4   0   4  113.39   13.50
   6   0   4   55.99    8.40
   6   0   4   74.79    8.50
  -6   0  -4   79.79    9.20
  -6   0  -4   65.69    8.60
   6   0   4   62.19    8.60
   6   0   4   70.39    9.20
  -6   0  -4   83.39    8.60
  -6   0  -4   68.09    8.20
   8   0   4  367.76   44.50
  -8   0  -4  441.56   45.10
   8   0   4  351.56   44.90
 -10   0  -4  180.38   20.20
 -10   0  -4  181.88   20.60
  10   0   4  175.38   20.70
  10   0   4  161.98   20.70
 -10   0  -4  200.08   20.80
  10   0   4  163.48   20.40
 -10   0  -4  134.19   21.00
  10   0   4  185.68   21.40
 -12   0  -4  477.65   53.69
  12   0   4  471.45   53.09
  12   0   4  405.76   52.59
  12   0   4  424.76   52.99
 -12   0  -4  519.45   52.99
  12   0   4  456.65   52.69
  12   0   4  464.35   53.79
  14   0   4  236.28   26.30
 -14   0  -4  231.58   25.60
  14   0   4  234.58   26.40
  14   0   4  179.78   26.60
 -14   0  -4  204.38   26.80
 -14   0  -4  248.38   26.10
  14   0   4  197.88   25.80
  14   0   4  217.58   25.80
 -16   0  -4  172.18   20.10
 -16   0  -4  189.68   20.90
  16   0   4  161.98   21.60
  16   0   4  143.79   20.70
  16   0   4  181.88   21.00
 -16   0  -4  196.78   21.10
  16   0   4  156.88   20.30
 -16   0  -4  189.88   20.70
 -16   0  -4  142.09   21.30
  18   0   4   44.00    7.40
 -18   0  -4   44.80    7.30
  18   0   4   43.30    7.00
  18   0   4   52.79    6.50
 -18   0  -4   37.10    8.00
  18   0   4   58.09    9.30
 -18   0  -4   51.09    6.20
 -18   0  -4   61.19    7.60
 -18   0  -4   51.59    7.10
  18   0   4   30.50    6.90
 -20   0  -4    9.20    2.80
  20   0   4    5.10    2.10
  20   0   4    6.30    3.20
 -20   0  -4    8.90    2.00
 -20   0  -4   11.30    3.60
 -20   0  -4    8.20    2.80
 -20   0  -4   12.00    2.70
  20   0   4    4.90    1.90
  20   0   4    7.80    2.80
  20   0   4   12.40    3.20
 -22   0  -4  130.39   14.40
  22   0   4  111.59   14.40
 -22   0  -4   95.59   14.50
 -22   0  -4  133.29   16.40
  22   0   4  108.99   14.80
  22   0   4  115.69   15.20
 -22   0  -4  124.49   15.50
  22   0   4  122.49   15.40
 -24   0  -4    2.80    2.00
 -24   0  -4    8.30    2.70
 -24   0  -4    9.50    3.70
 -24   0  -4    6.60    2.00
  24   0   4    3.40    1.60
  24   0   4    3.90    2.10
  24   0   4    5.00    2.60
  26   0   4    3.50    2.20
 -26   0  -4    0.40    1.30
 -26   0  -4    1.50    1.20
  26   0   4    1.60    2.00
 -26   0  -4    3.00    1.80
  26   0   4    1.70    1.30
  26   0   4    1.20    1.70
 -26   0  -4    1.40    2.20
  28   0   4    2.50    2.10
  28   0   4    4.60    2.20
 -28   0  -4    2.40    2.20
 -28   0  -4    4.40    3.30
 -28   0  -4    3.10    2.50
  28   0   4    2.50    1.60
  28   0   4    2.60    2.60
 -28   0  -4    1.30    1.90
  28   0   4    3.70    3.20
  30   0   4   13.90    4.60
 -30   0  -4   11.40    3.70
  30   0   4   15.40    5.50
 -30   0  -4   16.30    4.90
 -30   0  -4   16.40    4.60
  30   0   4   10.00    2.90
 -30   0  -4   11.80    4.80
  32   0   4    9.60    4.30
 -32   0  -4   11.40    3.80
 -32   0  -4   13.90    5.50
  37  -1  -4   -0.70    1.60
 -37  -1   4    8.60    2.70
 -37  -1   4    6.40    2.90
  37  -1  -4    2.50    2.40
  37   1  -4    2.90    2.70
 -37   1   4    5.10    3.20
  37   1  -4    2.90    2.60
  37   1  -4   -2.70    1.90
 -35  -1   4    9.90    3.70
  35  -1  -4   10.70    4.70
  35  -1  -4   12.20    4.30
  35  -1  -4   11.10    4.00
 -35  -1   4   13.50    3.70
  35  -1  -4   11.20    4.60
 -35  -1   4   13.30    4.60
 -35   1   4   11.90    3.80
  35   1  -4   13.80    4.40
 -35   1   4    7.90    3.30
 -35   1   4    9.00    3.80
  35   1  -4   14.40    4.50
  33  -1  -4   -1.00    2.20
  33  -1  -4    0.00    1.60
 -33  -1   4   -1.20    1.50
  33  -1  -4   -0.60    1.80
 -33  -1   4    1.50    1.20
  33  -1  -4   -1.10    1.30
 -33  -1   4    1.70    2.00
  33   1  -4    2.80    2.10
 -33   1   4    0.20    2.00
  33   1  -4    0.20    1.80
  33   1  -4   -0.30    1.40
 -33   1   4   -1.20    0.80
 -33   1   4    5.80    3.00
  31  -1  -4   67.29   11.60
  31  -1  -4   56.19   11.10
 -31  -1   4   57.19   10.10
  31  -1  -4   64.99   12.00
  31  -1  -4   70.89   11.10
  31   1  -4   82.19   10.60
 -31   1   4   65.59   10.20
 -31   1   4   71.59   10.60
 -31   1   4   74.79   10.80
  31   1  -4   69.49   11.70
  31   1  -4   75.09   11.10
  29  -1  -4   22.80    5.80
  29  -1  -4   11.60    4.00
 -29  -1   4   19.10    4.90
 -29  -1   4   28.10    8.30
 -29  -1   4   13.40    2.80
  29  -1  -4   13.40    4.10
 -29  -1   4   15.10    3.80
 -29   1   4   16.10    4.00
  29   1  -4   11.70    4.30
 -29   1   4   15.90    4.00
  29   1  -4   27.50    5.40
  29   1  -4   16.90    4.20
 -29   1   4   14.20    3.50
 -27  -1   4   43.80    8.40
 -27  -1   4   38.50    7.50
  27  -1  -4   36.10    8.30
 -27  -1   4   51.19    8.70
  27  -1  -4   48.50    8.20
 -27  -1   4   53.49    6.40
  27  -1  -4   46.90    8.60
  27  -1  -4   49.60    8.90
  27   1  -4   38.60    8.10
  27   1  -4   48.70    8.60
 -27   1   4   52.69    8.00
  27   1  -4   69.89    8.20
 -27   1   4   64.19    8.00
 -27   1   4   59.99    8.20
 -27   1   4   31.80    7.00
  25  -1  -4  213.68   28.80
  25  -1  -4  237.98   29.40
  25  -1  -4  261.07   27.70
 -25  -1   4  210.08   28.70
 -25  -1   4  215.28   28.70
  25  -1  -4  227.88   28.90
 -25  -1   4  247.48   27.40
  25  -1  -4  224.38   28.60
  25   1  -4  217.68   28.80
  25   1  -4  251.97   28.50
 -25   1   4  277.17   28.70
  25   1  -4  261.07   28.50
 -25   1   4  236.78   28.20
 -25   1   4  203.78   27.90
 -23  -1   4  156.58   21.10
  23  -1  -4  139.09   20.20
  23  -1  -4  146.99   20.40
  23  -1  -4  160.68   20.80
 -23  -1   4  168.48   19.00
  23  -1  -4  158.68   20.20
  23  -1  -4  187.88   19.40
 -23  -1   4  143.09   20.20
  23   1  -4  167.98   20.00
 -23   1   4  165.28   19.80
  23   1  -4  179.28   20.10
 -23   1   4  148.49   19.70
 -23   1   4  185.98   20.20
  23   1  -4  156.98   20.40
  21  -1  -4   98.69   13.80
 -21  -1   4  125.29   12.80
 -21  -1   4   81.49   13.70
  21  -1  -4  129.09   13.20
  21  -1  -4  108.59   14.50
  21  -1  -4   88.09   13.80
  21  -1  -4  117.19   14.30
 -21  -1   4   85.59   13.70
 -21  -1   4   88.09   13.40
  21   1  -4  111.09   13.70
 -21   1   4  116.99   13.50
 -21   1   4   92.89   13.30
 -21   1   4  138.29   14.10
  21   1  -4  110.09   14.10
  21   1  -4  127.29   13.90
  19  -1  -4   19.10    3.10
 -19  -1   4   16.50    2.50
  19  -1  -4   13.70    3.90
  19  -1  -4   17.40    3.90
 -19  -1   4   13.70    3.30
  19  -1  -4   14.50    3.70
 -19  -1   4   14.40    3.70
 -19  -1   4   18.00    3.90
  19  -1  -4   15.20    3.60
 -19   1   4   26.30    4.20
  19   1  -4   15.30    3.60
  19   1  -4   22.20    3.80
  19   1  -4   25.00    4.00
 -19   1   4   15.80    3.30
  19   1  -4   22.50    4.00
 -19   1   4   18.00    3.50
 -19   1   4   17.10    3.10
 -17  -1   4   58.89    8.70
 -17  -1   4   62.49    8.00
  17  -1  -4   53.89    9.60
  17  -1  -4   67.49    9.00
  17  -1  -4   58.49    9.20
  17  -1  -4   57.09    8.80
 -17  -1   4   62.59    9.60
  17  -1  -4   65.49    8.20
 -17   1   4   65.59    8.30
 -17   1   4   81.39    8.90
 -17   1   4   65.19    8.70
  17   1  -4   74.19    8.70
 -17   1   4   63.49    8.60
  17   1  -4   65.79    8.70
  17   1  -4   80.19    8.90
  17   1  -4   63.69    8.80
  15  -1  -4   52.69    6.60
 -15  -1   4   46.70    6.20
  15  -1  -4   43.30    7.30
  15  -1  -4   47.60    7.00
 -15  -1   4   57.69    8.00
 -15  -1   4   46.40    6.90
  15  -1  -4   48.70    8.00
  15  -1  -4   52.69    7.70
  15   1  -4   56.29    7.00
 -15   1   4   45.50    6.80
 -15   1   4   49.99    6.40
 -15   1   4   46.10    6.60
  15   1  -4   57.39    7.00
 -15   1   4   61.79    7.00
  15   1  -4   58.99    6.90
  15   1  -4   46.50    7.20
  13  -1  -4  118.39   13.40
  13  -1  -4  106.49   13.70
 -13  -1   4   92.69   13.40
  13  -1  -4  103.09   13.70
  13  -1  -4  106.49   13.80
 -13  -1   4   97.39   13.60
 -13  -1   4  112.49   13.90
 -13  -1   4   99.29   12.90
  13   1  -4  118.39   13.70
  13   1  -4  122.59   13.80
 -13   1   4  130.59   13.80
  13   1  -4  139.59   13.70
  13   1  -4  116.59   13.50
 -13   1   4  124.39   13.20
 -13   1   4   94.49   13.30
 -11  -1   4   30.80    5.60
 -11  -1   4   33.70    4.80
  11  -1  -4   37.00    5.60
  11  -1  -4   38.70    6.10
  11  -1  -4   45.90    5.40
 -11  -1   4   51.19    6.70
  11  -1  -4   43.40    6.20
 -11   1   4   45.30    5.50
  11   1  -4   42.80    5.50
 -11   1   4   38.50    5.40
  11   1  -4   40.30    6.00
 -11   1   4   43.70    4.90
  11   1  -4   41.70    5.40
 -11   1   4   38.50    5.70
  11   1  -4   36.80    5.20
  -9  -1   4  125.69   16.00
   9  -1  -4  129.29   16.40
  -9  -1   4  130.89   16.40
  -9  -1   4  134.59   16.90
   9  -1  -4  139.99   16.80
   9  -1  -4  134.89   16.60
  -9   1   4  150.08   16.00
  -9   1   4  136.59   16.50
  -9   1   4  141.19   15.80
   9   1  -4  130.09   16.40
  -9   1   4  146.99   16.80
  -9   1   4  149.69   16.60
  -9   1   4  161.18   16.60
   9   1  -4  140.49   16.20
   9   1  -4  123.49   16.40
   9   1  -4  136.49   16.80
   9   1  -4  139.59   16.10
   7  -1  -4   62.79    7.70
  -7  -1   4   60.09    7.20
  -7  -1   4   58.19    8.00
   7  -1  -4   64.09    7.70
   7  -1  -4   56.49    7.80
   7  -1  -4   60.29    7.90
  -7   1   4   61.99    7.60
   7   1  -4   56.79    7.60
  -7   1   4   53.49    7.80
  -7   1   4   67.29    8.00
   7   1  -4   49.50    7.50
  -7   1   4   71.29    7.70
   7   1  -4   62.09    7.40
   7   1  -4   66.59    8.00
  -5  -1   4  231.78   23.30
   5  -1  -4  182.48   23.70
   5  -1  -4  208.28   23.70
  -5  -1   4  194.68   23.90
   5  -1  -4  186.78   23.50
  -5   1   4  177.18   23.70
   5   1  -4  183.98   23.30
   5   1  -4  216.48   24.00
  -5   1   4  204.58   23.80
  -5   1   4  215.88   23.50
  -5   1   4  206.98   23.60
   5   1  -4  207.08   23.40
   3  -1  -4   20.40    3.80
  -3  -1   4   27.60    4.40
   3  -1  -4   17.40    3.70
   3  -1  -4   17.50    3.60
   3  -1  -4   25.40    3.70
  -3  -1   4   31.90    3.90
   3  -1  -4   21.60    2.80
   3   1  -4   28.10    3.70
   3   1  -4   24.80    3.00
  -3   1   4   27.40    4.20
   3   1  -4   20.30    3.90
  -3   1   4   24.10    3.50
  -3   1   4   24.00    3.80
   1  -1  -4    6.10    1.20
   1  -1  -4    7.10    1.50
   1  -1  -4   11.90    2.50
  -1  -1   4    7.30    1.50
  -1  -1   4   10.30    1.60
   1  -1  -4    7.30    1.90
   1  -1  -4    5.80    2.10
   1   1  -4    6.50    1.30
  -1   1   4    6.30    1.40
  -1   1   4    8.30    2.20
   1   1  -4    8.40    1.70
   1   1  -4    7.40    2.00
  -1   1   4    4.40    1.40
   1   1   4  876.91  100.59
  -3  -1  -4  348.87   37.70
  -3  -1  -4  283.37   37.10
  -3  -1  -4  332.77   36.80
   3  -1   4  361.66   37.10
  -3   1  -4  327.17   36.90
   3   1   4  307.27   37.40
  -3   1  -4  287.67   36.90
  -3   1  -4  312.77   37.00
   3   1   4  324.77   37.60
  -5  -1  -4   36.80    6.20
  -5  -1  -4   43.70    6.40
   5  -1   4   43.40    6.00
  -5  -1  -4   34.00    5.40
   5  -1   4   35.40    5.20
   5  -1   4   44.40    5.30
  -5  -1  -4   38.30    5.10
   5  -1   4   42.00    5.30
   5   1   4   35.40    4.60
   5   1   4   54.19    6.80
  -5   1  -4   40.30    5.40
   5   1   4   47.40    5.40
  -5   1  -4   43.30    5.20
  -5   1  -4   38.30    5.70
  -5   1  -4   38.00    5.30
   5   1   4   41.70    6.50
  -7  -1  -4   92.39   11.60
   7  -1   4   79.49   10.90
  -7  -1  -4   87.19   11.00
  -7  -1  -4   86.69   11.70
   7  -1   4   99.49   11.20
   7  -1   4   82.79   11.10
   7  -1   4   94.99   11.50
  -7   1  -4   97.49   11.20
  -7   1  -4   88.39   11.20
   7   1   4   87.19   11.60
  -7   1  -4   83.29   11.10
  -7   1  -4   84.49   10.90
   7   1   4   83.19   11.70
   7   1   4  109.69   11.30
  -7   1  -4   91.49   11.40
  -9  -1  -4    6.00    2.30
  -9  -1  -4    6.90    2.20
   9  -1   4   10.80    2.20
  -9  -1  -4    7.70    2.50
   9  -1   4    7.40    2.30
   9  -1   4    6.50    2.30
   9  -1   4   10.20    2.20
   9  -1   4    7.20    1.30
  -9  -1  -4    6.90    1.90
  -9   1  -4   11.50    2.20
  -9   1  -4    8.90    2.20
  -9   1  -4    5.20    2.10
  -9   1  -4    7.70    2.20
   9   1   4    9.60    2.10
  -9   1  -4    8.80    2.20
   9   1   4   10.20    2.80
   9   1   4   13.40    1.60
   9   1   4    7.00    2.60
  11  -1   4   74.99    8.80
 -11  -1  -4   67.99    9.30
  11  -1   4   77.49   10.00
 -11  -1  -4   80.29   10.20
  11  -1   4   69.49    9.50
  11  -1   4   66.39    9.10
 -11  -1  -4   63.79    9.50
  11   1   4   70.39   10.50
 -11   1  -4   88.69    9.70
  11   1   4   78.99   11.10
 -11   1  -4   64.99    9.30
  11   1   4   86.49    8.80
 -11   1  -4   61.49    9.30
 -11   1  -4   75.19    9.90
 -11   1  -4   68.49    9.00
 -13  -1  -4  181.48   21.30
 -13  -1  -4  157.68   21.40
  13  -1   4  205.38   21.80
 -13  -1  -4  185.48   21.00
  13  -1   4  150.98   20.90
  13  -1   4  155.28   20.50
  13  -1   4  182.18   20.30
 -13   1  -4  161.98   20.70
 -13   1  -4  152.88   21.20
  13   1   4  204.18   20.30
  13   1   4  166.28   21.40
 -13   1  -4  189.08   21.00
  13   1   4  146.89   21.40
  15  -1   4   90.69   12.30
 -15  -1  -4   77.79   10.70
  15  -1   4   66.99   10.40
 -15  -1  -4   93.39   10.50
 -15  -1  -4   81.59   12.00
  15  -1   4   69.59    9.80
  15   1   4   84.99   12.00
  15   1   4   92.09   11.40
 -15   1  -4   81.29   10.40
  15   1   4   80.89    9.70
 -15   1  -4   76.79   10.10
 -15   1  -4   75.69   11.50
  17  -1   4  158.08   18.10
 -17  -1  -4  159.58   19.60
  17  -1   4  138.19   18.10
  17  -1   4  134.99   18.80
  17  -1   4  157.48   20.50
 -17   1  -4  141.99   18.50
  17   1   4  152.08   19.30
 -17   1  -4  159.08   19.30
  17   1   4  205.78   21.60
  17   1   4  133.69   18.30
 -17   1  -4  171.08   18.50
  19  -1   4  129.99   15.30
 -19  -1  -4  107.59   16.00
  19  -1   4  123.09   15.20
 -19  -1  -4  115.99   15.70
  19  -1   4  118.49   16.10
 -19  -1  -4  134.29   16.90
  19  -1   4  134.89   16.90
  19  -1   4   98.39   15.60
  19   1   4  126.69   16.90
  19   1   4  138.79   15.30
 -19   1  -4  156.48   16.30
 -19   1  -4  150.78   16.90
 -19   1  -4  127.39   15.40
 -19   1  -4  106.89   15.50
  19   1   4  113.39   16.30
  21  -1   4   85.29   11.50
  21  -1   4   94.89   14.30
 -21  -1  -4   84.39   12.50
 -21  -1  -4   90.99   12.20
 -21  -1  -4  100.49   14.60
  21  -1   4   77.29   12.20
  21  -1   4   74.89   11.90
  21  -1   4   78.59   11.30
 -21  -1  -4  112.99   11.90
  21   1   4   97.39   13.90
 -21   1  -4   89.29   13.70
  21   1   4   90.39   11.50
 -21   1  -4  111.29   12.60
 -21   1  -4   93.29   11.60
 -21   1  -4   89.89   12.00
  21   1   4   95.69   14.50
  23  -1   4   26.70    4.40
  23  -1   4   15.50    4.00
  23  -1   4   12.40    3.10
 -23  -1  -4   20.90    5.40
 -23  -1  -4   21.40    4.40
 -23  -1  -4   18.40    4.80
 -23  -1  -4   16.00    4.20
  23  -1   4   11.20    4.00
  23   1   4   19.50    3.80
 -23   1  -4   17.90    4.90
  23   1   4    9.00    4.20
  23   1   4   16.30    4.70
 -23   1  -4   17.00    3.50
 -23   1  -4   11.60    3.50
 -23   1  -4   26.80    5.00
  23   1   4   17.00    4.30
 -25  -1  -4   75.69   11.10
  25  -1   4   83.99   11.40
 -25  -1  -4   73.79   12.90
  25  -1   4   46.90   11.50
 -25  -1  -4   70.19   11.60
  25  -1   4   73.99   12.30
  25  -1   4   76.49   10.10
  25  -1   4   64.89   11.30
 -25  -1  -4   64.29   12.00
 -25   1  -4   87.39   12.00
 -25   1  -4   64.29   12.20
  25   1   4   70.99   13.20
 -25   1  -4   89.39   10.50
  25   1   4   78.99   10.30
 -25   1  -4   91.99   11.60
  25   1   4   89.89   11.30
  25   1   4   75.09   12.50
  27  -1   4   67.49   12.80
 -27  -1  -4   99.79   12.10
  27  -1   4   63.79   13.10
 -27  -1  -4  106.49   15.40
 -27   1  -4   90.19   13.50
  27   1   4  107.59   15.40
  27   1   4   79.29   11.60
 -27   1  -4  110.19   13.40
 -27   1  -4   92.69   11.80
  27   1   4  115.29   13.30
 -27   1  -4   85.19   14.30
  27   1   4   76.99   13.20
  27   1   4   73.19   15.90
  29  -1   4    8.90    4.10
 -29  -1  -4    7.30    2.70
  29  -1   4    2.40    2.50
 -29  -1  -4   10.70    3.90
  29  -1   4    5.10    2.10
 -29  -1  -4    4.00    3.30
 -29  -1  -4   14.50    4.30
  29  -1   4    7.50    3.50
 -29   1  -4    9.10    3.60
 -29   1  -4    2.30    2.70
  29   1   4   11.10    2.90
  29   1   4   12.80    4.90
 -29   1  -4    4.80    2.60
  29   1   4    7.80    3.50
 -29   1  -4    8.60    3.40
  31  -1   4    3.90    2.60
 -31  -1  -4    0.30    2.60
 -31  -1  -4    3.80    2.40
  31   1   4    7.50    2.60
 -31   1  -4    5.80    2.90
  31   1   4    3.50    2.40
 -31   1  -4    5.00    3.30
 -34  -2   4    7.90    3.60
  34  -2  -4   11.10    4.40
  34  -2  -4    9.90    3.60
 -34  -2   4   10.90    4.10
  34   2  -4   11.70    3.90
 -34   2   4   10.50    3.50
  34   2  -4    7.30    3.90
  34   2  -4    4.00    3.70
 -34   2   4   13.80    4.10
 -34   2   4   11.30    4.00
  32  -2  -4   17.50    5.70
 -32  -2   4   11.60    4.60
  32  -2  -4   14.80    4.40
  32  -2  -4   25.30    6.80
 -32  -2   4   26.10    6.30
  32  -2  -4   12.80    4.90
  32   2  -4   17.20    5.00
  32   2  -4   20.60    5.00
 -32   2   4   22.90    5.40
 -32   2   4   21.50    5.10
 -32   2   4   17.00    4.60
  32   2  -4   27.90    5.90
  32   2  -4   27.00    5.60
 -30  -2   4   37.00    8.70
  30  -2  -4   49.99    8.80
  30  -2  -4   30.70    8.30
  30  -2  -4   70.69    7.70
  30  -2  -4   45.70    9.90
  30   2  -4   63.49    9.30
  30   2  -4   63.69    9.70
 -30   2   4   44.70    8.50
 -30   2   4   45.20    8.70
  30   2  -4   76.09   10.50
 -30   2   4   49.30    8.20
  30   2  -4   46.90    9.00
  28  -2  -4   12.60    3.80
 -28  -2   4   16.50    4.30
 -28  -2   4   12.10    2.30
 -28  -2   4   13.10    4.30
  28  -2  -4    9.80    4.10
  28  -2  -4    7.70    3.50
 -28  -2   4    8.00    2.50
  28   2  -4   12.60    3.40
  28   2  -4   19.30    4.30
 -28   2   4   12.80    3.70
 -28   2   4    9.70    2.90
  28   2  -4   14.70    4.10
 -28   2   4    8.60    3.30
  28   2  -4   11.60    3.70
  26  -2  -4    2.50    2.10
 -26  -2   4    0.80    1.30
  26  -2  -4    1.00    1.90
 -26  -2   4    2.90    2.10
  26  -2  -4   -1.10    0.80
  26  -2  -4    1.80    1.70
 -26  -2   4   -0.60    1.30
 -26   2   4    1.80    2.00
  26   2  -4   -0.50    1.20
 -26   2   4   -0.40    1.20
 -26   2   4   -0.70    1.00
 -26   2   4   -1.20    1.10
  26   2  -4    0.10    1.30
  26   2  -4   -0.10    1.30
  26   2  -4   -0.20    1.20
 -24  -2   4   20.60    5.20
 -24  -2   4   15.60    3.50
  24  -2  -4   17.00    4.90
 -24  -2   4   20.90    4.50
 -24  -2   4   14.00    4.40
  24  -2  -4   17.80    3.80
  24  -2  -4   23.80    5.70
  24  -2  -4   14.00    4.10
 -24   2   4   23.00    4.70
 -24   2   4   24.80    4.90
  24   2  -4   23.40    5.50
 -24   2   4   31.60    4.70
  24   2  -4   22.80    4.60
 -24   2   4   20.20    4.60
  24   2  -4   14.00    4.10
  24   2  -4   23.30    4.90
 -22  -2   4   51.49    8.50
  22  -2  -4   59.59    9.90
 -22  -2   4   51.49    9.30
  22  -2  -4   52.09    8.70
  22  -2  -4   43.50    8.90
 -22  -2   4   51.09    9.20
  22  -2  -4   50.09    8.00
 -22  -2   4   58.49    7.40
  22  -2  -4   43.80    9.00
 -22   2   4   42.60    8.10
 -22   2   4   56.59    8.90
  22   2  -4   70.99    8.60
  22   2  -4   54.39    8.70
 -22   2   4   64.69    7.60
  22   2  -4   53.89    8.50
 -20  -2   4   21.60    5.00
 -20  -2   4   19.20    3.60
  20  -2  -4   19.10    4.80
  20  -2  -4   26.50    5.50
  20  -2  -4   17.60    4.90
 -20  -2   4   24.40    4.40
  20  -2  -4   19.60    4.50
  20  -2  -4   20.20    4.00
 -20  -2   4   19.70    4.80
  20   2  -4   28.20    5.10
 -20   2   4    9.20    3.60
  20   2  -4   17.60    3.90
  20   2  -4   33.40    4.90
 -20   2   4   19.70    4.30
  20   2  -4   24.30    4.80
  18  -2  -4    3.80    2.10
 -18  -2   4    6.00    1.90
  18  -2  -4    7.50    2.60
  18  -2  -4    5.30    1.90
 -18  -2   4    5.40    1.70
  18  -2  -4    5.40    2.50
  18  -2  -4    3.60    2.10
 -18  -2   4    4.10    2.10
 -18  -2   4    5.30    2.40
  18   2  -4    5.00    1.80
 -18   2   4    6.30    2.20
  18   2  -4    5.50    2.00
  18   2  -4    1.60    1.70
 -18   2   4    5.50    2.20
 -18   2   4    4.40    2.00
  18   2  -4    5.00    2.30
  16  -2  -4   33.80    6.90
 -16  -2   4   37.90    7.00
  16  -2  -4   44.10    6.50
 -16  -2   4   32.70    6.40
 -16  -2   4   34.40    6.70
  16  -2  -4   33.00    6.60
 -16  -2   4   38.70    5.80
  16  -2  -4   33.60    6.30
 -16   2   4   52.59    7.20
 -16   2   4   40.20    6.50
  16   2  -4   42.60    6.90
 -16   2   4   28.60    6.00
  16   2  -4   43.70    6.40
  16   2  -4   40.70    5.90
  16   2  -4   54.59    7.50
  14  -2  -4  234.98   34.20
  14  -2  -4  245.68   34.00
  14  -2  -4  242.88   33.70
  14  -2  -4  310.37   34.20
 -14  -2   4  291.27   34.50
 -14  -2   4  277.27   33.40
 -14  -2   4  249.08   34.00
  14   2  -4  302.77   34.30
 -14   2   4  316.47   34.20
  14   2  -4  280.37   33.20
 -14   2   4  302.87   34.10
 -14   2   4  318.07   34.20
  14   2  -4  314.27   34.30
  14   2  -4  315.77   33.90
 -14   2   4  327.07   34.20
  12  -2  -4  748.63   99.09
 -12  -2   4  872.81   99.59
  12  -2  -4  751.02   99.39
  12  -2  -4  856.21   99.09
  12  -2  -4  874.71   99.29
  12   2  -4  944.81   99.59
 -12   2   4  861.21   99.19
 -12   2   4  936.81   99.19
 -12   2   4  929.81   99.29
 -10  -2   4  540.55   60.09
  10  -2  -4  520.75   59.59
 -10  -2   4  475.55   59.09
  10  -2  -4  434.46   59.49
 -10  -2   4  481.15   59.49
  10  -2  -4  462.65   59.89
  10  -2  -4  545.65   59.89
  10   2  -4  576.24   60.09
 -10   2   4  519.65   59.09
 -10   2   4  549.25   59.79
 -10   2   4  497.25   59.59
 -10   2   4  571.94   59.79
 -10   2   4  537.75   59.59
  10   2  -4  511.45   59.79
   8  -2  -4   68.19   10.30
   8  -2  -4   94.19   10.70
  -8  -2   4   89.39   11.00
  -8  -2   4   74.99    9.90
   8  -2  -4   90.49   10.80
   8  -2  -4   69.49   10.60
  -8   2   4   91.39   10.70
   8   2  -4   88.19   10.90
  -8   2   4   81.09    9.80
   8   2  -4   76.29   10.50
  -8   2   4   71.69   10.70
  -8   2   4   79.79   10.30
  -8   2   4   83.09   10.60
  -8   2   4   71.59   10.30
  -6  -2   4  173.08   20.20
  -6  -2   4  173.08   19.40
   6  -2  -4  130.69   19.40
   6  -2  -4  129.59   19.80
   6  -2  -4  156.78   19.70
   6  -2  -4  162.58   19.90
  -6   2   4  146.29   19.90
   6   2  -4  164.18   20.00
  -6   2   4  189.18   20.00
   6   2  -4  171.08   19.50
  -6   2   4  163.88   19.60
  -6   2   4  165.48   19.00
   6   2  -4  168.88   19.60
  -6   2   4  175.18   20.00
   6   2  -4  167.98   19.80
  -4  -2   4  204.48   26.00
  -4  -2   4  214.98   26.80
   4  -2  -4  210.28   26.50
   4  -2  -4  248.18   26.90
   4  -2  -4  189.48   26.60
   4  -2  -4  229.08   25.90
  -4   2   4  240.18   26.80
  -4   2   4  248.18   25.90
  -4   2   4  229.88   26.80
   4   2  -4  229.78   26.90
   4   2  -4  202.08   26.40
  -4   2   4  208.38   26.20
   4   2  -4  238.98   26.30
   4   2  -4  220.48   26.10
  -4   2   4  215.88   26.80
   2  -2  -4  634.84   72.79
   2  -2  -4  599.94   72.09
   2  -2  -4  713.73   73.19
  -2  -2   4  727.13   73.29
  -2  -2   4  613.84   72.29
   2  -2  -4  560.54   72.99
  -2   2   4  592.74   72.89
  -2   2   4  589.94   72.79
  -2   2   4  686.03   72.99
   2   2  -4  630.54   72.99
   0  -2  -4  165.98   18.90
   0  -2  -4  161.08   17.90
   0  -2  -4  152.58   18.70
   0  -2   4  156.68   18.10
   0  -2  -4  115.79   18.40
   0  -2   4  151.38   17.40
   0  -2  -4  148.29   18.40
   0   2   4  168.38   17.80
   0   2  -4  129.79   18.10
   0   2  -4  156.78   18.80
   0   2   4  135.79   17.90
   0   2   4  138.59   18.60
   0   2   4  159.98   18.70
   0   2   4  166.08   18.80
  -2  -2  -4  373.26   46.70
  -2  -2  -4  410.66   46.90
   2  -2   4  445.26   46.30
  -2  -2  -4  428.66   46.10
   2   2   4  347.27   46.40
   2   2   4  332.87   46.50
  -2   2  -4  361.66   46.30
  -2   2  -4  438.76   45.70
   2   2   4  393.76   46.80
  -2   2  -4  413.26   45.70
  -2   2  -4  399.96   46.80
   2   2   4  447.56   45.90
  -2   2  -4  357.66   46.20
  -4  -2  -4  220.28   27.00
  -4  -2  -4  202.68   26.30
  -4  -2  -4  238.28   27.30
  -4  -2  -4  180.58   26.80
   4  -2   4  225.28   26.50
   4  -2   4  265.07   26.40
  -4   2  -4  205.78   26.20
   4   2   4  236.18   27.30
   4   2   4  220.58   26.90
   4   2   4  253.07   26.30
  -4   2  -4  195.98   26.50
  -4   2  -4  239.68   25.70
  -4   2  -4  240.78   26.20
  -4   2  -4  224.88   27.20
  -4   2  -4  194.08   26.60
  -6  -2  -4  524.85   52.59
  -6  -2  -4  378.26   52.09
   6  -2   4  423.96   51.59
  -6  -2  -4  464.15   52.49
   6  -2   4  488.55   51.89
  -6  -2  -4  431.56   51.59
  -6   2  -4  440.86   52.09
   6   2   4  432.56   52.39
   6   2   4  470.75   52.59
  -6   2  -4  426.46   51.49
   6   2   4  490.85   51.59
  -6   2  -4  392.46   51.79
  -6   2  -4  456.45   51.49
  -8  -2  -4   25.10    5.10
   8  -2   4   19.80    4.00
   8  -2   4   28.30    4.40
   8  -2   4   15.10    3.80
  -8  -2  -4   19.00    4.40
  -8  -2  -4   28.00    5.30
  -8  -2  -4   20.40    4.00
  -8   2  -4   22.90    4.40
  -8   2  -4   18.00    4.30
   8   2   4   21.60    4.80
  -8   2  -4   18.50    3.50
  -8   2  -4   23.30    4.10
  -8   2  -4   16.50    4.00
   8   2   4   25.10    3.90
   8   2   4   24.40    5.30
   8   2   4   28.30    4.80
  10  -2   4    3.60    1.60
  10  -2   4    2.40    1.50
 -10  -2  -4    0.60    1.30
 -10  -2  -4   -0.80    1.30
 -10  -2  -4    2.60    1.50
 -10  -2  -4    0.20    1.50
  10  -2   4    2.30    1.70
  10   2   4    1.10    0.80
 -10   2  -4    3.40    1.40
  10   2   4    2.30    1.50
 -10   2  -4    1.10    1.40
  10   2   4    3.20    1.90
 -10   2  -4    2.90    1.80
  10   2   4    3.50    2.30
 -10   2  -4    0.60    1.10
 -10   2  -4    0.50    1.30
  10   2   4    3.90    1.50
 -12  -2  -4   10.30    3.50
 -12  -2  -4    6.30    2.80
  12  -2   4   10.20    3.00
  12  -2   4    3.40    2.00
  12  -2   4    9.10    2.50
 -12  -2  -4    7.80    2.50
 -12  -2  -4    8.20    3.00
  12   2   4   12.70    3.20
 -12   2  -4    8.20    2.70
  12   2   4    9.00    2.10
  12   2   4    8.10    2.30
  12   2   4    9.00    3.10
 -12   2  -4    8.70    2.70
 -12   2  -4    6.80    2.40
  12   2   4   12.40    3.70
 -12   2  -4   11.80    2.30
 -12   2  -4    6.60    2.50
 -14  -2  -4   43.50    8.90
  14  -2   4   53.69    9.60
  14  -2   4   65.79    8.80
 -14  -2  -4   62.99   10.20
 -14  -2  -4   52.39   10.80
  14  -2   4   86.29   11.10
 -14   2  -4   64.89    9.90
  14   2   4   80.49    8.10
  14   2   4   57.69   10.30
  14   2   4   65.69   10.40
 -14   2  -4   56.39    8.10
 -14   2  -4   51.29    9.40
  14   2   4   74.39    8.80
 -14   2  -4   73.69    9.30
  14   2   4   61.49    8.90
 -14   2  -4   55.79    9.40
  16  -2   4   52.59    5.70
  16  -2   4   29.50    7.30
  16  -2   4   41.60    5.60
  16  -2   4   63.79    8.00
  16  -2   4   68.69    9.40
 -16  -2  -4   39.20    8.10
 -16  -2  -4   36.30    7.40
 -16  -2  -4   42.20    8.10
 -16   2  -4   45.40    7.90
  16   2   4   56.79    9.20
  16   2   4   51.89    7.90
  16   2   4   42.80    8.60
 -16   2  -4   40.30    7.50
 -16   2  -4   51.09    8.30
 -16   2  -4   34.90    6.40
  16   2   4   60.39    6.30
 -16   2  -4   54.89    8.20
  18  -2   4   54.29    7.50
 -18  -2  -4   33.50    7.60
  18  -2   4   39.30    7.80
 -18  -2  -4   40.80    8.00
  18  -2   4   44.00    5.40
  18  -2   4   50.59    8.50
  18  -2   4   37.40    5.20
 -18  -2  -4   29.50    6.70
 -18   2  -4   50.19    7.80
  18   2   4   40.70    8.30
 -18   2  -4   55.19    8.50
  18   2   4   49.10    5.80
 -18   2  -4   28.80    7.30
  18   2   4   47.80    7.50
 -18   2  -4   42.20    7.40
  18   2   4   38.80    7.90
 -20  -2  -4    8.60    3.50
 -20  -2  -4    9.00    3.10
 -20  -2  -4    5.40    2.70
  20  -2   4    9.90    2.20
  20  -2   4   10.90    3.00
  20  -2   4    8.60    3.20
  20  -2   4    7.00    1.60
  20  -2   4   11.10    3.70
 -20   2  -4   10.00    3.30
 -20   2  -4   14.80    3.80
  20   2   4    8.90    3.00
 -20   2  -4    4.60    2.70
 -20   2  -4    2.60    2.30
  20   2   4    7.20    2.10
  20   2   4    6.70    3.50
  20   2   4    7.70    3.40
 -22  -2  -4   31.70    6.70
 -22  -2  -4   22.30    6.70
  22  -2   4   30.50    7.00
 -22  -2  -4   44.40    8.40
  22  -2   4   36.20    5.20
  22   2   4   34.70    7.80
  22   2   4   53.89    7.80
 -22   2  -4   36.60    7.30
 -22   2  -4   45.90    7.50
 -22   2  -4   37.50    7.20
 -22   2  -4   32.90    6.50
  22   2   4   34.80    5.60
  22   2   4   54.59    9.30
  24  -2   4    1.70    1.90
  24  -2   4   -1.00    1.10
 -24  -2  -4    0.00    1.80
 -24  -2  -4    1.90    2.80
 -24  -2  -4    1.80    2.10
 -24   2  -4    1.40    2.40
 -24   2  -4    2.00    2.10
  24   2   4    5.70    2.10
 -24   2  -4    1.80    1.90
  24   2   4   -1.00    1.90
  24   2   4    4.60    2.40
 -24   2  -4    5.40    2.80
 -26  -2  -4   59.59   11.10
 -26  -2  -4   48.30    9.30
 -26  -2  -4   38.80    9.70
  26   2   4   76.19   10.70
 -26   2  -4   49.50    9.20
 -26   2  -4   85.79   12.20
  26   2   4   53.99   12.20
  26   2   4   26.30    8.60
 -26   2  -4   63.39   11.30
 -26   2  -4   66.59    9.50
 -28  -2  -4   52.29   11.20
  28  -2   4   44.70   10.90
 -28  -2  -4   54.89   11.30
 -28  -2  -4   80.99   10.50
 -28  -2  -4   46.20   10.10
 -28   2  -4   75.09   11.60
 -28   2  -4   62.09   10.00
  28   2   4   75.09   12.90
 -28   2  -4   53.99   10.60
  28   2   4   88.19   10.90
  28   2   4   68.19   12.80
 -30  -2  -4  117.49   15.20
  30  -2   4   97.69   17.60
 -30  -2  -4  118.99   20.10
  30   2   4  116.99   19.00
 -30   2  -4   96.99   16.80
  30   2   4  130.69   16.70
 -30   2  -4  119.49   18.50
 -31  -3   4    1.50    2.90
  31  -3  -4    1.80    2.10
 -31   3   4    4.60    2.70
  31   3  -4    7.80    2.90
  31   3  -4    2.10    3.50
 -31   3   4    8.70    3.60
  29  -3  -4   47.00   10.20
  29  -3  -4   51.99    7.90
  29  -3  -4   42.90    8.30
  29  -3  -4   35.20    9.00
  29  -3  -4   40.90    9.40
 -29  -3   4   35.00    8.60
 -29  -3   4   28.70    8.10
 -29  -3   4   40.30    7.90
  29   3  -4   49.99    8.90
 -29   3   4   43.90    8.60
 -29   3   4   48.80    7.70
 -29   3   4   46.30    8.60
  29   3  -4   51.09    9.30
  29   3  -4   52.39    8.60
  29   3  -4   40.70    9.50
 -29   3   4   50.39    9.00
  27  -3  -4    5.00    3.30
 -27  -3   4    0.10    2.20
  27  -3  -4    2.70    1.90
 -27  -3   4    4.80    2.50
  27  -3  -4    2.80    2.30
  27  -3  -4    1.30    2.60
  27  -3  -4    2.90    2.30
 -27   3   4    2.50    2.40
  27   3  -4    4.10    2.60
  27   3  -4    0.60    1.70
  27   3  -4    4.40    2.60
 -27   3   4    1.80    2.30
  27   3  -4    0.80    2.20
  25  -3  -4    6.40    3.40
 -25  -3   4    8.30    2.90
  25  -3  -4    5.20    2.30
  25  -3  -4    9.00    4.00
 -25  -3   4    5.50    2.90
  25  -3  -4    4.90    2.50
  25  -3  -4    7.90    3.70
 -25  -3   4    4.30    2.20
 -25  -3   4    8.50    3.60
  25   3  -4    5.10    2.40
 -25   3   4    7.40    3.20
  25   3  -4    7.70    3.30
 -25   3   4    9.50    3.60
 -25   3   4    7.50    3.00
  25   3  -4   14.40    3.70
  25   3  -4   12.10    3.80
 -23  -3   4    4.70    1.90
  23  -3  -4    0.30    1.70
 -23  -3   4    2.50    2.10
  23  -3  -4    2.10    1.70
  23  -3  -4   -0.80    1.30
 -23  -3   4    1.10    1.60
  23  -3  -4    1.20    2.30
  23   3  -4   -1.40    1.30
  23   3  -4    0.40    1.70
  23   3  -4    0.60    1.30
  23   3  -4    2.60    2.10
 -23   3   4    1.60    1.90
 -21  -3   4   14.40    3.30
 -21  -3   4   12.20    3.30
  21  -3  -4   20.10    5.10
  21  -3  -4    6.80    3.20
  21  -3  -4    9.50    3.90
  21  -3  -4   15.20    4.50
 -21  -3   4   12.50    4.10
  21  -3  -4   13.10    3.60
  21   3  -4   16.40    4.00
  21   3  -4   15.80    4.30
  21   3  -4   18.20    4.60
 -21   3   4   13.30    4.20
 -21   3   4   16.10    4.40
  21   3  -4   13.30    3.30
  21   3  -4   10.60    4.20
  19  -3  -4    4.60    3.00
  19  -3  -4    9.90    3.30
  19  -3  -4    7.10    2.80
  19  -3  -4    5.40    3.00
  19  -3  -4    4.80    2.80
 -19  -3   4   10.20    3.00
 -19  -3   4    9.30    2.40
  19   3  -4    7.70    3.30
 -19   3   4    7.70    1.30
 -19   3   4    7.70    3.10
  19   3  -4    5.00    2.00
  19   3  -4   10.70    3.60
 -19   3   4    8.00    3.10
  19   3  -4   11.50    4.10
  19   3  -4    9.50    3.50
  17  -3  -4   51.09    9.80
  17  -3  -4   65.39   10.70
 -17  -3   4   56.19    9.80
 -17  -3   4   52.19    8.70
 -17  -3   4   62.29   10.60
  17  -3  -4   45.90    9.10
  17  -3  -4   46.60    9.90
 -17   3   4   61.99   10.00
 -17   3   4   67.39   10.00
 -17   3   4   65.69    9.50
  17   3  -4   64.89   10.30
  17   3  -4   57.29    9.10
  17   3  -4   65.89   10.50
  17   3  -4   67.79   10.20
 -17   3   4   75.19   10.60
  17   3  -4   57.29    7.70
 -15  -3   4   86.09   14.70
  15  -3  -4   90.69   15.20
 -15  -3   4   93.39   13.00
  15  -3  -4  111.49   15.00
 -15  -3   4   94.39   13.70
  15  -3  -4  111.39   13.70
 -15  -3   4  112.49   12.30
 -15   3   4  106.59   13.90
  15   3  -4  121.29   14.40
  15   3  -4  105.89   13.90
 -15   3   4  103.29   13.20
 -15   3   4   89.49   14.30
  15   3  -4   87.59   14.50
 -15   3   4   92.79   13.50
  15   3  -4   95.99   13.20
  15   3  -4   95.49   12.30
 -15   3   4  108.39   13.50
  13  -3  -4  138.49   17.40
 -13  -3   4  117.39   17.20
 -13  -3   4  150.38   15.80
 -13  -3   4  129.29   16.70
 -13  -3   4  121.89   17.60
  13  -3  -4  108.79   17.50
  13  -3  -4  151.68   17.70
 -13   3   4  140.39   17.30
 -13   3   4  133.99   18.50
  13   3  -4  145.79   17.70
  13   3  -4  133.09   17.70
 -13   3   4  120.79   17.20
 -13   3   4  127.69   17.40
 -13   3   4  148.19   17.00
  13   3  -4  132.99   17.50
  11  -3  -4   92.39   12.20
  11  -3  -4   81.69   13.90
  11  -3  -4   85.39   13.10
 -11  -3   4   84.49   11.60
 -11   3   4   87.99   14.10
 -11   3   4   97.09   12.70
 -11   3   4   82.39   12.00
  11   3  -4   88.19   12.50
 -11   3   4   94.69   12.30
  11   3  -4   84.89   13.30
 -11   3   4   95.89   12.20
  11   3  -4   80.09   12.80
 -11   3   4   96.49   11.70
   9  -3  -4  136.29   18.30
  -9  -3   4  141.39   18.90
   9  -3  -4  125.79   18.70
   9  -3  -4  149.79   18.60
  -9  -3   4  154.18   18.10
  -9   3   4  139.99   17.70
   9   3  -4  141.19   18.70
  -9   3   4  157.58   18.60
   9   3  -4  154.88   18.90
  -9   3   4  142.39   18.40
  -9   3   4  162.58   18.80
  -9   3   4  137.59   19.00
   9   3  -4  146.79   18.20
   9   3  -4  138.49   18.30
  -9   3   4  150.28   18.90
  -7  -3   4   49.80    9.10
  -7  -3   4   50.79    8.10
   7  -3  -4   50.29    8.80
   7  -3  -4   48.50    8.60
  -7   3   4   48.90    8.50
  -7   3   4   54.59    7.90
  -7   3   4   64.39    9.30
  -7   3   4   43.00    8.20
  -7   3   4   46.80    8.90
  -7   3   4   62.79   10.00
   7   3  -4   55.59    9.20
   7   3  -4   48.40    8.30
   7   3  -4   68.49    9.00
   7   3  -4   53.59    9.00
  -5  -3   4   46.00    6.60
   5  -3  -4   34.60    7.00
  -5  -3   4   41.60    7.60
   5  -3  -4   32.80    6.50
  -5   3   4   25.00    6.50
   5   3  -4   40.00    7.30
   5   3  -4   46.80    7.10
  -5   3   4   36.20    6.90
  -5   3   4   39.00    7.30
   5   3  -4   35.30    6.50
   5   3  -4   41.30    7.40
  -5   3   4   32.60    6.40
  -5   3   4   36.60    5.80
   3  -3  -4   12.90    3.10
   3  -3  -4   11.90    3.60
  -3  -3   4   13.80    4.00
   3  -3  -4    6.80    2.70
  -3  -3   4   13.40    3.10
  -3   3   4    9.40    3.30
   3   3  -4    9.70    2.90
   3   3  -4    8.20    2.80
  -3   3   4   10.40    3.10
  -3   3   4   10.90    2.60
  -3   3   4    7.40    2.90
  -3   3   4   11.60    3.60
   3   3  -4   12.40    3.70
   3   3  -4    7.30    2.90
  -1  -3   4   20.50    2.90
   1  -3  -4   23.90    4.40
   1  -3  -4   18.40    4.60
   1  -3  -4   16.30    4.30
  -1  -3   4   23.10    4.50
   1  -3  -4   13.50    4.40
   1   3  -4   19.10    4.30
   1   3  -4   14.30    3.70
   1   3  -4   18.90    4.60
  -1   3   4   27.90    5.40
  -1   3   4   20.20    5.00
  -1   3   4   21.00    4.30
  -1   3   4   24.20    5.30
   1   3  -4   18.50    4.60
  -1   3   4   18.80    3.70
   1   3  -4   16.20    4.30
  -1  -3  -4  214.08   24.60
  -1  -3  -4  225.78   25.30
   1  -3   4  203.08   24.60
  -1  -3  -4  204.38   25.40
  -1  -3  -4  207.38   25.70
  -1  -3  -4  206.18   25.40
  -1   3  -4  210.38   25.40
   1   3   4  173.98   24.40
   1   3   4  225.88   25.50
   1   3   4  199.38   25.30
   1   3   4  179.88   25.20
  -1   3  -4  221.98   24.30
  -1   3  -4  172.78   24.60
  -1   3  -4  171.28   24.80
   1   3   4  239.68   24.40
  -3  -3  -4   52.39    9.30
  -3  -3  -4   56.09    8.20
   3  -3   4   56.89    6.70
  -3  -3  -4   40.00    8.40
  -3  -3  -4   53.39    8.60
  -3  -3  -4   38.90    7.90
   3  -3   4   61.19    8.50
   3   3   4   52.09    7.50
  -3   3  -4   44.50    8.50
  -3   3  -4   53.79    7.40
  -3   3  -4   48.70    8.30
  -3   3  -4   45.50    8.60
   3   3   4   57.79    9.20
   3   3   4   57.89    9.20
   3   3   4   32.30    8.10
  -5  -3  -4   62.59    9.30
  -5  -3  -4   59.29   10.10
   5  -3   4   80.69    9.10
  -5  -3  -4   69.29   10.10
  -5  -3  -4   50.49    9.30
  -5  -3  -4   48.10    9.90
   5  -3   4   60.99    8.10
   5   3   4   48.40    9.70
  -5   3  -4   56.99    9.50
  -5   3  -4   53.59    9.90
   5   3   4   63.89    8.30
  -5   3  -4   59.59   10.10
  -5   3  -4   62.89    7.90
   5   3   4   66.49   10.50
  -7  -3  -4  149.19   23.30
  -7  -3  -4  140.39   19.70
  -7  -3  -4  196.28   20.80
  -7  -3  -4  174.88   20.90
   7  -3   4  160.18   19.90
  -7  -3  -4  126.19   20.30
   7  -3   4  164.58   19.50
  -7   3  -4  149.39   20.30
   7   3   4  165.78   19.50
   7   3   4  159.58   20.80
  -7   3  -4  151.48   20.30
  -7   3  -4  147.59   20.10
   7   3   4  179.98   20.80
  -7   3  -4  149.69   20.60
  -7   3  -4  181.08   19.90
  -7   3  -4  162.68   19.40
  -9  -3  -4  178.18   26.70
  -9  -3  -4  216.68   27.40
   9  -3   4  241.68   27.10
  -9  -3  -4  200.28   27.70
   9  -3   4  232.68   26.80
  -9  -3  -4  226.18   27.90
  -9  -3  -4  217.28   27.30
  -9   3  -4  183.48   27.00
  -9   3  -4  231.28   27.60
  -9   3  -4  215.68   28.50
  -9   3  -4  211.38   27.70
   9   3   4  236.08   27.70
   9   3   4  239.78   28.20
  -9   3  -4  243.38   26.60
   9   3   4  247.98   26.80
  11  -3   4   61.29    9.20
  11  -3   4   57.59    9.10
 -11  -3  -4   43.30    9.60
 -11  -3  -4   70.59   10.20
 -11  -3  -4   57.39   10.10
 -11  -3  -4   40.00    8.60
 -11   3  -4   57.49   10.00
 -11   3  -4   72.79   10.80
  11   3   4   59.29    9.90
 -11   3  -4   57.49    9.70
  11   3   4   71.09    9.20
  11   3   4   68.89   11.30
 -11   3  -4   63.29    8.70
  13  -3   4    0.60    1.60
 -13  -3  -4   -0.90    1.40
 -13  -3  -4    0.50    1.50
  13  -3   4    0.90    1.70
  13  -3   4   -0.80    1.40
 -13  -3  -4    1.40    1.80
  13   3   4   -0.10    0.90
 -13   3  -4    0.90    1.10
 -13   3  -4    0.80    1.60
 -13   3  -4   -1.80    1.20
  13   3   4    1.10    1.80
  13   3   4   -2.80    1.50
 -13   3  -4    0.00    1.70
  13   3   4    0.00    1.20
  13   3   4   -1.80    0.90
  15  -3   4   16.00    5.10
  15  -3   4   15.30    4.40
 -15  -3  -4    8.80    3.90
 -15  -3  -4   17.00    4.50
  15  -3   4   15.00    3.90
  15   3   4   15.30    5.30
 -15   3  -4   18.30    4.80
 -15   3  -4   14.50    4.70
 -15   3  -4   26.90    4.20
  15   3   4   21.70    5.20
  15   3   4   22.10    5.30
  15   3   4   21.10    3.60
  15   3   4   26.50    4.70
 -15   3  -4   15.70    4.70
  17  -3   4    9.40    2.90
  17  -3   4   12.00    3.80
 -17  -3  -4    5.20    2.80
  17  -3   4    2.80    2.30
  17   3   4   10.70    2.40
  17   3   4    6.90    3.20
  17   3   4    7.30    3.10
 -17   3  -4    5.30    2.90
 -17   3  -4   10.00    2.50
 -17   3  -4    5.20    2.90
  17   3   4    9.50    3.00
 -17   3  -4    7.30    3.30
 -19  -3  -4   20.90    5.80
  19  -3   4   34.30    5.90
 -19  -3  -4   28.40    6.00
  19  -3   4   20.20    5.70
  19  -3   4   24.80    6.10
  19   3   4   35.90    6.80
 -19   3  -4   29.10    6.40
 -19   3  -4   31.80    6.70
  19   3   4   23.70    6.40
  19   3   4   30.80    4.70
 -19   3  -4   21.90    4.70
 -19   3  -4   25.20    6.10
  19   3   4   16.50    4.60
  21  -3   4    3.20    2.50
 -21  -3  -4    2.80    2.20
 -21  -3  -4    1.50    2.00
  21  -3   4    7.90    3.00
 -21  -3  -4    2.90    2.80
 -21   3  -4    2.30    2.10
  21   3   4    3.70    1.70
 -21   3  -4    3.20    1.80
  21   3   4    4.20    3.20
  21   3   4    5.20    2.70
 -21   3  -4    9.50    3.60
 -21   3  -4    4.80    2.60
  21   3   4    3.70    3.00
  23  -3   4    2.00    3.10
  23  -3   4    6.90    2.90
 -23  -3  -4    8.10    3.80
 -23  -3  -4    6.30    3.60
  23  -3   4    7.50    3.50
 -23  -3  -4    7.30    4.80
  23   3   4   14.40    4.90
 -23   3  -4    6.60    3.50
  23   3   4   11.50    3.80
 -23   3  -4    6.30    3.30
 -23   3  -4    6.80    3.40
  25  -3   4   18.80    5.80
 -25  -3  -4    8.00    4.30
 -25  -3  -4   28.30    6.90
  25  -3   4   24.90    5.30
 -25  -3  -4   14.00    5.60
  25  -3   4   31.80    7.50
 -25   3  -4   30.00    6.90
  25   3   4   12.80    5.50
  25   3   4   15.60    5.90
  25   3   4   36.30    7.00
 -25   3  -4   14.30    4.70
 -25   3  -4   30.20    6.60
  27  -3   4    3.90    2.90
 -27  -3  -4    6.50    4.40
  27  -3   4   10.50    4.60
 -27   3  -4    5.20    3.10
 -27   3  -4    6.30    4.10
  27   3   4    3.60    3.10
  27   3   4    7.00    4.10
 -26  -4   4    6.10    3.60
  26  -4  -4    3.70    2.80
  26  -4  -4    4.80    3.20
  26  -4  -4   -1.40    1.90
  26   4  -4    6.70    3.00
 -26   4   4    7.10    3.60
 -26   4   4    2.40    2.90
  26   4  -4    0.30    3.10
  26   4  -4    8.70    4.30
 -24  -4   4    2.20    2.00
  24  -4  -4    2.20    1.70
 -24  -4   4    2.10    2.40
  24  -4  -4   -1.30    1.80
  24  -4  -4   -2.10    1.50
  24  -4  -4    2.80    3.10
 -24   4   4    0.10    1.80
 -24   4   4    2.90    2.40
  24   4  -4    2.10    2.30
  24   4  -4   -1.10    2.10
 -24   4   4    3.00    3.10
 -24   4   4   -1.30    1.80
  24   4  -4    3.00    2.20
  24   4  -4    2.50    2.80
 -22  -4   4  103.59   18.50
  22  -4  -4   77.89   17.70
  22  -4  -4  146.99   17.70
  22  -4  -4  103.69   17.10
 -22  -4   4  105.29   17.10
  22  -4  -4  119.19   17.70
 -22   4   4  107.69   17.10
 -22   4   4  131.29   17.10
 -22   4   4  135.89   17.30
  22   4  -4  110.59   18.50
  22   4  -4  122.59   16.20
 -22   4   4  114.09   18.00
  22   4  -4  150.08   17.40
  22   4  -4  156.78   18.10
  20  -4  -4   58.99   11.10
  20  -4  -4   71.19   11.60
 -20  -4   4   85.79   11.60
  20  -4  -4   59.49   12.50
 -20  -4   4   66.69   11.90
 -20  -4   4   61.69   12.40
 -20   4   4   68.29   11.20
  20   4  -4   82.89   13.20
  20   4  -4   83.29   13.20
 -20   4   4   58.99   11.70
 -20   4   4   74.09   12.40
  20   4  -4   78.39   12.50
 -20   4   4   66.49   11.90
  20   4  -4   67.59   11.20
 -18  -4   4   84.69   15.10
  18  -4  -4  119.89   16.00
 -18  -4   4   76.89   13.70
  18  -4  -4   89.79   16.40
  18   4  -4   84.99   14.20
 -18   4   4   84.39   14.10
 -18   4   4  106.39   15.00
  18   4  -4  102.49   15.80
 -18   4   4  109.09   14.60
 -18   4   4  104.39   15.60
  18   4  -4  118.59   15.10
  18   4  -4  139.99   17.10
 -18   4   4  100.89   15.50
  16  -4  -4   16.50    4.70
  16  -4  -4   17.80    5.60
 -16  -4   4   16.20    4.30
  16  -4  -4   21.60    5.30
 -16   4   4   16.10    4.80
 -16   4   4   19.50    4.70
 -16   4   4   20.90    6.30
  16   4  -4   17.50    5.50
 -16   4   4    9.30    3.60
  16   4  -4   17.90    4.90
  16   4  -4   16.40    4.90
  16   4  -4   19.30    4.70
  14  -4  -4   18.00    5.00
  14  -4  -4   18.20    5.10
  14  -4  -4   16.60    5.40
 -14  -4   4   16.10    4.20
 -14   4   4    9.10    4.30
  14   4  -4   13.80    4.50
  14   4  -4   19.40    5.40
 -14   4   4   17.20    5.00
 -14   4   4   18.50    4.60
 -14   4   4   12.40    3.70
  14   4  -4   11.20    4.30
 -12  -4   4  162.98   21.70
  12  -4  -4  184.18   22.60
 -12  -4   4  178.28   23.10
  12  -4  -4  181.58   22.60
 -12   4   4  187.58   22.30
 -12   4   4  144.59   22.00
 -12   4   4  180.68   23.50
  12   4  -4  218.78   23.30
  12   4  -4  166.08   22.80
 -12   4   4  151.58   21.50
  12   4  -4  189.18   22.90
 -12   4   4  171.18   22.60
 -12   4   4  169.38   23.60
 -10  -4   4   80.69   13.90
 -10  -4   4   82.49   12.60
  10  -4  -4   87.99   13.70
  10  -4  -4   79.79   13.10
 -10   4   4   86.89   14.70
 -10   4   4  107.59   12.10
 -10   4   4   85.39   13.10
  10   4  -4   67.29   12.70
 -10   4   4   66.69   13.10
 -10   4   4   97.49   14.00
 -10   4   4   94.69   14.10
  10   4  -4   83.09   13.50
   8  -4  -4   29.20    6.40
  -8  -4   4   23.20    5.40
  -8  -4   4   38.00    7.70
   8  -4  -4   39.60    7.30
   8   4  -4   27.60    6.80
  -8   4   4   28.30    6.50
   8   4  -4   26.00    5.90
  -8   4   4   29.50    6.30
  -8   4   4   24.50    5.30
   8   4  -4   35.90    7.50
  -8   4   4   22.40    6.30
  -8   4   4   37.60    8.00
   8   4  -4   28.90    6.40
   6  -4  -4   25.20    6.20
  -6  -4   4   20.10    5.10
   6  -4  -4   26.80    6.10
  -6  -4   4   33.10    7.00
  -6   4   4   24.30    5.80
   6   4  -4   25.70    5.60
  -6   4   4   25.40    5.10
  -6   4   4   23.70    7.50
  -6   4   4   21.50    5.70
   6   4  -4   22.40    6.10
   6   4  -4   32.50    6.40
   6   4  -4   21.30    5.80
  -6   4   4   28.30    6.50
   4  -4  -4   65.99   11.30
   4  -4  -4   77.39   12.10
  -4  -4   4   56.79   11.30
  -4  -4   4   73.39   10.90
  -4   4   4   71.49   10.50
  -4   4   4   59.39   11.50
  -4   4   4   70.69   11.50
  -4   4   4   74.39   11.60
   4   4  -4   56.89   11.10
   4   4  -4   70.69   12.20
   4   4  -4   62.09   11.60
   4   4  -4   61.39   10.50
   4   4  -4   84.39   11.80
  -2  -4   4   21.60    2.90
  -2  -4   4   22.70    2.70
   2  -4  -4   18.70    5.00
   2  -4  -4   16.80    4.60
   2  -4  -4   22.00    5.70
  -2  -4   4    9.60    3.80
   2   4  -4   13.10    5.30
  -2   4   4   20.40    5.70
   2   4  -4   15.40    5.10
   2   4  -4   14.50    4.60
   2   4  -4   22.60    5.90
   2   4  -4   24.60    5.20
  -2   4   4   19.30    5.00
  -2   4   4   15.00    4.10
  -2   4   4   24.60    5.90
   0  -4  -4   -1.10    1.50
   0  -4   4    0.80    1.60
   0  -4  -4   -0.20    1.60
   0   4  -4   -2.40    1.20
   0   4  -4    2.70    2.40
   0   4   4   -0.20    1.30
   0   4   4    1.30    2.20
   0   4  -4   -0.60    1.80
   0   4   4   -0.20    1.60
   0   4  -4    0.20    1.90
   0   4  -4   -0.90    1.50
   0   4   4    1.90    2.10
  -2  -4  -4   58.59    9.80
   2  -4   4   50.39    8.60
   2  -4   4   53.69    6.60
  -2  -4  -4   49.80    9.00
  -2  -4  -4   41.50    8.20
  -2   4  -4   51.49    9.20
   2   4   4   38.10    8.70
  -2   4  -4   45.20    9.20
  -2   4  -4   55.09    8.10
   2   4   4   50.39    7.90
  -2   4  -4   45.80    9.30
  -2   4  -4   39.10    9.20
   2   4   4   42.70    9.50
   2   4   4   41.70    9.30
  -4  -4  -4   19.30    5.20
  -4  -4  -4   31.40    6.00
   4  -4   4   30.90    6.10
   4  -4   4   29.00    4.40
  -4  -4  -4   20.50    5.20
  -4  -4  -4   26.10    6.20
   4   4   4   22.50    5.80
   4   4   4   13.20    4.90
  -4   4  -4   24.40    5.90
  -4   4  -4   15.00    5.30
   4   4   4   25.80    5.00
   4   4   4   22.40    6.00
  -4   4  -4   19.70    5.80
  -4   4  -4   17.00    4.10
   6  -4   4   99.59   12.30
  -6  -4  -4   90.79   14.10
  -6  -4  -4  115.29   15.10
   6  -4   4  106.29   14.50
  -6  -4  -4   93.49   14.60
  -6  -4  -4  118.39   16.00
  -6   4  -4   83.89   14.60
   6   4   4   95.89   12.70
  -6   4  -4   75.69   14.40
  -6   4  -4   83.59   14.20
  -6   4  -4  111.99   12.40
   6   4   4   96.59   15.20
  -6   4  -4   68.29   14.10
   6   4   4   96.99   15.50
   6   4   4   83.69   15.10
  -8  -4  -4   55.89   10.00
  -8  -4  -4   66.09   11.20
  -8  -4  -4   73.99   10.70
   8  -4   4   59.69    8.90
  -8   4  -4   47.40   10.20
  -8   4  -4   40.80    9.50
   8   4   4   59.79    9.30
  -8   4  -4   63.19   10.70
  -8   4  -4   61.99    7.80
   8   4   4   57.99   10.90
  -8   4  -4   54.29   10.60
 -10  -4  -4   -0.90    2.10
 -10  -4  -4   -1.60    1.30
 -10  -4  -4   -0.50    1.60
  10  -4   4    0.40    1.40
  10   4   4   -2.60    1.00
 -10   4  -4    0.50    1.10
 -10   4  -4    0.30    1.90
 -10   4  -4    1.80    1.60
 -10   4  -4    1.90    2.20
 -10   4  -4    0.70    2.20
  10   4   4   -0.60    1.50
 -10   4  -4    2.90    2.50
 -12  -4  -4   46.30    8.60
  12  -4   4   47.30    8.10
 -12  -4  -4   52.89    9.80
 -12  -4  -4   42.00    8.40
 -12   4  -4   42.10    8.90
 -12   4  -4   38.60    8.90
 -12   4  -4   41.20    8.90
 -12   4  -4   35.50    8.20
  12   4   4   46.40    7.80
 -12   4  -4   43.10    7.10
  12   4   4   48.10    9.10
 -14  -4  -4   31.00    6.90
  14  -4   4   26.00    6.10
 -14  -4  -4   52.49    8.30
 -14  -4  -4   19.40    5.90
 -14   4  -4   34.60    7.60
 -14   4  -4   31.20    7.20
  14   4   4   30.50    5.50
  14   4   4   32.90    7.40
 -14   4  -4   25.90    7.20
  14   4   4   36.20    6.50
 -14   4  -4   35.80    5.90
 -14   4  -4   27.10    7.20
 -16  -4  -4   44.30    9.20
  16  -4   4   69.39   10.40
 -16  -4  -4   45.90    9.70
 -16  -4  -4   35.40    9.70
  16  -4   4   62.89   10.10
 -16  -4  -4   38.70    9.20
 -16   4  -4   70.09   11.20
  16   4   4   73.09   12.80
 -16   4  -4   65.39   11.20
 -16   4  -4   49.60   10.70
  16   4   4   63.19    9.50
 -16   4  -4   60.99   10.90
  16   4   4   59.19    8.60
 -16   4  -4   59.49    8.50
  16   4   4   44.60    9.60
  18  -4   4   60.29   12.40
  18  -4   4   95.59   12.70
 -18  -4  -4   57.39   15.40
 -18  -4  -4   59.59   12.10
 -18  -4  -4   93.29   13.20
 -18  -4  -4   54.59   12.70
  18   4   4   87.49   12.20
 -18   4  -4   57.59   12.30
 -18   4  -4   85.89   13.80
 -18   4  -4   82.59   10.20
  18   4   4   83.89   14.50
  18   4   4   77.19   12.90
  20  -4   4   99.29   13.90
 -20  -4  -4   58.39   13.20
 -20  -4  -4   77.19   14.00
 -20  -4  -4   86.69   14.30
  20   4   4  100.19   15.00
  20   4   4  117.99   13.20
  20   4   4   82.69   15.20
 -20   4  -4   90.99   14.70
 -20   4  -4   81.29   14.30
 -20   4  -4   80.39   14.40
 -22  -4  -4    7.10    4.00
 -22  -4  -4   14.00    4.90
  22  -4   4   10.90    5.90
  22  -4   4   13.30    4.60
 -22  -4  -4    5.30    3.30
 -22   4  -4   18.70    5.90
 -22   4  -4   19.20    5.70
  22   4   4   19.90    5.00
  19  -5  -4   -2.30    1.80
  19  -5  -4    3.10    2.40
  19  -5  -4   -0.40    1.80
  19   5  -4    3.00    3.00
  19   5  -4    2.30    2.20
 -19   5   4   -0.60    2.60
  19   5  -4    1.00    2.50
  19   5  -4   -4.20    3.00
 -19   5   4    2.50    3.00
  17  -5  -4   33.40    7.90
  17  -5  -4   36.40    8.40
  17  -5  -4   35.20    8.20
 -17   5   4   48.10    9.60
  17   5  -4   48.80   10.00
 -17   5   4   33.00    8.90
 -17   5   4   28.50   10.60
  17   5  -4   30.30    7.30
  17   5  -4   32.70    8.40
 -17   5   4   43.80    8.10
 -17   5   4   40.30    9.80
 -15  -5   4    1.50    1.60
  15  -5  -4   11.00    4.40
  15  -5  -4    8.30    3.80
 -15  -5   4    3.60    3.80
  15  -5  -4   12.60    4.30
  15   5  -4   10.50    4.70
 -15   5   4   14.80    5.10
 -15   5   4    3.80    3.10
  15   5  -4    9.60    4.50
 -15   5   4    6.00    4.20
  15   5  -4    4.10    3.20
 -15   5   4    6.70    3.50
 -15   5   4   -0.30    2.40
  13  -5  -4    4.50    2.80
 -13  -5   4    1.40    1.10
  13  -5  -4   -1.10    2.20
 -13  -5   4   10.00    4.80
 -13   5   4    5.40    3.00
 -13   5   4    0.80    3.10
  13   5  -4    1.70    2.70
 -13   5   4    6.30    3.40
 -13   5   4    2.10    2.90
 -13   5   4    2.20    2.30
  13   5  -4    1.80    2.60
  13   5  -4    2.50    2.60
 -13   5   4    2.40    2.80
  11  -5  -4   14.50    4.80
 -11  -5   4   15.00    5.40
  11  -5  -4   10.50    4.30
 -11   5   4   15.40    5.50
 -11   5   4   15.50    5.40
 -11   5   4    7.10    3.30
 -11   5   4   12.60    5.50
  11   5  -4    5.30    3.50
  11   5  -4    6.40    3.70
 -11   5   4    8.90    3.70
  11   5  -4    6.40    3.70
   9  -5  -4   20.50    5.90
  -9  -5   4   32.90    7.90
   9  -5  -4   31.40    7.40
  -9   5   4   21.40    6.10
  -9   5   4   29.80    7.70
  -9   5   4   17.60    5.00
   9   5  -4   22.20    6.20
   9   5  -4   15.50    5.50
  -9   5   4   21.60    6.80
  -9   5   4   28.50    6.70
   9   5  -4   22.90    6.80
   7  -5  -4    5.10    3.00
  -7  -5   4    5.30    2.70
   7  -5  -4    2.20    2.40
   7   5  -4    5.80    3.20
  -7   5   4    4.90    2.60
   7   5  -4    3.60    2.90
  -7   5   4    5.60    3.30
   7   5  -4    7.70    4.00
   7   5  -4    8.20    4.10
  -7   5   4    2.70    3.70
   7   5  -4    2.50    2.40
  -7   5   4    8.50    4.30
  -7   5   4    8.10    4.00
   5  -5  -4    6.60    3.10
   5  -5  -4    7.10    3.80
  -5  -5   4    8.20    3.20
   5  -5  -4    3.60    3.20
   5   5  -4    4.70    3.30
  -5   5   4    8.20    3.00
  -5   5   4    1.60    2.10
  -5   5   4   10.80    4.40
   5   5  -4    2.60    2.50
  -5   5   4    6.10    3.60
   5   5  -4    8.80    4.30
   5   5  -4    5.40    3.30
   5   5  -4    7.10    3.60
   3  -5  -4    3.30    2.60
  -3  -5   4    2.40    2.60
   3  -5  -4    0.60    4.00
   3  -5  -4    2.50    2.60
  -3   5   4    2.50    2.10
   3   5  -4    2.60    2.40
   3   5  -4    2.40    2.80
   3   5  -4    3.10    2.60
   3   5  -4    1.40    2.30
  -3   5   4   -0.10    3.10
  -3   5   4    1.20    2.00
  -3   5   4    2.60    1.70
   3   5  -4    1.00    2.20
  -3   5   4    1.20    2.40
  -1  -5   4    1.90    2.00
   1  -5  -4   -1.70    1.40
   1  -5  -4    1.40    2.30
  -1   5   4    0.40    0.90
  -1   5   4    0.40    1.80
  -1   5   4    3.00    2.20
   1   5  -4    1.40    2.30
   1   5  -4    2.80    2.70
   1   5  -4   -0.80    2.00
   1   5  -4   -0.10    2.20
   1   5  -4    0.70    1.90
  -1   5   4    6.00    3.40
  -1  -5  -4    4.90    2.90
  -1  -5  -4    1.00    2.60
  -1  -5  -4    6.40    3.20
   1  -5   4    5.00    3.10
  -1   5  -4    6.60    3.40
   1   5   4    5.90    3.80
  -1   5  -4    1.90    2.50
  -1   5  -4    2.70    2.70
   1   5   4    0.70    2.30
  -1   5  -4   -0.80    1.70
  -1   5  -4    1.60    2.80
  -3  -5  -4   22.90    6.40
  -3  -5  -4   15.10    5.20
  -3  -5  -4   16.20    5.00
  -3   5  -4   21.40    6.80
  -3   5  -4   30.20    7.20
  -3   5  -4   28.00    7.40
   3   5   4   22.70    5.40
   3   5   4   27.10   11.10
  -3   5  -4   19.00    6.20
   3   5   4   24.50    7.30
   3   5   4   28.50    7.40
  -5  -5  -4    4.50    3.10
  -5  -5  -4    2.40    3.10
  -5  -5  -4   10.10    4.00
  -5  -5  -4    5.60    3.10
   5  -5   4    3.30    2.70
  -5   5  -4    2.70    2.80
   5   5   4    2.60    2.80
   5   5   4    1.60    2.70
  -5   5  -4    3.80    3.20
  -5   5  -4    5.80    3.50
  -5   5  -4    5.30    3.50
   5   5   4    2.50    2.10
  -5   5  -4    2.60    2.80
   5   5   4    8.60    4.20
   7  -5   4   25.40    6.00
  -7  -5  -4   20.00    5.40
  -7  -5  -4   18.00    5.40
  -7  -5  -4   16.40    5.70
  -7  -5  -4   19.70    5.50
  -7   5  -4    7.40    6.90
  -7   5  -4   27.80    6.70
   7   5   4   21.70    5.00
  -7   5  -4   16.30    5.80
   7   5   4   21.60    6.70
   7   5   4   25.50    7.30
   7   5   4   13.90    5.20
  -7   5  -4   15.00    5.70
  -7   5  -4   10.50    4.50
  -9  -5  -4   22.20    6.00
  -9  -5  -4   11.30    4.60
  -9  -5  -4   18.20    6.20
   9  -5   4   24.20    5.70
  -9  -5  -4   21.60    5.70
  -9   5  -4   14.70    5.50
  -9   5  -4   10.60    5.10
  -9   5  -4   27.10    7.10
   9   5   4   27.00    5.40
  -9   5  -4   22.40    4.80
   9   5   4   22.40    6.50
   9   5   4   16.90    6.20
   9   5   4   10.20    4.80
  -9   5  -4   12.70    5.40
 -11  -5  -4   14.90    4.90
  11  -5   4   17.20    5.30
 -11  -5  -4   15.10    4.70
 -11  -5  -4    5.20    4.00
 -11  -5  -4   14.90    4.90
 -11   5  -4    9.10    5.40
 -11   5  -4    8.70    4.30
 -11   5  -4   12.30    5.10
 -11   5  -4    7.10    3.80
  11   5   4    8.60    4.30
 -11   5  -4   18.40    4.20
  11   5   4   19.90    4.70
  11   5   4   10.20    4.30
  11   5   4   11.10    5.70
 -13  -5  -4    3.80    2.60
 -13  -5  -4    5.60    4.10
  13   5   4    3.70    2.90
 -13   5  -4   -0.10    2.50
 -13   5  -4    3.40    3.00
 -13   5  -4    2.80    1.90
 -13   5  -4    0.80    2.60
  36   0  -5   34.60    8.10
 -36   0   5   38.60    7.30
 -36   0   5   22.90    6.60
 -36   0   5   37.20    7.80
  36   0  -5   40.70    8.10
  36   0  -5   43.80    9.40
  34   0  -5    6.50    3.50
  34   0  -5    7.10    3.50
 -34   0   5    4.10    2.90
 -34   0   5    8.90    3.60
  34   0  -5   10.80    5.00
 -32   0   5   -0.60    1.40
  32   0  -5    2.20    2.20
  32   0  -5    0.20    2.10
  32   0  -5   -0.30    1.30
 -30   0   5    7.50    3.00
 -30   0   5    6.00    2.70
 -30   0   5    6.80    2.60
  30   0  -5    4.60    2.60
 -30   0   5    4.60    1.70
  30   0  -5    3.30    2.30
  30   0  -5    2.40    2.20
 -28   0   5   56.89    9.60
 -28   0   5   56.69    9.10
  28   0  -5   60.69   10.50
 -28   0   5   60.39    9.70
  28   0  -5   66.89    9.20
  28   0  -5   60.49    9.90
 -26   0   5    0.00    0.80
  26   0  -5    0.40    1.60
 -26   0   5    1.70    1.50
 -26   0   5    0.00    1.10
 -26   0   5    1.10    1.80
  26   0  -5    3.00    2.00
  26   0  -5    1.20    1.40
  24   0  -5    0.00    1.50
 -24   0   5   -0.40    1.30
 -24   0   5    0.70    1.30
 -24   0   5    0.50    1.20
  24   0  -5   -0.90    0.80
 -24   0   5   -0.60    0.60
  24   0  -5    0.10    1.10
 -22   0   5   69.49   10.00
  22   0  -5   98.89   10.50
  22   0  -5   88.69   10.90
 -22   0   5   66.49    9.20
  22   0  -5   71.59   10.10
 -22   0   5   78.69   10.00
 -22   0   5   75.89   10.10
 -20   0   5   21.60    4.40
  20   0  -5   34.10    5.80
  20   0  -5   31.10    4.80
 -20   0   5   26.50    4.60
 -20   0   5   22.80    3.30
 -20   0   5   22.00    4.30
  20   0  -5   32.00    5.00
 -18   0   5    2.80    0.80
 -18   0   5    2.50    1.40
 -18   0   5    2.20    1.30
  18   0  -5    5.90    2.10
  18   0  -5    5.10    1.80
  18   0  -5    4.90    1.40
  18   0  -5    5.60    1.70
 -18   0   5    3.50    1.40
  16   0  -5   61.09    7.80
  16   0  -5   48.00    8.30
  16   0  -5   62.89    7.70
 -16   0   5   60.49    7.70
 -16   0   5   56.79    7.60
  16   0  -5   60.09    7.50
 -14   0   5  543.65   62.59
 -12   0   5   50.69    7.00
  12   0  -5   55.39    7.00
  12   0  -5   54.19    6.80
  12   0  -5   50.09    6.30
  12   0  -5   63.69    6.90
 -12   0   5   55.79    7.00
 -12   0   5   57.49    6.80
 -10   0   5  259.77   30.50
  10   0  -5  268.27   30.30
  10   0  -5  250.37   30.20
  10   0  -5  247.88   30.00
  10   0  -5  295.17   30.60
   8   0  -5   72.59    9.20
   8   0  -5   87.59    9.40
  -8   0   5   69.79    9.30
   8   0  -5   77.19    9.10
  -8   0   5   84.89    9.40
   8   0  -5   60.79    9.70
  -6   0   5    1.90    0.90
   6   0  -5    2.80    0.60
   6   0  -5    2.40    0.80
   6   0  -5    0.80    0.90
   6   0  -5    1.30    0.80
  -6   0   5    1.90    0.80
   4   0  -5  300.97   34.10
   4   0  -5  305.47   34.00
  -4   0   5  277.37   33.80
   2   0  -5  199.88   23.80
  -2   0   5  200.68   23.60
  -2   0   5  221.58   23.80
   2   0  -5  189.48   24.00
   0   0   5  180.08   19.90
   0   0   5  170.68   19.20
   0   0  -5  165.28   19.10
   0   0  -5  149.29   18.80
   0   0  -5  184.38   19.50
   0   0  -5  152.08   19.60
   2   0   5  190.88   22.80
  -2   0  -5  175.08   22.40
  -2   0  -5  207.08   22.90
  -2   0  -5  207.18   23.10
   2   0   5  226.48   23.70
   2   0   5  200.38   23.00
   4   0   5   72.09    8.90
  -4   0  -5   78.99    9.20
  -4   0  -5   70.29    9.50
   4   0   5   77.89    9.40
  -4   0  -5   68.29    8.50
   4   0   5   73.79    9.60
   4   0   5   74.89    8.70
   6   0   5  448.76   58.79
  -6   0  -5  506.25   58.89
   6   0   5  519.35   59.59
  -6   0  -5  595.94   59.69
  -8   0  -5   14.00    3.20
  -8   0  -5   20.20    3.30
   8   0   5   18.60    3.20
   8   0   5   16.50    3.40
   8   0   5   13.60    3.80
  -8   0  -5   21.00    2.60
  -8   0  -5   26.20    3.70
  -8   0  -5   23.60    4.40
   8   0   5   20.90    3.40
  10   0   5  321.47   35.20
  10   0   5  329.07   35.30
  10   0   5  284.07   36.00
  10   0   5  270.17   35.30
 -10   0  -5  292.87   35.90
  12   0   5  160.98   21.30
  12   0   5  171.08   21.30
 -12   0  -5  171.88   22.00
 -12   0  -5  191.08   21.30
 -12   0  -5  195.28   21.10
  12   0   5  166.98   21.00
  12   0   5  189.38   22.30
  14   0   5   85.59   11.10
 -14   0  -5   80.69   10.90
  14   0   5   71.79   10.60
  14   0   5   85.49   11.20
 -14   0  -5   95.59   11.30
  14   0   5   86.79   10.80
 -14   0  -5   88.89   11.90
  14   0   5   72.69   12.60
 -14   0  -5  101.89   10.50
 -16   0  -5   -1.60    1.00
  16   0   5    0.20    1.00
 -16   0  -5   -0.60    0.60
  16   0   5   -0.60    0.70
 -16   0  -5    1.00    1.00
  16   0   5   -0.10    1.20
 -16   0  -5    1.10    1.20
 -16   0  -5    0.00    1.30
 -18   0  -5   44.20    8.80
 -18   0  -5   53.89    6.70
 -18   0  -5   55.09    8.30
  18   0   5   50.89    7.60
 -18   0  -5   55.99    8.00
  18   0   5   42.00    7.40
 -18   0  -5   54.69    7.70
  18   0   5   56.79    7.70
  18   0   5   65.99    8.80
  18   0   5   53.19    9.30
 -20   0  -5   25.70    5.20
  20   0   5   20.90    4.40
  20   0   5   23.00    4.30
 -20   0  -5   28.40    6.40
 -20   0  -5   24.20    4.80
 -20   0  -5   25.90    3.90
  20   0   5   22.30    4.90
  20   0   5   23.90    5.00
 -20   0  -5   23.60    4.60
  22   0   5   37.20    6.70
 -22   0  -5   56.19    9.40
  22   0   5   37.40    6.90
 -22   0  -5   47.90    8.10
  22   0   5   58.89    8.60
 -22   0  -5   45.70    7.60
  22   0   5   56.89    8.40
 -22   0  -5   48.60    7.40
 -22   0  -5   42.50    6.00
  24   0   5    1.20    1.10
  24   0   5    1.80    2.00
 -24   0  -5    4.90    3.00
 -24   0  -5    0.50    1.80
 -24   0  -5    1.50    2.00
  24   0   5   -1.10    1.60
 -24   0  -5    1.10    1.50
 -24   0  -5    0.10    0.80
  24   0   5   -0.40    1.40
  26   0   5    0.20    1.90
  26   0   5   -0.50    1.20
 -26   0  -5    3.00    1.90
 -26   0  -5    0.50    1.60
  26   0   5   -0.50    1.40
 -26   0  -5    1.30    2.30
  26   0   5    2.20    1.60
 -26   0  -5    1.60    2.20
  26   0   5    0.70    2.50
 -28   0  -5    0.10    1.70
 -28   0  -5    0.60    2.40
  28   0   5   -0.80    1.70
  28   0   5   -0.20    1.50
  28   0   5    1.00    1.50
 -28   0  -5   -1.70    1.20
 -28   0  -5    0.30    1.90
 -30   0  -5    7.80    4.60
  30   0   5    8.90    4.00
  30   0   5   14.50    3.50
 -30   0  -5   10.40    3.40
  37  -1  -5   -1.70    1.20
 -37  -1   5    1.70    2.10
  37  -1  -5    0.60    3.10
 -37  -1   5   -0.60    2.00
 -37  -1   5    3.20    1.50
  37  -1  -5   -0.40    2.00
  37   1  -5    1.10    2.20
  37   1  -5   -1.10    2.20
  37   1  -5   -0.10    2.30
 -37   1   5    5.30    2.90
 -37   1   5    0.60    1.10
  35  -1  -5    0.00    2.50
  35  -1  -5   -0.90    1.40
 -35  -1   5    7.40    3.70
 -35  -1   5    3.50    2.60
 -35  -1   5    2.60    1.80
  35  -1  -5    0.40    1.90
  35  -1  -5    2.00    2.60
  35   1  -5    2.00    2.60
  35   1  -5   -0.20    2.60
 -35   1   5   -0.30    1.80
 -35   1   5    2.90    2.40
 -35   1   5    2.70    2.20
  35   1  -5   -1.10    1.40
  33  -1  -5   21.30    5.80
 -33  -1   5    4.10    3.40
  33  -1  -5   17.90    4.70
 -33  -1   5   11.10    3.60
  33  -1  -5   16.70    5.50
  33  -1  -5   19.10    5.30
 -33   1   5   16.60    4.50
  33   1  -5   28.70    5.80
  33   1  -5   19.10    4.80
  33   1  -5   19.10    5.20
  31  -1  -5   23.50    5.90
 -31  -1   5   19.20    6.00
  31  -1  -5   22.50    5.80
  31  -1  -5   25.20    5.50
  31  -1  -5   31.20    7.10
 -31  -1   5   24.40    5.30
  31   1  -5   36.70    6.60
 -31   1   5   23.90    5.40
  31   1  -5   21.10    5.20
  31   1  -5   28.10    6.40
 -31   1   5   24.60    4.70
 -31   1   5   23.00    5.30
 -29  -1   5   13.20    2.20
 -29  -1   5    8.60    3.10
  29  -1  -5    4.40    2.60
  29  -1  -5    9.70    3.80
 -29  -1   5   13.40    3.60
 -29  -1   5    4.20    2.70
  29  -1  -5   12.50    4.00
  29  -1  -5   14.70    4.60
 -29   1   5   20.40    4.40
  29   1  -5   12.30    3.50
 -29   1   5    9.10    2.90
  29   1  -5    7.30    3.20
  29   1  -5   13.40    3.70
 -29   1   5    9.70    3.00
 -29   1   5   10.80    2.90
 -27  -1   5   21.60    4.80
  27  -1  -5   24.20    5.30
  27  -1  -5   33.90    6.60
 -27  -1   5   29.00    6.10
 -27  -1   5   20.70    3.60
  27  -1  -5   19.90    5.20
 -27  -1   5   22.90    5.50
  27  -1  -5   30.40    6.10
 -27   1   5   41.10    6.30
 -27   1   5   28.30    5.90
  27   1  -5   28.00    5.40
  27   1  -5   24.20    5.60
  27   1  -5   32.00    5.90
 -27   1   5   31.30    5.50
  27   1  -5   23.70    5.40
 -27   1   5   25.60    4.70
  25  -1  -5  208.48   27.70
  25  -1  -5  223.38   27.90
 -25  -1   5  218.58   27.80
 -25  -1   5  227.88   26.20
 -25  -1   5  208.98   27.30
 -25  -1   5  211.28   27.60
  25  -1  -5  249.48   28.50
  25  -1  -5  214.68   27.60
  25   1  -5  258.07   27.60
  25   1  -5  264.87   27.50
 -25   1   5  236.18   27.20
  25   1  -5  218.88   27.80
 -25   1   5  213.18   26.90
  23  -1  -5   36.70    6.40
 -23  -1   5   24.80    4.10
 -23  -1   5   23.80    5.30
  23  -1  -5   26.90    5.70
 -23  -1   5   29.80    3.80
  23  -1  -5   35.50    4.30
  23  -1  -5   25.20    5.40
  23  -1  -5   34.10    6.60
 -23  -1   5   23.70    5.50
 -23  -1   5   26.50    5.20
 -23   1   5   22.30    4.60
 -23   1   5   31.90    5.20
  23   1  -5   35.30    6.00
  23   1  -5   36.90    5.90
 -23   1   5   36.60    5.80
 -23   1   5   39.00    5.80
  23   1  -5   36.50    5.70
  23   1  -5   35.90    5.70
 -21  -1   5  174.48   19.00
 -21  -1   5  160.08   20.50
 -21  -1   5  149.49   20.20
  21  -1  -5  172.18   20.60
  21  -1  -5  165.18   20.90
 -21  -1   5  141.59   19.90
  21  -1  -5  173.28   20.60
  21  -1  -5  144.79   20.20
  21  -1  -5  187.08   19.50
 -21  -1   5  148.59   19.00
  21   1  -5  184.08   20.20
 -21   1   5  134.99   19.60
 -21   1   5  165.58   19.80
  21   1  -5  203.98   20.40
 -21   1   5  179.58   20.20
  21   1  -5  166.08   20.40
 -19  -1   5   23.60    2.70
 -19  -1   5   16.10    4.00
  19  -1  -5   26.20    4.70
  19  -1  -5   24.20    3.60
  19  -1  -5   23.40    4.50
  19  -1  -5   22.80    4.90
  19  -1  -5   31.00    5.30
 -19  -1   5   20.60    2.80
 -19  -1   5   22.80    4.30
 -19  -1   5   18.90    4.40
  19   1  -5   31.70    4.60
  19   1  -5   30.20    4.70
 -19   1   5   18.30    3.90
 -19   1   5   19.70    4.10
  19   1  -5   22.30    4.20
 -19   1   5   23.20    3.80
  19   1  -5   15.80    4.00
  17  -1  -5   25.30    4.60
  17  -1  -5   14.80    3.90
 -17  -1   5   18.60    2.60
  17  -1  -5   21.20    3.50
 -17  -1   5   20.30    4.30
  17  -1  -5   20.10    4.20
 -17  -1   5   24.20    2.60
 -17  -1   5   16.50    3.80
 -17  -1   5   16.30    3.70
  17   1  -5   21.50    4.00
  17   1  -5   31.70    4.50
 -17   1   5   30.20    4.30
  17   1  -5   22.00    4.10
 -17   1   5   23.40    3.60
 -17   1   5   20.30    3.60
 -17   1   5   25.40    4.30
  17   1  -5   30.80    4.40
  15  -1  -5   56.59    8.40
  15  -1  -5   63.39    9.20
  15  -1  -5   69.59    8.70
 -15  -1   5   59.29    9.30
 -15  -1   5   48.50    8.10
 -15  -1   5   50.79    8.20
  15  -1  -5   60.19    8.00
  15   1  -5   72.89    8.40
  15   1  -5   64.39    8.30
 -15   1   5   58.99    8.10
  15   1  -5   71.49    8.40
 -15   1   5   71.09    8.00
  15   1  -5   64.59    8.50
 -15   1   5   78.69    8.60
 -15   1   5   74.39    8.40
  13  -1  -5   99.09   12.10
 -13  -1   5   99.29   12.30
 -13  -1   5   87.39   11.70
  13  -1  -5   90.59   11.90
  13  -1  -5   86.59   11.90
  13  -1  -5   90.19   11.50
 -13  -1   5   97.49   10.90
  13   1  -5  105.19   11.80
 -13   1   5  102.89   11.80
 -13   1   5   72.99   11.40
  13   1  -5  103.39   12.10
 -13   1   5  100.59   11.50
  13   1  -5  106.29   11.80
  13   1  -5   90.29   11.60
  11  -1  -5   40.90    5.90
 -11  -1   5   34.40    5.40
  11  -1  -5   37.30    6.40
 -11  -1   5   43.80    5.00
  11  -1  -5   39.30    5.60
 -11  -1   5   36.50    6.40
  11  -1  -5   43.30    5.90
  11   1  -5   43.40    5.70
 -11   1   5   52.29    5.70
  11   1  -5   40.50    5.70
  11   1  -5   40.90    6.40
 -11   1   5   39.70    5.00
  11   1  -5   42.70    5.10
 -11   1   5   48.40    5.80
 -11   1   5   46.80    5.20
  11   1  -5   40.10    5.50
  -9  -1   5   34.70    5.30
   9  -1  -5   25.30    4.30
   9  -1  -5   30.40    5.00
   9  -1  -5   31.00    4.80
  -9  -1   5   30.00    3.60
  -9   1   5   35.00    4.70
   9   1  -5   28.50    4.40
  -9   1   5   29.40    4.80
   9   1  -5   38.50    5.40
  -9   1   5   26.00    4.70
  -9   1   5   30.50    3.50
  -9   1   5   23.10    3.50
  -9   1   5   35.30    4.10
   9   1  -5   24.20    3.70
   9   1  -5   26.50    4.00
   7  -1  -5  352.16   38.30
   7  -1  -5  298.47   38.30
  -7  -1   5  344.57   38.60
   7  -1  -5  327.87   38.20
   7  -1  -5  363.06   38.70
  -7   1   5  325.77   38.30
  -7   1   5  353.26   38.50
   7   1  -5  303.67   38.10
   7   1  -5  361.26   39.20
   7   1  -5  307.17   38.00
   5  -1  -5  110.09   15.30
  -5  -1   5  154.38   15.40
   5  -1  -5  110.99   15.60
   5  -1  -5  135.39   16.00
  -5  -1   5  134.79   16.00
   5  -1  -5  113.19   15.50
   5   1  -5  113.99   15.20
   5   1  -5  153.58   16.60
   5   1  -5  133.29   15.20
  -5   1   5  137.59   15.80
  -5   1   5  130.99   15.10
  -5   1   5  139.19   15.60
  -5   1   5  138.69   15.30
   3  -1  -5   95.49   12.20
   3  -1  -5   84.89   12.50
   3  -1  -5   99.99   12.80
   3  -1  -5   99.79   11.80
  -3  -1   5  116.49   12.20
  -3   1   5  111.29   12.80
   3   1  -5  101.39   12.20
  -3   1   5  117.09   12.40
  -3   1   5  107.29   12.30
   3   1  -5  103.69   12.30
   3   1  -5  104.69   12.10
  -3   1   5   90.89   12.20
   1  -1  -5  158.58   18.50
   1  -1  -5  146.89   17.50
   1  -1  -5  144.59   18.10
   1  -1  -5  165.58   18.80
  -1  -1   5  170.18   18.00
   1  -1  -5  132.69   17.60
  -1   1   5  147.49   18.30
   1   1  -5  152.58   17.90
  -1   1   5  154.18   17.50
   1   1  -5  151.98   17.90
   1   1  -5  165.98   18.50
   1   1  -5  152.98   17.80
  -1   1   5  145.29   17.80
  -1  -1  -5   88.09   12.00
  -1  -1  -5   91.89   11.20
  -1  -1  -5   85.99   11.60
   1  -1   5   97.59   11.70
  -1  -1  -5   94.39   12.20
  -1   1  -5   82.79   11.30
   1   1   5   78.89   11.80
  -1   1  -5   96.59   11.50
  -1   1  -5  101.39   11.10
   1   1   5   99.09   11.40
   1   1   5  102.99   11.00
  -1   1  -5   99.59   11.50
  -1   1  -5  100.09   11.60
   3  -1   5   26.50    4.30
  -3  -1  -5   24.00    4.10
  -3  -1  -5   22.10    4.50
  -3  -1  -5   18.40    4.20
   3  -1   5   32.10    4.00
  -3  -1  -5   27.40    3.70
  -3   1  -5   29.10    4.00
  -3   1  -5   25.70    4.10
   3   1   5   24.70    2.90
   3   1   5   17.00    4.00
   3   1   5   25.00    4.90
  -3   1  -5   23.20    3.00
  -3   1  -5   29.50    4.20
  -3   1  -5   18.30    3.60
   3   1   5   24.80    3.50
  -5  -1  -5    5.30    2.10
   5  -1   5    3.10    1.10
  -5  -1  -5    3.30    1.80
   5  -1   5    2.60    1.40
  -5  -1  -5    2.00    0.90
   5  -1   5    0.40    0.90
   5  -1   5    0.60    0.70
  -5  -1  -5    0.40    0.90
  -5   1  -5    1.80    1.10
   5   1   5    2.80    1.80
   5   1   5    1.60    1.60
   5   1   5    1.60    0.90
  -5   1  -5    0.10    0.80
  -5   1  -5    2.60    1.20
  -5   1  -5    1.20    0.90
  -7  -1  -5  234.78   26.10
  -7  -1  -5  268.17   27.20
  -7  -1  -5  191.88   26.20
   7  -1   5  212.18   26.00
   7  -1   5  217.88   26.50
   7  -1   5  218.58   26.10
  -7  -1  -5  217.58   26.60
  -7   1  -5  260.07   26.30
   7   1   5  201.28   26.80
  -7   1  -5  243.18   26.00
  -7   1  -5  188.98   26.10
  -7   1  -5  248.78   26.30
   7   1   5  193.08   26.50
  -7   1  -5  222.28   26.50
   9  -1   5   28.00    4.90
   9  -1   5   21.40    3.90
   9  -1   5   18.60    2.50
   9  -1   5   20.10    3.60
   9  -1   5   36.40    4.40
  -9  -1  -5   22.80    4.70
  -9  -1  -5   16.80    3.80
  -9  -1  -5   24.10    3.80
  -9  -1  -5   17.70    4.10
  -9   1  -5   24.70    4.00
  -9   1  -5   25.30    4.00
   9   1   5   22.70    2.70
   9   1   5   12.70    3.80
  -9   1  -5   19.20    3.70
  -9   1  -5   24.30    3.70
   9   1   5   31.30    3.70
  -9   1  -5   15.90    3.80
   9   1   5   18.20    4.30
 -11  -1  -5   20.60    3.70
  11  -1   5   15.30    2.40
 -11  -1  -5   18.80    4.00
  11  -1   5   14.60    3.10
  11  -1   5   17.80    4.10
 -11  -1  -5   16.70    3.80
  11  -1   5   17.40    3.60
 -11  -1  -5   14.30    3.90
  11   1   5   14.00    4.00
  11   1   5   18.70    2.40
  11   1   5   23.00    4.50
 -11   1  -5   12.80    3.50
  11   1   5   27.70    3.90
 -11   1  -5   16.40    3.10
 -11   1  -5   13.50    3.10
 -11   1  -5   18.60    3.50
 -11   1  -5   19.00    3.60
  13  -1   5   30.50    6.00
 -13  -1  -5   29.60    5.40
  13  -1   5   30.50    4.20
  13  -1   5   29.80    4.80
 -13  -1  -5   25.20    5.60
  13  -1   5   21.30    4.80
 -13  -1  -5   22.60    4.60
 -13   1  -5   29.00    5.10
  13   1   5   27.60    5.60
  13   1   5   31.60    3.90
 -13   1  -5   42.80    5.70
  13   1   5   25.10    5.80
  13   1   5   39.20    4.90
 -13   1  -5   23.50    4.60
 -13   1  -5   23.20    5.20
  15  -1   5  238.38   26.30
  15  -1   5  221.28   24.50
 -15  -1  -5  208.38   25.60
 -15  -1  -5  213.58   26.10
  15  -1   5  214.68   24.80
 -15  -1  -5  217.08   25.20
  15  -1   5  183.98   25.20
 -15   1  -5  199.48   24.80
  15   1   5  211.78   25.80
  15   1   5  203.98   24.30
 -15   1  -5  206.78   25.20
 -15   1  -5  207.68   25.80
  17  -1   5  135.59   16.20
 -17  -1  -5  158.78   18.10
 -17  -1  -5  141.79   17.00
  17  -1   5  137.09   16.50
  17  -1   5  120.99   17.00
 -17  -1  -5  123.29   17.20
  17  -1   5  165.48   18.30
 -17   1  -5  149.99   16.60
 -17   1  -5  142.79   17.70
  17   1   5  118.09   17.70
  17   1   5  146.69   17.70
 -17   1  -5  112.49   16.70
  17   1   5  129.69   16.10
  19  -1   5   64.99    9.70
  19  -1   5   61.19   10.90
 -19  -1  -5   66.69   11.50
 -19  -1  -5   78.59   15.70
  19  -1   5   74.49   12.10
  19  -1   5   76.89    9.70
 -19  -1  -5   65.09   10.70
 -19   1  -5   68.49   11.70
 -19   1  -5   78.29    9.80
  19   1   5   78.89   12.10
  19   1   5   74.49   12.40
 -19   1  -5   77.69   11.10
  19   1   5   72.29    9.50
 -19   1  -5   92.99   10.80
  19   1   5   94.79   10.70
 -21  -1  -5   64.39   10.90
  21  -1   5   57.89    9.30
  21  -1   5   66.19    8.90
  21  -1   5   52.19   10.10
 -21  -1  -5   81.89    9.40
 -21  -1  -5   78.59   12.00
 -21  -1  -5   54.29    9.90
  21  -1   5   66.19   11.70
 -21   1  -5   62.39    8.90
  21   1   5   68.69   11.50
  21   1   5   74.09    9.70
  21   1   5   65.49   12.20
 -21   1  -5   57.49    9.80
 -21   1  -5   91.69   10.30
  21   1   5   66.99    8.80
 -21   1  -5   70.49   11.30
  23  -1   5   18.00    3.90
 -23  -1  -5   15.60    5.30
  23  -1   5   23.40    4.10
 -23  -1  -5   32.00    5.10
 -23  -1  -5   15.00    4.60
  23  -1   5   12.70    4.20
 -23  -1  -5   14.60    4.20
 -23   1  -5   19.40    3.80
 -23   1  -5   18.50    4.20
 -23   1  -5   15.90    4.80
  23   1   5   21.10    4.70
  23   1   5   12.10    4.80
 -23   1  -5   27.40    5.40
  23   1   5   20.60    4.20
  23   1   5   12.50    4.40
  23   1   5   14.90    3.50
 -25  -1  -5   17.40    3.90
 -25  -1  -5   19.70    4.90
  25  -1   5   24.60    6.40
  25  -1   5   25.10    4.30
  25  -1   5   10.10    4.00
 -25  -1  -5   17.80    5.20
  25   1   5   19.40    5.60
  25   1   5   23.50    5.00
  25   1   5   15.50    5.40
 -25   1  -5   12.50    4.60
 -25   1  -5   20.00    4.90
 -25   1  -5   18.70    4.60
  25   1   5   22.20    4.40
  27  -1   5    2.30    2.90
 -27  -1  -5    4.50    3.20
 -27  -1  -5    2.80    2.50
 -27  -1  -5    3.10    2.20
  27  -1   5    3.70    1.80
  27  -1   5    1.10    1.90
 -27  -1  -5    3.50    2.40
  27   1   5    1.10    2.50
 -27   1  -5    2.30    2.20
  27   1   5    3.10    1.80
  27   1   5    9.30    4.10
  27   1   5    2.00    2.20
 -27   1  -5    1.20    2.10
 -27   1  -5    1.20    2.10
 -27   1  -5    0.80    2.50
 -29  -1  -5    5.70    4.60
  29  -1   5    1.60    1.40
 -29  -1  -5    1.10    2.20
  29  -1   5   -0.30    2.50
  29  -1   5    2.60    2.60
 -29  -1  -5   -1.70    2.50
 -29  -1  -5    1.50    1.60
  29   1   5    2.00    2.10
 -29   1  -5    3.20    2.30
 -29   1  -5    1.90    2.20
 -29   1  -5    5.50    3.70
  29   1   5    4.90    3.90
  29   1   5    0.50    1.50
  34  -2  -5   16.30    5.70
 -34  -2   5   15.50    5.60
  34  -2  -5   16.10    5.10
 -34  -2   5   18.60    6.50
 -34   2   5   42.50    7.40
  34   2  -5   31.60    6.90
  34   2  -5   30.00    6.30
 -34   2   5   28.70    5.90
  34   2  -5   34.00    6.50
  32  -2  -5    5.90    3.30
  32  -2  -5   11.00    4.30
 -32  -2   5    6.30    3.30
  32  -2  -5    1.90    2.70
  32  -2  -5    6.00    2.70
  32   2  -5    8.20    3.50
  32   2  -5    7.30    3.10
  32   2  -5    1.60    2.10
 -32   2   5   10.50    3.90
  32   2  -5    8.10    3.10
 -32   2   5    4.50    2.50
 -30  -2   5    8.30    3.40
  30  -2  -5   10.20    3.50
  30  -2  -5    5.00    3.10
  30  -2  -5    9.20    4.00
  30   2  -5   10.00    3.50
 -30   2   5    6.70    3.10
  30   2  -5    8.00    3.20
 -30   2   5    9.70    3.60
 -30   2   5    6.80    2.50
  30   2  -5    5.60    3.00
 -30   2   5   10.10    3.20
  30   2  -5    6.90    2.80
  28  -2  -5    7.60    3.60
  28  -2  -5    8.70    3.20
  28  -2  -5    7.80    2.30
 -28  -2   5    9.70    3.70
  28  -2  -5    4.70    3.00
 -28  -2   5    7.60    1.90
 -28   2   5   10.20    3.60
  28   2  -5   12.70    3.50
 -28   2   5   10.80    3.00
 -28   2   5   10.10    3.10
  28   2  -5    4.70    2.50
  28   2  -5    9.40    3.10
  28   2  -5    7.80    3.20
 -26  -2   5    3.20    2.30
 -26  -2   5    2.80    1.30
 -26  -2   5    4.70    3.10
  26  -2  -5    5.90    2.00
  26  -2  -5    4.40    2.60
  26  -2  -5    1.40    2.20
  26  -2  -5   -1.80    1.40
  26   2  -5    4.30    2.20
  26   2  -5    9.20    3.00
  26   2  -5    4.30    2.20
  26   2  -5    4.00    2.40
 -26   2   5    5.50    2.50
 -26   2   5    5.50    2.00
 -26   2   5    3.20    2.10
 -24  -2   5   24.10    8.00
 -24  -2   5   32.60    6.90
  24  -2  -5   25.80    6.40
  24  -2  -5   26.10    5.90
  24  -2  -5   37.00    5.60
 -24  -2   5   24.40    4.60
  24  -2  -5   22.00    6.00
 -24   2   5   24.90    5.50
  24   2  -5   38.90    6.30
 -24   2   5   39.60    5.50
  24   2  -5   40.20    6.60
  24   2  -5   46.30    7.30
 -24   2   5   45.10    6.70
  22  -2  -5  104.39   15.50
  22  -2  -5  111.99   14.00
  22  -2  -5  110.79   15.70
 -22  -2   5   76.59   14.50
  22  -2  -5   90.99   14.10
 -22  -2   5   98.49   12.70
  22  -2  -5   98.39   13.10
 -22   2   5  107.49   13.60
 -22   2   5  102.39   12.90
 -22   2   5  129.49   14.00
  22   2  -5  119.89   14.10
 -22   2   5  101.09   13.60
  22   2  -5  100.29   13.70
  22   2  -5  103.39   13.40
  20  -2  -5    3.60    2.20
  20  -2  -5    4.10    2.40
  20  -2  -5    3.70    2.50
  20  -2  -5    4.50    2.30
 -20  -2   5    2.20    2.00
  20  -2  -5    5.50    1.90
 -20  -2   5    4.40    1.50
 -20  -2   5    3.40    2.00
  20   2  -5    6.00    2.40
 -20   2   5    7.90    2.50
  20   2  -5    4.50    2.10
 -20   2   5    4.70    1.60
 -20   2   5    4.30    2.00
 -20   2   5    2.60    1.80
  20   2  -5    5.10    1.90
  20   2  -5    5.10    2.00
 -18  -2   5    4.70    2.60
  18  -2  -5    4.40    2.00
 -18  -2   5    2.30    1.20
 -18  -2   5    1.60    1.60
  18  -2  -5    5.60    2.60
  18  -2  -5    5.20    1.90
  18  -2  -5    2.90    2.20
  18   2  -5    6.70    2.40
 -18   2   5    6.10    2.20
  18   2  -5    1.70    1.50
  18   2  -5    4.70    2.10
 -18   2   5    2.30    1.90
 -18   2   5    3.80    2.00
  18   2  -5    6.10    1.80
  16  -2  -5   41.60    6.80
 -16  -2   5   50.29    7.60
  16  -2  -5   35.90    6.90
 -16  -2   5   50.09    8.10
  16  -2  -5   45.60    7.90
  16  -2  -5   46.40    7.60
 -16  -2   5   35.50    5.90
  16   2  -5   48.90    7.60
  16   2  -5   47.50    7.10
 -16   2   5   40.00    6.90
  16   2  -5   57.69    7.90
 -16   2   5   32.30    6.60
  16   2  -5   38.80    6.10
 -16   2   5   51.09    6.70
 -14  -2   5  189.28   26.40
 -14  -2   5  216.48   25.90
  14  -2  -5  184.28   26.60
  14  -2  -5  183.58   26.80
 -14  -2   5  207.48   27.10
  14  -2  -5  262.07   26.80
  14  -2  -5  227.28   26.90
  14   2  -5  239.28   26.60
  14   2  -5  234.18   26.10
  14   2  -5  243.08   27.10
 -14   2   5  206.48   26.50
 -14   2   5  222.28   26.80
 -14   2   5  245.38   26.80
  14   2  -5  227.98   26.80
 -14   2   5  248.08   26.80
 -12  -2   5  759.12   84.49
  12  -2  -5  651.43   83.89
 -12  -2   5  667.33   83.69
  12  -2  -5  706.43   84.09
 -12  -2   5  737.43   83.29
  12  -2  -5  637.44   84.19
  12  -2  -5  721.73   83.89
 -12   2   5  724.63   83.89
  12   2  -5  712.23   83.99
  12   2  -5  782.62   84.39
 -12   2   5  796.92   83.99
  12   2  -5  790.12   83.49
 -12   2   5  771.52   83.99
  10  -2  -5  284.17   32.90
 -10  -2   5  273.67   32.20
  10  -2  -5  237.68   32.70
  10  -2  -5  294.07   33.20
 -10  -2   5  264.87   33.30
  10  -2  -5  246.38   33.10
  10   2  -5  291.47   32.50
  10   2  -5  278.47   31.60
  10   2  -5  274.97   32.90
  10   2  -5  288.17   33.30
 -10   2   5  285.57   32.10
 -10   2   5  256.57   33.20
 -10   2   5  314.87   33.20
 -10   2   5  279.77   32.70
 -10   2   5  286.47   32.90
  -8  -2   5   67.19    9.80
   8  -2  -5   68.59    9.70
   8  -2  -5   58.39    8.90
   8  -2  -5   52.89    9.30
   8  -2  -5   66.29    9.30
  -8  -2   5   65.49    7.90
  -8   2   5   51.79    8.30
  -8   2   5   51.09    9.10
  -8   2   5   66.79    8.30
  -8   2   5   57.49    7.50
  -8   2   5   68.59    9.40
   8   2  -5   68.29    8.20
   8   2  -5   67.19    8.50
   8   2  -5   60.89    9.40
   6  -2  -5  100.59   15.20
   6  -2  -5   97.49   14.70
  -6  -2   5  134.79   15.70
  -6  -2   5  122.19   14.60
   6  -2  -5  116.89   15.10
   6  -2  -5  134.19   15.60
  -6   2   5  113.49   15.30
   6   2  -5  107.09   15.30
   6   2  -5  114.09   14.90
  -6   2   5  143.19   15.60
  -6   2   5  125.39   14.10
  -6   2   5  134.09   14.90
  -6   2   5  131.49   15.30
   6   2  -5  122.89   14.80
   4  -2  -5  452.05   56.19
  -4  -2   5  495.95   57.59
   4  -2  -5  522.85   57.59
   4  -2  -5  499.45   57.19
  -4  -2   5  551.74   56.69
  -4   2   5  498.55   57.29
  -4   2   5  456.55   56.59
   4   2  -5  516.25   57.59
   4   2  -5  489.55   56.79
  -4   2   5  468.45   57.19
  -4   2   5  474.85   57.19
  -2  -2   5  140.69   16.20
   2  -2  -5  129.99   17.20
  -2  -2   5  151.18   16.90
   2  -2  -5  123.79   17.50
  -2   2   5  160.28   16.40
  -2   2   5  123.69   17.40
   2   2  -5  146.59   17.10
  -2   2   5  142.09   16.90
  -2   2   5  144.69   17.50
   2   2  -5  136.09   17.70
   2   2  -5  140.39   16.70
  -2   2   5  111.19   17.10
   0  -2   5  131.59   14.70
   0  -2  -5  116.09   15.30
   0  -2   5  127.19   14.20
   0  -2  -5  156.48   16.00
   0  -2  -5  125.69   15.60
   0  -2  -5  128.19   14.40
   0   2   5  106.29   15.00
   0   2   5  114.29   14.40
   0   2  -5  115.29   14.00
   0   2   5  130.59   14.20
   0   2   5  106.39   14.90
   0   2   5  108.59   15.20
   0   2  -5  124.99   14.90
   0   2  -5   94.29   14.60
   0   2  -5  122.09   14.50
   0   2  -5  118.79   15.40
  -2  -2  -5  501.85   62.99
  -2  -2  -5  637.14   63.49
   2  -2   5  569.14   62.39
   2  -2   5  586.14   62.09
  -2  -2  -5  542.25   62.19
  -2  -2  -5  544.65   63.19
  -2   2  -5  482.05   62.39
   2   2   5  469.55   61.99
   2   2   5  527.75   63.09
   2   2   5  582.24   62.89
  -2   2  -5  520.95   62.19
  -2   2  -5  589.44   61.79
  -2   2  -5  548.65   63.19
  -2   2  -5  485.95   62.49
  -4  -2  -5 1069.69  114.59
  -4   2  -5 1029.90  113.49
   4   2   5  936.41  114.29
  -4   2  -5  937.81  113.79
  -6  -2  -5  368.96   42.90
  -6  -2  -5  327.07   41.80
  -6  -2  -5  328.07   42.60
   6  -2   5  398.66   42.10
   6  -2   5  378.36   42.10
  -6   2  -5  336.57   42.20
   6   2   5  409.56   41.80
   6   2   5  381.76   43.00
  -6   2  -5  335.27   41.80
   6   2   5  352.66   42.90
   6   2   5  381.66   42.40
  -6   2  -5  337.37   42.30
  -6   2  -5  340.97   41.80
  -8  -2  -5   -0.20    0.90
   8  -2   5    0.40    1.10
  -8  -2  -5   -0.40    1.40
  -8  -2  -5   -0.40    1.00
  -8  -2  -5    0.10    1.40
   8  -2   5    0.10    0.90
   8  -2   5    0.10    0.90
  -8   2  -5    4.90    1.80
  -8   2  -5    1.90    1.50
  -8   2  -5    0.30    0.80
   8   2   5    1.20    1.40
  -8   2  -5    1.10    1.20
   8   2   5   -0.30    0.90
   8   2   5    2.60    1.50
  -8   2  -5    0.20    1.20
   8   2   5    1.60    1.80
  10  -2   5   99.49   10.70
 -10  -2  -5   70.39   10.10
 -10  -2  -5   68.89   11.60
 -10  -2  -5   81.69   12.20
  10  -2   5   78.59   10.60
 -10  -2  -5   68.89   10.70
 -10   2  -5   73.99   10.50
  10   2   5   70.99    9.40
  10   2   5   95.09   10.30
 -10   2  -5   73.89   10.30
 -10   2  -5   76.89   10.50
  10   2   5   91.49   12.50
  10   2   5   73.39   11.80
 -10   2  -5   79.39   10.70
  10   2   5   89.59   10.60
 -10   2  -5   75.09    9.90
 -12  -2  -5   39.60    7.10
 -12  -2  -5   37.90    7.20
 -12  -2  -5   29.80    6.60
  12  -2   5   35.50    6.70
 -12  -2  -5   36.50    6.40
  12  -2   5   49.10    6.60
  12  -2   5   28.00    6.00
 -12   2  -5   31.20    6.10
 -12   2  -5   38.70    5.70
  12   2   5   34.30    7.00
 -12   2  -5   30.90    6.30
 -12   2  -5   48.70    7.20
  12   2   5   51.69    8.30
  12   2   5   53.19    6.40
 -12   2  -5   30.00    6.20
  14  -2   5   35.60    6.50
  14  -2   5   33.50    5.60
 -14  -2  -5   25.80    5.60
 -14  -2  -5   26.80    6.20
 -14  -2  -5   24.30    5.90
 -14   2  -5   32.50    6.00
 -14   2  -5   29.40    5.90
 -14   2  -5   32.40    5.20
 -14   2  -5   32.00    6.00
  14   2   5   31.90    6.70
 -14   2  -5   22.20    5.50
  14   2   5   37.20    4.40
  14   2   5   39.30    6.20
 -16  -2  -5   41.60    8.40
 -16  -2  -5   62.99    9.40
  16  -2   5   43.80    8.50
 -16  -2  -5   52.19    8.20
  16  -2   5   72.29    8.40
  16  -2   5   34.10    7.50
  16   2   5   57.99    7.60
 -16   2  -5   42.20    7.70
 -16   2  -5   53.99    7.30
 -16   2  -5   45.00    7.90
  16   2   5   35.50    8.30
 -16   2  -5   45.10    8.20
 -16   2  -5   48.00   10.50
  16   2   5   46.90    8.90
  18  -2   5   35.70    7.60
 -18  -2  -5   36.00    7.40
 -18  -2  -5   50.99    9.10
 -18  -2  -5   41.00    8.40
  18  -2   5   45.50    8.50
  18   2   5   40.90    8.40
 -18   2  -5   58.89    8.40
 -18   2  -5   64.39    7.90
 -18   2  -5   42.80    8.00
 -18   2  -5   45.50    8.20
  18   2   5   46.60    9.30
 -20  -2  -5    3.20    2.60
 -20  -2  -5    4.10    2.60
  20  -2   5    7.00    3.40
  20  -2   5    2.50    2.20
 -20  -2  -5    3.60    2.30
 -20   2  -5    2.90    2.20
 -20   2  -5    5.80    3.00
 -20   2  -5    4.10    2.30
  20   2   5    8.90    2.00
  20   2   5    6.90    2.80
  20   2   5    4.60    3.20
  20   2   5    1.40    2.90
 -20   2  -5    5.50    2.60
 -22  -2  -5   -0.20    2.20
 -22  -2  -5    4.00    2.40
  22  -2   5    1.20    2.00
 -22  -2  -5    5.20    2.60
 -22   2  -5    3.60    2.50
  22   2   5    3.30    2.90
  22   2   5    1.50    1.30
 -22   2  -5    1.60    2.00
  22   2   5    3.30    2.00
  22   2   5   -0.10    2.60
 -22   2  -5    0.70    2.20
 -22   2  -5    1.10    1.90
  24  -2   5    5.10    3.30
 -24  -2  -5    7.10    3.90
 -24  -2  -5   10.50    3.70
  24  -2   5    7.40    3.50
 -24  -2  -5    7.40    4.30
 -24   2  -5   10.60    3.80
  24   2   5   10.90    4.50
  24   2   5   12.70    3.90
 -24   2  -5    7.20    3.30
 -24   2  -5   11.00    3.20
 -24   2  -5    7.10    3.30
 -26  -2  -5   12.10    5.40
 -26  -2  -5   19.30    5.90
  26  -2   5   14.50    5.20
 -26  -2  -5   30.80    6.40
  26  -2   5   24.80    6.80
  26   2   5   31.20    7.70
  26   2   5   25.80    5.70
 -26   2  -5   16.00    5.10
 -26   2  -5   27.10    5.20
 -26   2  -5   24.30    5.90
  26   2   5   19.10    6.30
 -26   2  -5   14.90    5.30
  28  -2   5    0.30    2.00
 -28  -2  -5    0.50    3.00
  28  -2   5    0.20    2.70
 -28  -2  -5    0.80    1.90
 -28   2  -5    1.50    2.40
 -28   2  -5    0.30    2.50
  28   2   5   -1.90    1.70
  28   2   5   13.80    7.60
  28   2   5    1.60    2.20
  31  -3  -5    7.70    5.90
 -31  -3   5   20.00    5.60
  31  -3  -5   17.90    5.10
 -31   3   5   14.10    4.70
  31   3  -5   17.70    4.70
 -31   3   5   33.40    6.50
  29  -3  -5    0.50    2.50
 -29  -3   5    1.00    2.20
  29  -3  -5    1.10    2.10
  29  -3  -5    1.40    2.00
  29  -3  -5    3.20    1.80
 -29  -3   5    2.10    1.60
  29  -3  -5    0.00    2.10
 -29   3   5    0.60    2.00
  29   3  -5   -1.20    1.50
  29   3  -5    0.40    1.90
 -29   3   5    0.00    2.70
 -29   3   5    1.60    2.30
 -29   3   5    3.50    2.50
  29   3  -5   -1.00    1.70
  29   3  -5    2.70    2.30
  27  -3  -5    0.60    1.90
  27  -3  -5    2.10    2.50
  27  -3  -5   -0.10    1.10
  27  -3  -5    4.80    2.60
 -27  -3   5    0.50    1.80
 -27   3   5    0.90    2.10
  27   3  -5    1.30    3.00
  27   3  -5   -0.40    1.30
 -27   3   5    1.90    1.70
 -27   3   5   -0.30    1.70
  27   3  -5    2.80    2.30
 -27   3   5    2.50    2.30
  27   3  -5    1.50    1.90
  25  -3  -5   48.10    8.60
 -25  -3   5   28.20    7.50
 -25  -3   5   39.40    8.80
  25  -3  -5   41.90    8.90
  25  -3  -5   45.20    7.50
  25  -3  -5   32.30    8.30
  25  -3  -5   50.59    9.60
  25   3  -5   52.59    9.60
  25   3  -5   70.99   10.00
  25   3  -5   62.39    9.50
  25   3  -5   36.50    6.90
  25   3  -5   41.70    7.50
 -25   3   5   49.10    9.20
  23  -3  -5    2.30    2.60
 -23  -3   5   -0.80    0.70
  23  -3  -5    2.30    2.40
  23  -3  -5    3.70    2.50
 -23  -3   5    3.90    2.50
  23  -3  -5    0.20    1.70
 -23  -3   5    2.50    1.50
  23   3  -5    0.00    1.60
  23   3  -5    1.00    1.80
 -23   3   5    4.70    2.60
  23   3  -5    3.50    2.50
  23   3  -5   -1.70    1.70
  23   3  -5    1.40    1.30
 -21  -3   5   11.40    3.20
  21  -3  -5   19.70    4.80
  21  -3  -5   17.20    5.40
  21  -3  -5   16.50    4.10
  21  -3  -5   16.60    4.90
  21  -3  -5   15.60    4.60
  21   3  -5   19.10    5.10
  21   3  -5   13.70    3.80
 -21   3   5   16.40    4.50
  21   3  -5   26.20    5.50
  21   3  -5   15.40    4.30
  21   3  -5   15.00    3.30
 -21   3   5    9.10    3.70
  19  -3  -5  109.59   18.40
 -19  -3   5  143.59   17.80
 -19  -3   5  118.49   18.50
  19  -3  -5  141.59   18.70
 -19  -3   5  136.59   20.60
  19  -3  -5  139.39   18.40
  19  -3  -5  116.49   18.90
  19   3  -5  178.48   18.70
  19   3  -5  154.98   19.10
 -19   3   5  169.38   19.10
 -19   3   5  155.38   18.80
  19   3  -5  171.38   19.60
 -19   3   5  158.38   18.90
  19   3  -5  158.78   19.10
  19   3  -5  136.69   17.30
 -17  -3   5   61.69    8.30
 -17  -3   5   66.09    9.70
  17  -3  -5   45.30    8.80
  17  -3  -5   39.00    8.60
 -17  -3   5   58.19   10.00
 -17   3   5   55.19    8.90
  17   3  -5   49.50    6.80
 -17   3   5   46.90    7.90
 -17   3   5   52.19    8.90
  17   3  -5   57.89    8.80
 -17   3   5   48.30    8.70
  17   3  -5   52.19    9.20
  17   3  -5   49.70    9.10
 -17   3   5   60.29    9.50
  17   3  -5   56.89   12.50
 -15  -3   5  383.86   47.10
  15  -3  -5  388.46   47.80
  15  -3  -5  328.17   48.20
  15  -3  -5  391.56   48.00
 -15  -3   5  434.46   48.80
 -15  -3   5  366.76   47.80
  15  -3  -5  327.57   47.80
  15   3  -5  433.66   48.50
  15   3  -5  417.96   46.30
 -15   3   5  427.16   47.40
 -15   3   5  443.76   48.10
  15   3  -5  393.96   47.60
  15   3  -5  384.06   48.10
 -15   3   5  477.55   48.50
  15   3  -5  467.05   48.70
 -15   3   5  414.56   48.10
 -13  -3   5   20.70    5.10
  13  -3  -5   14.60    4.30
  13  -3  -5   13.50    3.90
 -13  -3   5   14.00    3.50
  13  -3  -5   18.60    5.00
  13   3  -5   22.80    5.10
 -13   3   5   16.70    3.60
 -13   3   5   17.60    5.10
  13   3  -5   24.40    5.20
 -13   3   5   24.50    5.00
  13   3  -5   10.60    3.80
 -13   3   5   15.40    4.20
 -13   3   5   21.20    4.50
 -11  -3   5   85.99   12.20
 -11  -3   5   65.39    9.10
  11  -3  -5   57.09   10.90
  11  -3  -5   72.79   10.80
  11  -3  -5   57.99   10.40
 -11   3   5   74.49   11.00
 -11   3   5   81.49   11.00
  11   3  -5   75.19   11.30
 -11   3   5   74.49   11.80
 -11   3   5   61.09    8.80
 -11   3   5   74.19   10.90
  11   3  -5   57.99   10.20
  11   3  -5   60.79   10.70
  11   3  -5   68.59   10.10
 -11   3   5   71.39   10.10
   9  -3  -5    6.20    2.70
   9  -3  -5   10.40    3.90
  -9  -3   5   14.20    3.30
   9  -3  -5   15.80    4.20
  -9   3   5   13.00    4.10
  -9   3   5   10.10    3.50
   9   3  -5   15.90    4.00
   9   3  -5   22.00    4.20
  -9   3   5   10.20    3.20
   9   3  -5   12.80    3.80
   9   3  -5   14.40    3.90
  -9   3   5   11.50    3.50
  -9   3   5   14.50    2.90
  -7  -3   5  151.18   16.40
   7  -3  -5  117.99   16.60
  -7  -3   5  102.79   17.70
   7  -3  -5  119.99   16.90
   7   3  -5  161.68   16.80
  -7   3   5  139.69   16.10
   7   3  -5  135.59   16.50
  -7   3   5  138.69   17.00
  -7   3   5  103.39   16.60
  -7   3   5  129.49   16.50
   7   3  -5  132.79   17.00
   7   3  -5  142.89   17.30
  -7   3   5  110.99   16.90
   5  -3  -5    2.30    1.90
   5  -3  -5    1.20    1.90
  -5  -3   5    0.90    1.70
  -5  -3   5    2.50    1.70
  -5   3   5    0.20    1.50
   5   3  -5    0.50    1.70
   5   3  -5    3.40    1.90
  -5   3   5    0.80    1.60
  -5   3   5    1.70    1.90
   5   3  -5    0.50    1.40
  -5   3   5    1.00    1.00
   5   3  -5    2.20    1.80
  -5   3   5    0.90    1.40
  -3  -3   5   13.90    3.40
   3  -3  -5   11.20    3.90
   3  -3  -5   16.30    3.40
   3  -3  -5   11.20    3.40
  -3   3   5   10.10    3.20
   3   3  -5   18.20    4.10
   3   3  -5   11.60    3.90
  -3   3   5   18.50    4.60
  -3   3   5   12.50    3.90
   3   3  -5   13.60    3.30
  -3   3   5   15.60    3.00
   3   3  -5   12.80    3.70
  -3   3   5   12.90    3.90
   1  -3  -5   47.60    7.70
   1  -3  -5   36.20    6.30
  -1  -3   5   42.40    4.80
   1  -3  -5   51.89    8.20
   1  -3  -5   30.70    7.10
  -1  -3   5   36.70    6.40
   1  -3  -5   33.70    7.10
  -1   3   5   37.30    7.20
   1   3  -5   33.10    7.10
   1   3  -5   38.70    7.20
  -1   3   5   35.00    6.50
  -1   3   5   47.10    8.00
   1   3  -5   41.00    7.00
   1   3  -5   39.90    6.30
  -1   3   5   23.70    6.50
  -1   3   5   42.40    6.00
  -1  -3  -5   24.70    4.40
  -1  -3  -5   20.40    5.30
   1  -3   5   18.10    4.00
   1  -3   5   18.40    3.80
  -1  -3  -5   14.90    4.20
  -1  -3  -5   14.00    4.40
  -1  -3  -5   26.80    5.50
  -1   3  -5   20.00    4.40
   1   3   5   15.40    3.30
  -1   3  -5   19.40    4.70
   1   3   5   20.50    4.20
  -1   3  -5   23.60    4.00
   1   3   5   16.00    4.60
   1   3   5   20.50    5.00
   1   3   5   15.00    4.30
  -1   3  -5   17.60    4.70
  -3  -3  -5    4.00    2.50
  -3  -3  -5    3.10    1.80
  -3  -3  -5    4.30    2.60
   3  -3   5    2.50    1.80
  -3  -3  -5    6.50    3.10
   3  -3   5    7.40    1.80
  -3   3  -5    3.70    2.40
   3   3   5    3.40    1.60
   3   3   5    6.50    2.10
  -3   3  -5    1.40    1.80
  -3   3  -5    3.60    2.10
  -3   3  -5    3.90    1.50
   3   3   5    4.60    2.60
   3   3   5    0.30    1.60
  -5  -3  -5  162.48   20.50
  -5  -3  -5  182.28   21.50
   5  -3   5  181.68   20.10
  -5  -3  -5  152.58   21.30
  -5  -3  -5  165.28   21.10
   5  -3   5  195.68   20.90
  -5  -3  -5  139.29   21.30
   5   3   5  165.48   21.20
  -5   3  -5  164.58   20.20
  -5   3  -5  152.88   20.80
   5   3   5  154.98   21.40
  -5   3  -5  171.38   21.60
  -5   3  -5  165.68   21.20
  -7  -3  -5   64.09   11.20
   7  -3   5   68.99    9.60
  -7  -3  -5   76.99   10.90
   7  -3   5   73.99   10.70
  -7  -3  -5   56.89   10.60
  -7  -3  -5   54.89   11.20
  -7  -3  -5   78.59   12.00
  -7   3  -5   53.49   10.40
  -7   3  -5   73.69   10.50
  -7   3  -5   64.29   11.50
  -7   3  -5   74.49    8.50
  -7   3  -5   71.19    9.60
   7   3   5   75.69   12.10
   7   3   5   79.99    9.60
   7   3   5   89.19   10.80
  -9  -3  -5  103.89   14.80
   9  -3   5  117.79   13.10
  -9  -3  -5   78.09   13.10
   9  -3   5  111.99   12.80
  -9  -3  -5   83.49   14.50
  -9  -3  -5   88.79   14.50
  -9   3  -5   97.29   13.30
  -9   3  -5   85.09   12.20
  -9   3  -5   87.09   14.30
  -9   3  -5  106.59   14.60
   9   3   5  105.19   12.50
   9   3   5  101.09   13.30
  -9   3  -5   82.79   14.20
   9   3   5   81.39   14.30
 -11  -3  -5   79.89   15.50
  11  -3   5  124.79   14.50
 -11  -3  -5  134.79   15.40
 -11  -3  -5   92.39   15.70
  11   3   5  135.69   15.20
  11   3   5  110.09   16.80
 -11   3  -5  102.59   14.70
 -11   3  -5  110.19   13.70
  11   3   5  130.69   14.20
 -11   3  -5  112.49   14.90
  11   3   5   93.29   13.20
 -11   3  -5   84.09   15.00
 -13  -3  -5   15.30    4.20
  13  -3   5   15.70    4.10
 -13  -3  -5   12.10    4.40
 -13  -3  -5   19.00    5.00
 -13  -3  -5   27.10    6.10
 -13   3  -5   15.30    4.80
  13   3   5   12.60    4.40
  13   3   5   18.60    3.40
  13   3   5   19.70    4.80
  13   3   5   16.20    3.80
 -13   3  -5   18.60    5.00
  13   3   5   20.50    5.60
 -13   3  -5   16.10    4.80
 -13   3  -5   22.40    5.20
 -15  -3  -5   17.90    4.70
 -15  -3  -5   10.80    3.80
  15  -3   5   12.60    4.00
  15  -3   5   10.60    3.70
 -15  -3  -5    8.00    3.70
  15   3   5   15.20    4.70
 -15   3  -5    8.90    3.70
  15   3   5   12.80    2.80
 -15   3  -5   19.70    3.70
 -15   3  -5   12.00    4.00
 -15   3  -5   22.90    5.10
  15   3   5   21.10    4.80
 -17  -3  -5    3.30    2.50
  17  -3   5    2.80    2.00
 -17  -3  -5    1.50    2.30
 -17  -3  -5    1.40    2.00
  17  -3   5    1.00    1.60
  17  -3   5    1.00    1.70
 -17   3  -5   -1.00    1.60
 -17   3  -5   -0.50    1.30
 -17   3  -5    0.30    1.80
  17   3   5    2.60    2.10
 -17   3  -5    3.80    1.70
  17   3   5    1.20    2.20
  17   3   5    1.70    1.80
  17   3   5    0.70    1.00
 -19  -3  -5    2.70    2.20
 -19  -3  -5    5.30    3.40
  19  -3   5    8.80    3.50
  19  -3   5    4.10    2.60
  19  -3   5    3.30    2.20
 -19  -3  -5    3.60    2.80
 -19   3  -5    2.60    2.30
 -19   3  -5    1.10    1.40
  19   3   5    4.90    2.00
  19   3   5    3.90    2.60
 -19   3  -5    8.30    3.20
  19   3   5   -0.60    1.60
  19   3   5    3.00    3.30
 -19   3  -5    1.00    2.00
  21  -3   5   -0.90    0.80
  21  -3   5    0.00    2.90
 -21  -3  -5    0.50    2.20
  21  -3   5   -1.70    1.10
 -21  -3  -5    5.00    2.90
 -21  -3  -5    0.40    1.70
  21   3   5    0.80    2.00
  21   3   5    1.00    2.00
 -21   3  -5   -2.30    1.00
  21   3   5   -2.50    1.60
 -21   3  -5   -0.60    1.20
 -21   3  -5    1.30    2.00
 -21   3  -5    3.60    2.70
  23  -3   5   27.40    5.70
 -23  -3  -5   23.90    6.00
 -23  -3  -5   27.50    6.90
  23  -3   5   13.90    5.10
 -23  -3  -5   19.80    6.40
  23  -3   5   32.60    7.40
 -23   3  -5   33.70    7.10
 -23   3  -5   35.40    7.00
  23   3   5   29.70    8.20
  23   3   5   22.50    7.00
  23   3   5   49.00    8.00
 -23   3  -5   23.50    6.30
 -25  -3  -5   -0.60    1.60
  25  -3   5    1.60    2.80
 -25  -3  -5    1.00    2.80
  25  -3   5   -1.60    2.40
  25   3   5    2.90    2.70
  25   3   5    1.90    3.50
  25   3   5    3.00    2.70
 -25   3  -5    2.00    2.60
 -25   3  -5    5.50    3.30
  26  -4  -5    2.80    3.50
  26  -4  -5    1.40    2.60
  26  -4  -5    8.40    5.00
  26  -4  -5    5.70    2.80
 -26  -4   5    7.10    3.70
  26   4  -5    6.10    3.10
  26   4  -5    3.30    3.40
 -26   4   5    1.70    2.40
 -26   4   5    4.30    3.20
  26   4  -5    3.60    2.90
  24  -4  -5    2.30    2.30
  24  -4  -5    1.80    2.10
  24  -4  -5    2.00    2.50
 -24  -4   5   -0.40    2.00
  24  -4  -5    3.70    2.90
  24   4  -5    1.60    2.60
  24   4  -5    2.20    2.40
  24   4  -5   -1.40    1.70
 -24   4   5    1.90    2.40
 -24   4   5    1.60    2.30
 -24   4   5   -1.00    1.80
  24   4  -5    2.00    3.00
  22  -4  -5   15.00    4.90
 -22  -4   5    7.50    4.10
  22  -4  -5   10.60    3.80
  22  -4  -5    9.10    4.20
  22  -4  -5    2.30    3.00
 -22  -4   5    7.20    3.60
  22   4  -5   10.70    4.20
  22   4  -5    8.20    3.90
 -22   4   5    6.20    3.10
 -22   4   5   10.50    4.90
  22   4  -5   10.70    3.80
 -22   4   5   15.00    4.80
  22   4  -5   11.90    5.00
 -22   4   5    4.80    3.30
  20  -4  -5   49.99   11.20
 -20  -4   5   62.89   11.50
  20  -4  -5   53.89   12.20
  20  -4  -5   59.49   11.40
  20  -4  -5   89.19   13.60
  20   4  -5   72.29   12.70
  20   4  -5   78.99   11.90
 -20   4   5   85.39   12.90
 -20   4   5   76.49   12.50
 -20   4   5   74.89   11.40
  20   4  -5   68.09   12.60
  20   4  -5  111.29   14.40
 -20   4   5  103.79   13.60
 -18  -4   5   33.50    7.10
  18  -4  -5   42.40    7.90
  18  -4  -5   47.60    8.30
  18  -4  -5   32.50    8.20
 -18   4   5   33.80    8.40
 -18   4   5   36.10    6.90
  18   4  -5   33.10    6.90
  18   4  -5   34.30    7.60
 -18   4   5   31.80    7.40
  18   4  -5   41.40    8.50
 -18   4   5   43.80    8.10
 -18   4   5   26.70    7.00
 -18   4   5   36.80    7.20
  18   4  -5   46.20    8.50
 -16  -4   5   15.90    4.60
  16  -4  -5   30.30    6.50
  16  -4  -5   19.10    5.70
  16  -4  -5   25.10    5.70
 -16   4   5    9.80    4.80
  16   4  -5   17.30    5.30
  16   4  -5   31.70    6.70
 -16   4   5   23.20    5.30
  16   4  -5   16.60    4.90
 -16   4   5   11.20    4.70
 -16   4   5   19.00    4.40
  16   4  -5   27.90    6.60
 -14  -4   5    2.40    2.20
  14  -4  -5    0.00    1.40
  14  -4  -5   -0.70    1.30
  14  -4  -5    2.00    2.10
 -14   4   5   -0.20    1.60
 -14   4   5    2.90    2.80
  14   4  -5   -1.00    1.60
  14   4  -5   -1.30    0.90
 -14   4   5   -1.40    1.30
  14   4  -5    1.80    2.40
 -14   4   5    0.50    1.30
  12  -4  -5   24.50    6.20
 -12  -4   5   42.90    6.70
  12  -4  -5   37.10    6.90
  12   4  -5   33.90    7.30
 -12   4   5   24.60    6.30
 -12   4   5   24.20    6.00
 -12   4   5   18.00    4.70
 -12   4   5   44.20    8.90
  12   4  -5   23.00    6.40
 -12   4   5   17.70    6.40
 -12   4   5   40.40    7.40
  12   4  -5   34.40    6.90
  10  -4  -5    5.90    3.70
  10  -4  -5    3.10    2.40
 -10  -4   5    5.60    2.60
  10   4  -5    7.30    3.30
 -10   4   5    8.90    3.70
  10   4  -5    4.10    2.50
 -10   4   5   14.40    3.30
 -10   4   5    4.40    2.60
 -10   4   5    5.90    3.50
  10   4  -5    8.70    3.90
 -10   4   5    7.10    3.20
   8  -4  -5   30.40    6.30
   8  -4  -5   11.40    5.00
  -8  -4   5   20.70    5.00
   8   4  -5   18.70    5.70
   8   4  -5   29.70    6.70
  -8   4   5   24.60    4.80
  -8   4   5   33.40    7.40
  -8   4   5   24.60    6.10
   8   4  -5   21.30    6.20
  -8   4   5   38.50    6.90
  -8   4   5   24.00    6.20
   8   4  -5   30.80    6.10
   6  -4  -5    5.60    3.40
  -6  -4   5   -0.50    1.60
   6  -4  -5    4.00    2.60
  -6  -4   5   -0.10    1.90
   6   4  -5    4.80    3.00
  -6   4   5    2.70    2.80
   6   4  -5    5.50    2.60
  -6   4   5    5.60    2.20
   6   4  -5    7.80    3.70
  -6   4   5    5.00    3.00
  -6   4   5    1.30    2.30
  -6   4   5    6.40    3.40
   6   4  -5    8.60    3.30
  -4  -4   5  110.59   15.20
   4  -4  -5   94.69   16.30
   4  -4  -5  122.89   17.70
  -4   4   5  106.39   16.10
  -4   4   5  134.49   15.00
   4   4  -5  114.99   16.30
   4   4  -5  140.59   18.30
   4   4  -5   96.49   15.70
  -4   4   5  103.69   15.30
   4   4  -5  114.69   15.70
  -4   4   5  106.69   19.10
  -4   4   5  147.39   16.80
   4   4  -5  131.09   15.60
  -2  -4   5   58.69    9.00
   2  -4  -5   55.29    9.70
   2  -4  -5   42.30    8.10
   2  -4  -5   41.00    9.10
  -2   4   5   44.60    9.10
  -2   4   5   48.80    8.60
  -2   4   5   61.99   11.80
   2   4  -5   43.40    8.00
   2   4  -5   46.30    9.30
   2   4  -5   47.00    9.40
   2   4  -5   52.19    9.20
  -2   4   5   50.99    9.70
   2   4  -5   49.00    9.40
  -2   4   5   51.59    7.80
   0  -4  -5   13.40    4.00
   0  -4  -5   18.70    5.20
   0  -4   5   21.80    2.80
   0  -4   5   22.00    4.90
   0  -4  -5   17.10    5.20
   0   4   5   14.80    5.00
   0   4  -5   12.40    4.70
   0   4  -5   15.90    4.00
   0   4   5   14.20    4.90
   0   4  -5   16.50    5.70
   0   4  -5   12.40    4.60
   0   4  -5   22.10    5.80
   0   4   5   12.50    3.40
   0   4   5   14.40    4.80
  -2  -4  -5   10.20    3.50
   2  -4   5   20.40    4.50
  -2  -4  -5   13.80    4.50
   2  -4   5   15.10    2.60
  -2  -4  -5   11.00    4.00
  -2   4  -5   13.70    3.40
   2   4   5    7.90    2.80
  -2   4  -5    8.50    3.60
   2   4   5   10.00    4.30
   2   4   5   10.50    4.20
   2   4   5    7.40    3.40
  -2   4  -5    5.50    3.40
   2   4   5   12.00    3.80
  -2   4  -5   12.20    4.10
  -4  -4  -5   79.59   11.60
  -4  -4  -5   60.09   11.30
   4  -4   5   63.79    8.30
   4  -4   5   82.79   11.10
  -4  -4  -5   73.09   10.80
   4   4   5   55.89    9.90
  -4   4  -5   74.29   11.40
   4   4   5   85.29   12.90
  -4   4  -5   57.09   11.00
   4   4   5   49.20    9.00
   4   4   5   52.29   11.00
  -4   4  -5   58.09   11.10
  -4   4  -5   65.19    9.20
   4   4   5   59.89   11.00
  -6  -4  -5   47.70    9.20
  -6  -4  -5   54.89    9.20
  -6  -4  -5   45.00    9.20
   6  -4   5   43.70    7.00
   6   4   5   54.69    9.50
  -6   4  -5   50.49    6.80
   6   4   5   39.00   10.10
  -6   4  -5   49.30    9.50
  -6   4  -5   45.90    9.20
  -6   4  -5   35.70    8.50
   6   4   5   38.60    7.70
   6   4   5   37.70    7.00
  -6   4  -5   42.20    8.80
  -8  -4  -5   11.10    4.20
  -8  -4  -5    9.00    3.70
   8  -4   5    2.30    1.90
  -8  -4  -5    5.70    2.70
   8  -4   5    1.50    1.30
   8   4   5    2.80    2.70
  -8   4  -5   17.20    4.80
   8   4   5    8.40    2.70
  -8   4  -5    5.60    2.30
  -8   4  -5    6.90    3.70
  -8   4  -5    6.40    3.40
  -8   4  -5    8.90    3.60
  10  -4   5    6.20    2.60
 -10  -4  -5    0.60    1.30
 -10  -4  -5    3.60    2.80
 -10  -4  -5    6.40    3.70
 -10  -4  -5    3.30    2.40
 -10   4  -5    7.00    3.60
  10   4   5    1.50    2.10
 -10   4  -5    4.10    3.00
 -10   4  -5    5.50    2.30
 -10   4  -5    4.40    3.30
 -10   4  -5    4.60    2.80
  10   4   5    6.80    3.30
 -12  -4  -5   54.39   10.60
  12  -4   5   73.99   10.70
 -12  -4  -5   83.09   12.20
 -12  -4  -5   48.40   11.00
 -12  -4  -5   60.19   10.80
  12   4   5   92.59   10.00
 -12   4  -5   54.69   11.30
 -12   4  -5   53.49   11.00
  12   4   5   71.19   11.80
 -12   4  -5   62.39    9.70
 -12   4  -5   58.09   11.10
 -12   4  -5   53.19   10.90
  14  -4   5   38.00    7.60
 -14  -4  -5   17.90    5.90
 -14  -4  -5   28.20    8.20
 -14  -4  -5   19.40    5.80
 -14  -4  -5   39.10    7.60
  14  -4   5   27.00    6.10
 -14   4  -5   32.60    7.30
 -14   4  -5   31.40    5.60
  14   4   5   34.30    6.30
  14   4   5   36.00    5.70
 -14   4  -5   29.80    7.40
 -14   4  -5   20.30    6.40
 -14   4  -5   39.40    8.20
  14   4   5   34.30    7.30
  16  -4   5  111.19   14.80
  16  -4   5   95.99   14.40
 -16  -4  -5  127.49   16.50
 -16  -4  -5   67.39   15.20
 -16  -4  -5   67.69   13.90
 -16   4  -5   79.89   15.30
  16   4   5   85.09   16.00
  16   4   5  111.19   14.40
 -16   4  -5   95.99   16.50
 -16   4  -5   97.29   15.60
  16   4   5  112.59   13.40
 -16   4  -5   84.69   15.10
  18  -4   5    8.80    3.20
 -18  -4  -5    7.40    3.40
 -18  -4  -5    5.40    3.30
 -18  -4  -5    9.10    4.10
  18   4   5    5.00    2.90
  18   4   5   13.20    5.60
 -18   4  -5   11.00    4.20
 -18   4  -5    6.80    3.90
 -18   4  -5    8.50    4.30
  18   4   5   16.10    4.80
 -18   4  -5    4.40    3.40
 -20  -4  -5   14.60    4.90
 -20  -4  -5    6.20    4.00
 -20  -4  -5   13.00    5.20
  20   4   5   14.40    4.80
 -20   4  -5    9.10    3.80
 -20   4  -5    7.80    4.10
  20   4   5   11.60    4.00
 -20   4  -5   12.20    4.40
  19  -5  -5    8.70    4.30
  19  -5  -5    8.80    4.20
  19  -5  -5    6.70    3.70
  19   5  -5    3.00    3.50
  19   5  -5    0.00    2.30
  19   5  -5    8.90    3.60
 -19   5   5   10.80    6.90
  19   5  -5    8.00    6.00
 -19   5   5    6.80    4.10
  17  -5  -5   12.30    4.40
  17  -5  -5   10.70    4.40
  17  -5  -5    2.20    2.50
  17   5  -5    8.10    4.10
  17   5  -5   16.60    5.10
 -17   5   5   10.30    4.70
 -17   5   5    3.10    3.00
  17   5  -5    4.20    3.50
 -17   5   5    2.30    3.10
 -17   5   5    8.60    4.50
 -17   5   5    1.30    2.20
  17   5  -5    3.80    3.70
  15  -5  -5    6.20    3.60
  15  -5  -5    6.40    3.50
 -15  -5   5   10.10    4.50
 -15   5   5   10.70    4.10
 -15   5   5    7.30    4.30
  15   5  -5   12.00    5.70
  15   5  -5    7.20    3.80
 -15   5   5    3.10    3.40
 -15   5   5   13.00    4.40
  15   5  -5   13.70    5.40
 -13  -5   5   11.50    5.30
  13  -5  -5    8.20    3.90
  13  -5  -5    6.30    3.70
 -13   5   5   11.20    4.70
 -13   5   5    8.80    4.20
  13   5  -5    6.80    3.80
 -13   5   5    8.50    3.90
  13   5  -5   15.80    5.40
  13   5  -5    8.60    4.20
 -13   5   5   13.50    4.80
 -11  -5   5    0.60    2.60
  11  -5  -5    3.00    2.50
  11  -5  -5    6.20    3.50
 -11  -5   5    0.00    0.60
  11   5  -5    0.30    2.30
  11   5  -5    8.30    4.30
  11   5  -5    0.20    1.70
 -11   5   5    0.50    2.30
 -11   5   5   -2.40    1.30
 -11   5   5    6.90    3.70
 -11   5   5    0.50    2.30
   9  -5  -5   47.90   10.00
  -9  -5   5   54.79   11.10
   9  -5  -5   47.60    9.80
  -9   5   5   46.30   10.10
   9   5  -5   56.99   11.10
  -9   5   5   46.20    8.70
  -9   5   5   45.40    9.30
   9   5  -5   36.80    9.00
  -9   5   5   43.60    9.20
  -9   5   5   41.20   10.00
   9   5  -5   56.39    9.80
   7  -5  -5    1.70    2.10
  -7  -5   5   -0.20    1.10
   7  -5  -5   -0.20    1.60
   7   5  -5    2.50    2.80
  -7   5   5   -2.60    1.00
   7   5  -5   -3.00    0.80
   7   5  -5   -1.40    1.40
  -7   5   5   -0.90    1.30
  -7   5   5   -0.80    1.30
  -7   5   5    1.10    2.40
  -7   5   5   -1.20    1.80
   7   5  -5   -0.90    1.90
   7   5  -5    0.60    2.10
   5  -5  -5    0.00    1.70
   5  -5  -5    0.80    2.10
  -5  -5   5    3.90    2.40
   5  -5  -5    2.80    3.10
   5   5  -5    1.50    2.30
  -5   5   5    1.80    2.50
   5   5  -5    2.10    2.70
   5   5  -5    2.40    2.90
  -5   5   5    1.90    1.80
  -5   5   5    3.60    5.00
  -5   5   5    5.10    3.60
   5   5  -5    5.20    2.90
   5   5  -5    1.10    2.50
  -5   5   5    1.30    2.30
   3  -5  -5    2.10    2.10
   3  -5  -5   -1.80    1.60
  -3  -5   5    2.90    2.20
   3  -5  -5    4.50    2.70
  -3   5   5    3.90    2.90
  -3   5   5    0.70    1.80
   3   5  -5   -1.90    1.70
  -3   5   5    2.80    1.70
   3   5  -5    0.90    2.50
   3   5  -5   -2.00    2.00
  -3   5   5   -0.20    1.50
   3   5  -5   -2.20    1.70
   1  -5  -5    3.50    2.70
   1  -5  -5    8.20    4.00
  -1  -5   5    2.80    2.50
   1  -5  -5   11.80    4.30
   1   5  -5    2.20    2.80
   1   5  -5   13.40    4.80
   1   5  -5    1.30    3.00
   1   5  -5    7.10    3.80
  -1   5   5    6.30    3.60
  -1   5   5    6.10    6.40
  -1   5   5    9.20    3.00
  -1  -5  -5    4.00    3.00
  -1  -5  -5    5.10    3.40
  -1  -5  -5    7.50    3.90
  -1  -5  -5    6.50    3.10
  -1   5  -5    3.10    3.10
  -1   5  -5    4.40    3.20
   1   5   5    6.50    2.80
  -1   5  -5    7.40    3.90
   1   5   5   11.00    4.90
   1   5   5    1.20    2.20
   1   5   5    5.60    3.40
  -1   5  -5    4.50    3.30
  -3  -5  -5   14.40    5.70
  -3  -5  -5   16.30    5.00
   3  -5   5   11.20    4.00
  -3  -5  -5   22.10    5.70
  -3  -5  -5   17.80    5.00
   3   5   5   12.90    5.00
   3   5   5   12.20    5.50
   3   5   5   14.00    3.80
  -3   5  -5    6.90    4.10
  -3   5  -5   11.90    4.70
   3   5   5   13.80    5.30
  -3   5  -5   14.90    5.30
  -3   5  -5   11.20    4.90
  -5  -5  -5    8.50    4.10
   5  -5   5    5.60    3.00
  -5  -5  -5    2.90    2.80
  -5  -5  -5    9.40    4.20
  -5  -5  -5    6.90    3.40
   5   5   5    5.40    3.50
  -5   5  -5    7.40    4.00
   5   5   5    7.60    4.00
   5   5   5    9.00    3.00
  -5   5  -5    3.00    3.60
  -5   5  -5    6.00    3.80
  -5   5  -5    6.70    4.00
  -5   5  -5   10.60    7.00
   5   5   5   12.10    5.40
   7  -5   5   73.79   11.00
  -7  -5  -5   51.09   10.70
  -7  -5  -5   65.49   12.40
  -7  -5  -5   61.69   10.90
  -7  -5  -5   58.49   10.90
  -7   5  -5   45.50   11.00
  -7   5  -5   43.90   10.40
   7   5   5   64.79    9.90
  -7   5  -5   67.59   11.70
  -7   5  -5   62.09   12.30
  -7   5  -5   53.49   11.40
   7   5   5   57.39   11.40
   7   5   5   55.39   11.90
   7   5   5   51.59   11.10
  -9  -5  -5   -0.20    1.40
  -9  -5  -5   -2.10    1.50
  -9  -5  -5   -0.80    1.70
   9  -5   5   -1.50    1.30
  -9  -5  -5    3.00    4.00
  -9  -5  -5    0.00    3.20
   9   5   5   -2.20    1.30
   9   5   5    3.40    2.70
   9   5   5   -1.70    1.30
  -9   5  -5    4.20    2.90
  -9   5  -5    0.70    1.60
  -9   5  -5   -0.70    1.90
  -9   5  -5    2.50    2.90
  -9   5  -5    0.90    2.40
   9   5   5   -0.90    2.50
 -11  -5  -5   46.40    9.10
 -11  -5  -5   48.40    9.50
 -11  -5  -5   60.39   11.70
 -11   5  -5   45.40    9.80
  11   5   5   53.49    8.70
 -11   5  -5   19.10    9.90
  11   5   5   46.40   10.20
 -11   5  -5   54.69    8.50
 -11   5  -5   39.90    9.80
 -13  -5  -5    3.60    2.70
 -13  -5  -5    3.90    3.20
 -13   5  -5   -0.50    2.20
  36   0  -6   21.90    5.80
 -36   0   6   28.20    5.70
  36   0  -6   13.20    4.60
 -36   0   6   12.20    5.20
  36   0  -6   21.20    6.40
  34   0  -6   21.60    5.70
  34   0  -6   26.00    6.40
 -34   0   6   21.80    5.30
  34   0  -6   22.50    5.90
 -32   0   6   -0.90    1.20
  32   0  -6   -0.70    1.80
 -32   0   6    1.10    2.10
  32   0  -6    1.70    1.80
  32   0  -6    0.00    1.80
  30   0  -6   62.19   10.50
  30   0  -6   85.79   10.10
 -30   0   6   80.09    9.60
 -30   0   6   49.00    9.60
 -30   0   6   56.89    8.00
 -30   0   6   61.69   10.20
  30   0  -6   66.19   11.30
  28   0  -6   11.80    4.10
 -28   0   6   11.40    3.50
  28   0  -6   20.10    4.50
 -28   0   6   11.40    2.20
 -28   0   6    7.00    2.90
  28   0  -6   16.90    4.10
 -28   0   6   17.50    3.80
 -26   0   6   13.90    3.50
 -26   0   6   12.40    2.10
  26   0  -6   11.40    3.20
  26   0  -6   13.40    4.00
 -26   0   6   12.10    3.30
 -26   0   6   13.10    3.40
  24   0  -6    0.40    1.10
 -24   0   6    3.00    1.70
 -24   0   6    2.80    1.60
  24   0  -6   -1.50    0.90
  24   0  -6    1.10    1.90
 -24   0   6    0.80    1.30
 -24   0   6    0.30    0.60
 -22   0   6   -1.10    0.70
  22   0  -6    2.60    2.00
 -22   0   6   -0.30    0.90
  22   0  -6    0.60    1.00
 -22   0   6   -0.10    0.40
  22   0  -6    0.50    1.10
  20   0  -6    1.00    1.10
 -20   0   6    3.50    1.50
 -20   0   6    2.50    1.30
  20   0  -6   -0.70    0.70
  20   0  -6    1.30    1.50
 -20   0   6    1.00    1.20
  20   0  -6    2.00    1.40
 -18   0   6    7.50    1.90
  18   0  -6    8.90    2.10
  18   0  -6    6.30    1.70
  18   0  -6    5.40    2.30
 -18   0   6    6.40    2.10
 -18   0   6    4.70    1.80
  18   0  -6   10.40    2.60
  16   0  -6  371.56   44.80
 -16   0   6  436.56   45.30
 -16   0   6  375.16   44.90
  16   0  -6  416.36   45.30
 -16   0   6  351.36   45.10
 -14   0   6   81.79   11.00
 -14   0   6  102.29   11.30
  14   0  -6   96.29   11.20
  14   0  -6   86.69   10.80
 -14   0   6   86.09   10.80
 -12   0   6  488.45   56.29
  10   0  -6   85.59   10.10
 -10   0   6   80.29   10.40
  10   0  -6   83.59   10.50
  10   0  -6   78.69    9.90
 -10   0   6   90.29   10.20
  10   0  -6   76.79    9.80
  -8   0   6  106.49   13.10
   8   0  -6   98.89   13.30
   8   0  -6  108.49   12.90
  -8   0   6  107.49   13.10
   8   0  -6  115.39   13.10
   8   0  -6  118.99   13.40
   6   0  -6   81.39    8.10
   6   0  -6   66.39    8.40
   6   0  -6   69.19    8.10
  -6   0   6   62.29    8.00
  -6   0   6   62.69    8.00
   6   0  -6   59.89    7.70
   6   0  -6   60.99    7.90
  -4   0   6   44.50    6.10
   4   0  -6   51.39    6.20
   4   0  -6   50.39    6.40
   4   0  -6   45.50    7.30
   4   0  -6   48.40    7.00
  -4   0   6   47.60    6.30
   4   0  -6   58.09    6.20
  -2   0   6   20.40    3.40
   2   0  -6   18.80    3.60
   2   0  -6   25.20    2.50
   2   0  -6   17.10    2.60
   2   0  -6   21.70    2.80
  -2   0   6   20.60    3.30
   2   0  -6   22.90    3.30
   0   0   6    7.30    2.20
   0   0   6    6.20    1.60
   0   0  -6    9.80    2.00
   0   0   6    7.90    1.80
   0   0  -6    5.30    1.40
   0   0  -6   10.50    2.30
   0   0  -6    5.70    1.00
   2   0   6   33.00    4.10
  -2   0  -6   23.20    4.00
   2   0   6   25.80    4.00
  -2   0  -6   22.30    3.60
  -2   0  -6   22.60    4.40
  -2   0  -6   22.40    2.90
   2   0   6   24.20    4.70
   4   0   6  306.77   34.00
  -4   0  -6  279.87   33.30
  -4   0  -6  249.48   32.60
   4   0   6  288.77   33.10
  -4   0  -6  342.27   34.00
   4   0   6  303.97   33.10
   4   0   6  275.87   32.60
   6   0   6  404.56   45.50
  -6   0  -6  390.96   45.70
  -6   0  -6  365.66   46.10
   6   0   6  403.76   45.60
   6   0   6  399.96   46.40
   8   0   6  278.67   33.60
   8   0   6  239.08   34.40
   8   0   6  290.87   33.80
   8   0   6  280.77   33.70
  -8   0  -6  333.77   34.80
  -8   0  -6  331.57   33.90
  -8   0  -6  278.27   33.80
  10   0   6    2.40    1.20
  10   0   6    4.10    1.50
 -10   0  -6    2.40    1.70
  10   0   6    3.30    2.00
 -10   0  -6    3.20    1.40
  10   0   6    4.30    1.70
 -10   0  -6    5.40    1.50
 -10   0  -6    3.90    0.90
 -12   0  -6   17.30    3.70
 -12   0  -6   22.40    2.90
  12   0   6   24.60    4.00
  12   0   6   31.30    5.80
  12   0   6   17.30    3.80
 -12   0  -6   18.60    4.50
  12   0   6   21.50    3.90
 -12   0  -6   21.70    4.10
 -14   0  -6  115.79   13.20
  14   0   6   97.89   13.90
 -14   0  -6  122.39   14.30
  14   0   6  109.79   17.30
  14   0   6  103.59   13.70
  14   0   6  111.59   14.10
 -14   0  -6  111.39   14.90
 -14   0  -6  121.49   14.00
  16   0   6    4.90    1.90
 -16   0  -6    7.40    1.50
  16   0   6    2.60    2.00
  16   0   6    6.60    2.00
 -16   0  -6    4.70    1.90
 -16   0  -6    6.70    2.30
 -16   0  -6    8.70    3.10
 -16   0  -6    3.80    1.80
  16   0   6    2.30    2.30
  18   0   6    6.60    2.30
  18   0   6    9.60    3.80
  18   0   6    4.00    1.80
 -18   0  -6    5.10    2.20
 -18   0  -6    4.90    2.00
 -18   0  -6    1.30    0.90
  18   0   6    6.00    2.40
 -18   0  -6    3.50    1.80
 -20   0  -6  134.19   17.30
 -20   0  -6  141.89   16.50
  20   0   6  125.79   17.40
  20   0   6  121.99   17.40
 -20   0  -6  136.79   17.50
 -20   0  -6  144.39   18.80
 -20   0  -6  155.88   18.00
  20   0   6  159.18   20.70
  22   0   6   31.90    6.60
 -22   0  -6   51.69    8.00
 -22   0  -6   29.40    6.10
 -22   0  -6   42.10    7.00
  22   0   6   32.90    5.90
  22   0   6   45.10    7.20
 -22   0  -6   26.20    7.00
 -22   0  -6   37.10    5.00
  24   0   6    0.70    1.40
 -24   0  -6    2.40    2.20
  24   0   6    3.10    2.30
 -24   0  -6    6.70    3.30
 -24   0  -6    5.70    2.60
 -24   0  -6    9.40    2.80
  24   0   6    4.40    2.90
  24   0   6    3.40    1.80
 -26   0  -6    3.00    2.20
 -26   0  -6    4.40    3.50
  26   0   6   -1.20    1.10
 -26   0  -6    2.40    2.50
  26   0   6   -1.10    2.00
  26   0   6    1.20    1.40
 -26   0  -6    3.90    2.30
 -28   0  -6   70.79   11.20
  28   0   6   42.10   11.50
  28   0   6   46.80    8.00
 -28   0  -6   55.69   10.30
 -28   0  -6   59.29    9.20
 -28   0  -6   62.59   15.40
  28   0   6   46.10    9.50
  37  -1  -6    1.60    2.40
  37  -1  -6    0.00    2.20
 -37  -1   6    2.30    1.90
  37  -1  -6    2.50    2.20
 -37  -1   6    4.90    3.40
 -37   1   6    2.90    2.20
  37   1  -6    3.00    2.80
  37   1  -6    0.60    2.40
 -35  -1   6   18.90    5.40
  35  -1  -6    6.90    3.70
  35  -1  -6   12.90    4.40
 -35  -1   6   16.60    4.80
  35  -1  -6   35.20    7.50
 -35  -1   6   15.90    4.30
  35  -1  -6   19.80    5.40
  35   1  -6    7.60    4.10
  35   1  -6   23.40    5.60
  35   1  -6   20.30    5.30
 -35   1   6   17.70    4.50
  33  -1  -6    0.90    2.80
  33  -1  -6    2.00    2.20
 -33  -1   6   -1.00    1.60
  33  -1  -6   -0.10    1.80
  33  -1  -6    0.90    1.90
  33   1  -6    5.20    3.00
  33   1  -6    1.20    2.10
  33   1  -6   -1.30    1.80
 -33   1   6    0.10    1.90
 -33   1   6    4.20    2.30
 -33   1   6    0.20    1.50
  31  -1  -6   20.90    5.40
  31  -1  -6   28.30    6.50
 -31  -1   6   18.60    4.70
 -31  -1   6   16.00    4.60
  31  -1  -6   13.70    4.60
  31  -1  -6   12.40    4.20
  31   1  -6   18.90    4.70
 -31   1   6   23.50    5.00
  31   1  -6   16.50    4.90
 -31   1   6   26.30    5.10
  31   1  -6   24.00    5.10
 -29  -1   6    6.60    3.00
  29  -1  -6    7.30    3.20
 -29  -1   6    8.00    3.00
 -29  -1   6    6.50    2.50
  29  -1  -6    5.30    2.80
  29  -1  -6    7.10    3.50
  29  -1  -6    4.00    2.60
 -29   1   6    7.90    2.80
  29   1  -6    3.90    2.30
  29   1  -6    1.90    2.20
 -29   1   6    3.30    1.70
 -29   1   6    8.00    2.70
  29   1  -6    6.80    2.80
  29   1  -6    8.60    2.80
 -29   1   6    5.30    2.40
 -27  -1   6   44.70    9.00
  27  -1  -6   45.80    9.00
  27  -1  -6   51.59    9.40
 -27  -1   6   39.10    8.10
  27  -1  -6   71.59   10.80
 -27  -1   6   47.10    9.50
  27  -1  -6   52.89   12.10
  27   1  -6   77.39    8.80
 -27   1   6   56.89    8.50
 -27   1   6   60.09    8.30
  27   1  -6   70.19    9.10
 -27   1   6   48.30    7.80
  27   1  -6   73.09    8.70
 -27   1   6   44.90    9.40
  27   1  -6   50.39    9.10
  25  -1  -6  136.69   18.30
 -25  -1   6  131.19   17.60
  25  -1  -6  119.29   17.60
 -25  -1   6  116.09   17.70
  25  -1  -6  160.58   16.50
  25  -1  -6  142.49   18.00
  25   1  -6  140.99   17.90
  25   1  -6  143.59   17.40
 -25   1   6  145.89   17.50
 -25   1   6  120.59   16.80
 -25   1   6  142.69   17.20
  25   1  -6  152.98   18.30
  23  -1  -6   11.20    3.70
  23  -1  -6   21.00    4.80
  23  -1  -6   18.30    2.90
 -23  -1   6   12.40    3.50
 -23  -1   6   12.40    3.40
  23  -1  -6   20.00    4.50
  23  -1  -6   14.30    3.90
 -23  -1   6   15.70    4.20
 -23   1   6   17.00    3.80
  23   1  -6   14.00    3.60
  23   1  -6   25.10    4.40
 -23   1   6   13.10    3.10
  23   1  -6   22.40    4.00
  23   1  -6   20.70    4.30
 -23   1   6   18.00    3.40
 -23   1   6   21.50    4.10
 -21  -1   6    9.40    2.80
  21  -1  -6   10.60    3.10
 -21  -1   6   13.40    3.70
  21  -1  -6    8.00    1.90
  21  -1  -6   15.50    3.70
  21  -1  -6    7.70    3.20
  21  -1  -6   13.00    3.40
 -21   1   6    9.10    2.30
  21   1  -6   14.90    3.20
 -21   1   6    9.20    2.40
  21   1  -6   18.00    3.40
  21   1  -6   14.30    3.10
 -21   1   6   14.00    3.00
  21   1  -6    6.30    2.50
 -19  -1   6    4.00    1.80
  19  -1  -6    8.50    2.50
  19  -1  -6    5.50    2.10
  19  -1  -6    8.00    1.70
  19  -1  -6    5.70    2.50
 -19  -1   6   10.00    3.00
 -19  -1   6    5.70    2.00
  19  -1  -6    3.10    2.00
 -19   1   6    7.60    2.10
 -19   1   6    9.60    2.50
  19   1  -6    9.60    2.40
  19   1  -6    9.90    2.40
  19   1  -6   10.70    2.70
 -19   1   6    4.00    1.50
  19   1  -6    7.30    2.20
 -19   1   6    6.70    1.80
  17  -1  -6   68.49   11.10
  17  -1  -6   77.39    9.80
 -17  -1   6   66.19   11.20
  17  -1  -6   73.89   10.50
 -17  -1   6   65.79   10.10
 -17  -1   6   72.09   10.20
  17  -1  -6   69.59   10.40
 -17   1   6   78.49   10.00
  17   1  -6  100.89   10.50
  17   1  -6   80.19   10.40
 -17   1   6  104.09   10.60
  17   1  -6   99.49   10.50
  17   1  -6   77.89   10.30
 -17   1   6   82.99    9.90
  15  -1  -6   14.70    3.30
  15  -1  -6    9.80    2.30
 -15  -1   6   12.60    2.70
  15  -1  -6   11.20    3.00
  15  -1  -6    8.70    2.70
 -15  -1   6    9.70    2.60
 -15  -1   6   11.10    3.00
  15   1  -6   19.20    3.20
  15   1  -6   13.10    3.00
 -15   1   6   12.70    2.30
  15   1  -6   15.70    2.90
 -15   1   6   17.30    2.80
 -15   1   6   15.50    3.10
  15   1  -6   11.50    2.70
  13  -1  -6  198.68   26.00
  13  -1  -6  198.98   25.40
 -13  -1   6  207.18   26.10
  13  -1  -6  214.88   25.90
  13  -1  -6  212.58   25.90
  13   1  -6  228.08   25.60
 -13   1   6  211.08   25.10
  13   1  -6  207.28   25.50
 -13   1   6  244.28   25.80
  13   1  -6  244.58   25.80
  13   1  -6  218.98   25.90
 -11  -1   6   53.79    9.20
  11  -1  -6   65.79    9.50
  11  -1  -6   76.79    8.80
  11  -1  -6   59.29    8.60
  11  -1  -6   63.29    8.40
  11   1  -6   72.49    8.90
 -11   1   6   83.49    8.40
  11   1  -6   56.79    8.20
  11   1  -6   61.69    7.90
 -11   1   6   63.49    7.90
  11   1  -6   72.59    8.60
 -11   1   6   67.69    7.80
 -11   1   6   74.49    8.50
 -11   1   6   58.49    8.60
   9  -1  -6  433.06   52.49
   9  -1  -6  474.95   52.79
   9  -1  -6  453.75   52.29
  -9  -1   6  449.95   52.69
  -9   1   6  485.65   52.69
   9   1  -6  410.96   52.09
   9   1  -6  478.55   52.69
  -7  -1   6  164.48   19.10
   7  -1  -6  144.29   18.90
   7  -1  -6  138.89   18.60
   7   1  -6  155.38   18.90
  -7   1   6  139.09   18.40
  -7   1   6  161.18   18.10
   7   1  -6  144.59   18.10
   7   1  -6  167.68   18.20
  -7   1   6  185.28   18.40
   7   1  -6  148.19   18.40
  -7   1   6  172.18   19.00
   5  -1  -6   50.29    7.90
   5  -1  -6   53.49    7.30
   5  -1  -6   49.60    6.80
   5  -1  -6   50.59    7.10
   5   1  -6   65.19    6.90
   5   1  -6   48.90    6.90
  -5   1   6   64.09    6.80
   5   1  -6   51.39    6.80
  -5   1   6   59.39    7.50
   5   1  -6   66.29    7.70
  -5   1   6   55.49    6.70
   5   1  -6   44.90    6.80
  -5   1   6   48.80    6.70
   3  -1  -6  189.68   25.80
   3  -1  -6  236.38   26.70
   3  -1  -6  244.38   27.10
  -3   1   6  241.68   25.80
   3   1  -6  228.18   26.10
   3   1  -6  216.88   25.90
  -3   1   6  224.58   25.80
   3   1  -6  219.48   26.00
  -3   1   6  212.28   25.80
  -3   1   6  258.77   26.70
   3   1  -6  201.78   26.50
   1  -1  -6  227.98   30.20
   1  -1  -6  252.47   28.90
   1  -1  -6  297.07   30.30
  -1  -1   6  264.87   29.60
  -1   1   6  273.57   30.00
  -1   1   6  230.68   29.20
  -1   1   6  264.27   29.20
   1   1  -6  239.68   29.10
   1   1  -6  262.17   29.40
   1   1  -6  224.98   29.30
   1   1  -6  218.88   29.80
   1   1  -6  250.27   29.30
  -1   1   6  275.87   29.10
  -1  -1  -6  410.06   55.19
   1  -1   6  491.75   55.09
  -1   1  -6  501.75   54.79
   1   1   6  525.05   55.39
   1   1   6  420.36   54.69
  -1   1  -6  507.95   54.39
   3  -1   6   32.70    5.10
  -3  -1  -6   35.40    4.90
  -3  -1  -6   28.60    4.50
   3  -1   6   43.50    6.00
   3  -1   6   33.70    4.90
  -3  -1  -6   31.50    5.80
  -3  -1  -6   37.00    5.90
  -3   1  -6   35.70    5.00
  -3   1  -6   33.40    4.10
   3   1   6   24.70    5.20
   3   1   6   29.20    5.10
   3   1   6   31.30    5.90
  -3   1  -6   28.70    4.90
  -3   1  -6   31.80    5.10
   3   1   6   34.90    4.40
  -5  -1  -6   20.90    4.60
  -5  -1  -6   22.20    4.30
   5  -1   6   21.90    4.00
   5  -1   6   33.10    5.10
  -5  -1  -6   31.10    4.10
  -5  -1  -6   28.10    5.40
  -5   1  -6   29.30    4.20
  -5   1  -6   24.20    3.10
  -5   1  -6   22.40    3.90
   5   1   6   19.70    4.80
   5   1   6   29.00    3.70
  -5   1  -6   30.60    4.50
   5   1   6   24.50    4.70
  -5   1  -6   22.20    4.30
  -7  -1  -6   47.40    8.00
   7  -1   6   44.80    7.90
  -7  -1  -6   54.89    7.30
  -7  -1  -6   49.00    6.90
   7  -1   6   60.99    7.20
   7  -1   6   44.20    6.70
  -7  -1  -6   48.50    8.40
  -7   1  -6   50.49    7.10
  -7   1  -6   55.39    7.00
   7   1   6   74.99    9.80
  -7   1  -6   66.69    7.20
   7   1   6   49.99    8.30
  -7   1  -6   62.09    7.30
  -7   1  -6   46.50    7.80
   9  -1   6    5.20    1.60
  -9  -1  -6    4.70    2.20
   9  -1   6    5.80    2.20
  -9  -1  -6    3.00    1.40
  -9  -1  -6    2.80    1.50
   9  -1   6    2.80    1.40
  -9  -1  -6    4.60    2.20
  -9   1  -6    3.70    1.50
  -9   1  -6    3.90    1.40
   9   1   6    5.00    1.50
   9   1   6    3.00    2.10
  -9   1  -6    2.80    1.60
  -9   1  -6    5.00    1.60
  -9   1  -6    7.90    2.00
   9   1   6    3.90    2.10
 -11  -1  -6    4.30    1.70
  11  -1   6    5.90    1.80
  11  -1   6    3.60    0.80
 -11  -1  -6    4.30    1.70
  11  -1   6    2.30    1.40
 -11  -1  -6    9.10    2.70
  11  -1   6    4.90    2.50
 -11  -1  -6    4.20    2.30
 -11   1  -6    3.00    1.30
 -11   1  -6    4.80    1.90
  11   1   6    2.00    1.90
 -11   1  -6    1.30    1.20
 -11   1  -6    2.50    1.80
  11   1   6    2.70    2.00
  11   1   6    3.20    1.40
 -11   1  -6    3.60    1.60
  13  -1   6   59.39    8.10
 -13  -1  -6   55.49    8.00
 -13  -1  -6   74.19   10.20
  13  -1   6   57.09    6.80
 -13  -1  -6   71.49    8.00
  13  -1   6   51.69    9.00
  13  -1   6   45.40    7.50
 -13   1  -6   63.69    7.60
  13   1   6   48.30    6.60
 -13   1  -6   69.39    9.60
 -13   1  -6   55.39    8.30
  13   1   6   66.59    9.70
  15  -1   6   25.70    6.00
 -15  -1  -6   30.50    6.40
  15  -1   6   33.20    5.90
  15  -1   6   33.80    4.30
  15  -1   6   37.50    5.60
 -15   1  -6   44.80    6.20
  15   1   6   27.00    6.40
 -15   1  -6   31.80    5.10
  15   1   6   23.40    4.20
 -15   1  -6   25.90    5.90
 -15   1  -6   50.69    6.40
  15   1   6   34.40    6.30
  15   1   6   32.50    5.50
  17  -1   6  122.59   14.30
  17  -1   6   96.99   16.20
 -17  -1  -6  116.09   14.50
  17  -1   6  118.49   14.50
 -17  -1  -6   98.09   14.70
  17  -1   6  104.79   14.60
  17   1   6  139.69   14.90
  17   1   6   99.49   16.50
 -17   1  -6   99.79   15.90
  17   1   6  124.39   15.40
 -17   1  -6  119.19   14.00
 -17   1  -6  103.09   14.90
  17   1   6  115.19   13.50
  19  -1   6    5.90    2.00
 -19  -1  -6    5.50    3.20
  19  -1   6    8.50    2.10
 -19  -1  -6   10.40    3.40
 -19  -1  -6    7.30    2.40
  19  -1   6    3.30    2.10
 -19  -1  -6    6.40    2.50
  19  -1   6    9.50    3.90
  19   1   6    4.60    2.00
  19   1   6    9.40    2.80
 -19   1  -6   -0.10    1.90
 -19   1  -6    6.30    2.00
  19   1   6    3.60    2.40
 -19   1  -6    3.80    2.20
  19   1   6    6.20    1.80
 -19   1  -6    9.20    3.00
 -21  -1  -6    8.40    2.70
 -21  -1  -6   12.70    4.60
  21  -1   6    8.20    3.30
 -21  -1  -6   13.70    4.10
  21  -1   6   13.70    3.60
 -21  -1  -6    9.90    3.40
  21  -1   6   16.10    3.00
  21   1   6   10.70    3.80
 -21   1  -6   18.10    4.10
  21   1   6    3.10    3.00
 -21   1  -6   14.50    3.00
  21   1   6   10.70    3.00
 -21   1  -6    9.60    3.70
  21   1   6   12.80    3.50
 -21   1  -6   12.70    3.70
  23  -1   6   30.80    6.10
 -23  -1  -6   39.30    8.00
 -23  -1  -6   44.60    7.10
 -23  -1  -6   35.60    8.40
  23  -1   6   27.60    6.90
 -23  -1  -6   31.30    6.80
  23  -1   6   45.20    8.90
  23   1   6   39.30    8.80
  23   1   6   45.90    6.90
 -23   1  -6   55.09    8.20
  23   1   6   44.50    8.40
 -23   1  -6   34.00    7.90
 -23   1  -6   40.30    6.10
 -23   1  -6   32.60    6.80
  23   1   6   43.10    7.40
 -25  -1  -6   17.20    5.40
 -25  -1  -6   22.50    6.50
 -25  -1  -6   19.40    8.00
  25  -1   6   12.50    4.60
  25  -1   6   24.20    6.40
  25  -1   6   20.00    4.20
 -25  -1  -6   22.80    4.70
 -25   1  -6   25.70    5.30
 -25   1  -6   18.10    4.90
  25   1   6   15.20    5.80
  25   1   6   32.90    6.90
  25   1   6   19.20    4.90
 -25   1  -6   14.40    4.40
 -25   1  -6   29.80    6.70
  25   1   6   26.70    4.90
  27  -1   6   12.90    3.10
 -27  -1  -6    8.70    3.70
 -27  -1  -6    8.70    3.10
 -27  -1  -6   12.70    4.00
 -27  -1  -6    8.20    4.10
  27  -1   6   11.40    5.10
  27  -1   6    6.90    3.50
  27   1   6    9.10    3.40
 -27   1  -6    8.90    3.60
 -27   1  -6    1.20    2.60
  27   1   6    4.60    3.40
 -27   1  -6   17.40    4.70
 -27   1  -6    9.40    3.50
  27   1   6   15.60    3.60
 -29  -1  -6   16.80    6.20
  29  -1   6    7.60    4.10
 -29  -1  -6    5.30    2.80
  29  -1   6   10.80    3.40
 -29   1  -6   11.80    4.40
  29   1   6    7.70    2.90
  29   1   6   10.10    3.70
 -29   1  -6    6.90    5.20
 -34  -2   6    4.40    3.00
  34  -2  -6    0.90    1.40
 -34  -2   6    0.20    1.70
  34   2  -6   -1.70    1.40
  34   2  -6    0.70    2.00
 -34   2   6    0.20    1.90
  34   2  -6   -1.10    1.50
  32  -2  -6    5.00    3.40
  32  -2  -6    6.50    3.80
  32  -2  -6    7.40    3.30
  32  -2  -6   14.90    5.00
 -32  -2   6   10.60    4.40
  32   2  -6   16.40    4.20
  32   2  -6    7.50    3.50
 -32   2   6   13.60    4.10
 -32   2   6    9.30    3.60
 -32   2   6   11.40    3.30
  32   2  -6   14.90    4.00
  32   2  -6   14.50    4.40
  30  -2  -6   36.20    8.50
  30  -2  -6   27.30    7.60
 -30  -2   6   26.40    7.70
  30  -2  -6   37.30    7.80
 -30  -2   6   46.00    8.50
  30   2  -6   64.79    9.10
 -30   2   6   58.89    7.80
  30   2  -6   62.09    8.60
 -30   2   6   37.30    7.20
  30   2  -6   51.89    8.30
  28  -2  -6   32.60    7.70
 -28  -2   6   25.70    6.80
  28  -2  -6   33.80    7.10
  28  -2  -6   40.50    8.30
  28  -2  -6   40.80    6.10
  28   2  -6   46.40    7.30
  28   2  -6   30.60    7.30
 -28   2   6   37.50    7.00
  28   2  -6   56.39    8.20
 -28   2   6   49.10    7.40
  26  -2  -6   45.10    7.00
  26  -2  -6   38.20    8.60
  26  -2  -6   44.50    8.70
 -26  -2   6   27.00    7.60
  26  -2  -6   42.70    8.20
 -26  -2   6   51.89    5.70
 -26  -2   6   31.20    7.60
  26   2  -6   61.89    8.60
 -26   2   6   36.40    7.20
  26   2  -6   61.69    9.00
 -26   2   6   63.69    7.90
 -26   2   6   48.80    7.20
  26   2  -6   62.39    9.00
  26   2  -6   31.00    7.00
 -24  -2   6   80.09   13.00
  24  -2  -6  100.99   14.40
  24  -2  -6   99.69   12.50
  24  -2  -6  101.69   14.90
  24  -2  -6   86.99   14.70
 -24  -2   6   87.59   14.60
  24   2  -6  132.39   13.50
 -24   2   6   83.59   12.70
  24   2  -6  108.39   13.00
 -24   2   6   95.09   12.30
  24   2  -6  120.29   14.30
  22  -2  -6  323.97   42.00
 -22  -2   6  313.57   41.60
  22  -2  -6  351.26   41.50
  22  -2  -6  289.97   41.50
  22  -2  -6  319.47   40.50
 -22   2   6  386.66   41.30
  22   2  -6  401.36   41.30
 -22   2   6  365.56   40.30
 -22   2   6  296.77   40.70
  22   2  -6  333.97   40.60
  22   2  -6  364.46   41.40
  22   2  -6  399.06   41.50
 -20  -2   6  185.48   26.40
  20  -2  -6  211.48   25.60
  20  -2  -6  183.78   26.20
 -20  -2   6  180.58   25.90
  20  -2  -6  210.38   26.40
 -20   2   6  231.38   26.10
  20   2  -6  217.38   25.50
  20   2  -6  228.48   26.40
  20   2  -6  246.98   26.10
 -20   2   6  232.28   25.10
  20   2  -6  249.38   26.40
 -20   2   6  179.58   25.70
  18  -2  -6  201.08   25.30
 -18  -2   6  202.18   24.00
  18  -2  -6  189.88   25.50
  18  -2  -6  209.38   24.80
  18  -2  -6  174.48   25.10
 -18  -2   6  168.88   25.30
 -18  -2   6  186.88   24.90
  18   2  -6  241.88   25.10
 -18   2   6  201.78   24.90
  18   2  -6  204.88   24.40
  18   2  -6  205.98   25.10
 -18   2   6  233.58   24.10
  18   2  -6  245.18   25.60
 -16  -2   6   53.79    7.40
  16  -2  -6   49.90    9.30
 -16  -2   6   52.09    8.10
  16  -2  -6   59.99    8.90
  16  -2  -6   41.20    8.80
  16  -2  -6   76.59   10.20
 -16  -2   6   59.69    9.90
 -16   2   6   60.99    9.00
  16   2  -6   61.39    8.30
  16   2  -6   68.79    8.60
 -16   2   6   66.89    8.40
 -16   2   6   67.09    7.40
  16   2  -6   55.59    7.60
  16   2  -6   69.39    9.80
 -16   2   6   64.99    9.00
 -14  -2   6   41.20    7.20
  14  -2  -6   30.30    6.30
  14  -2  -6   38.90    7.00
 -14  -2   6   37.80    6.00
  14  -2  -6   37.50    6.80
 -14  -2   6   33.00    4.90
  14  -2  -6   39.30    6.50
 -14   2   6   48.70    6.00
  14   2  -6   36.60    4.90
  14   2  -6   34.10    6.40
  14   2  -6   28.90    5.80
  14   2  -6   39.60    6.50
 -14   2   6   33.30    6.40
 -14   2   6   42.30    6.40
 -14   2   6   39.00    4.50
 -12  -2   6  123.29   14.70
  12  -2  -6  105.89   15.70
 -12  -2   6  118.99   16.00
  12  -2  -6  135.09   16.00
  12  -2  -6  108.59   15.30
  12  -2  -6  108.39   15.40
  12   2  -6  119.39   14.30
 -12   2   6  127.49   15.70
  12   2  -6  113.99   15.20
 -12   2   6  134.99   15.50
  12   2  -6  137.09   15.70
 -12   2   6  139.69   15.50
 -12   2   6  122.89   14.50
  12   2  -6  120.69   14.90
  12   2  -6  132.49   16.00
 -12   2   6  126.19   16.00
  10  -2  -6   14.10    3.40
  10  -2  -6   11.20    3.20
 -10  -2   6   12.70    3.70
  10  -2  -6   17.00    4.20
 -10  -2   6   20.10    3.10
  10  -2  -6   14.50    3.90
 -10   2   6   23.80    4.40
  10   2  -6   15.70    2.00
  10   2  -6   12.80    3.70
 -10   2   6   14.80    2.40
  10   2  -6   16.40    3.60
 -10   2   6   15.00    3.70
  10   2  -6   17.60    2.10
  10   2  -6   17.50    3.50
 -10   2   6   18.00    3.50
 -10   2   6   15.70    3.50
   8  -2  -6   31.80    6.00
  -8  -2   6   36.90    6.80
   8  -2  -6   44.80    7.00
   8  -2  -6   38.10    6.40
  -8  -2   6   37.70    5.50
   8  -2  -6   33.60    6.60
  -8   2   6   28.60    6.00
  -8   2   6   39.40    4.50
  -8   2   6   42.90    6.10
   8   2  -6   37.60    6.20
  -8   2   6   37.80    6.20
   8   2  -6   35.50    6.60
   8   2  -6   37.70    5.80
  -8   2   6   33.10    6.30
   6  -2  -6   11.90    3.20
   6  -2  -6    7.10    2.30
   6  -2  -6    8.10    2.60
   6  -2  -6   10.00    2.50
  -6  -2   6    3.90    2.30
  -6  -2   6    4.10    1.50
  -6   2   6    8.00    2.40
  -6   2   6    5.50    2.00
  -6   2   6    5.40    1.10
   6   2  -6    7.20    2.70
  -6   2   6    7.30    2.50
  -6   2   6    6.20    2.40
   6   2  -6    9.10    2.20
  -4  -2   6   15.30    2.80
   4  -2  -6   14.70    3.70
   4  -2  -6   12.50    3.40
   4  -2  -6   10.50    3.10
   4  -2  -6   11.30    2.10
  -4   2   6   17.10    3.80
   4   2  -6   17.30    4.00
  -4   2   6    8.90    2.70
  -4   2   6    9.40    2.90
  -4   2   6   10.90    2.60
   4   2  -6   10.40    2.70
   4   2  -6   12.10    1.70
  -4   2   6   15.30    2.00
   2  -2  -6   18.10    4.40
  -2  -2   6   24.40    3.60
   2  -2  -6   11.70    3.60
  -2  -2   6   18.60    2.80
   2  -2  -6    8.70    3.40
   2  -2  -6   20.60    3.00
   2   2  -6   15.00    2.40
   2   2  -6   19.10    4.30
   2   2  -6   16.70    3.40
  -2   2   6   15.70    3.70
  -2   2   6   15.10    2.40
  -2   2   6   15.50    3.00
  -2   2   6   12.40    3.70
  -2   2   6   16.60    3.70
   0  -2  -6  133.19   18.30
   0  -2  -6  127.09   19.20
   0  -2  -6  171.58   19.90
   0  -2  -6  171.68   19.90
   0  -2   6  185.58   18.80
   0   2  -6  148.89   18.60
   0   2   6  127.79   19.00
   0   2  -6  177.58   18.30
   0   2   6  178.68   19.70
   0   2   6  163.18   19.10
   0   2  -6  170.68   18.30
   0   2  -6  130.79   18.70
   0   2  -6  140.49   19.40
   0   2   6  163.88   18.40
   0   2  -6  152.98   18.90
   2  -2   6  165.68   19.20
  -2  -2  -6  146.99   19.00
  -2  -2  -6  181.88   20.60
   2  -2   6  177.08   19.40
  -2  -2  -6  158.28   20.30
   2   2   6  158.48   19.60
  -2   2  -6  167.88   19.40
  -2   2  -6  148.39   19.50
  -2   2  -6  149.09   19.50
   2   2   6  147.19   18.90
   2   2   6  141.39   19.80
  -2   2  -6  168.48   18.70
  -2   2  -6  171.68   19.10
   2   2   6  178.68   20.40
  -2   2  -6  163.38   20.30
  -4  -2  -6  479.05   51.29
   4  -2   6  502.15   50.19
  -4  -2  -6  451.55   51.09
  -4  -2  -6  374.26   49.70
  -4  -2  -6  395.86   50.69
   4  -2   6  423.76   49.99
  -4   2  -6  472.25   50.09
  -4   2  -6  422.16   50.29
   4   2   6  409.86   50.79
   4   2   6  387.26   49.50
  -4   2  -6  446.26   49.90
   4   2   6  442.96   50.29
  -6  -2  -6  108.09   14.00
   6  -2   6  134.79   14.40
  -6  -2  -6  113.09   15.10
   6  -2   6  102.39   14.20
  -6  -2  -6  120.19   15.30
   6   2   6  116.79   15.10
  -6   2  -6  124.19   14.10
   6   2   6  101.89   13.70
  -6   2  -6  108.89   14.40
  -6   2  -6   92.09   14.20
   6   2   6  136.09   14.60
  -6   2  -6  121.89   14.20
   8  -2   6   47.00    6.70
   8  -2   6   30.90    6.40
  -8  -2  -6   31.50    7.00
  -8  -2  -6   48.20    8.30
  -8  -2  -6   43.40    6.60
  -8  -2  -6   51.89    8.50
   8   2   6   46.80    7.10
  -8   2  -6   47.70    7.30
   8   2   6   44.00    8.10
   8   2   6   34.10    7.40
  -8   2  -6   44.60    6.90
  -8   2  -6   46.60    7.50
  -8   2  -6   53.89    7.70
   8   2   6   45.40    5.40
  -8   2  -6   36.10    6.20
 -10  -2  -6    4.40    2.00
 -10  -2  -6    5.10    2.90
  10  -2   6    8.60    2.70
 -10  -2  -6    1.50    1.90
 -10  -2  -6    6.90    2.70
  10  -2   6    3.30    1.60
  10  -2   6    3.30    1.70
 -10   2  -6    3.40    1.70
  10   2   6    3.80    1.00
 -10   2  -6    6.10    2.40
  10   2   6    6.40    2.90
  10   2   6    5.10    2.10
  10   2   6    1.90    2.30
 -10   2  -6    5.00    1.70
 -10   2  -6    4.10    2.20
 -10   2  -6    2.50    1.80
 -12  -2  -6   30.10    6.50
 -12  -2  -6   22.20    5.80
 -12  -2  -6   23.80    5.30
 -12  -2  -6   17.00    5.60
  12  -2   6   23.50    5.30
  12  -2   6   33.60    6.50
  12  -2   6   37.10    5.80
 -12   2  -6   39.00    6.40
 -12   2  -6   28.30    5.00
  12   2   6   43.70    6.30
 -12   2  -6   28.00    5.60
 -12   2  -6   36.40    6.30
  12   2   6   35.00    8.00
 -12   2  -6   37.10    6.20
  12   2   6   39.20    4.20
  12   2   6   34.00    7.10
  14  -2   6   42.00    6.70
 -14  -2  -6   35.10    7.30
 -14  -2  -6   39.80    6.80
  14  -2   6   31.90    6.50
  14  -2   6   51.79    8.80
 -14  -2  -6   50.99    8.40
 -14  -2  -6   28.40    6.70
 -14   2  -6   34.00    5.90
 -14   2  -6   25.60    6.30
  14   2   6   48.00    5.10
  14   2   6   31.20    7.60
  14   2   6   42.30    8.30
 -14   2  -6   47.40    7.40
 -14   2  -6   32.80    6.50
  16  -2   6   62.99   11.50
 -16  -2  -6   86.09   12.90
  16  -2   6   61.99   11.10
 -16  -2  -6   62.19   10.80
 -16  -2  -6   66.69   12.00
 -16   2  -6   84.89   10.00
  16   2   6   83.29    9.30
 -16   2  -6   70.69   11.50
  16   2   6   59.89   11.80
 -16   2  -6   94.19   11.00
  16   2   6   82.69   13.00
 -16   2  -6   71.79   11.20
 -16   2  -6   70.09   11.40
 -18  -2  -6   20.00    4.70
  18  -2   6   24.00    5.90
  18  -2   6   11.50    4.10
 -18  -2  -6   21.40    5.90
 -18  -2  -6   17.30    5.10
  18   2   6   22.80    5.90
 -18   2  -6   19.40    4.70
  18   2   6   29.40    6.70
  18   2   6   26.70    3.70
 -18   2  -6   28.20    5.40
 -18   2  -6   32.20    6.00
 -18   2  -6   18.70    4.90
  18   2   6   22.40    4.80
 -20  -2  -6   42.50    8.00
  20  -2   6   39.00    8.00
 -20  -2  -6   52.99    9.70
 -20  -2  -6   37.90    8.70
  20   2   6   60.09   10.60
 -20   2  -6   55.99    9.30
 -20   2  -6   48.60    8.00
[truncated: 322,726 more chars]
