# Supplementary material for: Peri-Substituted Acyl Pyrrolyl Naphthalenes: Synthesis, Reactions and Photophysical Properties
Source: Molecules. 2025 Mar 24;30(7):1429. doi: 10.3390/molecules30071429 (PMC11990698; doi:10.3390/molecules30071429)
Supplement: Supplementary file 1 [file molecules-30-01429-s001.zip › CIF for Compound 7.cif]

 data_publication_text
_publ_contact_author_name        'Robert D. Pike'
_publ_contact_author_address     
;Department of Chemistry
College of William and Mary
P. O. Box 8795
Williamsburg, VA 23187-8795
;

_publ_contact_author_email       rdpike@wm.edu
_publ_contact_author_phone       757-221-2555
_publ_contact_author_fax         757-221-2715
loop_
_publ_author_name
_publ_author_address
'Christopher Abelt'
;Department of Chemistry
College of William and Mary
P. O. Box 8795
Williamsburg, VA 23187-8795
;
'Junkai Zhao'
;Department of Chemistry
College of William and Mary
P. O. Box 8795
Williamsburg, VA 23187-8795
;
'Robert D. Pike'
;Department of Chemistry
College of William and Mary
P. O. Box 8795
Williamsburg, VA 23187-8795
; 
_publ_requested_journal        
;
Molecules
;
_publ_section_title            
;
Peri-Substituted Acyl Pyrrolyl Naphthalenes:  
Synthesis, Reactions and Photophyical Properties
; 

data_mo_CJA006_0m_a
 
_audit_creation_method            'SHELXL-2018/3'
_shelx_SHELXL_version_number      '2018/3'
_chemical_name_systematic         ?
_chemical_name_common             ?
_chemical_melting_point           ?
_chemical_formula_moiety          
 'C21 H17 N O' 
_chemical_formula_sum
 'C21 H17 N O' 
_chemical_formula_weight          299.36

loop_
 _atom_type_symbol
 _atom_type_description
 _atom_type_scat_dispersion_real
 _atom_type_scat_dispersion_imag
 _atom_type_scat_source
 'C'  'C'   0.0033   0.0016
 'International Tables Vol C Tables 4.2.6.8 and 6.1.1.4'
 'H'  'H'   0.0000   0.0000
 'International Tables Vol C Tables 4.2.6.8 and 6.1.1.4'
 'N'  'N'   0.0061   0.0033
 'International Tables Vol C Tables 4.2.6.8 and 6.1.1.4'
 'O'  'O'   0.0106   0.0060
 'International Tables Vol C Tables 4.2.6.8 and 6.1.1.4'
 
_space_group_crystal_system       triclinic
_space_group_IT_number            2
_space_group_name_H-M_alt         'P -1'
_space_group_name_Hall            '-P 1'
 
_shelx_space_group_comment
;
The symmetry employed for this shelxl refinement is uniquely defined
by the following loop, which should always be used as a source of
symmetry information in preference to the above space-group names.
They are only intended as comments.
;
 
loop_
 _space_group_symop_operation_xyz
 'x, y, z'
 '-x, -y, -z'
 
_cell_length_a                    8.5180(8)
_cell_length_b                    10.0713(11)
_cell_length_c                    10.1653(11)
_cell_angle_alpha                 62.330(4)
_cell_angle_beta                  80.923(4)
_cell_angle_gamma                 85.320(4)
_cell_volume                      762.62(14)
_cell_formula_units_Z             2
_cell_measurement_temperature     100(2)
_cell_measurement_reflns_used      8922
_cell_measurement_theta_min        2.28
_cell_measurement_theta_max       25.65

_exptl_crystal_description       'prism'
_exptl_crystal_colour            'colourless'
_exptl_crystal_density_meas       ?
_exptl_crystal_density_method     ?
_exptl_crystal_density_diffrn     1.304          
_exptl_crystal_F_000              316
_exptl_transmission_factor_min    ?
_exptl_transmission_factor_max    ?
_exptl_crystal_size_max           0.100
_exptl_crystal_size_mid           0.050
_exptl_crystal_size_min           0.029
_exptl_absorpt_coefficient_mu     0.080
_shelx_estimated_absorpt_T_min    0.992
_shelx_estimated_absorpt_T_max    0.998
_exptl_absorpt_correction_type    'numerical'
_exptl_absorpt_correction_T_min   0.9350               
_exptl_absorpt_correction_T_max   0.9857
_exptl_absorpt_process_details    'SADABS (Sheldrick, 2004)'
_exptl_special_details 
; 
 ? 
;
_diffrn_ambient_temperature       100(2)
_diffrn_radiation_wavelength      0.71073
_diffrn_radiation_type            MoK\a
_diffrn_measurement_device              '\k--geometry diffractometer'
_diffrn_measurement_device_type         'Bruker D8 VENTURE'
_diffrn_measurement_method              '\f and \w scans'
_diffrn_radiation_monochromator         'multilayer mirror'
_diffrn_radiation_type                  'Mo K\a'
_diffrn_source_source                   'microfocus sealed tube'
_diffrn_source_type                     'Incoatec I\mS 3.0'
_diffrn_reflns_number             43967
_diffrn_reflns_av_unetI/netI      0.0333
_diffrn_reflns_av_R_equivalents   0.0825
_diffrn_reflns_limit_h_min        -10
_diffrn_reflns_limit_h_max        10
_diffrn_reflns_limit_k_min        -12
_diffrn_reflns_limit_k_max        12
_diffrn_reflns_limit_l_min        -12
_diffrn_reflns_limit_l_max        12
_diffrn_reflns_theta_min          2.283
_diffrn_reflns_theta_max          26.013
_diffrn_reflns_theta_full         25.242
_diffrn_measured_fraction_theta_max   0.999
_diffrn_measured_fraction_theta_full  0.999
_diffrn_reflns_Laue_measured_fraction_max    0.999
_diffrn_reflns_Laue_measured_fraction_full   0.999
_diffrn_reflns_point_group_measured_fraction_max   0.999
_diffrn_reflns_point_group_measured_fraction_full  0.999
_reflns_number_total              3004
_reflns_number_gt                 2492
_reflns_threshold_expression      'I > 2\s(I)'
_reflns_Friedel_coverage          0.000
_reflns_Friedel_fraction_max      .
_reflns_Friedel_fraction_full     .
 
_reflns_special_details
;
 Reflections were merged by SHELXL according to the crystal
 class for the calculation of statistics and refinement.
 
 _reflns_Friedel_fraction is defined as the number of unique
 Friedel pairs measured divided by the number that would be
 possible theoretically, ignoring centric projections and
 systematic absences.
;
 
_computing_data_collection        'APEX5 (Bruker AXS, 2023)'
_computing_cell_refinement        'SAINTPLUS (Bruker AXS, 2004)'
_computing_data_reduction         'SAINTPLUS'
_computing_structure_solution     'SHELXS97 (Sheldrick, 1997)'
_computing_structure_refinement   'SHELXL-2014/5 (Sheldrick, 2014)'
_computing_molecular_graphics     'SHELXLE (Hubschle, 2011)'
_computing_publication_material   'Mercury 2021.3.0 (CCDC, 2021)'
_refine_special_details
;
 ?
;
_refine_ls_structure_factor_coef  Fsqd
_refine_ls_matrix_type            full
_refine_ls_weighting_scheme       calc
_refine_ls_weighting_details
'w=1/[\s^2^(Fo^2^)+(0.1000P)^2^] where P=(Fo^2^+2Fc^2^)/3'
_atom_sites_solution_primary      ?
_atom_sites_solution_secondary    ?
_atom_sites_solution_hydrogens    geom
_refine_ls_hydrogen_treatment     constr
_refine_ls_extinction_method      none
_refine_ls_extinction_coef        .
_refine_ls_number_reflns          3004
_refine_ls_number_parameters      208
_refine_ls_number_restraints      0
_refine_ls_R_factor_all           0.0503
_refine_ls_R_factor_gt            0.0407
_refine_ls_wR_factor_ref          0.1454
_refine_ls_wR_factor_gt           0.1343
_refine_ls_goodness_of_fit_ref    1.145
_refine_ls_restrained_S_all       1.145
_refine_ls_shift/su_max           0.000
_refine_ls_shift/su_mean          0.000
 
loop_
 _atom_site_label
 _atom_site_type_symbol
 _atom_site_fract_x
 _atom_site_fract_y
 _atom_site_fract_z
 _atom_site_U_iso_or_equiv
 _atom_site_adp_type
 _atom_site_occupancy
 _atom_site_site_symmetry_order  
 _atom_site_calc_flag
 _atom_site_refinement_flags_posn
 _atom_site_refinement_flags_adp
 _atom_site_refinement_flags_occupancy
 _atom_site_disorder_assembly
 _atom_site_disorder_group
O1 O 0.61926(10) 0.61298(11) 0.39036(10) 0.0287(3) Uani 1 1 d . . . . .
H1 H 0.611471 0.549228 0.481147 0.034 Uiso 1 1 calc R U . . .
N1 N 0.81552(12) 0.23417(12) 0.47257(12) 0.0224(3) Uani 1 1 d . . . . .
C1 C 0.58808(14) 0.45812(14) 0.27012(14) 0.0214(3) Uani 1 1 d . . . . .
C2 C 0.46209(15) 0.53839(16) 0.19798(15) 0.0252(3) Uani 1 1 d . . . . .
H2 H 0.448935 0.640429 0.177620 0.030 Uiso 1 1 calc R U . . .
C3 C 0.35248(15) 0.47607(16) 0.15333(15) 0.0274(3) Uani 1 1 d . . . . .
H3 H 0.264195 0.533784 0.108400 0.033 Uiso 1 1 calc R U . . .
C4 C 0.37351(15) 0.33196(16) 0.17487(15) 0.0273(3) Uani 1 1 d . . . . .
H4 H 0.302707 0.291048 0.140019 0.033 Uiso 1 1 calc R U . . .
C5 C 0.52108(16) 0.09440(16) 0.26640(16) 0.0290(3) Uani 1 1 d . . . . .
H5 H 0.452622 0.058247 0.225112 0.035 Uiso 1 1 calc R U . . .
C6 C 0.63751(17) 0.00290(16) 0.34136(16) 0.0300(3) Uani 1 1 d . . . . .
H6 H 0.653215 -0.094690 0.348785 0.036 Uiso 1 1 calc R U . . .
C7 C 0.73416(16) 0.05446(15) 0.40759(15) 0.0265(3) Uani 1 1 d . . . . .
H7 H 0.812095 -0.010867 0.464227 0.032 Uiso 1 1 calc R U . . .
C8 C 0.71811(14) 0.19744(15) 0.39201(14) 0.0222(3) Uani 1 1 d . . . . .
C9 C 0.60543(14) 0.30215(14) 0.30513(14) 0.0210(3) Uani 1 1 d . . . . .
C10 C 0.49975(14) 0.24328(15) 0.24857(14) 0.0237(3) Uani 1 1 d . . . . .
C1' C 0.70370(14) 0.54768(15) 0.29956(14) 0.0215(3) Uani 1 1 d . . . . .
H1' H 0.788409 0.478499 0.354258 0.026 Uiso 1 1 calc R U . . .
C2' C 0.78093(14) 0.67340(14) 0.15458(14) 0.0204(3) Uani 1 1 d . . . . .
C3' C 0.91689(14) 0.64176(15) 0.07809(14) 0.0234(3) Uani 1 1 d . . . . .
H3' H 0.958249 0.542314 0.116131 0.028 Uiso 1 1 calc R U . . .
C4' C 0.99290(15) 0.75440(17) -0.05361(15) 0.0290(3) Uani 1 1 d . . . . .
H4' H 1.085479 0.731339 -0.105099 0.035 Uiso 1 1 calc R U . . .
C5' C 0.93448(17) 0.89965(16) -0.10996(16) 0.0311(4) Uani 1 1 d . . . . .
H5' H 0.986410 0.976597 -0.199902 0.037 Uiso 1 1 calc R U . . .
C6' C 0.79974(17) 0.93183(16) -0.03413(16) 0.0299(3) Uani 1 1 d . . . . .
H6' H 0.759439 1.031635 -0.071985 0.036 Uiso 1 1 calc R U . . .
C7' C 0.72275(15) 0.81985(15) 0.09669(15) 0.0248(3) Uani 1 1 d . . . . .
H7' H 0.629584 0.843358 0.147137 0.030 Uiso 1 1 calc R U . . .
C2" C 0.97703(15) 0.25545(15) 0.43820(16) 0.0281(3) Uani 1 1 d . . . . .
H2" H 1.043670 0.243732 0.359955 0.034 Uiso 1 1 calc R U . . .
C3" C 1.02503(16) 0.29633(16) 0.53595(18) 0.0339(4) Uani 1 1 d . . . . .
H3" H 1.130691 0.318529 0.537802 0.041 Uiso 1 1 calc R U . . .
C4" C 0.88932(17) 0.29966(15) 0.63378(16) 0.0305(4) Uani 1 1 d . . . . .
H4" H 0.886929 0.324108 0.713785 0.037 Uiso 1 1 calc R U . . .
C5" C 0.76187(16) 0.26129(15) 0.59247(14) 0.0253(3) Uani 1 1 d . . . . .
H5" H 0.654808 0.254570 0.638702 0.030 Uiso 1 1 calc R U . . .
 
loop_
 _atom_site_aniso_label
 _atom_site_aniso_U_11
 _atom_site_aniso_U_22
 _atom_site_aniso_U_33
 _atom_site_aniso_U_23
 _atom_site_aniso_U_13
 _atom_site_aniso_U_12
O1 0.0293(5) 0.0395(6) 0.0205(5) -0.0170(5) -0.0006(4) -0.0018(4)
N1 0.0224(6) 0.0231(6) 0.0214(6) -0.0090(5) -0.0061(4) 0.0006(4)
C1 0.0197(6) 0.0262(7) 0.0158(6) -0.0081(5) 0.0002(5) -0.0027(5)
C2 0.0234(7) 0.0271(7) 0.0234(7) -0.0102(6) -0.0029(5) -0.0006(5)
C3 0.0197(6) 0.0355(8) 0.0244(7) -0.0106(6) -0.0062(5) 0.0006(5)
C4 0.0227(7) 0.0384(8) 0.0224(7) -0.0144(6) -0.0023(5) -0.0076(6)
C5 0.0320(8) 0.0333(8) 0.0262(8) -0.0172(6) -0.0012(6) -0.0074(6)
C6 0.0374(8) 0.0272(7) 0.0304(8) -0.0178(6) -0.0025(6) -0.0017(6)
C7 0.0277(7) 0.0263(7) 0.0246(7) -0.0115(6) -0.0029(6) 0.0018(5)
C8 0.0204(6) 0.0278(7) 0.0186(7) -0.0112(6) -0.0001(5) -0.0025(5)
C9 0.0198(6) 0.0270(7) 0.0153(6) -0.0095(5) 0.0014(5) -0.0034(5)
C10 0.0222(7) 0.0308(7) 0.0176(7) -0.0115(6) 0.0019(5) -0.0051(5)
C1' 0.0206(6) 0.0241(7) 0.0197(7) -0.0100(6) -0.0022(5) 0.0001(5)
C2' 0.0215(6) 0.0238(7) 0.0183(7) -0.0104(6) -0.0055(5) -0.0032(5)
C3' 0.0217(6) 0.0264(7) 0.0221(7) -0.0106(6) -0.0053(5) 0.0004(5)
C4' 0.0220(7) 0.0400(9) 0.0239(7) -0.0142(6) 0.0008(5) -0.0048(6)
C5' 0.0337(8) 0.0322(8) 0.0218(7) -0.0061(6) -0.0021(6) -0.0135(6)
C6' 0.0395(8) 0.0223(7) 0.0270(8) -0.0089(6) -0.0083(6) -0.0029(6)
C7' 0.0278(7) 0.0259(7) 0.0238(7) -0.0136(6) -0.0043(5) -0.0005(5)
C2" 0.0206(7) 0.0261(7) 0.0362(8) -0.0128(6) -0.0070(6) 0.0032(5)
C3" 0.0285(7) 0.0297(8) 0.0456(9) -0.0157(7) -0.0166(6) 0.0013(6)
C4" 0.0415(8) 0.0253(7) 0.0267(7) -0.0106(6) -0.0145(6) 0.0007(6)
C5" 0.0318(7) 0.0231(7) 0.0187(7) -0.0071(6) -0.0048(5) -0.0008(5)
 
_geom_special_details
;
 All esds (except the esd in the dihedral angle between two l.s. planes)
 are estimated using the full covariance matrix.  The cell esds are taken
 into account individually in the estimation of esds in distances, angles
 and torsion angles; correlations between esds in cell parameters are only
 used when they are defined by crystal symmetry.  An approximate (isotropic)
 treatment of cell esds is used for estimating esds involving l.s. planes.
;
 
loop_
 _geom_bond_atom_site_label_1
 _geom_bond_atom_site_label_2
 _geom_bond_distance
 _geom_bond_site_symmetry_2
 _geom_bond_publ_flag
O1 C1' 1.4418(15) . ?
O1 H1 0.8400 . ?
N1 C5" 1.3718(17) . ?
N1 C2" 1.3739(17) . ?
N1 C8 1.4289(16) . ?
C1 C2 1.3780(19) . ?
C1 C9 1.4406(18) . ?
C1 C1' 1.5368(17) . ?
C2 C3 1.4019(18) . ?
C2 H2 0.9500 . ?
C3 C4 1.364(2) . ?
C3 H3 0.9500 . ?
C4 C10 1.411(2) . ?
C4 H4 0.9500 . ?
C5 C6 1.360(2) . ?
C5 C10 1.4239(19) . ?
C5 H5 0.9500 . ?
C6 C7 1.4036(19) . ?
C6 H6 0.9500 . ?
C7 C8 1.3712(18) . ?
C7 H7 0.9500 . ?
C8 C9 1.4320(19) . ?
C9 C10 1.4352(18) . ?
C1' C2' 1.5181(17) . ?
C1' H1' 1.0000 . ?
C2' C3' 1.3904(17) . ?
C2' C7' 1.3907(19) . ?
C3' C4' 1.3908(19) . ?
C3' H3' 0.9500 . ?
C4' C5' 1.382(2) . ?
C4' H4' 0.9500 . ?
C5' C6' 1.381(2) . ?
C5' H5' 0.9500 . ?
C6' C7' 1.3867(19) . ?
C6' H6' 0.9500 . ?
C7' H7' 0.9500 . ?
C2" C3" 1.364(2) . ?
C2" H2" 0.9500 . ?
C3" C4" 1.410(2) . ?
C3" H3" 0.9500 . ?
C4" C5" 1.3664(19) . ?
C4" H4" 0.9500 . ?
C5" H5" 0.9500 . ?
 
loop_
 _geom_angle_atom_site_label_1
 _geom_angle_atom_site_label_2
 _geom_angle_atom_site_label_3
 _geom_angle
 _geom_angle_site_symmetry_1
 _geom_angle_site_symmetry_3
 _geom_angle_publ_flag
C1' O1 H1 109.5 . . ?
C5" N1 C2" 108.78(12) . . ?
C5" N1 C8 125.50(11) . . ?
C2" N1 C8 125.65(11) . . ?
C2 C1 C9 118.63(12) . . ?
C2 C1 C1' 115.77(11) . . ?
C9 C1 C1' 125.54(11) . . ?
C1 C2 C3 122.88(12) . . ?
C1 C2 H2 118.6 . . ?
C3 C2 H2 118.6 . . ?
C4 C3 C2 119.53(12) . . ?
C4 C3 H3 120.2 . . ?
C2 C3 H3 120.2 . . ?
C3 C4 C10 120.43(12) . . ?
C3 C4 H4 119.8 . . ?
C10 C4 H4 119.8 . . ?
C6 C5 C10 121.32(13) . . ?
C6 C5 H5 119.3 . . ?
C10 C5 H5 119.3 . . ?
C5 C6 C7 119.19(12) . . ?
C5 C6 H6 120.4 . . ?
C7 C6 H6 120.4 . . ?
C8 C7 C6 121.18(13) . . ?
C8 C7 H7 119.4 . . ?
C6 C7 H7 119.4 . . ?
C7 C8 N1 116.20(12) . . ?
C7 C8 C9 121.98(12) . . ?
N1 C8 C9 121.77(11) . . ?
C8 C9 C10 115.65(12) . . ?
C8 C9 C1 126.71(12) . . ?
C10 C9 C1 117.64(12) . . ?
C4 C10 C5 119.22(12) . . ?
C4 C10 C9 120.48(12) . . ?
C5 C10 C9 120.29(12) . . ?
O1 C1' C2' 108.21(10) . . ?
O1 C1' C1 109.74(10) . . ?
C2' C1' C1 111.62(10) . . ?
O1 C1' H1' 109.1 . . ?
C2' C1' H1' 109.1 . . ?
C1 C1' H1' 109.1 . . ?
C3' C2' C7' 118.62(12) . . ?
C3' C2' C1' 118.83(11) . . ?
C7' C2' C1' 122.53(11) . . ?
C2' C3' C4' 120.60(13) . . ?
C2' C3' H3' 119.7 . . ?
C4' C3' H3' 119.7 . . ?
C5' C4' C3' 120.34(12) . . ?
C5' C4' H4' 119.8 . . ?
C3' C4' H4' 119.8 . . ?
C4' C5' C6' 119.31(12) . . ?
C4' C5' H5' 120.3 . . ?
C6' C5' H5' 120.3 . . ?
C5' C6' C7' 120.64(13) . . ?
C5' C6' H6' 119.7 . . ?
C7' C6' H6' 119.7 . . ?
C6' C7' C2' 120.48(12) . . ?
C6' C7' H7' 119.8 . . ?
C2' C7' H7' 119.8 . . ?
C3" C2" N1 108.10(12) . . ?
C3" C2" H2" 126.0 . . ?
N1 C2" H2" 126.0 . . ?
C2" C3" C4" 107.56(12) . . ?
C2" C3" H3" 126.2 . . ?
C4" C3" H3" 126.2 . . ?
C5" C4" C3" 107.49(12) . . ?
C5" C4" H4" 126.3 . . ?
C3" C4" H4" 126.3 . . ?
C4" C5" N1 108.07(12) . . ?
C4" C5" H5" 126.0 . . ?
N1 C5" H5" 126.0 . . ?
 
loop_
 _geom_torsion_atom_site_label_1
 _geom_torsion_atom_site_label_2
 _geom_torsion_atom_site_label_3
 _geom_torsion_atom_site_label_4
 _geom_torsion
 _geom_torsion_site_symmetry_1
 _geom_torsion_site_symmetry_2
 _geom_torsion_site_symmetry_3
 _geom_torsion_site_symmetry_4
 _geom_torsion_publ_flag
C9 C1 C2 C3 -1.85(18) . . . . ?
C1' C1 C2 C3 175.33(11) . . . . ?
C1 C2 C3 C4 -3.18(19) . . . . ?
C2 C3 C4 C10 3.30(19) . . . . ?
C10 C5 C6 C7 2.6(2) . . . . ?
C5 C6 C7 C8 -3.1(2) . . . . ?
C6 C7 C8 N1 175.95(11) . . . . ?
C6 C7 C8 C9 -1.5(2) . . . . ?
C5" N1 C8 C7 -111.51(14) . . . . ?
C2" N1 C8 C7 71.94(16) . . . . ?
C5" N1 C8 C9 65.95(17) . . . . ?
C2" N1 C8 C9 -110.60(14) . . . . ?
C7 C8 C9 C10 6.16(18) . . . . ?
N1 C8 C9 C10 -171.15(11) . . . . ?
C7 C8 C9 C1 -174.04(11) . . . . ?
N1 C8 C9 C1 8.65(19) . . . . ?
C2 C1 C9 C8 -173.34(11) . . . . ?
C1' C1 C9 C8 9.78(19) . . . . ?
C2 C1 C9 C10 6.46(17) . . . . ?
C1' C1 C9 C10 -170.43(11) . . . . ?
C3 C4 C10 C5 -178.54(12) . . . . ?
C3 C4 C10 C9 1.53(19) . . . . ?
C6 C5 C10 C4 -177.61(11) . . . . ?
C6 C5 C10 C9 2.32(19) . . . . ?
C8 C9 C10 C4 173.43(10) . . . . ?
C1 C9 C10 C4 -6.39(17) . . . . ?
C8 C9 C10 C5 -6.50(17) . . . . ?
C1 C9 C10 C5 173.68(11) . . . . ?
C2 C1 C1' O1 59.18(14) . . . . ?
C9 C1 C1' O1 -123.86(12) . . . . ?
C2 C1 C1' C2' -60.79(14) . . . . ?
C9 C1 C1' C2' 116.18(13) . . . . ?
O1 C1' C2' C3' 153.61(11) . . . . ?
C1 C1' C2' C3' -85.53(14) . . . . ?
O1 C1' C2' C7' -25.09(16) . . . . ?
C1 C1' C2' C7' 95.77(14) . . . . ?
C7' C2' C3' C4' -0.04(19) . . . . ?
C1' C2' C3' C4' -178.79(11) . . . . ?
C2' C3' C4' C5' 0.2(2) . . . . ?
C3' C4' C5' C6' 0.0(2) . . . . ?
C4' C5' C6' C7' -0.4(2) . . . . ?
C5' C6' C7' C2' 0.6(2) . . . . ?
C3' C2' C7' C6' -0.41(19) . . . . ?
C1' C2' C7' C6' 178.30(11) . . . . ?
C5" N1 C2" C3" -0.17(15) . . . . ?
C8 N1 C2" C3" 176.86(12) . . . . ?
N1 C2" C3" C4" 0.27(15) . . . . ?
C2" C3" C4" C5" -0.27(16) . . . . ?
C3" C4" C5" N1 0.16(15) . . . . ?
C2" N1 C5" C4" 0.00(15) . . . . ?
C8 N1 C5" C4" -177.04(12) . . . . ?
 
_refine_diff_density_max    0.164
_refine_diff_density_min   -0.304
_refine_diff_density_rms    0.044

_shelx_res_file
;
TITL mo_CJA006_0m_a.res in P-1
    mo_CJA006_0m_a.res
    created by SHELXL-2018/3 at 14:37:15 on 16-Jul-2024
REM Old TITL mo_CJA006_0m in P-1
REM SHELXT solution in P-1: R1 0.121, Rweak 0.005, Alpha 0.027
REM <I/s>   0.000 for    0 systematic absences,  Orientation as input
REM Formula found by SHELXT:  C21 N O
CELL  0.71073   8.5180  10.0713  10.1653   62.330   80.923   85.320
ZERR    2.000   0.0008   0.0011   0.0011    0.004    0.004    0.004
LATT  1
SFAC C H N O
UNIT 42 34 2 2
TEMP -173.000
SIZE 0.029 0.05 0.10
L.S. 20
BOND $H
CONF
LIST 4
HTAB
ACTA
FMAP 2
PLAN 5
WGHT    0.100000
FVAR       0.86965
O1    4    0.619263    0.612977    0.390363    11.00000    0.02927    0.03954 =
         0.02045   -0.01697   -0.00061   -0.00177
AFIX  83
H1    2    0.611471    0.549228    0.481147    11.00000   -1.20000
AFIX   0
N1    3    0.815521    0.234170    0.472571    11.00000    0.02240    0.02309 =
         0.02139   -0.00902   -0.00609    0.00062
C1    1    0.588078    0.458121    0.270115    11.00000    0.01971    0.02620 =
         0.01584   -0.00810    0.00019   -0.00268
C2    1    0.462092    0.538387    0.197984    11.00000    0.02343    0.02709 =
         0.02342   -0.01019   -0.00289   -0.00064
AFIX  43
H2    2    0.448935    0.640429    0.177620    11.00000   -1.20000
AFIX   0
C3    1    0.352484    0.476073    0.153333    11.00000    0.01969    0.03549 =
         0.02444   -0.01063   -0.00625    0.00063
AFIX  43
H3    2    0.264195    0.533784    0.108400    11.00000   -1.20000
AFIX   0
C4    1    0.373511    0.331957    0.174868    11.00000    0.02274    0.03841 =
         0.02237   -0.01442   -0.00230   -0.00760
AFIX  43
H4    2    0.302707    0.291048    0.140019    11.00000   -1.20000
AFIX   0
C5    1    0.521077    0.094403    0.266396    11.00000    0.03201    0.03332 =
         0.02620   -0.01722   -0.00121   -0.00738
AFIX  43
H5    2    0.452622    0.058247    0.225112    11.00000   -1.20000
AFIX   0
C6    1    0.637513    0.002905    0.341358    11.00000    0.03744    0.02716 =
         0.03037   -0.01780   -0.00250   -0.00172
AFIX  43
H6    2    0.653215   -0.094690    0.348785    11.00000   -1.20000
AFIX   0
C7    1    0.734164    0.054462    0.407592    11.00000    0.02773    0.02628 =
         0.02462   -0.01154   -0.00290    0.00181
AFIX  43
H7    2    0.812095   -0.010867    0.464227    11.00000   -1.20000
AFIX   0
C8    1    0.718113    0.197438    0.392014    11.00000    0.02039    0.02781 =
         0.01856   -0.01125   -0.00014   -0.00253
C9    1    0.605434    0.302151    0.305134    11.00000    0.01978    0.02704 =
         0.01532   -0.00951    0.00135   -0.00343
C10   1    0.499748    0.243275    0.248569    11.00000    0.02220    0.03083 =
         0.01765   -0.01149    0.00186   -0.00515
C1'   1    0.703701    0.547682    0.299558    11.00000    0.02057    0.02406 =
         0.01969   -0.00998   -0.00219    0.00010
AFIX  13
H1'   2    0.788409    0.478499    0.354258    11.00000   -1.20000
AFIX   0
C2'   1    0.780931    0.673396    0.154582    11.00000    0.02147    0.02380 =
         0.01829   -0.01036   -0.00552   -0.00324
C3'   1    0.916894    0.641765    0.078089    11.00000    0.02169    0.02644 =
         0.02206   -0.01059   -0.00525    0.00039
AFIX  43
H3'   2    0.958249    0.542314    0.116131    11.00000   -1.20000
AFIX   0
C4'   1    0.992902    0.754400   -0.053613    11.00000    0.02195    0.04004 =
         0.02392   -0.01424    0.00079   -0.00482
AFIX  43
H4'   2    1.085479    0.731339   -0.105099    11.00000   -1.20000
AFIX   0
C5'   1    0.934475    0.899649   -0.109956    11.00000    0.03367    0.03222 =
         0.02185   -0.00610   -0.00213   -0.01348
AFIX  43
H5'   2    0.986410    0.976597   -0.199902    11.00000   -1.20000
AFIX   0
C6'   1    0.799743    0.931825   -0.034135    11.00000    0.03950    0.02226 =
         0.02701   -0.00891   -0.00828   -0.00288
AFIX  43
H6'   2    0.759439    1.031635   -0.071985    11.00000   -1.20000
AFIX   0
C7'   1    0.722751    0.819851    0.096691    11.00000    0.02775    0.02590 =
         0.02385   -0.01363   -0.00425   -0.00053
AFIX  43
H7'   2    0.629584    0.843358    0.147137    11.00000   -1.20000
AFIX   0
C2"   1    0.977034    0.255452    0.438196    11.00000    0.02065    0.02608 =
         0.03623   -0.01282   -0.00701    0.00324
AFIX  43
H2"   2    1.043670    0.243732    0.359955    11.00000   -1.20000
AFIX   0
C3"   1    1.025029    0.296330    0.535949    11.00000    0.02850    0.02971 =
         0.04563   -0.01570   -0.01659    0.00130
AFIX  43
H3"   2    1.130691    0.318529    0.537802    11.00000   -1.20000
AFIX   0
C4"   1    0.889320    0.299658    0.633775    11.00000    0.04145    0.02529 =
         0.02668   -0.01064   -0.01454    0.00073
AFIX  43
H4"   2    0.886929    0.324108    0.713785    11.00000   -1.20000
AFIX   0
C5"   1    0.761875    0.261290    0.592465    11.00000    0.03176    0.02307 =
         0.01874   -0.00713   -0.00483   -0.00077
AFIX  43
H5"   2    0.654808    0.254570    0.638702    11.00000   -1.20000
REM #####
AFIX   0
HKLF 4


REM  mo_CJA006_0m_a.res in P-1
REM wR2 = 0.1454, GooF = S = 1.145, Restrained GooF = 1.145 for all data
REM R1 = 0.0407 for 2492 Fo > 4sig(Fo) and 0.0503 for all 3004 data
REM 208 parameters refined using 0 restraints

END

WGHT      0.0588      0.2343

REM Instructions for potential hydrogen bonds
EQIV $1 -x+1, -y+1, -z+1
HTAB O1 O1_$1
HTAB C1' N1
EQIV $2 -x+2, -y+1, -z+1
HTAB C3" O1_$2
HTAB C5" O1_$1

REM Highest difference peak  0.164,  deepest hole -0.304,  1-sigma level  0.044
Q1    1   0.6323  0.2083  0.6476  11.00000  0.05    0.16
Q2    1   0.6292  0.2567  0.3530  11.00000  0.05    0.16
Q3    1   0.7447  0.6205  0.2223  11.00000  0.05    0.16
Q4    1   0.6466  0.4925  0.2928  11.00000  0.05    0.15
Q5    1   0.5438  0.2020  0.2188  11.00000  0.05    0.14
;
_shelx_res_checksum   19166

_shelx_hkl_file
;
  -2   0   0    3.20    0.50
  -2   0   0    3.60    0.90
  -2   0   0    5.40    0.60
  -2   0   0    4.20    0.80
  -2   0   0    4.90    0.90
  -2   0   0    4.30    0.50
  -2   0   0    5.10    0.60
  -2   0   0    4.90    1.10
  -2   0   0    3.90    1.20
  -2   0   0    5.10    1.10
  -2   0   0    4.30    1.00
   2   0   0    5.30    1.00
   2   0   0    5.30    1.10
   2   0   0    4.50    1.00
   2   0   0    4.10    0.80
   2   0   0    3.60    0.80
   2   0   0    4.80    0.50
   2   0   0    4.20    1.00
   2   0   0    5.70    1.30
   2   0   0    4.30    0.80
   2   0   0    6.10    1.20
   2   0   0    4.80    0.90
   2   0   0    5.70    0.60
   2   0   0    3.60    0.50
   2   0   0    6.30    1.30
  -3   0   0  524.55   33.70
  -3   0   0  522.95   33.60
   3   0   0  529.05   34.20
   3   0   0  521.15   33.60
   3   0   0  482.55   33.70
  -4   0   0  131.29   10.70
  -4   0   0  132.29    9.60
  -4   0   0  125.99   10.10
  -4   0   0  133.49   10.10
  -4   0   0  139.09    9.10
  -4   0   0  147.89    9.20
  -4   0   0  133.69   10.00
  -4   0   0  128.99   10.30
  -4   0   0  129.49    9.50
  -4   0   0  132.39    9.20
  -4   0   0  156.58   10.50
  -4   0   0  140.19    9.20
   4   0   0  128.79   10.30
   4   0   0  149.19   10.30
   4   0   0  155.38   10.90
   4   0   0  141.49    9.90
   4   0   0  134.79   10.40
   4   0   0  132.99    9.60
   4   0   0  144.19    9.60
   4   0   0  142.89   10.10
   4   0   0  136.49   10.40
   4   0   0  148.29    9.20
   4   0   0  151.98   10.00
   4   0   0  148.29   10.20
  -5   0   0  108.89    9.20
  -5   0   0  134.39    9.70
  -5   0   0  122.69    7.80
  -5   0   0  112.79    9.10
  -5   0   0  117.99    7.70
  -5   0   0  124.49    9.30
  -5   0   0  122.29    7.80
  -5   0   0  119.49    7.90
   5   0   0  117.29    9.10
   5   0   0  101.79    9.50
   5   0   0  129.99    8.90
   5   0   0   95.59    9.30
   5   0   0  122.49    8.90
   5   0   0  108.19    9.40
   5   0   0  108.09    9.10
   5   0   0  114.29    9.40
   5   0   0  125.39    9.20
   5   0   0  135.59    9.70
  -6   0   0    0.60    1.00
  -6   0   0   -0.40    1.10
  -6   0   0    0.20    1.20
  -6   0   0    0.10    1.00
   6   0   0    2.00    1.40
   6   0   0    2.90    1.40
   6   0   0    0.00    0.90
   6   0   0    2.80    1.40
   6   0   0    1.90    1.40
   6   0   0    0.50    1.10
   6   0   0    2.70    1.70
   6   0   0    2.30    1.60
   6   0   0   -0.10    1.00
   6   0   0    1.70    1.00
   6   0   0    1.40    1.20
  -7   0   0   39.80    5.40
  -7   0   0   52.59    6.50
  -7   0   0   60.59    6.90
  -7   0   0   48.40    6.20
   7   0   0   52.29    6.40
   7   0   0   39.60    5.60
   7   0   0   52.19    4.70
   7   0   0   44.10    6.40
   7   0   0   45.00    5.20
   7   0   0   38.70    5.40
   7   0   0   37.10    5.70
   7   0   0   49.40    4.90
  -8   0   0   99.29    9.00
  -8   0   0   75.09    9.20
  -8   0   0   79.99    9.70
   8   0   0   89.29    9.20
   8   0   0   92.49    8.90
   8   0   0   92.69    8.00
   8   0   0  107.19    8.00
   8   0   0   97.09    8.70
   8   0   0   81.99    7.90
  -9   0   0   49.70    6.90
  -9   0   0   30.80    5.80
   9   0   0   41.50    5.30
   9   0   0   43.70    6.10
   9   0   0   29.30    5.50
   9   0   0   35.50    6.30
   9   0   0   35.40    5.00
 -10   0   0   56.29    8.00
 -10   0   0   49.10    7.80
  10   0   0   50.79    8.60
  10   0   0   47.70    7.10
  10   0   0   48.40    7.70
  10  -1   0   11.10    3.40
  10  -1   0    6.60    3.90
  10  -1   0   15.60    4.60
 -10   1   0    8.20    3.40
 -10   1   0    4.40    2.70
   9  -1   0    7.00    2.70
   9  -1   0    6.80    3.00
   9  -1   0    2.80    2.10
   9  -1   0    5.00    1.90
   9  -1   0    2.00    2.10
  -9   1   0    6.20    2.70
  -9   1   0    9.60    3.10
  -9   1   0    4.30    2.30
   8  -1   0    9.20    2.60
   8  -1   0    7.50    3.00
   8  -1   0   10.20    2.50
   8  -1   0    8.20    2.20
   8  -1   0    7.50    2.80
   8  -1   0   10.30    2.90
  -8   1   0    8.50    3.10
  -8   1   0   11.20    3.10
  -8   1   0    7.50    2.60
   7  -1   0    2.00    1.50
   7  -1   0    0.00    1.40
   7  -1   0    0.30    1.00
   7  -1   0    1.80    1.40
   7  -1   0   -0.70    1.00
   7  -1   0    1.00    1.60
   7  -1   0    1.30    1.10
   7  -1   0   -1.30    1.20
  -7   1   0    2.60    1.80
  -7   1   0   -1.80    1.00
  -7   1   0   -0.80    1.00
   6  -1   0  150.18   12.70
   6  -1   0  140.39   10.70
   6  -1   0  128.09   11.60
   6  -1   0  139.49   11.20
   6  -1   0  163.28   11.40
   6  -1   0  165.38   11.30
   6  -1   0  170.98   11.80
   6  -1   0  131.99   11.80
   6  -1   0  136.19   11.80
   6  -1   0  142.79   11.60
   6  -1   0  140.59   11.90
  -6   1   0  152.58   11.50
  -6   1   0  155.78   11.60
  -6   1   0  135.79   12.00
  -6   1   0  165.78   12.00
  -6   1   0  141.59   11.60
   5  -1   0   62.89    4.90
   5  -1   0   49.90    5.90
   5  -1   0   57.79    5.30
   5  -1   0   48.80    5.00
   5  -1   0   51.89    5.30
   5  -1   0   53.69    4.90
   5  -1   0   53.19    5.30
   5  -1   0   53.79    4.80
   5  -1   0   45.40    5.90
   5  -1   0   49.70    4.90
  -5   1   0   46.20    5.90
  -5   1   0   47.00    4.90
  -5   1   0   57.59    5.10
  -5   1   0   56.49    5.30
  -5   1   0   66.99    5.60
   3  -1   0   18.20    2.70
   3  -1   0   19.60    1.50
   3  -1   0   17.00    2.60
   3  -1   0   26.10    2.70
   3  -1   0   21.90    1.60
   3  -1   0   18.80    1.90
   3  -1   0   20.70    2.30
   3  -1   0   19.00    2.50
   3  -1   0   19.30    2.90
   3  -1   0   15.10    2.40
   3  -1   0   18.60    1.50
   3  -1   0   19.20    2.70
   3  -1   0   20.00    1.40
   3  -1   0   21.90    2.10
  -3   1   0   21.80    1.60
  -3   1   0   22.10    2.60
  -3   1   0   20.50    2.70
  -3   1   0   21.30    2.80
  -3   1   0   17.60    1.60
  -3   1   0   19.90    2.50
  -3   1   0   21.70    1.50
  -3   1   0   19.80    2.80
  -3   1   0   23.70    2.90
  -3   1   0   19.30    2.10
   2  -1   0  404.86   26.10
   2  -1   0  404.26   26.30
   2  -1   0  400.66   26.30
  -2   1   0  375.06   26.20
   1  -1   0  266.57   17.20
   1  -1   0  246.78   17.10
  -1   1   0  259.47   17.10
  -1   1   0  233.88   17.10
   0  -1   0  429.66   28.20
   0  -1   0  420.96   28.20
   0   1   0  416.76   28.20
   0   1   0  421.86   28.20
  -1  -1   0  410.16   27.00
  -1  -1   0  405.76   27.00
   1   1   0  391.26   27.00
   1   1   0  397.26   27.00
  -2  -1   0   35.20    2.60
  -2  -1   0   31.30    3.40
  -2  -1   0   31.20    3.40
  -2  -1   0   26.80    2.70
  -2  -1   0   28.40    2.40
  -2  -1   0   32.40    2.60
  -2  -1   0   27.30    2.50
  -2  -1   0   30.60    2.40
  -2  -1   0   26.70    2.60
  -2  -1   0   33.20    2.60
   2   1   0   29.30    2.60
   2   1   0   31.00    2.70
   2   1   0   33.50    2.60
   2   1   0   25.60    2.50
   2   1   0   28.20    2.50
   2   1   0   32.10    2.50
   2   1   0   34.70    2.60
   2   1   0   33.30    2.50
   2   1   0   29.00    3.30
   2   1   0   33.60    3.50
   2   1   0   31.90    3.10
  -3  -1   0  320.57   20.70
  -3  -1   0  295.77   20.20
  -3  -1   0  285.17   21.20
  -3  -1   0  311.47   20.30
   3   1   0  294.87   20.60
   3   1   0  340.87   22.30
   3   1   0  315.97   21.30
   3   1   0  316.07   20.60
   3   1   0  288.37   21.40
   3   1   0  313.77   20.60
  -4  -1   0   16.80    1.60
  -4  -1   0   13.90    2.00
  -4  -1   0   21.40    3.30
  -4  -1   0   14.10    2.60
  -4  -1   0   18.50    2.60
  -4  -1   0   15.90    2.40
  -4  -1   0   15.10    1.90
  -4  -1   0   15.00    1.60
  -4  -1   0   10.70    2.20
   4   1   0   13.50    1.80
   4   1   0   17.30    2.60
   4   1   0   17.30    2.40
   4   1   0   18.20    2.80
   4   1   0   22.70    3.60
   4   1   0   21.00    2.30
   4   1   0   15.70    2.50
   4   1   0   16.50    2.60
   4   1   0   21.00    1.90
   4   1   0   18.30    2.50
   4   1   0   16.10    1.90
   4   1   0   17.00    1.90
   4   1   0   16.10    3.10
   4   1   0   15.30    2.90
  -5  -1   0   26.80    3.80
  -5  -1   0   17.30    3.10
  -5  -1   0   17.90    2.90
  -5  -1   0   17.60    2.90
  -5  -1   0   21.60    3.50
  -5  -1   0   21.30    2.00
  -5  -1   0   20.60    2.10
  -5  -1   0   18.40    3.10
  -5  -1   0   22.80    2.00
   5   1   0   19.50    2.90
   5   1   0   20.80    3.30
   5   1   0   13.70    3.20
   5   1   0   20.30    2.00
   5   1   0   18.70    3.00
   5   1   0   18.40    3.50
   5   1   0   23.60    2.10
   5   1   0   22.70    3.30
   5   1   0   21.40    3.40
   5   1   0   20.80    2.10
   5   1   0   20.30    2.00
   5   1   0   17.80    3.20
   5   1   0   23.60    3.80
   5   1   0   25.60    2.90
  -6  -1   0   42.30    4.90
  -6  -1   0   45.80    5.50
  -6  -1   0   37.90    3.00
  -6  -1   0   46.00    4.50
  -6  -1   0   33.40    3.10
  -6  -1   0   32.30    4.70
  -6  -1   0   42.10    4.70
  -6  -1   0   38.50    3.20
  -6  -1   0   35.90    2.90
  -6  -1   0   35.10    4.50
   6   1   0   32.10    3.00
   6   1   0   39.90    4.70
   6   1   0   46.30    5.30
   6   1   0   44.30    5.60
   6   1   0   35.50    5.50
   6   1   0   33.10    4.50
   6   1   0   37.30    4.90
   6   1   0   53.59    5.60
   6   1   0   29.90    2.80
   6   1   0   39.00    3.20
   6   1   0   40.50    4.60
   6   1   0   38.60    3.70
   6   1   0   45.70    5.10
  -7  -1   0    0.10    0.40
  -7  -1   0    0.90    0.60
  -7  -1   0    2.40    1.80
  -7  -1   0    0.80    0.60
  -7  -1   0    0.20    0.40
  -7  -1   0    1.80    1.60
  -7  -1   0    1.30    1.60
   7   1   0    1.10    0.90
   7   1   0    1.60    1.60
   7   1   0    0.80    1.40
   7   1   0    1.10    1.30
   7   1   0    0.50    1.10
   7   1   0    0.50    1.70
   7   1   0   -0.10    0.40
  -8  -1   0    2.30    2.00
  -8  -1   0   -0.70    1.60
  -8  -1   0    4.00    0.60
  -8  -1   0    5.40    2.10
  -8  -1   0    2.50    0.50
   8   1   0    3.20    2.00
   8   1   0    3.00    2.00
   8   1   0    2.80    1.60
   8   1   0    2.20    1.90
   8   1   0    3.00    2.60
   8   1   0    2.70    1.40
  -9  -1   0    5.60    2.80
  -9  -1   0    8.50    3.20
  -9  -1   0   10.00    3.10
   9   1   0    9.90    3.50
   9   1   0    4.50    2.60
   9   1   0    7.80    3.30
 -10  -1   0    5.50    2.80
 -10  -1   0    1.90    2.50
  10   1   0    3.10    2.60
  10   1   0    0.00    2.10
  10  -2   0    6.70    3.20
 -10   2   0    2.50    2.50
 -10   2   0    7.10    3.10
   9  -2   0    7.40    3.10
   9  -2   0    6.50    2.70
   9  -2   0    3.30    2.40
   9  -2   0    5.70    2.20
  -9   2   0    2.20    2.10
  -9   2   0    5.30    2.70
   8  -2   0   15.60    3.90
   8  -2   0   23.60    4.50
   8  -2   0   23.80    3.40
   8  -2   0   27.40    4.80
   8  -2   0   21.70    3.80
   8  -2   0   28.00    4.20
  -8   2   0   20.60    4.30
  -8   2   0   29.60    5.20
  -8   2   0   20.70    4.10
   7  -2   0    2.70    1.50
   7  -2   0    1.50    1.20
   7  -2   0    2.70    1.80
   7  -2   0    2.40    1.70
   7  -2   0    3.80    1.40
   7  -2   0    2.40    2.00
  -7   2   0    5.40    2.40
  -7   2   0    2.90    2.00
  -7   2   0    3.90    2.00
  -7   2   0    1.70    1.80
   6  -2   0   59.89    5.60
   6  -2   0   61.19    5.60
   6  -2   0   54.09    4.80
   6  -2   0   57.49    6.60
   6  -2   0   63.79    6.00
   6  -2   0   42.70    6.30
   6  -2   0   58.89    7.10
   6  -2   0   56.29    5.80
   6  -2   0   65.69    6.20
   6  -2   0   59.69    5.30
   6  -2   0   56.19    6.80
  -6   2   0   66.29    6.00
  -6   2   0   56.89    6.00
  -6   2   0   66.39    6.50
  -6   2   0   52.79    6.50
   5  -2   0    7.70    1.70
   5  -2   0    6.70    0.80
   5  -2   0   11.60    2.40
   5  -2   0    8.20    1.70
   5  -2   0    4.30    1.90
   5  -2   0    4.40    1.50
   5  -2   0    9.40    2.40
   5  -2   0    5.10    1.90
   5  -2   0    9.40    2.20
   5  -2   0    7.70    0.80
   5  -2   0   10.30    1.90
   5  -2   0    9.30    2.30
   5  -2   0    6.70    1.40
   5  -2   0    7.40    2.30
  -5   2   0   10.60    2.00
  -5   2   0   10.10    2.50
  -5   2   0   12.90    2.60
  -5   2   0    8.60    0.90
  -5   2   0    7.20    1.00
  -5   2   0    7.40    1.10
  -5   2   0   10.20    1.90
  -5   2   0    7.20    1.00
  -5   2   0    7.50    2.20
  -5   2   0    5.60    1.80
  -5   2   0    9.80    2.40
   4  -2   0  479.85   32.80
   4  -2   0  502.75   32.50
   4  -2   0  508.15   32.70
   4  -2   0  494.75   32.90
   4  -2   0  534.25   32.90
   4  -2   0  538.15   33.00
   4  -2   0  501.25   32.60
   4  -2   0  483.15   32.40
   4  -2   0  482.75   32.10
   4  -2   0  472.95   32.40
   4  -2   0  499.05   31.90
  -4   2   0  495.55   32.70
  -4   2   0  454.15   32.70
  -4   2   0  458.95   32.40
  -4   2   0  474.05   32.40
  -4   2   0  464.45   32.50
  -4   2   0  485.55   31.80
  -4   2   0  457.25   31.50
  -4   2   0  483.05   32.70
  -4   2   0  458.65   32.70
  -4   2   0  438.26   31.40
   3  -2   0   28.00    3.20
   3  -2   0   27.00    2.40
   3  -2   0   24.30    3.30
   3  -2   0   22.20    3.10
   3  -2   0   21.00    2.00
   3  -2   0   21.10    2.00
   3  -2   0   20.20    3.40
   3  -2   0   22.70    3.50
   3  -2   0   20.80    2.10
   3  -2   0   20.00    2.00
   3  -2   0   22.20    3.10
   3  -2   0   26.50    2.20
  -3   2   0   22.60    2.10
  -3   2   0   15.80    2.20
  -3   2   0   19.30    2.70
  -3   2   0   20.90    2.80
  -3   2   0   20.70    3.10
  -3   2   0   27.50    3.10
  -3   2   0   24.00    3.10
  -3   2   0   24.60    3.00
  -3   2   0   22.30    2.10
  -3   2   0   26.50    5.50
  -3   2   0   25.80    2.00
   2  -2   0   12.70    1.60
   2  -2   0   10.90    2.00
   2  -2   0   13.30    1.60
   2  -2   0   13.00    1.20
   2  -2   0   13.50    1.60
   2  -2   0   14.50    1.60
   2  -2   0   14.40    2.20
   2  -2   0    9.50    1.60
   2  -2   0   12.30    2.00
   2  -2   0   14.20    2.90
  -2   2   0   10.70    2.00
  -2   2   0   17.70    3.00
  -2   2   0   12.30    1.50
  -2   2   0   11.40    2.80
  -2   2   0   11.30    1.30
  -2   2   0   15.00    1.90
  -2   2   0   12.00    1.60
  -2   2   0   16.00    2.20
  -2   2   0   12.60    1.50
  -2   2   0   16.30    2.20
  -2   2   0    8.00    1.50
  -2   2   0   13.10    1.90
   1  -2   0 3002.50  193.88
   1  -2   0 3028.50  193.98
  -1   2   0 2942.11  193.88
  -1   2   0 3020.40  194.08
   0  -2   0  667.33   45.00
   0  -2   0  670.43   45.10
   0   2   0  658.13   45.10
   0   2   0  672.53   45.00
  -1  -2   0  627.84   43.50
  -1  -2   0  645.94   43.60
   1   2   0  669.63   43.60
   1   2   0  625.44   43.70
  -2  -2   0  529.05   35.20
  -2  -2   0  530.65   36.10
   2   2   0  498.35   35.20
   2   2   0  469.15   34.90
  -3  -2   0    8.70    1.40
  -3  -2   0    6.10    1.20
  -3  -2   0    9.00    2.80
  -3  -2   0    8.60    1.70
  -3  -2   0    5.70    1.20
  -3  -2   0    7.30    1.50
  -3  -2   0    7.80    2.60
  -3  -2   0    7.80    1.40
  -3  -2   0    8.00    1.50
   3   2   0    5.70    2.40
   3   2   0    3.80    2.40
   3   2   0    5.30    1.20
   3   2   0    8.10    1.70
   3   2   0    6.90    1.50
   3   2   0    8.00    1.00
   3   2   0    6.80    1.30
   3   2   0    6.70    1.40
   3   2   0    5.10    1.30
   3   2   0    7.50    1.40
  -4  -2   0   87.79    8.70
  -4  -2   0   88.49    6.60
  -4  -2   0   90.99    6.60
  -4  -2   0  100.69    6.90
  -4  -2   0   85.89    6.80
  -4  -2   0   98.29    6.80
  -4  -2   0   79.59    6.70
  -4  -2   0   79.49    7.00
  -4  -2   0   88.79    7.40
  -4  -2   0   87.39    7.10
  -4  -2   0   85.69    8.40
   4   2   0   90.89    7.00
   4   2   0   80.29    6.70
   4   2   0   97.69    9.10
   4   2   0   84.79    6.70
   4   2   0   81.09    6.30
   4   2   0   90.29    6.70
   4   2   0   96.09    7.10
   4   2   0   99.09    6.80
   4   2   0   79.09    7.60
   4   2   0   91.59    6.90
   4   2   0   98.89    7.20
   4   2   0   95.39    8.90
   4   2   0   96.49    7.40
  -5  -2   0   88.39    7.40
  -5  -2   0  102.79    8.20
  -5  -2   0   97.19    7.20
  -5  -2   0   91.19    7.10
  -5  -2   0   95.69    7.00
  -5  -2   0  101.19    9.40
  -5  -2   0   96.19    9.00
  -5  -2   0   86.39    6.90
  -5  -2   0   96.79    7.20
  -5  -2   0   87.39    7.70
  -5  -2   0   94.19    7.80
   5   2   0   98.79    9.50
   5   2   0   91.19    7.30
   5   2   0   98.99    8.10
   5   2   0   91.79    7.10
   5   2   0   97.69    7.20
   5   2   0  100.49    7.30
   5   2   0   85.89    9.10
   5   2   0   94.29    8.60
   5   2   0  101.39    7.80
   5   2   0   91.49    7.60
   5   2   0   90.89    7.10
   5   2   0   93.89    7.50
  -6  -2   0   -0.60    0.60
  -6  -2   0   -1.00    0.40
  -6  -2   0    0.90    1.30
  -6  -2   0    0.30    0.70
  -6  -2   0    0.20    0.70
  -6  -2   0   -0.40    0.90
  -6  -2   0    1.20    1.30
  -6  -2   0   -1.20    2.60
  -6  -2   0    0.80    0.80
  -6  -2   0    1.00    1.40
   6   2   0    0.20    1.10
   6   2   0   -0.40    2.70
   6   2   0    0.60    3.10
   6   2   0    0.20    1.20
   6   2   0    0.20    1.20
   6   2   0    0.50    0.80
   6   2   0    1.50    0.80
   6   2   0    0.50    0.70
   6   2   0    0.30    0.70
   6   2   0   -0.20    0.70
   6   2   0   -0.30    0.90
   6   2   0   -1.10    0.50
  -7  -2   0   18.70    3.50
  -7  -2   0   26.00    5.30
  -7  -2   0   19.30    4.00
  -7  -2   0   21.80    3.90
  -7  -2   0   19.00    2.60
  -7  -2   0   19.10    2.40
  -7  -2   0   14.80    2.30
  -7  -2   0   26.30    5.50
   7   2   0   10.60    4.20
   7   2   0   22.00    3.70
   7   2   0   26.70    5.60
   7   2   0   22.40    3.10
   7   2   0   21.00    2.80
   7   2   0   21.80    2.70
   7   2   0   18.20    2.50
   7   2   0   13.30    2.10
   7   2   0   16.40    3.80
   7   2   0   22.50    2.70
   7   2   0   19.30    3.50
  -8  -2   0   74.49    6.10
  -8  -2   0   79.69    6.30
  -8  -2   0   89.49    9.80
  -8  -2   0   87.99    9.00
  -8  -2   0   75.99    6.00
  -8  -2   0   79.79    8.90
  -8  -2   0   84.89    7.90
  -8  -2   0   72.29    8.80
   8   2   0   75.79    6.20
   8   2   0   92.09    8.70
   8   2   0   77.69    9.20
   8   2   0   83.49    6.80
   8   2   0   96.39    9.30
   8   2   0   84.89    7.90
   8   2   0   84.69    9.80
   8   2   0   80.29    6.80
  -9  -2   0   20.30    4.50
  -9  -2   0   11.10    3.50
  -9  -2   0   18.10    4.00
   9   2   0   14.80    4.20
   9   2   0   15.90    3.80
   9   2   0   12.90    3.90
 -10  -2   0  124.89   11.70
  10   2   0  107.69   10.40
  10   2   0  107.29   11.00
  10   2   0  114.09   13.50
   9  -3   0    0.40    2.00
   9  -3   0    4.50    2.60
  -9   3   0    1.90    2.30
  -9   3   0    1.10    1.90
   8  -3   0   43.80    5.40
   8  -3   0   49.10    6.20
   8  -3   0   42.70    4.20
   8  -3   0   43.30    6.80
  -8   3   0   46.30    7.10
  -8   3   0   48.10    7.10
  -8   3   0   54.39    7.10
   7  -3   0  109.39    9.80
   7  -3   0  122.19   10.70
   7  -3   0  109.59    8.60
   7  -3   0  123.89    9.30
   7  -3   0  107.69   10.00
   7  -3   0  108.99   10.40
  -7   3   0  119.69   10.60
  -7   3   0  128.69   10.70
  -7   3   0  120.49   10.20
   6  -3   0   51.59    6.50
   6  -3   0   54.59    6.60
   6  -3   0   43.60    3.50
   6  -3   0   46.50    4.40
   6  -3   0   53.59    4.60
   6  -3   0   44.40    3.50
   6  -3   0   53.99    5.00
   6  -3   0   48.70    5.50
   6  -3   0   40.10    5.50
  -6   3   0   42.40    5.80
  -6   3   0   49.90    3.80
  -6   3   0   48.50    6.30
  -6   3   0   51.09    3.70
  -6   3   0   50.59    5.20
  -6   3   0   53.29    6.50
  -6   3   0   46.90    3.60
   5  -3   0   23.90    2.20
   5  -3   0   14.40    3.20
   5  -3   0   22.50    2.70
   5  -3   0   25.20    3.90
   5  -3   0   20.60    1.90
   5  -3   0   14.50    3.30
   5  -3   0   22.20    2.50
   5  -3   0   18.70    3.30
   5  -3   0   23.40    3.20
   5  -3   0   19.70    2.20
   5  -3   0   17.90    3.60
   5  -3   0   18.10    3.90
  -5   3   0   18.30    2.40
  -5   3   0   17.10    3.30
  -5   3   0   21.60    3.90
  -5   3   0   21.30    4.20
  -5   3   0   24.70    4.00
  -5   3   0   19.60    2.50
  -5   3   0   20.90    3.40
  -5   3   0   13.90    4.00
  -5   3   0   17.50    3.40
  -5   3   0   17.90    2.10
   4  -3   0   86.69    7.00
   4  -3   0   88.99    6.00
   4  -3   0   87.89    6.00
   4  -3   0   82.09    8.00
   4  -3   0   92.39    7.40
   4  -3   0   65.29    5.90
   4  -3   0   78.39    7.10
   4  -3   0   64.29    5.80
   4  -3   0   91.89    6.30
   4  -3   0   72.99    6.30
   4  -3   0   78.49    7.10
   4  -3   0   82.79    8.10
  -4   3   0   86.29    7.10
  -4   3   0   88.49    6.00
  -4   3   0   83.89    6.00
  -4   3   0   79.49    6.90
  -4   3   0   73.29    6.70
  -4   3   0   89.49    6.40
  -4   3   0   77.89    6.70
  -4   3   0   70.69    5.90
  -4   3   0  119.59   15.90
  -4   3   0   83.19    7.90
  -4   3   0   74.79    7.20
   3  -3   0   27.50    2.50
   3  -3   0   33.90    5.20
   3  -3   0   30.70    2.50
   3  -3   0   33.50    2.90
   3  -3   0   27.90    2.80
   3  -3   0   25.60    5.00
   3  -3   0   34.00    4.10
   3  -3   0   27.50    2.80
   3  -3   0   35.80    3.20
   3  -3   0   24.90    3.80
   3  -3   0   33.90    4.20
   3  -3   0   31.70    3.80
   3  -3   0   27.90    2.70
  -3   3   0   31.70    3.20
  -3   3   0   27.20    5.30
  -3   3   0   29.60    4.00
  -3   3   0   34.00    2.80
  -3   3   0   32.50    3.80
  -3   3   0   30.80    3.00
  -3   3   0   34.90    5.40
  -3   3   0   30.20    3.80
  -3   3   0   29.60    2.80
  -3   3   0   32.70    2.60
  -3   3   0   26.80    3.60
  -3   3   0   25.10    3.30
   2  -3   0  185.88   13.20
   2  -3   0  182.48   12.40
   2  -3   0  193.68   13.00
   2  -3   0  201.68   12.90
   2  -3   0  175.38   12.80
   2  -3   0  184.38   13.10
   2  -3   0  194.98   13.50
   2  -3   0  199.88   15.20
   2  -3   0  197.58   15.20
   2  -3   0  165.68   13.20
  -2   3   0  171.28   14.70
  -2   3   0  179.28   12.90
  -2   3   0  218.18   15.80
  -2   3   0  182.88   13.10
  -2   3   0  171.58   13.10
  -2   3   0  183.48   12.30
  -2   3   0  191.98   12.80
   1  -3   0 2048.40  135.79
   1  -3   0 2031.80  135.69
  -1   3   0 2096.19  135.79
  -1   3   0 2103.09  135.99
   0  -3   0  311.27   23.90
   0  -3   0  316.57   24.00
   0  -3   0  340.67   21.80
   0  -3   0  344.67   21.70
   0  -3   0  322.67   21.90
   0  -3   0  312.17   21.40
   0  -3   0  307.97   21.60
   0   3   0  315.87   24.00
   0   3   0  350.46   21.70
   0   3   0  306.97   21.90
   0   3   0  304.37   21.60
   0   3   0  340.67   21.70
   0   3   0  312.87   21.70
   0   3   0  304.87   25.00
  -1  -3   0  280.17   18.70
  -1  -3   0  262.17   20.90
  -1  -3   0  258.07   18.40
  -1  -3   0  279.77   18.80
  -1  -3   0  263.07   18.50
  -1  -3   0  273.27   19.10
  -1  -3   0  261.47   18.50
  -1  -3   0  259.67   20.90
  -1  -3   0  261.87   18.80
  -1  -3   0  275.67   18.00
  -1  -3   0  284.47   18.20
   1   3   0  275.47   21.30
   1   3   0  272.87   18.50
   1   3   0  270.37   18.30
   1   3   0  250.77   18.80
   1   3   0  283.97   19.00
   1   3   0  282.67   18.70
   1   3   0  294.57   18.80
   1   3   0  276.67   21.00
   1   3   0  284.27   18.70
  -2  -3   0   11.80    1.80
  -2  -3   0   11.90    3.50
  -2  -3   0   19.40    2.80
  -2  -3   0   17.70    1.70
  -2  -3   0   18.10    2.50
  -2  -3   0   18.00    2.40
  -2  -3   0   17.60    2.50
  -2  -3   0   16.70    4.20
  -2  -3   0   14.40    2.20
  -2  -3   0   14.60    2.30
   2   3   0   18.00    2.60
   2   3   0   15.10    1.90
   2   3   0   14.30    3.70
   2   3   0   14.40    2.50
   2   3   0   13.10    2.10
   2   3   0   13.60    2.30
   2   3   0   15.10    3.90
   2   3   0   16.20    2.30
   2   3   0   15.90    1.80
   2   3   0   19.90    2.60
  -3  -3   0    5.10    1.10
  -3  -3   0    5.00    2.40
  -3  -3   0    6.80    2.80
  -3  -3   0    3.70    1.20
  -3  -3   0    4.40    1.30
  -3  -3   0    5.30    1.30
  -3  -3   0    4.30    1.30
  -3  -3   0    3.20    1.10
  -3  -3   0    6.50    1.70
  -3  -3   0    5.70    1.50
   3   3   0    4.10    1.20
   3   3   0    4.70    1.30
   3   3   0    4.10    1.40
   3   3   0    5.60    0.90
   3   3   0    4.30    2.70
   3   3   0    6.00    1.80
   3   3   0    4.20    1.20
   3   3   0    7.50    1.60
   3   3   0    9.10    3.50
   3   3   0    4.20    1.50
  -4  -3   0  377.86   25.20
  -4  -3   0  370.16   25.10
  -4  -3   0  368.76   27.90
  -4  -3   0  317.17   25.00
  -4  -3   0  370.36   25.30
  -4  -3   0  390.66   25.20
  -4  -3   0  351.76   24.80
  -4  -3   0  359.96   28.00
  -4  -3   0  377.06   25.60
   4   3   0  360.86   25.70
   4   3   0  373.26   25.10
   4   3   0  387.86   25.30
   4   3   0  368.26   25.60
   4   3   0  384.46   25.60
   4   3   0  385.36   28.30
   4   3   0  394.96   24.20
   4   3   0  371.96   26.40
   4   3   0  370.06   25.20
   4   3   0  375.26   25.30
   4   3   0  361.26   28.20
   4   3   0  390.46   25.30
  -5  -3   0  436.86   31.90
  -5  -3   0  424.96   28.60
  -5  -3   0  472.25   28.90
  -5  -3   0  448.76   28.70
  -5  -3   0  450.35   31.80
  -5  -3   0  452.35   29.00
  -5  -3   0  419.16   28.60
  -5  -3   0  431.86   28.60
  -5  -3   0  420.66   29.60
  -5  -3   0  432.86   29.20
  -5  -3   0  377.06   29.10
   5   3   0  410.56   28.70
   5   3   0  460.35   27.80
   5   3   0  394.66   29.00
   5   3   0  436.76   28.90
   5   3   0  400.36   31.70
   5   3   0  397.66   28.70
   5   3   0  454.65   28.90
   5   3   0  402.36   29.40
   5   3   0  397.56   30.10
   5   3   0  410.46   28.70
   5   3   0  387.96   31.60
   5   3   0  447.16   29.30
  -6  -3   0  307.67   20.40
  -6  -3   0  279.57   19.70
  -6  -3   0  233.78   18.80
  -6  -3   0  279.37   19.00
  -6  -3   0  297.07   22.40
  -6  -3   0  268.57   18.70
  -6  -3   0  285.17   19.10
  -6  -3   0  287.07   22.00
  -6  -3   0  300.77   18.90
  -6  -3   0  278.67   19.70
  -6  -3   0  279.07   18.70
   6   3   0  276.07   17.90
   6   3   0  250.87   18.80
   6   3   0  259.07   22.30
   6   3   0  262.37   18.80
   6   3   0  279.47   19.00
   6   3   0  272.87   17.90
   6   3   0  255.77   19.10
   6   3   0  263.57   18.90
   6   3   0  265.37   19.50
   6   3   0  245.28   19.10
   6   3   0  249.88   21.90
   6   3   0  255.27   19.80
  -7  -3   0   44.00    8.20
  -7  -3   0   50.49    4.90
  -7  -3   0   59.69    7.10
  -7  -3   0   56.39    5.00
  -7  -3   0   60.79    7.40
  -7  -3   0   54.49    5.20
  -7  -3   0   66.49    5.80
  -7  -3   0   57.09    6.90
  -7  -3   0   55.49    5.00
  -7  -3   0   58.39    5.30
  -7  -3   0   55.99    8.90
   7   3   0   55.29    5.40
   7   3   0   65.59    7.10
   7   3   0   54.19    5.20
   7   3   0   61.59    5.70
   7   3   0   54.49    4.30
   7   3   0   44.00    4.90
   7   3   0   67.39    7.70
   7   3   0   56.49    9.10
   7   3   0   58.09    5.20
   7   3   0   55.69    4.30
   7   3   0   70.19   10.20
  -8  -3   0   62.69    8.30
  -8  -3   0   38.50    6.40
  -8  -3   0   66.19    7.90
  -8  -3   0   59.39    6.20
  -8  -3   0   59.19    5.50
  -8  -3   0   63.39    5.30
  -8  -3   0   88.39   10.70
   8   3   0   55.39    5.50
   8   3   0   60.19    5.50
   8   3   0   50.99    6.80
   8   3   0   50.79    7.50
   8   3   0   65.19    5.40
   8   3   0   54.49   11.60
   8   3   0   56.59    7.30
  -9  -3   0   50.59    6.60
  -9  -3   0   55.39    8.00
  -9  -3   0   45.80    7.10
  -9  -3   0   48.90    4.40
   9   3   0   41.80    6.90
   9   3   0   41.90    6.40
   9   3   0   54.09    4.80
   9   3   0   64.19    8.70
 -10  -3   0    6.00    3.40
 -10  -3   0   10.60    4.00
 -10  -3   0   18.60    4.20
  10   3   0    8.70    3.50
  10   3   0   13.70    4.20
   9  -4   0    2.30    2.50
   9  -4   0    1.30    2.50
   9  -4   0   -0.80    1.80
  -9   4   0   -1.20    1.40
  -9   4   0   -0.90    1.70
  -9   4   0   -0.50    2.10
   8  -4   0   -1.80    1.90
   8  -4   0    0.50    1.60
   8  -4   0   -0.60    1.70
  -8   4   0    1.30    2.20
  -8   4   0    1.00    1.90
  -8   4   0   -0.20    1.60
   7  -4   0  120.39    8.10
   7  -4   0  115.99    8.10
   7  -4   0  134.29   11.20
   7  -4   0  117.39   11.10
   7  -4   0  120.69    9.10
  -7   4   0  125.29   11.90
  -7   4   0  123.09   10.90
  -7   4   0  108.89   10.40
  -7   4   0  112.69    8.60
  -7   4   0  135.09   10.50
  -7   4   0  115.49    8.50
  -7   4   0  115.59    8.30
  -7   4   0  152.58   11.60
   6  -4   0  347.07   24.20
   6  -4   0  304.47   25.20
   6  -4   0  347.17   23.20
   6  -4   0  352.46   23.50
   6  -4   0  382.76   23.60
   6  -4   0  357.16   25.60
   6  -4   0  353.66   23.30
   6  -4   0  356.26   25.50
   6  -4   0  369.46   23.50
   6  -4   0  325.67   23.30
   6  -4   0  333.87   26.20
  -6   4   0  349.37   23.70
  -6   4   0  353.86   25.90
  -6   4   0  363.66   25.40
  -6   4   0  357.06   25.80
  -6   4   0  367.66   25.40
  -6   4   0  374.76   25.30
  -6   4   0  335.27   25.00
  -6   4   0  330.27   26.20
  -6   4   0  339.67   23.30
  -6   4   0  332.37   23.60
   5  -4   0  129.99    9.00
   5  -4   0  140.19   10.70
   5  -4   0  106.29    9.20
   5  -4   0  127.99   12.50
   5  -4   0  125.09    8.80
   5  -4   0  122.39   11.50
   5  -4   0  120.59   10.60
   5  -4   0  130.99    9.30
   5  -4   0  117.09   10.50
   5  -4   0  112.19   10.00
   5  -4   0  138.59    9.10
   5  -4   0  121.59    8.70
   5  -4   0  114.69    9.00
  -5   4   0  135.29   10.40
  -5   4   0  108.49    9.20
  -5   4   0  124.09    9.30
  -5   4   0  132.59    9.10
  -5   4   0  121.99   10.30
  -5   4   0  117.19   10.60
  -5   4   0  142.19   12.70
  -5   4   0  116.39    9.00
  -5   4   0  117.09   11.70
  -5   4   0  110.39    9.80
  -5   4   0  130.29    8.90
  -5   4   0  123.39   10.10
   4  -4   0    9.20    2.40
   4  -4   0   10.10    1.90
   4  -4   0   15.80    4.50
   4  -4   0    7.10    1.20
   4  -4   0    7.30    3.80
   4  -4   0    6.70    2.30
   4  -4   0    9.50    1.80
   4  -4   0    9.00    1.80
   4  -4   0   11.60    2.20
   4  -4   0   10.80    1.50
   4  -4   0    9.50    2.60
   4  -4   0    9.50    1.90
  -4   4   0    9.00    2.30
  -4   4   0    9.10    1.90
  -4   4   0    9.10    2.00
  -4   4   0   10.50    1.80
  -4   4   0    8.50    1.70
  -4   4   0   10.30    4.30
  -4   4   0    9.00    2.30
  -4   4   0    8.50    2.50
  -4   4   0    7.00    1.90
  -4   4   0    9.70    2.30
  -4   4   0   11.30    3.80
   3  -4   0   38.40    3.90
   3  -4   0   42.40    3.60
   3  -4   0   52.49    5.90
   3  -4   0   42.20    4.40
   3  -4   0   41.00    4.10
   3  -4   0   52.09    4.80
   3  -4   0   39.90    3.40
   3  -4   0   36.10    3.80
   3  -4   0   45.60    7.50
   3  -4   0   42.90    3.90
   3  -4   0   43.90    7.20
  -3   4   0   39.50    4.00
  -3   4   0   41.40    4.20
  -3   4   0   42.50    4.90
  -3   4   0   37.30    5.10
  -3   4   0   42.40    4.00
  -3   4   0   41.60    3.30
  -3   4   0   53.59    8.30
  -3   4   0   41.20    3.80
  -3   4   0   49.20    4.40
  -3   4   0   43.00    6.90
   2  -4   0   95.69    7.00
   2  -4   0   90.39    7.90
   2  -4   0   94.49    7.80
   2  -4   0   88.19    9.90
   2  -4   0   87.79    7.70
   2  -4   0  102.89    7.70
   2  -4   0   98.49    7.50
   2  -4   0   95.29   10.20
   2  -4   0   96.79    7.40
   2  -4   0   96.49    7.50
  -2   4   0   96.09    8.00
  -2   4   0  100.89   10.30
  -2   4   0   92.09    7.60
  -2   4   0   94.79    7.40
  -2   4   0  107.89    8.10
  -2   4   0  100.99    7.60
  -2   4   0  101.09   10.60
  -2   4   0   93.89    6.70
  -2   4   0   99.29    7.50
   1  -4   0   11.10    1.70
   1  -4   0   11.90    2.40
   1  -4   0    9.50    2.00
   1  -4   0    8.20    1.80
   1  -4   0   11.50    3.60
   1  -4   0   11.60    1.90
   1  -4   0    5.00    3.50
   1  -4   0   12.20    2.40
   1  -4   0    8.80    1.90
   1  -4   0    9.10    2.10
  -1   4   0    7.80    3.30
  -1   4   0    6.90    2.00
  -1   4   0   11.40    2.00
  -1   4   0   11.50    2.30
  -1   4   0   10.70    2.00
  -1   4   0    9.60    3.90
  -1   4   0   11.70    2.20
  -1   4   0    9.10    1.60
   0  -4   0  760.22   54.19
   0  -4   0  820.02   54.59
   0   4   0  698.63   50.99
   0   4   0  816.52   54.39
   0   4   0  806.72   54.89
  -1  -4   0   10.10    2.00
  -1  -4   0   11.50    4.10
  -1  -4   0    8.90    1.70
  -1  -4   0    9.30    2.20
  -1  -4   0    9.10    1.20
  -1  -4   0    9.60    1.90
  -1  -4   0   13.50    4.20
  -1  -4   0    9.70    2.30
  -1  -4   0   15.00    2.60
  -1  -4   0    8.30    1.70
  -1  -4   0    8.40    1.30
  -1  -4   0    8.20    1.90
   1   4   0   11.90    3.90
   1   4   0   11.10    2.40
   1   4   0    6.80    1.70
   1   4   0   13.60    2.30
   1   4   0    6.00    1.80
   1   4   0   15.40    5.00
   1   4   0   12.50    2.30
   1   4   0    9.70    2.00
   1   4   0    9.80    1.80
  -2  -4   0   99.49    8.20
  -2  -4   0   95.99    7.70
  -2  -4   0   97.09   10.40
  -2  -4   0   82.19    7.10
  -2  -4   0  100.09   10.80
  -2  -4   0   96.69    7.90
  -2  -4   0  103.49    8.00
  -2  -4   0   92.79    7.10
  -2  -4   0  107.69    7.90
  -2  -4   0   96.69    7.70
   2   4   0  105.99   11.20
   2   4   0  100.09    8.00
   2   4   0  105.49    7.90
   2   4   0   97.59    7.80
   2   4   0  108.89   10.90
   2   4   0   93.69    7.90
   2   4   0   98.59    7.30
   2   4   0  110.99    7.90
  -3  -4   0    1.60    1.00
  -3  -4   0    0.80    1.10
  -3  -4   0    2.10    0.60
  -3  -4   0    1.20    0.90
  -3  -4   0   -1.50    3.30
  -3  -4   0    2.30    0.80
  -3  -4   0    0.20    0.80
  -3  -4   0    2.60    1.20
  -3  -4   0    6.70    3.70
  -3  -4   0    1.80    1.40
  -3  -4   0    0.50    0.90
   3   4   0    3.40    0.90
   3   4   0    0.40    0.90
   3   4   0    1.70    1.30
   3   4   0    1.80    1.30
   3   4   0    1.00    1.00
   3   4   0    3.80    3.40
   3   4   0    5.40    3.90
   3   4   0    1.40    1.00
   3   4   0    0.70    1.10
  -4  -4   0  628.04   39.10
  -4  -4   0  548.65   39.60
  -4  -4   0  569.34   42.80
  -4  -4   0  596.54   38.90
  -4  -4   0  585.94   39.40
  -4  -4   0  585.64   38.90
  -4  -4   0  584.04   39.30
  -4  -4   0  581.14   38.90
  -4  -4   0  534.85   42.20
   4   4   0  568.04   43.00
   4   4   0  599.44   39.30
   4   4   0  562.04   45.10
   4   4   0  573.84   39.00
   4   4   0  561.54   39.50
   4   4   0  599.24   38.70
   4   4   0  598.54   39.10
   4   4   0  590.94   39.20
  -5  -4   0    8.90    2.20
  -5  -4   0    8.70    2.00
  -5  -4   0    6.10    2.00
  -5  -4   0    4.50    2.00
  -5  -4   0    4.90    4.30
  -5  -4   0    6.50    1.50
  -5  -4   0    3.90    1.60
  -5  -4   0    7.30    2.20
  -5  -4   0   11.70    4.50
   5   4   0    6.30    1.90
   5   4   0    8.70    2.10
   5   4   0   11.40    2.40
   5   4   0    7.70    5.00
   5   4   0    3.50    1.60
   5   4   0    7.00    0.80
   5   4   0   11.10    4.80
   5   4   0    9.40    2.50
   5   4   0    2.60    1.80
   5   4   0   11.20    2.60
   5   4   0    7.20    2.20
  -6  -4   0    5.40    2.30
  -6  -4   0   -0.50    4.70
  -6  -4   0    6.00    1.70
  -6  -4   0    3.20    2.10
  -6  -4   0    3.00    1.40
  -6  -4   0    2.70    1.60
  -6  -4   0    3.60    1.50
  -6  -4   0    6.50    5.00
  -6  -4   0    3.90    1.80
  -6  -4   0    3.10    1.40
  -6  -4   0    3.20    1.60
   6   4   0   -0.60    1.40
   6   4   0    4.10    1.80
   6   4   0    6.40    5.50
   6   4   0    3.60    1.80
   6   4   0    3.20    1.60
   6   4   0    4.80    1.60
   6   4   0    4.60    1.70
   6   4   0    8.40    5.50
   6   4   0    5.90    2.20
   6   4   0    6.30    2.00
  -7  -4   0    0.70    1.40
  -7  -4   0    1.40    1.80
  -7  -4   0   -0.30    1.20
  -7  -4   0    1.10    1.20
  -7  -4   0   -2.10    1.10
  -7  -4   0   -1.70    0.70
  -7  -4   0    6.30    5.90
  -7  -4   0    1.70    1.30
  -7  -4   0    1.00    1.10
   7   4   0    0.20    1.10
   7   4   0   -0.90    0.90
   7   4   0    0.30    1.10
   7   4   0    0.20    1.10
   7   4   0   -1.20    1.00
   7   4   0    9.60    6.10
   7   4   0    0.60    1.20
   7   4   0    0.00    1.50
   7   4   0   -2.50    5.40
   7   4   0    1.20    1.60
  -8  -4   0   53.19    7.50
  -8  -4   0   53.09    7.00
  -8  -4   0   50.29    9.90
  -8  -4   0   33.00    4.70
  -8  -4   0   46.30    5.30
  -8  -4   0   48.40    5.80
   8   4   0   52.29   10.80
   8   4   0   50.99    5.80
   8   4   0   52.69    7.30
   8   4   0   55.39    7.10
  -9  -4   0   30.60    9.50
  -9  -4   0   24.00    3.70
  -9  -4   0   48.50    7.40
  -9  -4   0   33.90    5.80
   9   4   0   27.00    5.30
   9   4   0   46.30   12.00
   9   4   0   37.80    6.70
   9   4   0   32.80    4.50
   9  -5   0   28.40    6.30
   9  -5   0   33.30    6.30
  -9   5   0   44.60    7.30
  -9   5   0   44.90    7.10
  -9   5   0   39.80    6.60
   8  -5   0   -0.80    1.60
   8  -5   0    1.30    2.20
  -8   5   0    0.80    1.70
  -8   5   0   -1.90    1.20
  -8   5   0    0.50    2.30
  -8   5   0   -1.90    1.70
   7  -5   0   68.19    5.40
   7  -5   0   82.19    9.60
   7  -5   0   63.89    8.40
   7  -5   0   66.99    5.10
   7  -5   0   61.59    9.60
   7  -5   0   58.09    5.30
  -7   5   0   72.49    8.80
  -7   5   0   69.29    9.10
  -7   5   0   69.09    9.50
  -7   5   0   57.59    5.30
  -7   5   0   74.39    8.90
  -7   5   0   74.29    8.50
  -7   5   0   70.09    8.20
  -7   5   0   61.79    5.60
   6  -5   0    4.40    1.60
   6  -5   0    2.60    2.00
   6  -5   0    3.80    5.00
   6  -5   0    6.50    1.60
   6  -5   0    5.50    1.30
   6  -5   0    7.30    5.00
   6  -5   0   10.00    3.40
   6  -5   0    3.60    1.10
   6  -5   0    1.70    1.10
   6  -5   0    5.00    1.10
   6  -5   0    8.40    2.50
   6  -5   0    6.50    2.00
  -6   5   0    7.00    2.40
  -6   5   0    3.70    2.20
  -6   5   0    1.60    1.20
  -6   5   0    7.10    2.90
  -6   5   0    2.60    1.50
  -6   5   0    5.10    4.90
  -6   5   0    5.40    2.40
  -6   5   0    4.80    2.20
  -6   5   0    4.20    1.40
  -6   5   0    3.40    1.60
  -6   5   0    4.00    7.70
   5  -5   0  113.49    8.80
   5  -5   0  114.79    8.80
   5  -5   0  113.49   12.80
   5  -5   0  103.29    8.60
   5  -5   0  116.79    8.80
   5  -5   0  132.59   10.40
   5  -5   0  104.59   10.20
   5  -5   0  109.79    8.10
   5  -5   0  126.89   12.40
   5  -5   0  114.49    9.00
  -5   5   0  107.49   11.10
  -5   5   0  121.99    8.80
  -5   5   0  114.29    8.80
  -5   5   0  104.49   12.20
  -5   5   0  116.39    9.50
  -5   5   0  119.19    9.90
  -5   5   0  112.89    8.10
  -5   5   0  100.99   13.80
  -5   5   0   89.19    8.70
  -5   5   0   97.69    9.00
  -5   5   0  122.39   10.00
  -5   5   0  152.28   11.60
   4  -5   0   17.70    2.20
   4  -5   0   11.10    2.40
   4  -5   0   13.30    2.60
   4  -5   0   22.30    3.40
   4  -5   0   23.80    3.90
   4  -5   0   30.50    4.20
   4  -5   0   16.00    3.70
   4  -5   0   16.50    6.10
   4  -5   0   15.50    5.50
   4  -5   0   15.10    3.30
   4  -5   0   16.80    2.90
   4  -5   0   17.60    2.60
  -4   5   0   18.70    2.90
  -4   5   0   21.90    4.10
  -4   5   0   23.70    3.80
  -4   5   0   20.40    3.30
  -4   5   0   31.50    6.80
  -4   5   0   13.10    2.70
  -4   5   0   17.30    3.40
  -4   5   0   23.00    2.70
  -4   5   0   19.20    2.90
  -4   5   0   25.30    4.00
  -4   5   0   14.80    6.20
  -4   5   0   19.40    3.80
   3  -5   0    3.50    1.10
   3  -5   0    0.30    1.10
   3  -5   0    2.40    1.40
   3  -5   0    2.70    1.30
   3  -5   0    2.00    0.90
   3  -5   0    2.40    1.30
   3  -5   0    4.10    1.70
   3  -5   0    5.50    4.20
   3  -5   0    4.70    1.50
   3  -5   0    2.70    1.80
   3  -5   0   -1.50    3.60
  -3   5   0    3.20    1.40
  -3   5   0    2.20    1.20
  -3   5   0    1.10    1.20
  -3   5   0    1.30    1.40
  -3   5   0    2.60    1.20
  -3   5   0    4.00    1.70
  -3   5   0    8.50    4.80
  -3   5   0    3.00    1.40
  -3   5   0    9.90    4.40
  -3   5   0    1.00    1.00
  -3   5   0    2.20    0.70
   2  -5   0  117.29   13.10
   2  -5   0  137.19   10.40
   2  -5   0  114.39    9.70
   2  -5   0  128.39   10.00
   2  -5   0  129.29    9.30
   2  -5   0  122.79    9.80
   2  -5   0  150.78   14.00
   2  -5   0  116.19   10.20
   2  -5   0  119.09    9.80
   2  -5   0  117.79   10.10
  -2   5   0  138.69    9.80
  -2   5   0  123.59    9.80
  -2   5   0  142.89    9.90
  -2   5   0  142.29   14.10
  -2   5   0  144.39   10.30
  -2   5   0  114.59   10.20
  -2   5   0  138.69   10.60
  -2   5   0  121.49   13.10
   1  -5   0  563.44   37.60
   1  -5   0  601.04   38.90
   1  -5   0  590.04   37.50
   1  -5   0  554.34   38.40
   1  -5   0  539.35   38.20
   1  -5   0  565.44   42.10
   1  -5   0  542.55   37.90
   1  -5   0  591.44   38.30
   1  -5   0  566.94   42.00
   1  -5   0  533.85   38.00
  -1   5   0  608.84   42.80
  -1   5   0  559.14   38.00
  -1   5   0  566.44   37.90
  -1   5   0  540.65   41.50
  -1   5   0  569.64   38.20
  -1   5   0  548.35   37.40
  -1   5   0  603.64   38.60
  -1   5   0  560.44   38.60
   0  -5   0  217.38   20.60
   0  -5   0  282.57   17.80
   0  -5   0  231.38   16.90
   0  -5   0  221.78   16.90
   0  -5   0  253.47   16.90
   0  -5   0  216.48   20.30
   0  -5   0  251.27   17.20
   0  -5   0  210.78   16.60
   0  -5   0  224.18   16.40
   0  -5   0  219.68   16.40
   0   5   0  224.68   20.40
   0   5   0  240.98   17.00
   0   5   0  237.88   16.90
   0   5   0  258.57   17.30
   0   5   0  233.38   17.10
   0   5   0  237.08   16.50
   0   5   0  234.08   21.00
   0   5   0  253.27   17.70
  -1  -5   0  111.09   13.20
  -1  -5   0  135.19   10.80
  -1  -5   0  116.99   13.50
  -1  -5   0  139.89   10.10
  -1  -5   0  139.19   10.70
  -1  -5   0  130.39   10.10
  -1  -5   0  131.39    9.10
  -1  -5   0  135.89   10.40
  -1  -5   0  125.19   10.10
  -1  -5   0  143.59    9.90
  -1  -5   0  129.49    9.10
  -1  -5   0  139.19   10.50
   1   5   0  135.39   10.30
   1   5   0  118.39   10.00
   1   5   0  114.89   13.60
   1   5   0  126.19    9.90
   1   5   0  129.99   10.80
   1   5   0  137.99   10.50
   1   5   0  128.19   13.60
   1   5   0  134.89   10.50
   1   5   0  136.29   10.00
  -2  -5   0  146.99   11.90
  -2  -5   0  161.28   12.30
  -2  -5   0  167.68   16.00
  -2  -5   0  173.28   12.20
  -2  -5   0  143.49   12.40
  -2  -5   0  164.78   10.60
  -2  -5   0  149.59   11.20
  -2  -5   0  173.28   11.50
  -2  -5   0  156.28   12.30
  -2  -5   0  179.28   12.30
  -2  -5   0  134.59   15.60
   2   5   0  171.68   12.30
   2   5   0  146.69   12.50
   2   5   0  156.38   12.30
   2   5   0  166.98   16.80
   2   5   0  152.68   11.90
   2   5   0  149.69   15.60
   2   5   0  167.28   12.40
   2   5   0  159.58   11.50
   2   5   0  154.28   12.00
  -3  -5   0   66.59   11.00
  -3  -5   0   64.59   10.40
  -3  -5   0   73.39    6.90
  -3  -5   0   83.29    5.70
  -3  -5   0   74.29    5.00
  -3  -5   0   59.19    6.10
  -3  -5   0   77.59    6.70
  -3  -5   0   78.39    6.70
  -3  -5   0   63.69    5.80
  -3  -5   0   67.69    6.30
  -3  -5   0   76.19    6.60
   3   5   0   71.29    6.50
   3   5   0   67.49    6.90
   3   5   0   75.99    6.70
   3   5   0   75.19   11.70
   3   5   0   65.19   10.70
   3   5   0   58.59    6.10
   3   5   0   65.79    6.50
   3   5   0   76.79    6.60
   3   5   0   68.69    5.60
  -4  -5   0   49.80    4.80
  -4  -5   0   54.09    6.20
  -4  -5   0   47.70    5.10
  -4  -5   0   40.00    8.80
  -4  -5   0   36.00    8.60
  -4  -5   0   58.59    5.30
  -4  -5   0   47.50    5.80
  -4  -5   0   58.29    5.80
  -4  -5   0   40.80    5.40
  -4  -5   0   51.19    4.00
   4   5   0   44.70    5.90
   4   5   0   55.89    5.30
   4   5   0   54.49    5.30
   4   5   0   54.39    6.40
   4   5   0   49.40    6.40
   4   5   0   48.40    9.80
   4   5   0   57.89    6.30
   4   5   0   48.90   10.00
  -5  -5   0   34.40    3.00
  -5  -5   0   30.70    4.70
  -5  -5   0   30.90    4.40
  -5  -5   0   26.30    4.00
  -5  -5   0   31.10    4.30
  -5  -5   0   39.80    5.00
  -5  -5   0   50.79   10.00
  -5  -5   0   34.40    5.00
  -5  -5   0   44.70    8.70
  -5  -5   0   29.20    4.30
   5   5   0   27.00    4.90
   5   5   0   26.20    4.30
   5   5   0   28.80    4.60
   5   5   0   17.70    8.60
   5   5   0   27.40    4.60
   5   5   0   37.60    4.80
   5   5   0   52.89    9.90
   5   5   0   24.40    4.40
   5   5   0   47.40    5.70
  -6  -5   0   31.10    4.10
  -6  -5   0   26.30    4.70
  -6  -5   0   27.80    4.90
  -6  -5   0   28.30    3.30
  -6  -5   0   24.50    4.00
  -6  -5   0   26.10    8.20
  -6  -5   0   32.80    8.70
  -6  -5   0   20.50    3.80
  -6  -5   0   26.50    3.90
   6   5   0   22.40    4.30
   6   5   0   26.80    8.60
   6   5   0   22.00    4.10
   6   5   0   22.30    3.60
   6   5   0   23.10    4.10
   6   5   0   27.30    4.80
   6   5   0   34.10    9.30
   6   5   0   25.80    4.10
   6   5   0   24.10    4.50
  -7  -5   0   -0.10    1.10
  -7  -5   0    0.40    1.30
  -7  -5   0   -1.90    1.20
  -7  -5   0   -0.10    0.80
  -7  -5   0    0.20    1.00
  -7  -5   0    1.30    6.90
  -7  -5   0    1.70    1.90
  -7  -5   0   -0.80    1.20
   7   5   0   -0.10    1.10
   7   5   0   -2.10    1.10
   7   5   0   -1.20    1.50
   7   5   0    1.50    1.60
   7   5   0    9.70    8.60
  -8  -5   0    0.10    2.10
  -8  -5   0   -0.40    8.20
  -8  -5   0    0.50    1.30
  -8  -5   0    2.30    2.10
  -8  -5   0   -0.50    0.60
  -8  -5   0    1.10    2.20
  -8  -5   0   -0.80    1.30
   8   5   0   -0.50    1.60
   8   5   0   -3.80    9.30
   8   5   0    0.10    1.40
   8   5   0    1.80    2.30
   8   5   0    1.60    1.70
  -9  -5   0    1.30    1.50
  -9  -5   0    8.70    3.50
  -9  -5   0    6.30   10.40
  -9  -5   0    0.90    1.40
  -9  -5   0    9.00    3.70
  -9  -5   0    4.40    2.40
   9   5   0    2.50    2.70
   9   5   0   -1.30    2.20
   9   5   0    6.60    3.50
   9   5   0   -5.40   11.60
   9   5   0    3.10    1.90
   8  -6   0    6.50    3.70
   8  -6   0   11.00    3.70
   8  -6   0    7.40    1.70
  -8   6   0    6.60    3.20
  -8   6   0    5.40    2.70
  -8   6   0   12.40    3.80
  -8   6   0    8.00    3.40
   7  -6   0   55.59    5.50
   7  -6   0   86.29   12.60
   7  -6   0   59.09    8.60
   7  -6   0   61.09    5.30
  -7   6   0   51.19    7.80
  -7   6   0   68.89    8.70
  -7   6   0   58.69    5.70
  -7   6   0   59.89    7.90
  -7   6   0   75.29   11.30
  -7   6   0   52.39    5.60
   6  -6   0   30.90    3.90
   6  -6   0   23.40    3.70
   6  -6   0   36.10    9.00
   6  -6   0   28.80    5.70
   6  -6   0   23.60    4.80
   6  -6   0   26.10    4.00
  -6   6   0   22.40    4.60
  -6   6   0   25.10    4.80
  -6   6   0   26.50    5.00
  -6   6   0   31.10    8.20
  -6   6   0   21.50    3.80
  -6   6   0   28.80    4.00
  -6   6   0   22.10    4.90
  -6   6   0   27.10    4.60
   5  -6   0    5.40    2.10
   5  -6   0    3.20    5.00
   5  -6   0    8.30    6.30
   5  -6   0    4.70    2.30
   5  -6   0    2.90    1.10
   5  -6   0    4.30    1.80
   5  -6   0    6.20    2.90
   5  -6   0    2.30    1.40
   5  -6   0    2.90    1.60
  -5   6   0    2.60    1.90
  -5   6   0    2.10    1.40
  -5   6   0    7.60    2.60
  -5   6   0    6.90    2.20
  -5   6   0   12.20    7.20
  -5   6   0    2.30    1.60
  -5   6   0    1.60    1.40
  -5   6   0    2.40    2.00
  -5   6   0    4.80    2.70
  -5   6   0    4.20    1.60
  -5   6   0   -0.90    5.40
   4  -6   0  471.25   33.20
   4  -6   0  494.45   34.20
   4  -6   0  493.45   34.30
   4  -6   0  488.75   35.50
   4  -6   0  496.95   36.10
   4  -6   0  493.35   38.60
   4  -6   0  533.95   35.40
   4  -6   0  536.55   34.80
   4  -6   0  488.55   33.40
   4  -6   0  582.84   34.60
  -4   6   0  517.85   33.70
  -4   6   0  519.15   34.90
  -4   6   0  498.85   35.00
  -4   6   0  462.05   34.40
  -4   6   0  494.95   38.80
  -4   6   0  486.45   35.00
  -4   6   0  461.65   35.40
  -4   6   0  523.35   34.30
  -4   6   0  544.55   40.30
  -4   6   0  492.95   34.90
   3  -6   0  470.05   31.00
   3  -6   0  439.86   35.70
   3  -6   0  396.46   31.80
   3  -6   0  434.46   31.20
   3  -6   0  437.36   29.60
   3  -6   0  483.25   31.60
   3  -6   0  415.76   31.50
   3  -6   0  449.26   30.70
   3  -6   0  435.26   29.90
   3  -6   0  412.86   35.00
   3  -6   0  479.55   30.90
  -3   6   0  447.26   30.70
  -3   6   0  425.76   30.70
  -3   6   0  437.46   35.20
  -3   6   0  474.65   31.30
  -3   6   0  468.75   36.40
  -3   6   0  523.55   32.40
   2  -6   0   88.19    8.30
   2  -6   0  105.99    9.10
   2  -6   0  103.49    7.90
   2  -6   0  107.19   14.30
   2  -6   0   99.89    8.60
   2  -6   0   98.29    8.40
   2  -6   0   93.39    8.90
   2  -6   0   96.39    8.90
   2  -6   0   99.69   14.10
   2  -6   0  103.09    8.50
  -2   6   0   96.19    8.40
  -2   6   0  119.19   13.20
  -2   6   0  104.69    8.90
  -2   6   0  105.79    7.40
  -2   6   0  110.89   15.40
  -2   6   0  100.39    9.10
  -2   6   0  112.19    9.40
  -2   6   0  111.09    8.70
   1  -6   0   40.20    4.60
   1  -6   0   39.90    5.20
   1  -6   0   37.70    5.40
   1  -6   0   45.20    5.60
   1  -6   0   51.29    6.20
   1  -6   0   38.30    4.90
   1  -6   0   37.10    8.10
   1  -6   0   47.70    5.60
   1  -6   0   39.50    4.10
   1  -6   0   31.90    8.30
  -1   6   0   44.10    5.40
  -1   6   0   62.79   11.20
  -1   6   0   48.30    6.40
  -1   6   0   35.70    5.30
  -1   6   0   42.70    5.60
  -1   6   0   41.90    4.60
  -1   6   0   46.80    9.30
  -1   6   0   40.20    5.10
   0  -6   0   43.40    5.40
   0  -6   0   42.10    5.30
   0  -6   0   56.69    6.60
   0  -6   0   39.70    8.90
   0  -6   0   58.69    6.40
   0  -6   0   43.40    5.60
   0  -6   0   49.50    4.20
   0  -6   0   44.90    5.70
   0  -6   0   42.10    4.90
   0  -6   0   44.50    9.60
   0   6   0   47.70    5.20
   0   6   0   52.79    5.90
   0   6   0   49.30    6.00
   0   6   0   41.20    5.40
   0   6   0   45.70    5.80
   0   6   0   46.70    6.30
   0   6   0   35.70    8.90
   0   6   0   47.30    9.50
  -1  -6   0   37.60    5.30
  -1  -6   0   23.70    4.20
  -1  -6   0   27.90    4.20
  -1  -6   0   30.20    4.50
  -1  -6   0   31.20    4.90
  -1  -6   0   27.30    7.60
  -1  -6   0   30.60    4.00
  -1  -6   0   39.30    4.90
  -1  -6   0   28.80    4.00
  -1  -6   0   27.40    2.70
  -1  -6   0   41.60    9.10
  -1  -6   0   28.30    2.70
   1   6   0   26.90    4.20
   1   6   0   33.00    5.20
   1   6   0   29.40    4.40
   1   6   0   34.40    8.40
   1   6   0   34.90    4.90
   1   6   0   30.30    8.00
   1   6   0   31.70    4.60
   1   6   0   35.40    4.40
  -2  -6   0   57.59    6.70
  -2  -6   0   44.00    3.80
  -2  -6   0   41.70    4.10
  -2  -6   0   38.60    9.20
  -2  -6   0   43.40    5.30
  -2  -6   0   42.60    5.50
  -2  -6   0   40.30    5.40
  -2  -6   0   41.70    3.20
  -2  -6   0   28.20    4.60
  -2  -6   0   42.80    5.70
  -2  -6   0   41.70    9.30
   2   6   0   45.90    5.80
   2   6   0   43.20    5.30
   2   6   0   44.90    6.40
   2   6   0   54.09    6.10
   2   6   0   43.30    9.90
   2   6   0   34.00    5.10
   2   6   0   29.90    8.60
   2   6   0   40.60    5.60
  -3  -6   0   37.60    9.60
  -3  -6   0   55.49    6.20
  -3  -6   0   46.80   10.50
  -3  -6   0   49.99    6.10
  -3  -6   0   50.49    4.60
  -3  -6   0   43.60    6.10
  -3  -6   0   62.59    7.30
  -3  -6   0   44.70    5.50
  -3  -6   0   57.59    6.70
   3   6   0   76.39   13.40
   3   6   0   47.80    5.90
   3   6   0   50.89    6.20
   3   6   0   59.99    7.60
   3   6   0   40.30    9.40
   3   6   0   50.49    6.50
   3   6   0   47.50    6.20
  -4  -6   0   17.10    8.60
  -4  -6   0   11.30    2.80
  -4  -6   0    9.80    2.40
  -4  -6   0    6.30    2.40
  -4  -6   0    5.50    2.30
  -4  -6   0    9.90    2.60
  -4  -6   0   13.10    1.90
  -4  -6   0   11.10    2.60
  -4  -6   0    7.00    2.30
   4   6   0    7.30    2.40
   4   6   0   16.30    7.90
   4   6   0    4.50    6.10
   4   6   0    7.60    2.60
   4   6   0    9.70    2.70
   4   6   0    8.30    2.60
   4   6   0   11.50    3.20
   4   6   0    5.70    2.60
  -5  -6   0    3.10    1.80
  -5  -6   0    5.50    2.30
  -5  -6   0    7.20    2.50
  -5  -6   0    4.40    6.00
  -5  -6   0    4.30    1.90
  -5  -6   0    1.20    1.60
  -5  -6   0    2.20    1.60
  -5  -6   0   12.60    7.60
  -5  -6   0    4.60    0.90
   5   6   0   10.80    3.10
   5   6   0    2.40    1.90
   5   6   0    6.10    2.50
   5   6   0    2.20    2.20
   5   6   0    9.20    7.40
   5   6   0   10.60    6.60
   5   6   0    1.00    1.60
   5   6   0    4.70    2.20
   5   6   0    5.50    2.10
  -6  -6   0   57.59    4.60
  -6  -6   0   51.19    7.80
  -6  -6   0   53.99    7.50
  -6  -6   0   60.29   12.80
  -6  -6   0   72.69    6.30
  -6  -6   0   64.09    7.40
  -6  -6   0   49.50    6.50
  -6  -6   0   46.20    9.90
   6   6   0   50.39   12.30
   6   6   0   53.99    7.20
   6   6   0   51.79    7.00
   6   6   0   47.50    6.50
   6   6   0   51.49    7.10
   6   6   0   52.99    7.40
   6   6   0   62.49    7.60
  -7  -6   0   28.00   10.90
  -7  -6   0   36.20    5.30
  -7  -6   0   40.00    6.60
  -7  -6   0   37.40    6.00
  -7  -6   0   35.30    5.60
   7   6   0   35.30    5.90
   7   6   0   33.20    5.20
   7   6   0   40.10    6.50
   7   6   0   31.20   12.50
   7   6   0   35.90    5.50
   7   6   0   23.00    5.10
  -8  -6   0   13.10    3.80
  -8  -6   0   12.30    3.10
  -8  -6   0   12.50    3.50
  -8  -6   0   16.10    4.10
  -8  -6   0   30.20   11.60
  -8  -6   0   15.60    4.20
   8   6   0   21.20   12.90
   8   6   0   12.70    3.20
   8   6   0   10.10    2.90
   8   6   0   12.30    4.30
   8   6   0   20.60    4.80
   8   6   0   17.80    4.50
   7  -7   0   85.69    7.80
   7  -7   0   90.89   11.40
   7  -7   0   92.79    7.60
   7  -7   0   67.79   13.60
  -7   7   0   76.09    7.80
  -7   7   0  100.29   16.10
  -7   7   0   95.39   11.70
  -7   7   0   88.69   10.60
  -7   7   0   87.59   10.60
   6  -7   0   14.20    3.20
   6  -7   0   10.90    2.80
   6  -7   0   12.80    9.50
   6  -7   0   17.30    4.60
   6  -7   0   19.30    4.40
  -6   7   0   14.90    3.80
  -6   7   0   10.60    3.00
  -6   7   0   19.40    3.80
  -6   7   0   10.50    3.30
  -6   7   0   19.40    8.50
   5  -7   0    1.00    1.80
   5  -7   0   -0.10    1.40
   5  -7   0   -0.70    1.80
   5  -7   0    2.30    1.70
   5  -7   0    4.00    6.70
   5  -7   0    0.60    7.20
   5  -7   0    0.20    1.00
  -5   7   0    6.10    8.30
  -5   7   0    3.80    2.40
  -5   7   0   -2.30    6.60
  -5   7   0    0.70    1.30
  -5   7   0    0.50    2.10
  -5   7   0    0.40    1.50
  -5   7   0    1.10    1.60
  -5   7   0    2.10    2.10
   4  -7   0    5.80    2.10
   4  -7   0    5.20    5.90
   4  -7   0    2.70    6.60
   4  -7   0    3.20    1.80
   4  -7   0    7.60    2.90
   4  -7   0    5.60    1.50
   4  -7   0    7.40    2.40
   4  -7   0    3.10    2.50
   4  -7   0    2.70    2.00
  -4   7   0    5.90    2.60
  -4   7   0    3.40    1.80
  -4   7   0    1.80    1.70
  -4   7   0    4.20    1.80
  -4   7   0    5.20    2.10
  -4   7   0    8.50    6.90
  -4   7   0   -2.70    6.00
  -4   7   0    7.10    2.50
   3  -7   0   22.90    4.30
   3  -7   0   23.00    8.10
   3  -7   0   20.20    2.40
   3  -7   0   19.50    3.80
   3  -7   0   15.50    7.60
   3  -7   0   16.60    3.40
   3  -7   0   24.00    4.00
   3  -7   0   11.30    2.30
   3  -7   0   22.60    3.90
  -3   7   0   27.40    9.50
  -3   7   0   25.40    4.00
  -3   7   0   17.40    2.20
  -3   7   0   11.40    3.40
  -3   7   0   16.00    3.30
  -3   7   0   13.00    3.20
  -3   7   0   24.60    4.20
  -3   7   0    6.90    5.80
  -3   7   0   19.10    4.30
   2  -7   0   73.59    7.10
   2  -7   0   79.39   13.50
   2  -7   0   69.59    6.80
   2  -7   0   57.99    7.30
   2  -7   0   70.79   12.70
   2  -7   0   72.79    7.40
   2  -7   0   74.29    6.70
   2  -7   0   80.49    7.60
   2  -7   0   70.59    6.10
   2  -7   0   76.99    8.80
  -2   7   0   58.59    7.50
  -2   7   0   96.99   16.00
  -2   7   0   89.99    8.00
  -2   7   0   65.19    8.40
  -2   7   0   72.49    6.90
  -2   7   0   67.09    6.80
  -2   7   0   64.19    5.50
   1  -7   0   24.90    4.50
   1  -7   0   27.40    4.90
   1  -7   0   24.70    3.60
   1  -7   0   25.60    4.40
   1  -7   0   32.00    4.60
   1  -7   0   21.30    3.50
   1  -7   0   27.30    8.00
   1  -7   0   42.30    9.90
   1  -7   0   21.10    4.10
   1  -7   0   24.30    4.20
  -1   7   0   23.70    3.60
  -1   7   0   27.50    4.30
  -1   7   0   21.70    8.40
  -1   7   0   17.40    3.80
  -1   7   0   21.00    4.20
  -1   7   0   26.30    5.00
  -1   7   0   23.90    4.10
  -1   7   0   42.20   10.80
   0  -7   0   18.30    4.20
   0  -7   0   20.80    2.30
   0  -7   0   18.40    3.70
   0  -7   0   20.90    3.50
   0  -7   0   22.50    3.80
   0  -7   0   28.80    5.00
   0  -7   0   26.70    4.50
   0  -7   0    9.00    6.90
   0  -7   0   19.90    3.90
   0  -7   0   27.10    3.40
   0  -7   0   26.00    4.10
   0  -7   0   47.80   10.20
   0   7   0   23.30    4.80
   0   7   0   27.90    4.40
   0   7   0   23.90    4.10
   0   7   0   19.10    3.40
   0   7   0   13.10    6.50
   0   7   0   25.10    9.80
   0   7   0   21.40    4.20
   0   7   0   23.70    4.30
  -1  -7   0   18.20    3.40
  -1  -7   0   20.00    7.30
  -1  -7   0   18.40    3.40
  -1  -7   0   24.20    4.30
  -1  -7   0   10.20    7.20
  -1  -7   0   15.50    3.50
  -1  -7   0   17.10    4.00
  -1  -7   0   25.20    2.70
   1   7   0   29.60    4.10
   1   7   0   18.50    3.90
   1   7   0   20.00    7.80
   1   7   0   15.90    3.60
   1   7   0   23.50    8.30
   1   7   0   25.20    4.20
   1   7   0   24.50    4.80
  -2  -7   0    1.40    1.60
  -2  -7   0    1.40    1.60
  -2  -7   0   -0.30    1.20
  -2  -7   0    1.40    6.00
  -2  -7   0    2.10    0.70
  -2  -7   0    2.10    1.70
  -2  -7   0    3.60    1.90
  -2  -7   0    1.90    1.60
  -2  -7   0    0.30    1.00
  -2  -7   0    2.00    6.40
  -2  -7   0    4.20    2.40
   2   7   0    2.50    2.20
   2   7   0   10.60    7.60
   2   7   0    1.80    1.70
   2   7   0    0.70    1.60
   2   7   0    0.10    1.50
   2   7   0    2.30    1.90
   2   7   0    2.20    1.80
   2   7   0    3.10    6.60
  -3  -7   0  294.87   23.80
  -3  -7   0  356.66   25.00
  -3  -7   0  374.56   23.10
  -3  -7   0  341.87   24.60
  -3  -7   0  330.77   22.90
  -3  -7   0  330.77   24.10
  -3  -7   0  328.27   24.30
  -3  -7   0  304.87   23.80
  -3  -7   0  344.27   30.80
  -3  -7   0  354.56   30.50
   3   7   0  316.57   24.30
   3   7   0  339.57   25.20
   3   7   0  323.37   23.80
   3   7   0  360.66   30.60
   3   7   0  340.67   24.40
   3   7   0  342.97   31.40
   3   7   0  297.67   24.20
  -4  -7   0   17.30    3.80
  -4  -7   0   24.80    4.30
  -4  -7   0   18.60    3.20
  -4  -7   0   18.70    8.50
  -4  -7   0   20.30    4.50
  -4  -7   0   15.90    9.80
  -4  -7   0   21.20    4.30
  -4  -7   0   22.50    4.30
   4   7   0   15.20    3.70
   4   7   0   12.00    9.30
   4   7   0   20.10    4.60
   4   7   0   13.80    3.70
   4   7   0   17.80    3.70
   4   7   0   25.80    4.90
   4   7   0   16.30    3.90
  -5  -7   0   14.40    3.30
  -5  -7   0    9.50    3.00
  -5  -7   0   24.30    8.50
  -5  -7   0   12.60    3.40
  -5  -7   0    9.40    3.00
  -5  -7   0    8.60    3.10
  -5  -7   0    4.40   10.00
   5   7   0   13.10    3.50
   5   7   0   15.20    3.60
   5   7   0    9.90    3.00
   5   7   0   12.90    4.70
   5   7   0    6.30    3.00
   5   7   0   15.90    8.50
   5   7   0   12.20    9.60
   5   7   0   13.60    3.40
   5   7   0   19.40    4.20
  -6  -7   0   13.10    3.40
  -6  -7   0    6.20    2.60
  -6  -7   0    3.00    9.80
  -6  -7   0   -0.50   10.60
  -6  -7   0   11.90    3.20
  -6  -7   0   11.70    3.10
  -6  -7   0   11.20    3.00
   6   7   0   10.50    3.10
   6   7   0   13.50    3.80
   6   7   0    8.60   11.20
   6   7   0   12.90    3.50
   6   7   0   21.20   10.70
   6   7   0   13.40    3.90
   6   7   0   15.20    4.00
  -7  -7   0    0.80    1.60
  -7  -7   0   -3.40   10.00
  -7  -7   0    1.70    2.10
  -7  -7   0    0.10    1.80
  -7  -7   0    0.10    1.80
  -7  -7   0    1.60    1.90
   7   7   0    1.90    1.90
   7   7   0    0.30    1.90
   7   7   0    0.30    2.00
   7   7   0    3.00    2.70
  -8  -7   0   35.70   13.70
  -8  -7   0   14.90    4.20
  -8  -7   0   25.40    5.10
  -8  -7   0   26.00    5.80
   8   7   0   19.90    4.70
   8   7   0   26.50    5.70
   8   7   0   25.60    5.70
   8   7   0   19.80   15.30
   8   7   0   27.40    5.80
   8   7   0   29.40    5.10
   7  -8   0    2.00    1.70
   7  -8   0    1.30    2.80
   7  -8   0  -12.70   11.40
   7  -8   0    1.70    1.90
   7  -8   0    5.10    3.20
  -7   8   0    3.50    2.50
  -7   8   0    5.40    2.20
  -7   8   0    7.00    3.10
  -7   8   0   -2.80   12.10
  -7   8   0    1.00    2.30
   6  -8   0    7.10    2.60
   6  -8   0    6.10    2.50
   6  -8   0   11.90    4.40
   6  -8   0   14.80   11.20
   6  -8   0    5.00    2.90
  -6   8   0   16.70   10.90
  -6   8   0    9.40    3.00
  -6   8   0   10.90    3.60
  -6   8   0   13.20    3.80
  -6   8   0    4.50    2.80
   5  -8   0   26.20    4.50
   5  -8   0   25.40    5.30
   5  -8   0   20.10    5.20
   5  -8   0   36.30   12.80
   5  -8   0   27.00    4.80
  -5   8   0   33.50    5.70
  -5   8   0   26.30    4.30
  -5   8   0   23.10    5.10
  -5   8   0   22.50    4.50
  -5   8   0   30.80   11.20
  -5   8   0   28.70    5.30
   4  -8   0   60.39   13.50
   4  -8   0   62.69    8.70
   4  -8   0   73.89   14.20
   4  -8   0   75.59    9.20
   4  -8   0   60.49    7.40
   4  -8   0   72.39    8.60
   4  -8   0   68.49    6.70
   4  -8   0   56.19    7.40
  -4   8   0   59.79    7.40
  -4   8   0   85.49   16.10
  -4   8   0   63.09    8.30
  -4   8   0   70.99   16.50
  -4   8   0   74.09    6.70
  -4   8   0   55.99    8.10
   3  -8   0   -7.20    8.10
   3  -8   0    0.60    1.20
   3  -8   0    3.60    2.10
   3  -8   0    1.80    2.20
   3  -8   0   -0.30    1.40
   3  -8   0    2.30    2.10
   3  -8   0  -12.60    7.50
   3  -8   0    4.60    2.70
   3  -8   0   -1.10    1.00
  -3   8   0    0.10    1.50
  -3   8   0    4.30    2.10
  -3   8   0    2.20    0.90
  -3   8   0    2.30    7.30
  -3   8   0    2.70    1.90
  -3   8   0    0.50    1.90
  -3   8   0    1.80    9.90
   2  -8   0   35.30    5.50
   2  -8   0   40.30    5.30
   2  -8   0   27.40    4.00
   2  -8   0   51.19   12.80
   2  -8   0   33.10    5.80
   2  -8   0   28.50    5.30
   2  -8   0   36.80    5.40
   2  -8   0   31.10    5.20
   2  -8   0   30.80    5.30
  -2   8   0   26.10    5.20
  -2   8   0   41.20    5.70
  -2   8   0   29.70    5.50
  -2   8   0   36.20    5.50
  -2   8   0   36.90   12.40
  -2   8   0   31.90    3.30
  -2   8   0   48.90   12.10
   1  -8   0    2.00    1.50
   1  -8   0    3.90    2.50
   1  -8   0    2.20    1.90
   1  -8   0    2.70    2.10
   1  -8   0    2.80    1.60
   1  -8   0    3.60    2.20
   1  -8   0   -3.50    6.80
   1  -8   0    2.20    6.90
   1  -8   0    1.70    0.80
   1  -8   0    2.40    1.70
  -1   8   0    4.40    1.80
  -1   8   0    0.20    1.60
  -1   8   0    9.80    7.30
  -1   8   0    6.60    2.60
  -1   8   0   12.50    8.70
  -1   8   0    2.80    2.20
  -1   8   0    4.40    2.50
   0  -8   0    6.20    1.30
   0  -8   0  -10.10    6.10
   0  -8   0    7.40    2.60
   0  -8   0   11.30    2.80
   0  -8   0    8.50    2.00
   0  -8   0   -5.00    6.50
   0  -8   0    6.90    3.00
   0  -8   0    3.40    2.20
   0  -8   0    6.60    2.40
   0  -8   0    3.00    2.20
   0  -8   0    5.30    2.30
   0  -8   0    7.40    2.80
   0   8   0   18.50    7.90
   0   8   0    4.00    2.50
   0   8   0   10.90    2.70
   0   8   0    9.00    2.80
   0   8   0    6.00    2.40
   0   8   0    5.00    8.00
   0   8   0    9.80    3.50
  -1  -8   0   48.10    6.80
  -1  -8   0   49.80    6.70
  -1  -8   0   38.40    5.80
  -1  -8   0   38.00   11.10
  -1  -8   0   46.50    5.80
  -1  -8   0   46.90    6.10
  -1  -8   0   46.40    7.00
  -1  -8   0   52.19    4.20
  -1  -8   0   53.99   12.80
  -1  -8   0   49.80    7.40
   1   8   0   47.90    6.10
   1   8   0   59.69   13.30
   1   8   0   32.40    6.30
   1   8   0   48.00    6.60
   1   8   0   64.59   14.60
   1   8   0   41.30    6.50
  -2  -8   0  174.18   13.80
  -2  -8   0  177.38   14.70
  -2  -8   0  145.69   13.10
  -2  -8   0  205.68   21.90
  -2  -8   0  159.38   13.70
  -2  -8   0  154.98   21.80
  -2  -8   0  192.68   13.20
  -2  -8   0  168.58   12.10
  -2  -8   0  185.78   14.70
   2   8   0  184.48   13.60
   2   8   0  178.88   14.10
   2   8   0  148.49   14.50
   2   8   0  171.88   13.90
   2   8   0  146.39   13.90
   2   8   0  142.39   13.70
   2   8   0  134.49   21.50
   2   8   0  167.38   22.90
  -3  -8   0   -1.60    1.30
  -3  -8   0   -1.30    1.50
  -3  -8   0   -0.70    1.80
  -3  -8   0   -5.00    7.50
  -3  -8   0    0.70    1.20
  -3  -8   0   -0.20    1.10
  -3  -8   0   -0.50    1.30
  -3  -8   0    1.40    2.00
  -3  -8   0    4.10    8.80
  -3  -8   0   -0.80    1.50
   3   8   0    2.30    2.60
   3   8   0   -1.90    1.30
   3   8   0    1.70    1.90
   3   8   0   -0.70    1.40
   3   8   0    0.00    1.70
   3   8   0   -0.80    1.60
  -4  -8   0   35.10    4.30
  -4  -8   0   32.70   11.90
  -4  -8   0   31.00    5.60
  -4  -8   0   41.50    6.40
  -4  -8   0   45.10    6.70
  -4  -8   0   45.40   13.80
  -4  -8   0   36.50    4.80
  -4  -8   0   39.80    6.80
  -4  -8   0   44.60    6.40
   4   8   0   38.50    6.10
   4   8   0   37.60    6.00
   4   8   0   48.80    6.90
   4   8   0   16.70   11.40
   4   8   0   42.40    8.00
   4   8   0   49.40    7.20
   4   8   0   39.20    6.10
   4   8   0   39.90    6.30
  -5  -8   0    1.20    2.10
  -5  -8   0   -1.60    1.20
  -5  -8   0    0.30    1.50
  -5  -8   0   14.00   13.40
  -5  -8   0    2.30    1.90
  -5  -8   0    9.00    9.90
   5   8   0    1.10    1.90
   5   8   0    1.60    2.30
   5   8   0    0.60    1.80
   5   8   0    1.00    2.00
   5   8   0    3.90    9.60
   5   8   0    2.10    2.20
   5   8   0    4.50   11.60
   5   8   0    3.60    2.70
  -6  -8   0  127.59   12.10
  -6  -8   0  119.89   11.10
  -6  -8   0  142.49   21.00
  -6  -8   0  143.79   12.20
  -6  -8   0  121.99   11.70
  -6  -8   0  119.29   15.00
   6   8   0  125.69   12.20
   6   8   0  138.59   12.60
   6   8   0  150.38   12.50
   6   8   0  138.99   12.50
   6   8   0  130.69   24.00
   6   8   0  124.49   12.00
  -7  -8   0  114.39   13.60
  -7  -8   0  150.58   11.90
  -7  -8   0  117.29   22.20
   7   8   0  111.59   12.00
   7   8   0  132.49   12.60
   7   8   0  148.49   12.60
   7   8   0   97.39   22.70
   7   8   0  109.39   13.00
   5  -9   0   22.20   13.80
   5  -9   0   14.10    4.30
   5  -9   0   22.00    5.70
   5  -9   0   18.20    5.70
  -5   9   0   28.30    5.60
  -5   9   0   16.50    4.80
  -5   9   0   18.20    4.80
  -5   9   0   27.10   15.30
  -5   9   0   20.50    4.30
   4  -9   0    8.00   16.50
   4  -9   0   14.90    4.30
   4  -9   0    6.40    3.10
   4  -9   0    6.80    2.90
   4  -9   0    7.60    3.30
  -4   9   0    6.60    3.70
  -4   9   0    6.00    2.80
  -4   9   0    6.70    2.70
  -4   9   0   10.50    3.30
  -4   9   0   12.10    3.10
  -4   9   0   -8.00   10.80
   3  -9   0    0.80    1.60
   3  -9   0   -4.00    9.20
   3  -9   0    1.20    2.20
   3  -9   0    6.90   10.60
   3  -9   0    1.20    2.20
   3  -9   0    4.70    2.60
  -3   9   0   10.90   13.00
  -3   9   0    3.70    2.60
  -3   9   0    1.90    2.20
  -3   9   0    1.70    2.00
  -3   9   0    2.00    8.90
  -3   9   0    5.90    2.80
   2  -9   0   -0.90    1.50
   2  -9   0    0.70    2.10
   2  -9   0    0.50    1.40
   2  -9   0    1.10    2.20
   2  -9   0    0.50    1.80
   2  -9   0    7.80    9.80
   2  -9   0    1.10    2.40
  -2   9   0    1.30    1.80
  -2   9   0    1.20    2.00
  -2   9   0   -0.70    1.70
  -2   9   0   10.50    8.80
  -2   9   0    6.60   12.10
   1  -9   0   22.30    4.50
   1  -9   0   34.10   12.20
   1  -9   0   14.90    3.80
   1  -9   0   19.40    4.60
   1  -9   0   11.90    4.30
   1  -9   0   11.40    3.50
   1  -9   0   19.70    3.60
   1  -9   0   19.20    4.30
   1  -9   0   23.00    4.90
   1  -9   0   17.90   11.50
  -1   9   0   15.70    2.70
  -1   9   0   14.20    4.10
  -1   9   0   20.80    4.60
  -1   9   0   17.10    4.20
  -1   9   0   15.20    4.60
  -1   9   0   16.80    4.70
  -1   9   0   29.00   10.80
  -1   9   0   37.10   13.80
  -1   9   0   21.70    3.80
   0  -9   0    4.90   10.30
   0  -9   0   39.60   12.50
   0  -9   0   11.70    4.00
   0  -9   0   11.70    3.70
   0  -9   0   14.10    3.70
   0  -9   0   13.30    3.90
   0  -9   0   16.30    3.50
   0  -9   0   15.80    3.80
   0  -9   0   13.50    4.20
   0   9   0   15.30    4.80
   0   9   0   32.90   11.60
   0   9   0   14.60    4.30
   0   9   0   12.60    3.50
   0   9   0   21.20   12.20
   0   9   0   11.00    3.40
   0   9   0   10.70    3.60
  -1  -9   0   -0.10    1.70
  -1  -9   0  -10.70    8.60
  -1  -9   0    0.50    1.70
  -1  -9   0    0.90    1.60
  -1  -9   0    2.20    2.40
  -1  -9   0    5.60    3.00
  -1  -9   0    2.80    1.10
  -1  -9   0    3.20    2.30
   1   9   0    1.00    1.90
   1   9   0   -7.60    8.20
   1   9   0    0.10    2.00
   1   9   0    2.10    1.90
   1   9   0    1.10    2.10
   1   9   0    1.00    1.90
  -2  -9   0   36.60    6.10
  -2  -9   0   30.70    5.10
  -2  -9   0   24.30    4.20
  -2  -9   0   39.90   13.60
  -2  -9   0   24.40    5.20
  -2  -9   0   40.20    7.00
  -2  -9   0   34.20    3.80
  -2  -9   0   25.90    5.00
   2   9   0   42.90   14.20
   2   9   0   36.70    8.80
   2   9   0   32.20    5.90
   2   9   0   26.90    4.90
   2   9   0   29.80    5.60
   2   9   0   34.40    5.80
   2   9   0    5.90   10.60
   2   9   0   20.00    5.40
  -3  -9   0   20.20    4.50
  -3  -9   0   16.80   12.10
  -3  -9   0   19.00    4.60
  -3  -9   0   35.00    6.00
  -3  -9   0   33.10    6.40
  -3  -9   0   35.60    4.50
  -3  -9   0   24.10    3.60
  -3  -9   0   21.40    4.40
   3   9   0   31.50    5.90
   3   9   0   16.70    4.60
   3   9   0   31.90    5.60
   3   9   0   47.80   14.80
   3   9   0   35.40    7.40
   3   9   0   24.40    5.30
   3   9   0   15.60   12.30
   3   9   0   27.10    5.10
  -4  -9   0   45.80    7.20
  -4  -9   0   45.80    7.00
  -4  -9   0   68.79   26.70
  -4  -9   0   34.30    6.20
  -4  -9   0   35.40    6.20
  -4  -9   0   48.80   14.50
  -4  -9   0   37.00    5.10
   4   9   0   41.90    6.50
   4   9   0   38.50    6.80
   4   9   0   44.60    6.90
   4   9   0   39.80   14.70
   4   9   0   40.30    6.90
   4   9   0   45.30    7.10
   4   9   0   48.20    7.40
  -5  -9   0   34.00   13.30
  -5  -9   0   37.60   27.00
  -5  -9   0   14.30    4.00
  -5  -9   0   15.50    4.50
  -5  -9   0   20.00    4.60
  -5  -9   0   13.80    3.80
   5   9   0   24.20    5.40
   5   9   0   20.40    5.00
   5   9   0   41.80   15.30
   5   9   0   18.10    4.80
   5   9   0   21.60    5.00
   5   9   0   15.40    4.50
   5   9   0   28.90   15.40
  -6  -9   0   40.20    5.90
   6   9   0   40.90    7.10
   6   9   0   44.50    7.30
   6   9   0   37.30    6.60
   6   9   0   40.50    7.20
   4 -10   0   37.20   19.80
   4 -10   0   73.19   10.20
   4 -10   0   70.59    9.40
   4 -10   0   82.29   10.50
  -4  10   0   75.19   21.50
  -4  10   0   74.59    9.80
   3 -10   0    0.80    2.00
   3 -10   0    7.60   13.90
   3 -10   0    6.40    3.10
   3 -10   0    2.00    2.70
   3 -10   0   10.80    4.20
  -3  10   0   19.40   14.30
  -3  10   0    7.50    3.10
  -3  10   0    8.10    3.50
  -3  10   0    5.70    3.00
  -3  10   0    9.40    3.50
   2 -10   0   -0.40    2.00
   2 -10   0    5.30   13.90
   2 -10   0   -3.60   12.20
   2 -10   0   -2.30    1.60
   2 -10   0   -1.10    2.00
   2 -10   0    0.70    2.30
   2 -10   0   -1.80    2.00
   2 -10   0    4.40    2.80
  -2  10   0   11.80   17.10
  -2  10   0    1.50    2.10
  -2  10   0   -0.60    1.70
  -2  10   0   -2.00    1.30
  -2  10   0   -2.40    1.00
   1 -10   0   10.90   12.80
   1 -10   0    6.80    3.20
   1 -10   0    6.10    3.20
   1 -10   0   12.10    3.90
   1 -10   0    4.50    2.40
   1 -10   0  -10.90   11.70
   1 -10   0    8.00    3.60
   1 -10   0   11.10    3.80
   1 -10   0    5.80    2.80
  -1  10   0   13.30    4.10
  -1  10   0    6.50    3.40
  -1  10   0    6.70   12.90
  -1  10   0    3.90    2.80
  -1  10   0    6.10    2.50
  -1  10   0    5.30    3.30
   0 -10   0    6.90    3.00
   0 -10   0   25.00   15.30
   0 -10   0    4.00    3.00
   0 -10   0    4.40    2.40
   0 -10   0   11.00    3.90
   0 -10   0    7.70    3.20
   0 -10   0   13.40   21.50
   0 -10   0    7.80    3.70
   0  10   0    5.60    2.50
   0  10   0    8.90    3.40
   0  10   0   -2.20   11.40
   0  10   0    8.00    3.20
   0  10   0    5.90    3.20
   0  10   0  -10.20   14.10
   0  10   0    3.50    2.90
   0  10   0   10.50    3.60
  -1 -10   0   -0.70    1.90
  -1 -10   0   18.50   12.70
  -1 -10   0    7.60    3.70
  -1 -10   0   -0.10    1.80
  -1 -10   0    2.30    2.20
  -1 -10   0    2.00    2.60
  -1 -10   0    1.30   13.00
  -1 -10   0    2.50    2.00
   1  10   0   -9.90   12.30
   1  10   0    0.20    2.00
   1  10   0    3.70    2.40
   1  10   0   -0.20    1.90
   1  10   0    2.00    2.20
   1  10   0    1.40    2.60
   1  10   0   -2.10   13.60
   1  10   0    0.90    2.10
  -2 -10   0    2.00    2.30
  -2 -10   0    4.40    2.80
  -2 -10   0    9.80   12.90
  -2 -10   0    2.80    2.90
  -2 -10   0   -2.80   15.10
  -2 -10   0    0.70    2.20
  -2 -10   0    5.90    3.10
   2  10   0    6.80    2.80
   2  10   0    6.60    3.30
   2  10   0    2.30    2.60
   2  10   0    2.20   11.90
   2  10   0    5.10    3.00
  -3 -10   0    5.50    2.80
  -3 -10   0   16.70   25.10
  -3 -10   0    2.70    2.50
  -3 -10   0    3.70    2.80
  -3 -10   0    1.80    2.10
  -3 -10   0    9.80    4.40
  -3 -10   0   -4.60   16.10
   3  10   0    5.90    3.20
   3  10   0    8.70    3.20
   3  10   0   20.40   16.50
   3  10   0    1.80   14.70
   3  10   0    8.00    3.60
   3  10   0   -0.10    1.90
   3  10   0    7.90    3.20
  -4 -10   0   40.90   17.30
  -4 -10   0   46.40   16.10
  -4 -10   0   24.80    5.70
  -4 -10   0   23.70    5.30
  -4 -10   0   15.80    4.60
   4  10   0   23.20    5.00
   4  10   0   24.90    5.90
   4  10   0   20.50    5.70
   4  10   0   28.40    8.60
   4  10   0   21.80    5.30
   4  10   0   26.60   15.10
   4  10   0   25.70   19.30
   0 -11   0   21.90   17.20
   0  11   0   14.20   22.60
   0  11   0   30.60    5.20
   3  10  -1    2.90    2.80
   3  10  -1    3.40    3.10
   3  10  -1   14.80   15.30
   3  10  -1    6.70    3.40
   3  10  -1   -0.90    2.30
  -3 -10   1    1.80    2.70
  -3 -10   1    8.50    3.70
  -3 -10   1    1.80   31.80
  -3 -10   1    5.30    3.10
  -3 -10   1    0.00    1.60
   2  10  -1    7.40   17.60
   2  10  -1   -6.80   14.00
   2  10  -1    7.60    3.10
   2  10  -1   10.30    3.90
   2  10  -1    7.70    3.70
  -2 -10   1    9.00   14.30
  -2 -10   1    5.20    2.80
  -2 -10   1   11.70    4.20
  -2 -10   1   12.00    4.60
  -2 -10   1    6.10    2.80
  -2 -10   1    9.40    3.70
  -2 -10   1  -23.50   17.60
   1  10  -1    0.30    2.20
   1  10  -1    0.10    1.90
   1  10  -1   12.30   17.90
   1  10  -1    3.40    3.00
   1  10  -1  -10.30   13.90
   1  10  -1   -1.10    1.90
   1  10  -1    2.60    2.50
  -1 -10   1   -0.90    1.00
  -1 -10   1    4.30   16.40
  -1 -10   1   -0.90    2.10
  -1 -10   1   -0.80    2.00
  -1 -10   1   -0.60   13.50
  -1 -10   1    0.50    2.80
  -1 -10   1   -0.10    1.70
  -1 -10   1   -0.40    2.10
   0  10  -1   -9.30   14.20
   0  10  -1    2.90    2.90
   0  10  -1   -0.40    1.70
   0  10  -1  -11.80   15.60
   0  10  -1    3.70    2.60
   0  10  -1    0.50    2.00
   0  10  -1    2.00    2.50
   0 -10   1    5.20    2.70
   0 -10   1    3.10    3.10
   0 -10   1    3.40    2.50
   0 -10   1   -8.00   14.60
   0 -10   1    2.00    2.00
   0 -10   1  -19.50   12.80
   0 -10   1    0.60    2.20
   0 -10   1    4.50    3.10
  -1  10  -1    3.30    2.90
  -1  10  -1    2.70    2.50
  -1  10  -1    5.80    2.40
  -1  10  -1   23.40   15.00
  -1  10  -1   21.90   16.80
   1 -10   1  -20.70   12.50
   1 -10   1    1.90    2.40
   1 -10   1    8.60    4.00
   1 -10   1    4.80    3.10
   1 -10   1    3.70    3.10
   1 -10   1  -19.90   14.60
  -2  10  -1   34.70   16.30
  -2  10  -1   27.30   23.30
  -2  10  -1   32.50    7.10
  -2  10  -1   49.30    7.30
   2 -10   1   37.00    6.60
   2 -10   1   42.30    8.50
   2 -10   1   47.50    7.60
   2 -10   1   53.09   18.80
   2 -10   1   35.00    7.00
   2 -10   1   21.00   15.80
  -3  10  -1   31.60   26.30
   5   9  -1    8.70    3.60
   5   9  -1    5.80    3.10
   5   9  -1    8.30    5.90
  -5  -9   1    3.80    2.30
  -5  -9   1    2.10    2.60
   4   9  -1   -2.60    1.30
   4   9  -1    2.00    2.50
   4   9  -1    1.70    2.50
   4   9  -1    2.70   14.30
   4   9  -1    0.90    2.40
   4   9  -1   13.20   13.80
   4   9  -1    0.60    2.30
  -4  -9   1    0.70    1.50
  -4  -9   1    3.30    2.30
  -4  -9   1    3.90    2.70
  -4  -9   1    2.60    2.20
  -4  -9   1   -2.00    1.70
  -4  -9   1   -1.20   13.60
  -4  -9   1  -14.20   16.00
  -4  -9   1   -1.90    1.70
   3   9  -1   26.40   12.70
   3   9  -1   -2.70   24.20
   3   9  -1    9.90    3.50
   3   9  -1    9.70    3.30
   3   9  -1   12.30    3.80
   3   9  -1    5.40    3.00
   3   9  -1    6.80    3.40
  -3  -9   1   16.90    4.40
  -3  -9   1    6.90   12.30
  -3  -9   1   14.00    3.90
  -3  -9   1   10.20    3.70
  -3  -9   1    4.90   14.90
  -3  -9   1   11.60    3.80
  -3  -9   1   11.40    2.70
   2   9  -1   -4.60    9.70
   2   9  -1    0.00    2.20
   2   9  -1    0.40    1.90
   2   9  -1    6.30    3.10
   2   9  -1   -6.40   12.20
   2   9  -1    3.30    2.80
   2   9  -1    8.00    3.20
   2   9  -1    3.70    3.10
  -2  -9   1    7.80    2.80
  -2  -9   1   -1.60   10.00
  -2  -9   1    7.70    3.50
  -2  -9   1    7.10    3.00
  -2  -9   1    8.90    3.90
  -2  -9   1   13.80   12.10
  -2  -9   1    4.50    2.70
  -2  -9   1    7.10    3.30
  -2  -9   1    5.90    1.80
  -2  -9   1    5.20    2.20
   1   9  -1    3.40    2.40
   1   9  -1   16.20   11.30
   1   9  -1    7.60    3.20
   1   9  -1    1.20    2.40
   1   9  -1    4.80    2.40
   1   9  -1    0.90   12.40
   1   9  -1    4.40    3.10
  -1  -9   1    6.20    2.70
  -1  -9   1    2.50   10.60
  -1  -9   1    2.30    2.00
  -1  -9   1    4.80    3.00
  -1  -9   1    3.40    2.00
  -1  -9   1    2.00    2.20
  -1  -9   1   -0.90    2.20
  -1  -9   1   22.30   12.90
  -1  -9   1    4.70    2.90
  -1  -9   1    6.30    1.80
   0   9  -1   -0.10    1.50
   0   9  -1   -0.20    1.70
   0   9  -1    5.70    2.50
   0   9  -1    1.00    2.10
   0   9  -1    3.90    9.50
   0   9  -1    1.30    2.30
   0  -9   1    3.40    9.40
   0  -9   1    1.80    2.30
   0  -9   1    3.40    2.30
   0  -9   1    1.30   11.40
   0  -9   1    1.40    1.60
   0  -9   1    3.50    2.80
   0  -9   1    3.40    2.80
   0  -9   1    2.60    2.30
   0  -9   1    4.60    2.70
  -1   9  -1   18.20    3.80
  -1   9  -1   13.50    3.90
  -1   9  -1   14.10   14.50
  -1   9  -1   22.60    3.60
  -1   9  -1   16.50    4.70
  -1   9  -1   20.50    4.50
  -1   9  -1   33.40   12.40
  -1   9  -1   22.70    5.70
   1  -9   1   37.20   14.60
   1  -9   1   18.10    4.50
   1  -9   1   21.20    4.60
   1  -9   1   20.60   13.10
   1  -9   1   21.00    5.20
   1  -9   1   22.70    6.30
   1  -9   1   20.70    4.80
   1  -9   1   25.10    4.90
   1  -9   1   24.20    4.10
  -2   9  -1   36.60    6.10
  -2   9  -1   41.70    5.10
  -2   9  -1   43.00    7.50
  -2   9  -1   42.40   16.30
  -2   9  -1   47.50   14.20
  -2   9  -1   35.10    6.70
  -2   9  -1   40.60    6.90
   2  -9   1   30.50    5.90
   2  -9   1   29.40    5.70
   2  -9   1   35.00    6.10
   2  -9   1   29.60    6.00
   2  -9   1   36.00    7.60
   2  -9   1   31.10   14.00
   2  -9   1   53.09   14.90
   2  -9   1   35.80    6.60
  -3   9  -1    4.20   15.00
  -3   9  -1   14.70   12.70
  -3   9  -1   15.00    4.40
  -3   9  -1    4.60    2.80
  -3   9  -1    8.90    3.40
   3  -9   1    7.10    3.30
   3  -9   1   -2.00   11.40
   3  -9   1    7.90    3.60
   3  -9   1   14.10    4.00
   3  -9   1   -4.40   20.20
   3  -9   1   13.70    4.10
   3  -9   1    9.50    4.10
  -4   9  -1   -0.60    1.10
  -4   9  -1    3.40    2.30
  -4   9  -1   -3.30    1.40
  -4   9  -1    5.90   22.10
  -4   9  -1   -0.40    1.90
   4  -9   1   -1.40    1.70
   4  -9   1    0.60    2.30
   4  -9   1   -5.40   13.20
   4  -9   1    3.30    2.40
   4  -9   1   -0.90    2.20
   4  -9   1   -2.40    1.80
  -5   9  -1   12.50   13.40
  -5   9  -1   -3.80    1.20
  -5   9  -1    1.50    2.10
   5  -9   1    7.40    3.40
   5  -9   1   10.10    4.30
   5  -9   1    3.50   15.80
   5  -9   1    3.10    2.90
   6   8  -1    0.50    2.50
   6   8  -1    0.20    1.70
   6   8  -1   -0.90    4.50
   6   8  -1    2.50   15.40
  -6  -8   1   11.40   12.80
  -6  -8   1    2.00    2.10
   5   8  -1    5.10    2.70
   5   8  -1    5.90    2.90
   5   8  -1   -6.80   10.90
   5   8  -1    7.60    3.00
   5   8  -1   -4.30   14.00
  -5  -8   1    4.10    2.50
  -5  -8   1    5.00    2.90
  -5  -8   1    4.20    2.20
  -5  -8   1    1.30   14.20
  -5  -8   1    4.90    2.60
  -5  -8   1    5.70    2.80
  -5  -8   1  -11.50   11.70
   4   8  -1    4.40   11.10
   4   8  -1   12.00    3.80
   4   8  -1   10.20    3.20
   4   8  -1   10.50    3.20
   4   8  -1    9.80    3.50
   4   8  -1    7.50    3.20
   4   8  -1   12.40   11.00
  -4  -8   1   23.50   12.40
  -4  -8   1    9.70   11.00
  -4  -8   1   10.30    2.80
  -4  -8   1   10.80    3.60
  -4  -8   1   12.60    3.80
  -4  -8   1    8.70    2.90
  -4  -8   1    9.80    3.30
   3   8  -1    8.70    9.50
   3   8  -1  -15.70   10.10
   3   8  -1   -0.90    1.50
   3   8  -1   -0.80    1.60
   3   8  -1   -0.20    1.80
   3   8  -1    0.10    1.70
   3   8  -1   -1.00    1.50
   3   8  -1   -1.20    1.40
  -3  -8   1    0.60    1.50
  -3  -8   1   -0.20    2.10
  -3  -8   1    0.40    1.10
  -3  -8   1   -0.30    1.80
  -3  -8   1   -2.10    1.20
  -3  -8   1   -0.70   11.50
  -3  -8   1   -0.10    1.40
  -3  -8   1   -1.90    1.10
  -3  -8   1    2.50    2.20
  -3  -8   1    0.80    8.30
   2   8  -1   11.50    3.50
   2   8  -1   13.50    3.50
   2   8  -1    6.10    2.80
   2   8  -1   -3.80    7.80
   2   8  -1    4.90    2.40
   2   8  -1    9.60    3.20
   2   8  -1    9.40    3.50
  -2  -8   1    9.20    9.90
  -2  -8   1    7.80    3.20
  -2  -8   1    8.70    2.70
  -2  -8   1    1.60    1.90
  -2  -8   1   12.00    3.40
  -2  -8   1    6.40    3.20
  -2  -8   1    4.10    2.40
  -2  -8   1   20.60   10.50
  -2  -8   1    6.80    2.00
  -2  -8   1   12.10    2.70
   1   8  -1  133.49   12.20
   1   8  -1  122.99   19.30
   1   8  -1  124.09   11.60
   1   8  -1  145.99   11.90
   1   8  -1  122.39   15.40
   1   8  -1  148.29   23.10
   1   8  -1  112.89   11.80
  -1  -8   1  118.89   11.50
  -1  -8   1  135.19   12.60
  -1  -8   1  166.38   23.90
  -1  -8   1  126.59   11.00
  -1  -8   1  135.29    9.90
  -1  -8   1  143.49   11.10
  -1  -8   1  142.99   12.20
  -1  -8   1  141.29   12.70
  -1  -8   1  125.79   20.40
   0   8  -1   59.09   15.50
   0   8  -1   48.10   12.20
   0   8  -1   55.09    7.10
   0   8  -1   43.50    7.50
   0   8  -1   47.00    7.30
   0   8  -1   49.00    6.90
   0   8  -1   49.20    6.20
   0  -8   1   64.49    8.20
   0  -8   1   70.29    7.60
   0  -8   1   52.99    4.60
   0  -8   1   58.19    7.40
   0  -8   1   52.29    7.30
   0  -8   1   52.99   12.60
   0  -8   1   58.09    7.60
   0  -8   1   36.40   12.10
   0  -8   1   42.70    7.20
   0  -8   1   58.09    6.60
  -1   8  -1    5.80    8.10
  -1   8  -1    6.80    2.90
  -1   8  -1    5.90    2.20
  -1   8  -1    6.70    2.60
  -1   8  -1   13.10    9.70
  -1   8  -1    5.50    2.50
  -1   8  -1    7.90    2.00
  -1   8  -1    6.60    3.10
   1  -8   1    9.00    2.90
   1  -8   1    4.40    9.60
   1  -8   1    5.70    2.60
   1  -8   1   -0.40    2.00
   1  -8   1    2.10    2.00
   1  -8   1    5.70    2.60
   1  -8   1    3.40    1.90
  -2   8  -1   11.80    3.40
  -2   8  -1   12.60    2.60
  -2   8  -1    9.70    2.10
  -2   8  -1    5.40   10.70
  -2   8  -1   11.50    3.30
  -2   8  -1   10.80    3.50
  -2   8  -1    6.30    8.10
   2  -8   1    4.70   10.00
   2  -8   1    9.50    2.40
   2  -8   1   11.90    3.80
   2  -8   1    9.50    3.20
   2  -8   1    9.50    3.20
   2  -8   1    7.30    3.10
   2  -8   1   12.00    3.50
   2  -8   1    7.90    3.00
  -3   8  -1   30.30    5.00
  -3   8  -1   24.10    5.40
  -3   8  -1   28.80   14.40
  -3   8  -1   21.80    4.70
  -3   8  -1   31.50   10.40
  -3   8  -1   32.80    5.10
  -3   8  -1   19.30    4.80
   3  -8   1   35.20   12.00
   3  -8   1   37.80    6.20
   3  -8   1   22.30   10.90
   3  -8   1   27.10    5.80
   3  -8   1   31.30    4.00
   3  -8   1   28.90    5.50
   3  -8   1   28.80    5.80
   3  -8   1   23.80    4.60
   3  -8   1   32.00    5.30
  -4   8  -1   29.30   15.00
  -4   8  -1    1.00    1.90
  -4   8  -1    1.90    1.60
  -4   8  -1    0.40    8.70
  -4   8  -1    4.90    2.40
  -4   8  -1    1.70    2.10
  -4   8  -1   -1.40    1.40
  -4   8  -1    3.70    2.10
   4  -8   1    4.10   10.10
   4  -8   1    1.30    2.20
   4  -8   1    1.30    2.40
   4  -8   1  -10.20    9.30
   4  -8   1    4.80    2.50
   4  -8   1    2.60    2.40
  -5   8  -1  105.19   11.20
  -5   8  -1   98.49   17.80
  -5   8  -1   61.99   10.00
  -5   8  -1   80.89   10.00
  -5   8  -1   82.29   10.50
   5  -8   1   63.99    9.50
   5  -8   1  103.69    9.10
   5  -8   1  128.49   20.00
   5  -8   1   96.99   11.50
  -6   8  -1   28.50    5.50
  -6   8  -1   32.30    6.10
  -6   8  -1   42.70   14.20
  -6   8  -1   22.90    4.80
  -6   8  -1   28.50    6.40
   6  -8   1   37.20    6.90
   6  -8   1   28.90   16.20
   7   7  -1  115.39   20.90
   7   7  -1  126.49   17.10
  -7  -7   1  123.79   27.00
  -7  -7   1  117.59   11.60
  -7  -7   1  102.59   10.60
  -7  -7   1  135.99   11.20
   6   7  -1   53.89    7.40
   6   7  -1   55.39    8.00
   6   7  -1   59.79    7.80
   6   7  -1   71.89   16.40
   6   7  -1   47.20    7.40
   6   7  -1   70.19    9.00
  -6  -7   1   57.79    7.40
  -6  -7   1   53.99    7.00
  -6  -7   1   53.89    7.40
  -6  -7   1   64.99   13.70
  -6  -7   1   57.99    7.40
  -6  -7   1   47.70    7.40
   5   7  -1  207.98   16.60
   5   7  -1  205.68   16.20
   5   7  -1  191.38   16.40
   5   7  -1  211.78   16.20
   5   7  -1  182.98   25.90
   5   7  -1  204.08   16.30
   5   7  -1  193.58   25.20
  -5  -7   1  219.28   15.50
  -5  -7   1  201.48   16.10
  -5  -7   1  193.78   16.20
  -5  -7   1  166.48   23.80
  -5  -7   1  191.08   25.60
  -5  -7   1  201.58   16.30
  -5  -7   1  193.38   16.20
  -5  -7   1  195.48   16.00
   4   7  -1  115.89   10.00
   4   7  -1  104.69    9.90
   4   7  -1  107.49   18.50
   4   7  -1   92.59   11.60
   4   7  -1  107.69    9.70
   4   7  -1  109.29    9.70
  -4  -7   1  106.99    9.70
  -4  -7   1  102.59    7.80
  -4  -7   1  134.19   19.30
  -4  -7   1   94.79   10.00
  -4  -7   1  100.19    8.70
  -4  -7   1  103.49    9.80
  -4  -7   1   93.89    9.40
  -4  -7   1   96.19   17.70
  -4  -7   1  110.29   10.00
   3   7  -1   12.40    3.10
   3   7  -1    7.10    2.80
   3   7  -1   24.30   16.80
   3   7  -1   14.40    8.40
   3   7  -1   11.10    3.20
   3   7  -1   16.50    4.10
   3   7  -1   10.80    3.30
   3   7  -1   17.60    4.60
  -3  -7   1   13.50    3.30
  -3  -7   1   17.50    2.90
  -3  -7   1   10.60    3.20
  -3  -7   1   16.00    4.00
  -3  -7   1    9.20    2.00
  -3  -7   1   12.70    8.80
  -3  -7   1   10.50    2.90
  -3  -7   1   20.30    4.10
  -3  -7   1   10.20    8.40
  -3  -7   1   14.80    3.60
   2   7  -1   30.70    4.60
   2   7  -1   24.30    5.00
   2   7  -1   31.90   10.10
   2   7  -1   30.50   10.60
   2   7  -1   24.60    5.20
   2   7  -1   17.00    3.90
   2   7  -1   26.40    4.90
   2   7  -1   24.70    4.60
  -2  -7   1   23.80    4.60
  -2  -7   1   31.80   12.70
  -2  -7   1   24.10    4.80
  -2  -7   1   17.90    3.80
  -2  -7   1   23.10    3.30
  -2  -7   1   28.00    9.20
  -2  -7   1   34.10    5.70
  -2  -7   1   26.60    4.50
  -2  -7   1   25.80    3.70
   1   7  -1  175.98   13.60
   1   7  -1  177.08   14.30
   1   7  -1  172.18   15.20
   1   7  -1  158.88   14.30
   1   7  -1  186.08   14.30
   1   7  -1  188.08   20.40
   1   7  -1  197.48   21.40
   1   7  -1  172.28   14.60
  -1  -7   1  215.78   22.30
  -1  -7   1  183.58   13.70
  -1  -7   1  178.48   15.00
  -1  -7   1  190.58   14.60
  -1  -7   1  173.08   14.90
  -1  -7   1  155.88   22.00
  -1  -7   1  162.58   14.30
  -1  -7   1  157.38   13.90
  -1  -7   1  181.68   13.90
  -1  -7   1  193.68   12.70
  -1  -7   1  180.28   14.40
   0   7  -1  150.68   11.00
   0   7  -1  125.59   12.20
   0   7  -1  138.29   11.40
   0   7  -1  142.79   11.60
   0   7  -1  140.39   12.00
   0   7  -1  136.29   11.90
   0   7  -1  105.49   18.20
   0  -7   1  166.88   21.50
   0  -7   1  144.39   11.00
   0  -7   1  134.39   11.60
   0  -7   1  121.49   18.40
   0  -7   1  140.29   11.30
   0  -7   1  138.49   11.70
   0  -7   1  122.49   10.00
   0  -7   1  136.09   12.30
   0  -7   1  150.78   12.50
   0  -7   1  152.68   12.00
   0  -7   1  122.59   11.30
  -1   7  -1   28.60    3.80
  -1   7  -1   20.10    3.80
  -1   7  -1   32.20    5.50
  -1   7  -1   14.40    3.80
  -1   7  -1   14.90    3.90
  -1   7  -1   22.10    3.20
  -1   7  -1   20.60    4.10
  -1   7  -1   14.80   10.20
  -1   7  -1   31.00    8.80
   1  -7   1   25.50    3.60
   1  -7   1   26.50    5.10
   1  -7   1   27.00    4.50
   1  -7   1   19.90    4.10
   1  -7   1   19.90    9.20
   1  -7   1   35.30    6.00
   1  -7   1   23.40    4.20
   1  -7   1   22.30    3.50
   1  -7   1   22.40    4.70
   1  -7   1   40.90   11.20
   1  -7   1   15.10    4.10
  -2   7  -1  575.84   37.20
  -2   7  -1  494.45   44.10
  -2   7  -1  544.25   37.20
  -2   7  -1  525.45   42.90
  -2   7  -1  483.85   37.70
  -2   7  -1  545.75   35.70
  -2   7  -1  531.15   35.90
  -2   7  -1  602.94   38.70
   2  -7   1  537.45   36.60
   2  -7   1  461.35   37.40
   2  -7   1  502.85   37.20
   2  -7   1  549.74   38.00
   2  -7   1  457.85   42.40
   2  -7   1  578.44   37.40
   2  -7   1  546.95   37.20
   2  -7   1  619.04   38.10
   2  -7   1  523.75   35.90
  -3   7  -1   49.00    6.70
  -3   7  -1   40.80   12.50
  -3   7  -1   45.20    5.90
  -3   7  -1   57.09   12.10
  -3   7  -1   66.09    8.10
  -3   7  -1   42.90    6.00
  -3   7  -1   51.49    4.40
  -3   7  -1   49.10    7.30
   3  -7   1   49.60    6.40
   3  -7   1   45.00    6.30
   3  -7   1   46.50    6.80
   3  -7   1   42.10    5.90
   3  -7   1   60.39    7.50
   3  -7   1   46.60   11.00
   3  -7   1   40.80    5.80
   3  -7   1   45.80   11.20
   3  -7   1   33.70    6.00
   3  -7   1   43.80    4.30
  -4   7  -1   56.79    7.00
  -4   7  -1   38.70    6.50
  -4   7  -1   85.39   16.80
  -4   7  -1   62.39   12.20
  -4   7  -1   58.59    7.10
  -4   7  -1   58.79    4.90
  -4   7  -1   52.59    5.40
  -4   7  -1   65.79    7.10
   4  -7   1   59.99   13.60
   4  -7   1   57.19    7.90
   4  -7   1   60.59    8.30
   4  -7   1   54.29    6.80
   4  -7   1   58.59    4.90
   4  -7   1   56.09   12.10
   4  -7   1   62.69    8.90
   4  -7   1   59.49    7.60
   4  -7   1   52.39    6.90
  -5   7  -1    1.40    1.40
  -5   7  -1   -4.20    7.30
  -5   7  -1    1.90    1.90
  -5   7  -1    0.70    1.40
  -5   7  -1    0.10    1.70
  -5   7  -1   -1.50    1.20
  -5   7  -1   -0.50    0.80
   5  -7   1    0.00    1.80
   5  -7   1   -1.00    1.80
   5  -7   1   10.00    8.70
   5  -7   1   -0.10    1.90
   5  -7   1    2.50    1.90
  -6   7  -1    0.50    1.50
  -6   7  -1    5.10    2.70
  -6   7  -1    1.50    2.10
  -6   7  -1    5.00    2.20
  -6   7  -1    5.10    2.30
  -6   7  -1   -1.80    8.70
  -6   7  -1    1.30    1.80
  -6   7  -1    4.50    2.80
   6  -7   1  -14.60    9.30
   6  -7   1    0.70    2.30
   6  -7   1    3.60    2.20
   6  -7   1    4.70    2.00
   6  -7   1    1.00    2.20
  -7   7  -1    3.30    1.70
  -7   7  -1    3.20    2.30
  -7   7  -1    6.40    3.20
  -7   7  -1    2.30    2.20
  -7   7  -1    1.00    1.20
  -7   7  -1    3.20    2.60
  -7   7  -1   23.20   11.10
   7  -7   1    3.90    3.10
   7  -7   1    4.30    2.30
   7  -7   1    5.40    2.10
   7  -7   1    4.80    3.20
   7  -7   1   -1.60   10.80
   8   6  -1    5.10    3.80
   8   6  -1    4.00    2.30
   8   6  -1    4.60   13.40
   8   6  -1    5.30    3.10
   8   6  -1    3.20    2.90
   8   6  -1    3.20    2.30
  -8  -6   1    6.00    2.40
  -8  -6   1    5.40    2.80
  -8  -6   1    6.80    3.40
  -8  -6   1    8.20   11.60
   7   6  -1    1.20    1.80
   7   6  -1    4.60    2.70
   7   6  -1   -1.20    2.10
   7   6  -1   -0.60    1.80
   7   6  -1    1.20    1.80
   7   6  -1   -4.20    9.80
  -7  -6   1    6.50    8.60
  -7  -6   1    0.80    1.50
  -7  -6   1   -2.60    1.50
  -7  -6   1    0.80    1.70
  -7  -6   1    1.50    2.30
  -7  -6   1   -1.60    1.00
   6   6  -1    2.70    8.30
   6   6  -1    5.40    2.50
   6   6  -1    6.20    2.30
   6   6  -1    7.50    2.90
   6   6  -1    7.90    2.70
   6   6  -1   12.10    3.70
   6   6  -1    8.60    9.70
  -6  -6   1    1.40    1.90
  -6  -6   1    6.50    8.20
  -6  -6   1    5.40    2.60
  -6  -6   1   12.20    3.20
  -6  -6   1    1.10    1.20
  -6  -6   1    7.50    2.70
  -6  -6   1    0.40    1.80
  -6  -6   1   10.50    9.60
   5   6  -1  206.38   17.20
   5   6  -1  210.38   19.00
   5   6  -1  238.68   17.20
   5   6  -1  251.07   24.40
   5   6  -1  215.98   22.90
   5   6  -1  207.48   17.20
   5   6  -1  214.98   17.20
   5   6  -1  256.97   17.50
  -5  -6   1  212.58   22.60
  -5  -6   1  230.18   17.30
  -5  -6   1  206.58   16.80
  -5  -6   1  242.38   16.80
  -5  -6   1  240.68   24.40
  -5  -6   1  200.78   17.30
  -5  -6   1  212.08   17.10
   4   6  -1   94.19    8.80
   4   6  -1   72.89    8.80
   4   6  -1   91.59    8.10
   4   6  -1   91.39   14.90
   4   6  -1   66.69    8.90
   4   6  -1   72.49   14.00
   4   6  -1   75.79    7.50
   4   6  -1   75.59    8.50
  -4  -6   1   79.69    7.00
  -4  -6   1   66.99   13.60
  -4  -6   1   82.59    7.90
  -4  -6   1   76.79   14.20
  -4  -6   1   92.19    8.20
  -4  -6   1   75.99    7.50
  -4  -6   1   85.59    7.90
  -4  -6   1   78.59    5.80
  -4  -6   1   63.59    7.90
  -4  -6   1   69.19    8.70
   3   6  -1   69.19   12.20
   3   6  -1   50.09    6.50
   3   6  -1   45.20   11.40
   3   6  -1   66.09    7.50
   3   6  -1   41.80    5.90
   3   6  -1   42.70    5.70
   3   6  -1   55.99    7.50
   3   6  -1   49.80    6.20
  -3  -6   1   38.40    5.70
  -3  -6   1   44.90    6.50
  -3  -6   1   47.40    4.60
  -3  -6   1   58.39   12.30
  -3  -6   1   53.59    6.70
  -3  -6   1   54.49    6.80
  -3  -6   1   59.99    6.70
  -3  -6   1   42.10    5.90
   2   6  -1  302.47   29.90
   2   6  -1  348.47   24.30
   2   6  -1  338.47   24.90
   2   6  -1  333.67   25.40
   2   6  -1  355.06   30.10
   2   6  -1  342.27   24.50
   2   6  -1  330.37   25.80
   2   6  -1  371.06   24.80
  -2  -6   1  327.37   24.50
  -2  -6   1  357.46   23.40
  -2  -6   1  333.37   24.70
  -2  -6   1  354.86   30.60
  -2  -6   1  377.26   23.70
  -2  -6   1  375.86   25.50
  -2  -6   1  303.57   24.80
  -2  -6   1  329.47   24.20
  -2  -6   1  354.16   30.20
  -2  -6   1  336.47   24.50
   1   6  -1   31.50    4.30
   1   6  -1   20.30    3.90
   1   6  -1   36.80    5.30
   1   6  -1   43.10    5.40
   1   6  -1   48.00   10.20
   1   6  -1   33.10    5.70
   1   6  -1   25.40    4.40
   1   6  -1   55.79   12.20
  -1  -6   1   51.69   11.20
  -1  -6   1   36.90    4.70
  -1  -6   1   29.00    4.10
  -1  -6   1   32.90    9.00
  -1  -6   1   29.30    5.00
  -1  -6   1   33.40    4.70
  -1  -6   1   41.60    5.40
  -1  -6   1   33.20    5.00
  -1  -6   1   32.20    3.50
  -1  -6   1   33.70    4.90
  -1  -6   1   29.40    5.20
   0   6  -1  115.29   15.50
   0   6  -1   68.49    7.00
   0   6  -1   68.19    8.60
   0   6  -1   64.79    6.40
   0   6  -1   78.69    7.50
   0   6  -1   88.09    7.80
   0   6  -1   74.59   13.50
   0   6  -1   79.19    7.00
   0  -6   1   80.39    7.00
   0  -6   1   87.89   14.40
   0  -6   1   66.59   12.50
   0  -6   1   72.99    8.60
   0  -6   1   71.09    6.00
   0  -6   1   81.09    7.40
   0  -6   1   77.69    7.20
   0  -6   1   73.99    7.60
   0  -6   1   80.59    7.20
   0  -6   1   73.79    7.30
   0  -6   1   80.09    6.70
  -1   6  -1   88.69    8.00
  -1   6  -1  100.09    9.00
  -1   6  -1   82.99   10.20
  -1   6  -1   81.89    7.80
  -1   6  -1  103.79    7.60
  -1   6  -1   75.09   13.90
  -1   6  -1  120.69   16.10
   1  -6   1   87.29    8.20
   1  -6   1   99.69    7.50
   1  -6   1   83.89   10.60
   1  -6   1   85.69    8.30
   1  -6   1  120.89   16.30
   1  -6   1   96.89   14.50
   1  -6   1   96.99    8.80
   1  -6   1   82.69    7.40
   1  -6   1  109.19    8.50
   1  -6   1   86.29    8.00
   1  -6   1   84.99    8.20
  -2   6  -1   18.20    3.40
  -2   6  -1   13.80    3.40
  -2   6  -1   14.50    7.50
  -2   6  -1   11.30    2.20
  -2   6  -1   15.80    3.10
  -2   6  -1   11.10    2.00
  -2   6  -1    8.40    5.30
  -2   6  -1   11.90    2.40
  -2   6  -1   12.60    3.30
  -2   6  -1   15.00    3.30
   2  -6   1   16.20    7.50
   2  -6   1   14.80    7.30
   2  -6   1   19.60    3.60
   2  -6   1   15.70    3.20
   2  -6   1    8.20    2.50
   2  -6   1   14.00    2.30
   2  -6   1   14.60    3.50
   2  -6   1   11.90    2.60
   2  -6   1   14.80    3.40
   2  -6   1   13.70    3.30
  -3   6  -1  205.78   14.00
  -3   6  -1  184.28   15.30
  -3   6  -1  188.38   21.00
  -3   6  -1  195.38   15.80
  -3   6  -1  230.48   20.20
  -3   6  -1  205.88   15.00
  -3   6  -1  210.78   16.20
  -3   6  -1  228.18   15.20
  -3   6  -1  203.18   15.10
   3  -6   1  182.58   13.80
   3  -6   1  178.18   15.10
   3  -6   1  207.58   20.40
   3  -6   1  240.28   16.30
   3  -6   1  219.28   15.40
   3  -6   1  170.98   14.80
   3  -6   1  214.58   15.80
   3  -6   1  237.18   21.80
   3  -6   1  168.18   14.80
   3  -6   1  176.18   15.60
  -4   6  -1  165.48   12.50
  -4   6  -1  179.28   12.00
  -4   6  -1  150.28   12.80
  -4   6  -1  154.88   17.50
  -4   6  -1  141.69   13.80
  -4   6  -1  172.98   13.70
  -4   6  -1  189.38   15.10
  -4   6  -1  167.58   12.90
  -4   6  -1  194.68   13.60
  -4   6  -1  196.48   20.20
   4  -6   1  166.68   18.70
   4  -6   1  155.78   17.80
   4  -6   1  206.08   14.50
   4  -6   1  157.58   15.10
   4  -6   1  181.48   14.50
   4  -6   1  151.08   12.90
   4  -6   1  152.88   12.90
   4  -6   1  161.58   11.70
   4  -6   1  174.98   12.30
  -5   6  -1    3.90    2.40
  -5   6  -1    2.30    1.50
  -5   6  -1    1.40    1.20
  -5   6  -1    3.60    7.40
  -5   6  -1   -1.50    1.10
  -5   6  -1    2.10    1.60
  -5   6  -1    2.10    1.50
  -5   6  -1    2.40    1.80
  -5   6  -1    8.30    5.70
  -5   6  -1    4.80    1.30
   5  -6   1    4.90    2.20
   5  -6   1    5.50    2.50
   5  -6   1    9.00    7.70
   5  -6   1    0.90    1.40
   5  -6   1    1.80    1.50
   5  -6   1    1.60    6.10
   5  -6   1    6.40    2.90
  -6   6  -1    0.50    1.50
  -6   6  -1    2.20    1.80
  -6   6  -1    2.20    6.70
  -6   6  -1    0.20    0.90
  -6   6  -1    0.20    1.20
  -6   6  -1    1.70    1.90
  -6   6  -1   -0.10    1.80
   6  -6   1   -1.70    1.30
   6  -6   1    1.60    1.70
   6  -6   1    0.10    1.40
   6  -6   1   -3.70    6.70
   6  -6   1    0.60    1.60
  -7   6  -1   16.70    4.00
  -7   6  -1   13.90    7.90
  -7   6  -1   12.30    3.20
  -7   6  -1   20.50    4.90
  -7   6  -1   11.20    3.50
  -7   6  -1    9.20    3.30
   7  -6   1   13.30    3.00
   7  -6   1   17.10    4.90
   7  -6   1    9.60    2.40
   7  -6   1    7.40    3.50
   7  -6   1   17.90    9.00
  -8   6  -1    2.60    2.50
  -8   6  -1    5.30    1.90
  -8   6  -1    7.50    3.20
  -8   6  -1    5.10    3.30
  -8   6  -1    6.00    2.80
   8  -6   1    5.10    1.90
   8  -6   1    4.80    2.80
   8  -6   1    4.80    3.40
   8   5  -1   13.80    3.50
   8   5  -1    8.70   10.90
   8   5  -1    6.30    3.20
   8   5  -1   13.60    3.30
   8   5  -1   11.00    2.90
   8   5  -1   14.40    4.10
  -8  -5   1    7.40    9.10
  -8  -5   1    4.40    2.90
  -8  -5   1   11.50    2.90
  -8  -5   1   12.90    2.90
  -8  -5   1   13.10    3.70
  -8  -5   1   12.60    4.00
   7   5  -1    5.60    2.70
   7   5  -1   12.60    9.30
   7   5  -1    8.80    3.10
   7   5  -1    8.40    3.00
   7   5  -1    5.00    2.20
   7   5  -1    4.90    2.20
  -7  -5   1    4.60    2.60
  -7  -5   1    7.10    2.80
  -7  -5   1    2.70    2.20
  -7  -5   1    5.50    2.00
  -7  -5   1    5.00    2.00
  -7  -5   1    6.60    7.60
   6   5  -1   37.40    5.50
   6   5  -1   34.90    5.80
   6   5  -1   42.10   11.20
   6   5  -1   43.60    5.60
   6   5  -1   42.80    6.20
   6   5  -1   47.50    6.30
   6   5  -1   46.80    5.80
   6   5  -1   44.70    6.20
   6   5  -1   37.00   10.20
  -6  -5   1   46.40    6.50
  -6  -5   1   36.00    5.30
  -6  -5   1   36.80    5.20
  -6  -5   1   39.80    5.40
  -6  -5   1   40.20    5.80
  -6  -5   1   42.70    9.70
  -6  -5   1   49.70   11.10
  -6  -5   1   42.90    5.80
   5   5  -1   10.90    3.10
   5   5  -1   13.30    3.00
   5   5  -1   13.00    3.10
   5   5  -1   12.70    3.20
   5   5  -1   13.70    6.40
   5   5  -1   12.40    3.60
   5   5  -1   16.40    4.30
   5   5  -1   23.40    8.60
  -5  -5   1   12.40    3.00
  -5  -5   1   15.20    3.50
  -5  -5   1   14.70    3.10
  -5  -5   1    7.90    5.80
  -5  -5   1   16.70    8.60
  -5  -5   1   19.00    3.80
  -5  -5   1   10.40    2.60
  -5  -5   1   11.10    2.80
  -5  -5   1   13.60    3.10
   4   5  -1   17.30    6.50
   4   5  -1   20.10    4.00
   4   5  -1   15.50    3.30
   4   5  -1   18.50    3.20
   4   5  -1   20.50    3.70
   4   5  -1   14.80    3.10
   4   5  -1    8.90    2.90
   4   5  -1   14.80    3.40
  -4  -5   1   15.00    3.10
  -4  -5   1    9.30    2.70
  -4  -5   1   20.70    7.10
  -4  -5   1   16.10    3.20
  -4  -5   1   13.60    2.90
  -4  -5   1   17.60    3.00
  -4  -5   1   10.50    2.50
  -4  -5   1   13.30    3.20
  -4  -5   1   28.60    7.40
   3   5  -1    1.40    1.40
   3   5  -1    0.20    1.40
   3   5  -1   -1.50    0.80
   3   5  -1   -2.90    4.60
   3   5  -1    0.60    1.20
   3   5  -1   -0.30    0.80
   3   5  -1    2.30    4.20
   3   5  -1   -1.30    0.70
  -3  -5   1   -0.40    0.90
  -3  -5   1   -0.20    0.90
  -3  -5   1    0.90    0.90
  -3  -5   1    0.20    0.60
  -3  -5   1    4.40    4.70
  -3  -5   1    0.50    1.40
  -3  -5   1   -4.60    4.40
  -3  -5   1    1.10    1.30
  -3  -5   1    0.60    1.10
  -3  -5   1    0.00    0.90
   2   5  -1  126.49    9.70
   2   5  -1  113.19    9.40
   2   5  -1  134.19   13.90
   2   5  -1  112.49    9.70
   2   5  -1  131.79    9.70
   2   5  -1  101.09   15.40
   2   5  -1  104.79   10.10
   2   5  -1  111.89    9.80
  -2  -5   1   87.29   13.50
  -2  -5   1  115.19   10.20
  -2  -5   1  133.39   10.30
  -2  -5   1  110.09    9.40
  -2  -5   1  117.09    9.60
  -2  -5   1  125.09    9.70
  -2  -5   1  137.89   14.60
  -2  -5   1  123.29    8.80
  -2  -5   1  121.79    9.80
  -2  -5   1  116.39    8.80
   1   5  -1   69.79    7.20
   1   5  -1   91.39    7.30
   1   5  -1   74.99    7.00
   1   5  -1   80.59   12.00
   1   5  -1   78.09    7.70
   1   5  -1   88.89    7.00
   1   5  -1   83.89    7.40
   1   5  -1  104.29   14.30
  -1  -5   1   78.89    6.20
  -1  -5   1   85.89    7.20
  -1  -5   1   85.69    7.30
  -1  -5   1   76.99   12.00
  -1  -5   1   75.39   12.00
  -1  -5   1   82.89    6.70
  -1  -5   1   77.99    7.60
  -1  -5   1   74.39    7.10
  -1  -5   1   89.19    7.80
  -1  -5   1   77.69    7.20
  -1  -5   1   86.59    7.00
   0   5  -1   33.40    4.50
   0   5  -1   27.50    3.90
   0   5  -1   33.50    8.40
   0   5  -1   33.90    3.90
   0   5  -1   33.30    4.30
   0   5  -1   27.20    4.20
   0   5  -1   32.20    5.00
   0   5  -1   31.80    7.10
   0  -5   1   23.00    3.90
   0  -5   1   25.60    4.00
   0  -5   1   23.30    2.90
   0  -5   1   29.80    4.20
   0  -5   1   28.00    4.50
   0  -5   1   33.90    4.20
   0  -5   1   21.80    6.70
   0  -5   1   33.00    4.90
   0  -5   1   26.70    3.50
   0  -5   1   19.60    6.10
   0  -5   1   29.20    4.10
  -1   5  -1  547.55   42.20
  -1   5  -1  603.34   38.30
  -1   5  -1  511.15   42.50
  -1   5  -1  602.04   37.90
  -1   5  -1  569.34   38.60
  -1   5  -1  578.94   38.30
  -1   5  -1  603.54   37.10
  -1   5  -1  548.35   37.60
   1  -5   1  488.05   37.70
   1  -5   1  566.44   42.90
   1  -5   1  592.94   38.20
   1  -5   1  546.55   37.70
   1  -5   1  559.64   37.80
   1  -5   1  530.95   42.30
   1  -5   1  556.94   37.00
   1  -5   1  523.65   38.40
   1  -5   1  591.54   38.50
   1  -5   1  527.45   37.10
   1  -5   1  551.74   37.90
  -2   5  -1  119.99   16.10
  -2   5  -1  137.99   10.40
  -2   5  -1  107.49    9.80
  -2   5  -1  120.19    9.30
  -2   5  -1  121.49    9.40
  -2   5  -1  114.29   12.90
  -2   5  -1  112.49    8.50
  -2   5  -1  120.39    9.10
  -2   5  -1  112.69    8.50
  -2   5  -1  119.89    9.70
   2  -5   1  123.69    9.60
   2  -5   1  101.69    9.60
   2  -5   1  120.99    9.90
   2  -5   1  119.39    8.60
   2  -5   1  113.29   15.20
   2  -5   1  102.29    9.20
   2  -5   1  121.89    9.40
   2  -5   1  121.99    9.30
   2  -5   1  118.89    9.80
   2  -5   1  108.99   14.90
  -3   5  -1    7.20    2.10
  -3   5  -1    9.20    1.90
  -3   5  -1    7.50    2.10
  -3   5  -1   11.30    3.00
  -3   5  -1    8.40    5.30
  -3   5  -1   10.90    1.70
  -3   5  -1    8.90    2.60
  -3   5  -1    9.30    4.70
  -3   5  -1   11.10    2.40
  -3   5  -1   10.30    2.40
   3  -5   1    8.70    1.40
   3  -5   1    7.70    2.10
   3  -5   1    7.10    2.20
   3  -5   1    9.10    2.30
   3  -5   1    7.80    2.10
   3  -5   1    9.40    5.50
   3  -5   1    6.00    4.80
   3  -5   1    7.10    2.40
   3  -5   1    7.80    2.50
   3  -5   1    9.50    2.50
  -4   5  -1   59.09   10.20
  -4   5  -1   66.09   11.20
  -4   5  -1   56.39    5.80
  -4   5  -1   60.99    7.00
  -4   5  -1   63.39    5.00
  -4   5  -1   60.39    5.90
  -4   5  -1   54.59    5.80
  -4   5  -1   49.40    5.10
  -4   5  -1   57.19    6.90
   4  -5   1   53.79    5.50
   4  -5   1   72.69    6.00
   4  -5   1   67.19    6.60
   4  -5   1   55.09    7.30
   4  -5   1   66.89   11.20
   4  -5   1   62.59    6.30
   4  -5   1   60.69    5.70
   4  -5   1   56.59    5.90
   4  -5   1   58.09    5.20
  -5   5  -1   20.80    3.80
  -5   5  -1   14.00    2.30
  -5   5  -1   13.50    3.30
  -5   5  -1   15.30    5.60
  -5   5  -1   15.70    3.50
  -5   5  -1   14.80    2.80
  -5   5  -1   13.30    2.80
  -5   5  -1   12.70    2.90
  -5   5  -1   10.10    6.90
  -5   5  -1   20.30    4.50
  -5   5  -1   15.60    3.30
  -5   5  -1   17.00    2.90
   5  -5   1   29.80    8.10
   5  -5   1   22.70    3.80
   5  -5   1   26.50    6.90
   5  -5   1   13.30    2.80
   5  -5   1   30.80    5.00
   5  -5   1   14.30    4.10
   5  -5   1   21.10    3.30
   5  -5   1   18.70    3.00
   5  -5   1   15.40    1.50
  -6   5  -1   15.80    3.30
  -6   5  -1   13.70    3.60
  -6   5  -1   17.50    3.80
  -6   5  -1   15.10    6.20
  -6   5  -1   12.80    2.80
  -6   5  -1   17.60    3.10
  -6   5  -1   11.60    2.40
  -6   5  -1   16.20    3.20
  -6   5  -1   22.80    4.20
  -6   5  -1   17.40    4.30
  -6   5  -1   16.40    2.50
  -6   5  -1   13.50    7.10
   6  -5   1   22.30    7.60
   6  -5   1   20.70    3.40
   6  -5   1   10.10    2.60
   6  -5   1   15.10    4.10
   6  -5   1   21.20    7.00
   6  -5   1   17.00    4.20
   6  -5   1   13.20    2.70
   6  -5   1   13.10    2.60
   6  -5   1   18.90    2.50
   6  -5   1   12.50    2.80
  -7   5  -1   21.70    4.70
  -7   5  -1   10.60    2.40
  -7   5  -1   17.00    3.70
  -7   5  -1   19.20    4.30
  -7   5  -1   19.30    7.70
  -7   5  -1   10.70    3.20
   7  -5   1   15.90    2.90
   7  -5   1    3.20    6.90
   7  -5   1   14.60    2.50
   7  -5   1   10.50    3.60
   7  -5   1   17.00    4.70
  -8   5  -1   25.90    5.40
  -8   5  -1   29.30    5.30
  -8   5  -1   37.50    6.60
  -8   5  -1   34.10   11.40
  -8   5  -1   28.90    5.60
   8  -5   1   41.80    7.20
   8  -5   1   30.70    3.60
   8  -5   1   16.60    4.90
  -9   5  -1   20.90    5.00
  -9   5  -1   32.80    6.00
   9  -5   1   25.20    6.00
   9  -5   1   13.20    4.30
   9   4  -1   -1.60    1.00
   9   4  -1   -1.10    1.80
  -9  -4   1   -8.10   13.00
  -9  -4   1   -0.10    1.00
  -9  -4   1    3.40    2.50
  -9  -4   1   -1.40    1.40
   8   4  -1    8.60    3.40
   8   4  -1   18.00    9.20
   8   4  -1    9.20    2.50
   8   4  -1   13.50    3.00
   8   4  -1   12.40    3.60
  -8  -4   1   11.50    2.80
  -8  -4   1   28.10    8.70
  -8  -4   1   13.10    3.70
  -8  -4   1   19.00    4.20
  -8  -4   1   15.00    4.20
   7   4  -1   57.79    7.70
   7   4  -1   56.09    7.00
   7   4  -1   59.49    6.90
   7   4  -1   53.19   11.60
   7   4  -1   57.69    7.30
  -7  -4   1   54.29    7.10
  -7  -4   1   66.39    5.50
  -7  -4   1   54.09    5.70
  -7  -4   1   69.79    8.50
  -7  -4   1   69.09    6.30
  -7  -4   1   62.59    6.10
  -7  -4   1   55.79   10.50
   6   4  -1    2.60    1.40
   6   4  -1   -0.50    6.00
   6   4  -1    0.60    1.10
   6   4  -1   -1.00    1.30
   6   4  -1   -0.90    1.00
   6   4  -1    0.00    1.10
   6   4  -1    0.10    5.00
   6   4  -1    0.50    1.40
   6   4  -1    1.80    1.60
   6   4  -1    1.60    1.60
  -6  -4   1    1.50    1.50
  -6  -4   1    1.20    1.30
  -6  -4   1   -0.40    1.00
  -6  -4   1    1.20    1.40
  -6  -4   1    0.10    1.30
  -6  -4   1   -3.70    4.60
  -6  -4   1    0.40    1.50
  -6  -4   1    1.20    1.10
  -6  -4   1    0.60    0.90
  -6  -4   1    0.20    1.40
   5   4  -1    3.70    1.90
   5   4  -1    4.20    1.80
   5   4  -1    3.80    1.90
   5   4  -1    5.40    1.90
   5   4  -1    2.80    1.60
   5   4  -1    1.80    1.30
   5   4  -1    4.10    4.90
   5   4  -1    2.80    1.40
   5   4  -1    7.30    4.70
  -5  -4   1   10.40    5.20
  -5  -4   1    4.00    1.80
  -5  -4   1    3.50    1.80
  -5  -4   1    3.90    1.70
  -5  -4   1    1.50    4.80
  -5  -4   1    4.10    1.60
  -5  -4   1    3.70    1.70
  -5  -4   1    3.50    2.00
   4   4  -1    1.70    1.20
   4   4  -1    2.20    1.40
   4   4  -1    0.60    1.10
   4   4  -1    0.90    1.20
   4   4  -1    2.30    4.80
   4   4  -1   -2.90    3.80
   4   4  -1    0.30    0.70
   4   4  -1   -0.10    1.00
   4   4  -1   -0.20    1.10
   4   4  -1   -1.70    0.70
  -4  -4   1   -0.10    1.10
  -4  -4   1   -0.10    1.00
  -4  -4   1   -0.20    1.00
  -4  -4   1   -1.70    4.20
  -4  -4   1    0.20    0.90
  -4  -4   1    0.30    3.70
  -4  -4   1   -0.40    0.90
  -4  -4   1    0.00    1.10
  -4  -4   1   -0.40    0.90
   3   4  -1   20.80    3.30
   3   4  -1   23.30    3.70
   3   4  -1   16.90    2.90
   3   4  -1   29.30    4.00
   3   4  -1   19.20    5.90
   3   4  -1   22.10    3.40
   3   4  -1   21.40    3.80
   3   4  -1   22.80    3.60
   3   4  -1   23.90    6.30
  -3  -4   1   20.90    1.90
  -3  -4   1   23.80    3.20
  -3  -4   1   26.70    6.80
  -3  -4   1   21.40    3.50
  -3  -4   1   20.30    3.30
  -3  -4   1   23.20    3.60
  -3  -4   1   19.50    6.30
  -3  -4   1   20.70    3.70
  -3  -4   1   17.20    3.10
  -3  -4   1   17.60    3.00
   2   4  -1   36.70    5.20
   2   4  -1   35.80    4.90
   2   4  -1   43.20    8.40
   2   4  -1   41.30    5.00
   2   4  -1   44.50    4.30
   2   4  -1   46.60    5.00
   2   4  -1   69.59    9.90
   2   4  -1   42.80    4.80
  -2  -4   1   36.50    7.40
  -2  -4   1   40.60    5.10
  -2  -4   1   43.50    4.30
  -2  -4   1   52.49    5.90
  -2  -4   1   42.00    4.30
  -2  -4   1   42.90    3.60
  -2  -4   1   41.30    3.70
  -2  -4   1   39.70    4.80
  -2  -4   1   36.60    4.60
  -2  -4   1   39.20    7.90
   1   4  -1 1061.59   69.59
   1   4  -1 1057.69   66.09
   1   4  -1  974.90   69.69
  -1  -4   1  892.71   68.99
  -1  -4   1  974.70   69.29
   0   4  -1   99.29    8.10
   0   4  -1   83.39    6.80
   0   4  -1   98.79   10.70
   0   4  -1  108.19   11.50
   0   4  -1  102.39    7.70
   0   4  -1   92.49    7.20
   0   4  -1   81.59    7.40
   0   4  -1   84.89    7.20
   0  -4   1   95.89    7.50
   0  -4   1   76.19    7.20
   0  -4   1  104.19   13.20
   0  -4   1   88.69    7.30
   0  -4   1   94.49    7.90
   0  -4   1   85.09    7.70
   0  -4   1   90.09    7.20
   0  -4   1   87.59    6.50
   0  -4   1   83.09    6.80
   0  -4   1   99.39   12.60
   0  -4   1   84.79    7.20
  -1   4  -1  373.26   24.60
  -1   4  -1  401.66   26.00
  -1   4  -1  349.87   24.40
  -1   4  -1  371.46   25.40
  -1   4  -1  407.86   25.20
  -1   4  -1  357.16   28.50
  -1   4  -1  374.86   29.50
  -1   4  -1  377.66   25.60
  -1   4  -1  344.77   25.00
   1  -4   1  350.66   25.30
   1  -4   1  410.06   25.50
   1  -4   1  404.26   25.30
   1  -4   1  333.57   24.60
   1  -4   1  342.57   28.60
   1  -4   1  361.66   25.20
   1  -4   1  366.86   24.50
   1  -4   1  305.07   28.10
   1  -4   1  377.46   25.70
  -2   4  -1  139.49    9.40
  -2   4  -1  135.89   13.40
  -2   4  -1  127.09   12.60
  -2   4  -1  140.49    9.50
  -2   4  -1  143.69   10.20
  -2   4  -1  130.89    9.70
  -2   4  -1  116.89    9.90
  -2   4  -1  118.19    8.60
  -2   4  -1  111.99    8.60
   2  -4   1  119.59    9.40
   2  -4   1  102.99    9.10
   2  -4   1  122.79    9.80
   2  -4   1  105.79    9.60
   2  -4   1  117.69    8.60
   2  -4   1  130.29    9.60
   2  -4   1  100.09    9.50
   2  -4   1  126.49   12.90
   2  -4   1  122.29    9.40
   2  -4   1  142.29   13.40
  -3   4  -1  199.58   13.20
  -3   4  -1  168.98   12.50
  -3   4  -1  198.28   14.30
  -3   4  -1  159.28   13.30
  -3   4  -1  187.68   18.40
  -3   4  -1  174.68   13.40
  -3   4  -1  169.28   13.00
  -3   4  -1  194.78   16.70
  -3   4  -1  185.48   12.80
   3  -4   1  186.48   13.70
   3  -4   1  173.08   16.80
   3  -4   1  167.88   16.30
   3  -4   1  217.28   13.50
   3  -4   1  184.98   12.30
   3  -4   1  198.48   13.40
   3  -4   1  193.28   14.20
   3  -4   1  166.58   13.50
   3  -4   1  189.28   13.30
   3  -4   1  154.58   13.60
  -4   4  -1   11.40    2.60
  -4   4  -1   12.40    1.90
  -4   4  -1    8.60    1.80
  -4   4  -1    9.40    2.00
  -4   4  -1   13.00    2.60
  -4   4  -1   14.10    4.60
  -4   4  -1   11.10    2.10
  -4   4  -1    5.50    1.90
  -4   4  -1    8.50    2.20
  -4   4  -1    6.30    3.60
  -4   4  -1   10.40    2.80
  -4   4  -1    7.40    1.90
   4  -4   1    9.90    2.00
   4  -4   1    7.50    2.10
   4  -4   1   10.40    1.20
   4  -4   1   10.60    2.80
   4  -4   1    4.40    2.20
   4  -4   1    6.60    1.80
   4  -4   1   10.50    2.50
   4  -4   1    9.10    4.50
   4  -4   1   10.70    2.10
   4  -4   1    8.30    1.90
   4  -4   1   12.40    4.90
   4  -4   1    6.90    1.40
  -5   4  -1   16.00    2.40
  -5   4  -1    6.10    5.60
  -5   4  -1   12.40    2.60
  -5   4  -1   10.20    2.50
  -5   4  -1   14.00    3.20
  -5   4  -1   11.80    2.50
  -5   4  -1   10.70    2.00
  -5   4  -1    9.80    3.00
  -5   4  -1    7.90    4.40
  -5   4  -1   12.00    2.90
  -5   4  -1    8.30    2.20
  -5   4  -1   13.90    2.20
   5  -4   1   14.60    2.50
   5  -4   1   13.80    2.50
   5  -4   1   11.20    1.20
   5  -4   1   11.40    3.20
   5  -4   1   14.00    2.70
   5  -4   1    7.30    5.30
   5  -4   1   10.80    1.10
   5  -4   1   12.80    2.00
   5  -4   1    9.10    2.80
   5  -4   1   18.70    3.90
   5  -4   1   11.00    2.20
   5  -4   1    8.30    2.00
   5  -4   1    8.30    4.70
  -6   4  -1   69.59    8.10
  -6   4  -1   83.69   10.20
  -6   4  -1   68.59    5.90
  -6   4  -1   56.59    5.40
  -6   4  -1   67.89    5.70
  -6   4  -1   77.99    8.20
  -6   4  -1   71.59   10.50
  -6   4  -1   74.09    5.70
  -6   4  -1   69.59    8.70
  -6   4  -1   63.49    6.40
  -6   4  -1   71.29    6.80
  -6   4  -1   62.19    5.90
   6  -4   1   72.99    5.60
   6  -4   1   61.99    5.60
   6  -4   1   83.09    7.90
   6  -4   1   65.79    5.50
   6  -4   1   49.00    7.40
   6  -4   1   57.69    4.40
   6  -4   1   77.79    6.40
   6  -4   1   59.69    5.90
   6  -4   1   69.59    4.50
   6  -4   1  101.99   12.10
   6  -4   1   67.09    9.70
   6  -4   1   61.99    5.80
  -7   4  -1   -0.10    1.40
  -7   4  -1    0.60    4.20
  -7   4  -1    0.70    0.80
  -7   4  -1   -0.10    1.10
  -7   4  -1    0.90    1.60
  -7   4  -1   -0.20    1.50
  -7   4  -1    6.80    5.40
  -7   4  -1   -1.20    0.60
   7  -4   1    3.70    2.80
   7  -4   1   -0.50    0.70
   7  -4   1    1.00    1.10
   7  -4   1    4.20    4.80
   7  -4   1   -0.90    0.60
   7  -4   1   -0.10    0.90
   7  -4   1   -0.70    1.50
   7  -4   1    0.10    0.80
  -8   4  -1   15.00    2.30
  -8   4  -1   18.00    4.00
  -8   4  -1   13.20    3.70
  -8   4  -1   12.70    4.90
  -8   4  -1   15.90    5.00
  -8   4  -1   13.80    4.00
   8  -4   1   17.70    4.60
   8  -4   1   12.10    4.00
   8  -4   1   17.40    1.60
   8  -4   1   14.30    1.50
  -9   4  -1   53.79    8.00
  -9   4  -1   49.70    7.30
   9  -4   1   53.79    8.40
   9  -4   1   44.90    7.80
   9   3  -1    3.40    1.60
   9   3  -1    6.40    3.20
   9   3  -1    3.20    2.50
   9   3  -1    6.40    3.00
  -9  -3   1    7.80    2.10
  -9  -3   1    6.70    2.40
  -9  -3   1    7.90    3.30
  -9  -3   1    6.10    3.20
   8   3  -1   12.20    3.40
   8   3  -1    8.00    7.20
   8   3  -1    9.40    3.40
   8   3  -1    5.50    2.40
   8   3  -1   11.30    2.20
   8   3  -1    6.50    1.90
  -8  -3   1    3.60    2.60
  -8  -3   1   15.50    4.10
  -8  -3   1   13.70   10.10
  -8  -3   1    9.90    2.10
  -8  -3   1    7.40    2.30
   7   3  -1   21.60    3.70
   7   3  -1   26.30    3.60
   7   3  -1   28.60    3.60
   7   3  -1   32.80    6.90
   7   3  -1   24.70    3.50
   7   3  -1   22.20    4.40
   7   3  -1   27.30    4.50
   7   3  -1   21.20    3.70
   7   3  -1   36.60    8.00
  -7  -3   1   23.90    3.40
  -7  -3   1   19.80    3.30
  -7  -3   1   21.70    3.50
  -7  -3   1   22.50    3.30
  -7  -3   1   22.70    4.50
  -7  -3   1   29.00    6.90
  -7  -3   1   27.80    4.80
  -7  -3   1   26.70    7.10
  -7  -3   1   21.10    4.10
  -7  -3   1   18.00    3.10
  -7  -3   1   20.70    3.40
   6   3  -1  211.08   15.40
   6   3  -1  195.88   19.20
   6   3  -1  195.58   14.90
   6   3  -1  198.38   15.30
   6   3  -1  222.58   15.00
   6   3  -1  204.28   15.40
   6   3  -1  211.18   15.70
   6   3  -1  212.18   18.60
   6   3  -1  206.18   14.80
   6   3  -1  220.88   16.10
  -6  -3   1  202.98   15.80
  -6  -3   1  209.28   18.20
  -6  -3   1  221.88   19.30
  -6  -3   1  204.28   14.90
  -6  -3   1  190.98   15.00
  -6  -3   1  198.18   14.70
  -6  -3   1  205.08   14.80
  -6  -3   1  180.88   14.90
  -6  -3   1  218.38   14.70
  -6  -3   1  223.48   15.70
   5   3  -1    2.10    1.70
   5   3  -1    3.20    1.70
   5   3  -1    2.10    1.30
   5   3  -1    2.60    1.30
   5   3  -1    4.10    1.70
   5   3  -1    2.40    4.10
   5   3  -1    1.70    3.40
   5   3  -1    3.30    1.40
   5   3  -1    1.40    1.10
   5   3  -1    4.00    1.60
   5   3  -1    0.50    1.00
  -5  -3   1    3.10    1.60
  -5  -3   1    3.80    1.60
  -5  -3   1    2.80    1.50
  -5  -3   1   -0.70    3.50
  -5  -3   1    5.80    4.70
  -5  -3   1    1.30    1.40
  -5  -3   1    5.20    1.60
  -5  -3   1    3.90    1.50
  -5  -3   1    1.30    1.00
  -5  -3   1    3.60    1.80
  -5  -3   1    3.30    1.10
   4   3  -1    1.80    3.20
   4   3  -1    3.10    1.30
   4   3  -1    3.10    1.50
   4   3  -1    1.40    1.00
   4   3  -1    3.80    1.40
   4   3  -1    0.50    0.80
   4   3  -1    3.80    3.70
   4   3  -1    2.20    1.40
   4   3  -1   -0.10    1.20
  -4  -3   1   -0.20    0.80
  -4  -3   1    2.70    3.00
  -4  -3   1    2.40    1.20
  -4  -3   1    1.70    1.10
  -4  -3   1    2.30    1.20
  -4  -3   1   -1.20    2.70
  -4  -3   1    0.90    1.10
  -4  -3   1    0.50    0.60
  -4  -3   1    1.00    1.20
   3   3  -1  521.95   36.40
   3   3  -1  492.25   38.40
   3   3  -1  535.15   36.00
   3   3  -1  546.45   39.40
   3   3  -1  488.15   36.00
   3   3  -1  510.15   35.80
  -3  -3   1  538.75   36.00
  -3  -3   1  517.85   38.70
  -3  -3   1  562.84   35.70
  -3  -3   1  520.55   35.80
  -3  -3   1  577.84   36.00
  -3  -3   1  566.34   35.70
  -3  -3   1  555.04   35.80
   2   3  -1  238.48   21.00
   2   3  -1  277.17   18.00
   2   3  -1  281.27   18.00
   2   3  -1  242.58   18.00
   2   3  -1  268.57   18.00
   2   3  -1  266.87   18.20
   2   3  -1  257.67   18.30
   2   3  -1  268.07   18.50
  -2  -3   1  261.27   18.00
  -2  -3   1  250.27   17.50
  -2  -3   1  256.37   18.00
  -2  -3   1  262.67   18.00
  -2  -3   1  270.57   18.30
  -2  -3   1  217.48   20.50
  -2  -3   1  268.97   17.10
  -2  -3   1  266.97   21.20
  -2  -3   1  233.98   18.20
  -2  -3   1  256.67   18.10
   1   3  -1  359.26   24.80
   1   3  -1  380.76   27.90
   1   3  -1  391.96   28.60
   1   3  -1  390.36   25.30
  -1  -3   1  348.17   27.80
  -1  -3   1  341.67   24.90
  -1  -3   1  376.66   28.20
  -1  -3   1  339.07   24.40
  -1  -3   1  393.36   25.10
  -1  -3   1  342.37   25.30
  -1  -3   1  375.86   24.80
  -1  -3   1  408.86   25.60
  -1  -3   1  376.96   25.00
   0   3  -1  218.88   16.20
   0   3  -1  244.78   16.40
   0   3  -1  252.87   16.60
   0   3  -1  246.78   15.40
   0   3  -1  237.58   19.30
   0   3  -1  236.28   16.10
   0   3  -1  231.48   15.80
   0   3  -1  241.88   16.70
   0   3  -1  237.48   18.90
   0  -3   1  215.68   15.40
   0  -3   1  214.28   16.00
   0  -3   1  251.97   16.20
   0  -3   1  227.78   16.50
   0  -3   1  227.68   19.00
   0  -3   1  215.08   16.50
   0  -3   1  235.28   19.00
   0  -3   1  212.28   15.90
   0  -3   1  225.28   16.20
   0  -3   1  250.07   16.40
   0  -3   1  233.78   15.80
  -1   3  -1    6.30    1.70
  -1   3  -1    3.50    2.50
  -1   3  -1    5.50    1.10
  -1   3  -1    5.50    1.20
  -1   3  -1    7.50    1.60
  -1   3  -1    6.60    1.70
  -1   3  -1   10.20    4.00
  -1   3  -1    7.00    1.20
  -1   3  -1    7.00    1.50
  -1   3  -1    5.50    1.80
   1  -3   1    9.30    1.90
   1  -3   1   -1.40    2.20
   1  -3   1    8.30    2.00
   1  -3   1    6.30    1.60
   1  -3   1    5.80    1.50
   1  -3   1    8.90    1.70
   1  -3   1    6.90    1.40
   1  -3   1    7.40    1.70
   1  -3   1    2.90    2.80
  -2   3  -1   52.29    7.80
  -2   3  -1   45.50    4.50
  -2   3  -1   42.70    4.10
  -2   3  -1   39.20    3.20
  -2   3  -1   39.80    3.50
  -2   3  -1   46.80    3.90
  -2   3  -1   52.29    7.20
  -2   3  -1   39.90    3.90
  -2   3  -1   37.20    3.80
  -2   3  -1   48.90    4.50
   2  -3   1   43.70    4.00
   2  -3   1   49.50    7.20
   2  -3   1   41.70    4.20
   2  -3   1   42.10    4.00
   2  -3   1   37.10    4.70
   2  -3   1   43.20    4.00
   2  -3   1   49.70    4.50
   2  -3   1   42.00    3.30
   2  -3   1   51.19    4.10
   2  -3   1   34.90    6.50
  -3   3  -1   38.80    3.80
  -3   3  -1   60.99    8.80
  -3   3  -1   41.80    6.80
  -3   3  -1   42.10    5.20
  -3   3  -1   38.10    4.00
  -3   3  -1   40.40    3.60
  -3   3  -1   39.80    4.00
  -3   3  -1   39.90    3.50
  -3   3  -1   38.40    3.30
   3  -3   1   40.30    4.00
   3  -3   1   36.60    3.60
   3  -3   1   43.80    7.20
   3  -3   1   32.60    3.50
   3  -3   1   30.70    4.30
   3  -3   1   39.40    3.70
   3  -3   1   38.40    3.30
   3  -3   1   34.90    4.90
   3  -3   1   37.30    2.80
   3  -3   1   55.09    7.60
   3  -3   1   40.00    4.90
  -4   3  -1    7.50    2.30
  -4   3  -1    3.60    1.60
  -4   3  -1    5.60    1.60
  -4   3  -1    9.70    1.70
  -4   3  -1    7.10    1.40
  -4   3  -1    7.00    1.70
  -4   3  -1    7.30    1.90
  -4   3  -1    4.70    3.60
  -4   3  -1    4.60    1.70
  -4   3  -1    7.70    1.70
  -4   3  -1    5.40    1.30
  -4   3  -1    7.80    3.40
   4  -3   1    7.60    3.50
   4  -3   1    3.60    1.20
   4  -3   1    5.00    1.30
   4  -3   1    5.80    1.90
   4  -3   1    5.50    3.70
   4  -3   1    8.40    1.50
   4  -3   1    5.10    0.70
   4  -3   1    6.90    1.70
   4  -3   1    3.90    1.30
   4  -3   1    5.40    1.70
   4  -3   1    5.30    1.90
   4  -3   1    8.30    2.30
   4  -3   1    2.90    1.30
  -5   3  -1    1.80    1.20
  -5   3  -1   -1.10    0.80
  -5   3  -1    5.80    2.10
  -5   3  -1    0.10    0.80
  -5   3  -1    1.30    0.80
  -5   3  -1    1.90    1.20
  -5   3  -1    1.20    0.90
  -5   3  -1    5.00    3.10
  -5   3  -1    0.50    0.70
  -5   3  -1    1.90    1.30
  -5   3  -1    2.10    1.50
  -5   3  -1    4.20    3.60
   5  -3   1    1.40    1.40
   5  -3   1    0.30    0.80
   5  -3   1   -0.40    1.00
   5  -3   1    0.80    0.80
   5  -3   1    2.40    1.00
   5  -3   1    3.00    1.10
   5  -3   1    2.00    1.60
   5  -3   1    1.00    3.20
   5  -3   1    1.50    0.50
   5  -3   1    1.10    1.10
   5  -3   1    1.10    0.50
   5  -3   1    0.50    0.90
   5  -3   1    0.80    1.20
   5  -3   1    4.70    3.40
  -6   3  -1   -0.60    1.00
  -6   3  -1    0.20    0.80
  -6   3  -1    2.00    1.40
  -6   3  -1   -0.70    0.50
  -6   3  -1    0.80    1.00
  -6   3  -1    0.60    1.40
  -6   3  -1    0.30    3.00
  -6   3  -1   -2.70    3.30
  -6   3  -1    0.20    1.50
   6  -3   1    0.20    0.70
   6  -3   1   -0.80    1.20
   6  -3   1    0.10    0.70
   6  -3   1    2.60    2.00
   6  -3   1   -2.00    3.30
   6  -3   1   -0.90    0.80
   6  -3   1    1.10    0.90
   6  -3   1   -0.90    3.00
   6  -3   1    0.20    0.90
   6  -3   1    1.10    0.80
   6  -3   1    0.00    0.50
  -7   3  -1    6.80    2.40
  -7   3  -1   10.80    2.90
  -7   3  -1   10.60    3.40
  -7   3  -1   10.10    1.60
  -7   3  -1    9.10    3.00
  -7   3  -1   10.70    4.30
  -7   3  -1   10.60    1.70
  -7   3  -1   11.60    3.10
  -7   3  -1   11.60    1.60
   7  -3   1    9.00    1.40
   7  -3   1   11.40    1.70
   7  -3   1   10.80    2.80
   7  -3   1   12.10    3.80
   7  -3   1   10.20    2.30
   7  -3   1   17.50    3.90
   7  -3   1    7.90    3.60
   7  -3   1   10.50    1.10
   7  -3   1   10.20    3.40
   7  -3   1    9.20    1.50
  -8   3  -1  230.18   16.60
  -8   3  -1  219.88   17.00
  -8   3  -1  197.08   13.70
   8  -3   1  181.38   15.60
   8  -3   1  205.18   16.90
   8  -3   1  210.88   17.10
   8  -3   1  211.78   15.30
  -9   3  -1   21.90    4.80
  -9   3  -1   22.80    5.10
   9  -3   1   13.80    4.40
   9  -3   1   21.20    5.20
   9   2  -1   -0.90    1.80
   9   2  -1    1.40    2.10
   9   2  -1    2.30    2.20
  -9  -2   1    2.50    2.10
  -9  -2   1   -0.70    1.50
  -9  -2   1   -0.90    1.50
   8   2  -1  135.69   10.00
   8   2  -1  141.29   12.20
   8   2  -1  119.49   10.80
   8   2  -1  138.89   11.80
   8   2  -1  137.99    9.60
   8   2  -1  158.18   13.40
   8   2  -1  155.08   13.00
   8   2  -1  150.88   10.20
  -8  -2   1  137.29   11.30
  -8  -2   1  134.99   10.00
  -8  -2   1  141.19   10.10
  -8  -2   1  133.59   12.20
  -8  -2   1  137.99   12.00
  -8  -2   1  134.89    9.90
  -8  -2   1  143.89   12.50
   7   2  -1   11.10    5.10
   7   2  -1   11.80    2.00
   7   2  -1   16.70    3.40
   7   2  -1   11.20    4.40
   7   2  -1   12.10    2.30
   7   2  -1   13.30    2.20
   7   2  -1   12.50    1.50
   7   2  -1   11.10    3.00
   7   2  -1   15.30    2.90
   7   2  -1   12.70    1.60
   7   2  -1   17.60    4.10
   7   2  -1   12.00    2.00
  -7  -2   1   12.40    2.90
  -7  -2   1    8.10    2.20
  -7  -2   1   14.60    4.90
  -7  -2   1   13.40    2.90
  -7  -2   1   13.20    2.10
  -7  -2   1   14.90    4.50
  -7  -2   1   16.10    2.40
  -7  -2   1   11.20    2.00
  -7  -2   1   11.90    3.10
  -7  -2   1    8.20    2.80
   6   2  -1   15.50    2.90
   6   2  -1   11.90    2.10
   6   2  -1   14.20    3.10
   6   2  -1   13.10    1.40
   6   2  -1    8.90    2.10
   6   2  -1   11.80    2.00
   6   2  -1   10.60    1.20
   6   2  -1    9.80    4.00
   6   2  -1   11.30    2.70
   6   2  -1   11.00    2.00
   6   2  -1   10.90    2.20
   6   2  -1   16.90    5.10
  -6  -2   1   13.60    4.50
  -6  -2   1   13.00    3.10
  -6  -2   1   15.70    2.40
  -6  -2   1   11.00    2.30
  -6  -2   1   17.30    3.30
  -6  -2   1   16.70    2.80
  -6  -2   1   11.30    2.00
  -6  -2   1   13.90    2.10
  -6  -2   1   11.70    2.90
   5   2  -1   16.40    2.60
   5   2  -1   19.70    3.20
   5   2  -1   20.20    2.60
   5   2  -1   20.30    2.50
   5   2  -1   17.10    2.80
   5   2  -1   17.10    2.80
   5   2  -1   15.30    3.50
   5   2  -1   16.60    2.90
   5   2  -1   18.30    4.40
   5   2  -1   26.20    5.40
   5   2  -1   16.50    2.90
  -5  -2   1   11.60    2.70
  -5  -2   1   23.60    2.80
  -5  -2   1   10.90    2.70
  -5  -2   1   16.40    2.40
  -5  -2   1   20.00    2.80
  -5  -2   1   28.00    5.10
  -5  -2   1   37.20    6.30
  -5  -2   1   15.30    2.40
  -5  -2   1   20.00    3.00
  -5  -2   1   21.90    2.90
  -5  -2   1   21.10    3.30
   4   2  -1   85.09    9.60
   4   2  -1   98.49    7.60
   4   2  -1  101.59    7.70
   4   2  -1  107.49    8.60
   4   2  -1  112.39    9.90
   4   2  -1   99.69    7.20
   4   2  -1   84.69    7.30
   4   2  -1   99.89    7.80
   4   2  -1   91.79    7.20
   4   2  -1   90.89    7.30
  -4  -2   1   87.79    7.10
  -4  -2   1   93.49    7.50
  -4  -2   1  100.19    9.50
  -4  -2   1   96.89    7.20
  -4  -2   1   96.89    9.70
  -4  -2   1   96.29    7.10
  -4  -2   1   90.99    7.50
  -4  -2   1   85.19    7.60
  -4  -2   1   94.69    7.80
  -4  -2   1   98.09    7.50
  -4  -2   1  101.09    7.40
   3   2  -1  194.68   13.00
   3   2  -1  168.88   12.60
   3   2  -1  178.48   15.20
   3   2  -1  184.58   12.90
   3   2  -1  146.59   14.20
   3   2  -1  194.38   12.50
   3   2  -1  170.48   12.40
   3   2  -1  196.48   13.00
   3   2  -1  181.08   13.40
   3   2  -1  174.28   12.50
  -3  -2   1  177.78   14.80
  -3  -2   1  192.28   15.10
  -3  -2   1  171.68   12.80
  -3  -2   1  169.58   12.40
  -3  -2   1  176.68   12.00
  -3  -2   1  174.08   12.80
  -3  -2   1  174.58   12.50
  -3  -2   1  187.28   12.60
  -3  -2   1  183.28   12.60
   2   2  -1  283.07   17.40
   2   2  -1  258.17   17.20
   2   2  -1  251.07   19.60
   2   2  -1  247.98   17.40
   2   2  -1  255.47   17.00
   2   2  -1  273.57   17.50
   2   2  -1  257.97   17.20
   2   2  -1  235.78   19.10
   2   2  -1  261.77   17.10
   2   2  -1  238.98   17.50
  -2  -2   1  227.48   17.10
  -2  -2   1  225.28   19.10
  -2  -2   1  256.27   17.10
  -2  -2   1  236.48   17.30
  -2  -2   1  249.38   19.40
  -2  -2   1  238.58   17.30
  -2  -2   1  249.58   16.90
  -2  -2   1  264.07   17.10
  -2  -2   1  238.88   17.10
   1   2  -1    2.90    1.00
   1   2  -1    1.10    0.80
   1   2  -1    2.10    1.10
   1   2  -1    2.40    1.00
   1   2  -1    1.90    2.20
   1   2  -1    3.50    1.30
   1   2  -1    4.20    1.10
   1   2  -1    3.60    1.80
  -1  -2   1    2.80    1.00
  -1  -2   1    2.40    0.70
  -1  -2   1    4.60    1.40
  -1  -2   1    1.70    0.90
  -1  -2   1    3.60    1.10
  -1  -2   1    5.40    2.40
  -1  -2   1    4.50    1.20
  -1  -2   1    5.30    1.50
  -1  -2   1    1.00    0.90
   0   2  -1 2291.57  150.48
   0   2  -1 2364.56  150.98
   0  -2   1 2329.37  150.78
   0  -2   1 2232.68  151.68
  -1   2  -1 1595.64  111.39
  -1   2  -1 1765.42  110.79
   1  -2   1 1685.63  110.49
   1  -2   1 1656.43  110.39
  -2   2  -1   39.30    3.60
  -2   2  -1   43.70    6.10
  -2   2  -1   57.79    7.70
  -2   2  -1   32.60    3.50
  -2   2  -1   39.70    3.60
  -2   2  -1   39.10    3.40
  -2   2  -1   42.40    3.10
  -2   2  -1   35.60    4.30
  -2   2  -1   36.10    3.10
  -2   2  -1   36.70    3.30
   2  -2   1   40.40    3.70
   2  -2   1   35.20    5.70
   2  -2   1   42.30    6.20
   2  -2   1   42.40    3.20
   2  -2   1   46.50    3.90
   2  -2   1   38.10    3.40
   2  -2   1   41.60    5.00
   2  -2   1   39.30    3.50
   2  -2   1   36.20    2.70
   2  -2   1   37.60    3.40
  -3   2  -1  556.04   35.20
  -3   2  -1  522.45   36.70
  -3   2  -1  528.85   35.10
  -3   2  -1  498.45   35.00
  -3   2  -1  520.05   34.70
  -3   2  -1  474.65   36.90
  -3   2  -1  540.95   35.80
   3  -2   1  526.15   35.00
   3  -2   1  609.04   35.90
   3  -2   1  534.95   35.50
   3  -2   1  540.35   37.10
   3  -2   1  490.35   37.00
   3  -2   1  535.65   35.20
  -4   2  -1  301.77   21.30
  -4   2  -1  310.47   23.60
  -4   2  -1  307.87   22.70
  -4   2  -1  359.76   22.20
  -4   2  -1  336.87   21.80
  -4   2  -1  318.07   21.60
  -4   2  -1  325.87   23.40
  -4   2  -1  326.67   22.50
  -4   2  -1  356.06   21.40
  -4   2  -1  317.47   22.10
  -4   2  -1  327.57   21.60
  -4   2  -1  319.37   22.20
   4  -2   1  324.47   22.30
   4  -2   1  324.27   21.80
   4  -2   1  310.37   21.60
   4  -2   1  318.97   21.50
   4  -2   1  360.86   21.50
   4  -2   1  305.27   21.80
   4  -2   1  273.67   23.40
   4  -2   1  287.17   21.50
   4  -2   1  332.37   21.50
   4  -2   1  293.57   23.40
  -5   2  -1    8.40    2.10
  -5   2  -1    5.30    1.10
  -5   2  -1    6.90    1.40
  -5   2  -1    8.80    2.80
  -5   2  -1    5.40    1.20
  -5   2  -1    7.10    3.90
  -5   2  -1    6.80    2.00
  -5   2  -1    5.20    1.70
  -5   2  -1    5.00    1.90
  -5   2  -1    5.20    1.50
   5  -2   1    4.60    1.20
   5  -2   1   10.20    1.60
   5  -2   1    4.10    1.60
   5  -2   1    7.00    2.70
   5  -2   1    5.70    1.10
   5  -2   1    6.10    1.60
   5  -2   1    5.80    1.20
   5  -2   1    5.00    1.70
   5  -2   1    4.00    1.80
   5  -2   1    6.10    3.00
   5  -2   1    3.90    0.90
  -6   2  -1    2.30    2.50
  -6   2  -1    0.60    1.00
  -6   2  -1    0.50    1.20
  -6   2  -1    1.00    0.60
  -6   2  -1    0.20    0.50
  -6   2  -1   -0.10    1.10
  -6   2  -1    0.60    1.40
  -6   2  -1    1.10    1.40
  -6   2  -1    1.00    2.20
  -6   2  -1    1.30    0.70
   6  -2   1    2.40    2.50
   6  -2   1    2.50    1.60
   6  -2   1    0.60    0.50
   6  -2   1    0.20    0.60
   6  -2   1    1.10    1.40
   6  -2   1    0.50    0.90
   6  -2   1    0.40    1.00
   6  -2   1    1.40    0.50
   6  -2   1    2.10    1.40
   6  -2   1    0.20    1.00
   6  -2   1    0.20    0.50
   6  -2   1    1.50    2.30
   6  -2   1    0.20    1.40
   6  -2   1    0.90    0.70
  -7   2  -1   57.69    7.20
  -7   2  -1   42.80    3.30
  -7   2  -1   48.20    3.70
  -7   2  -1   48.00    3.50
  -7   2  -1   47.50    3.30
   7  -2   1   47.10    4.00
   7  -2   1   37.50    6.20
   7  -2   1   57.79    6.60
   7  -2   1   50.39    5.60
   7  -2   1   46.20    6.70
  -8   2  -1    8.70    2.70
  -8   2  -1    6.20    2.90
   8  -2   1   11.60    3.50
   8  -2   1    7.30    2.20
   8  -2   1    9.70    1.80
   8  -2   1    2.70    2.40
   8  -2   1   10.20    2.70
  -9   2  -1    2.30    2.30
  -9   2  -1    2.60    2.50
   9  -2   1    1.60    2.20
   9  -2   1    4.20    2.60
   9  -2   1    1.60    1.80
 -10   2  -1    3.40    2.80
 -10   2  -1    7.80    3.30
  10  -2   1    1.60    2.40
  10  -2   1    5.70    2.70
  10   1  -1  143.39   13.90
  10   1  -1  143.49   12.50
  10   1  -1  141.79   13.20
 -10  -1   1  129.69   12.90
 -10  -1   1  159.18   13.90
 -10  -1   1  153.78   12.90
   9   1  -1  246.18   18.60
   9   1  -1  251.87   19.30
   9   1  -1  234.88   19.60
   9   1  -1  235.28   19.70
  -9  -1   1  219.48   18.80
  -9  -1   1  271.67   19.00
  -9  -1   1  235.28   19.30
   8   1  -1   57.49    5.90
   8   1  -1   54.79    7.80
   8   1  -1   46.50    6.50
   8   1  -1   57.79    7.50
  -8  -1   1   65.29    4.30
  -8  -1   1   54.09    7.50
  -8  -1   1   66.09    7.90
  -8  -1   1   57.89    4.20
  -8  -1   1   65.59    6.60
   7   1  -1    2.70    1.80
   7   1  -1    5.30    0.90
   7   1  -1    3.00    2.30
   7   1  -1    3.10    1.80
   7   1  -1    3.30    0.80
   7   1  -1    5.50    2.10
   7   1  -1    3.20    1.90
   7   1  -1    3.00    1.70
   7   1  -1    2.20    1.50
   7   1  -1    4.00    1.30
  -7  -1   1    5.10    2.40
  -7  -1   1    3.30    0.90
  -7  -1   1    4.90    2.20
  -7  -1   1    3.50    0.90
  -7  -1   1    2.10    1.50
  -7  -1   1    4.50    2.20
  -7  -1   1    4.00    0.90
   6   1  -1   74.29    5.90
   6   1  -1   83.09    7.40
   6   1  -1   85.19    7.90
   6   1  -1   73.19    5.80
   6   1  -1   60.29    8.00
   6   1  -1   87.19    7.70
   6   1  -1   78.49    7.10
   6   1  -1   84.39    5.60
   6   1  -1   79.99    5.60
   6   1  -1   79.59    6.70
   6   1  -1   73.59    6.70
   6   1  -1   74.49    6.80
   6   1  -1   72.69    5.70
  -6  -1   1   87.39    6.90
  -6  -1   1   75.19    7.70
  -6  -1   1   80.59    5.80
  -6  -1   1   82.69    7.30
  -6  -1   1   84.29    6.70
  -6  -1   1   64.09    5.60
  -6  -1   1   70.59    5.70
  -6  -1   1   75.19    5.70
  -6  -1   1   85.19    7.20
  -6  -1   1   73.89    7.10
   5   1  -1   14.70    1.80
   5   1  -1   12.30    1.90
   5   1  -1   12.70    2.60
   5   1  -1   10.60    2.40
   5   1  -1   15.30    2.50
   5   1  -1   10.60    2.20
   5   1  -1   11.10    2.80
   5   1  -1   14.90    2.60
   5   1  -1   12.30    1.70
   5   1  -1   11.40    3.30
   5   1  -1   13.30    1.70
   5   1  -1   15.30    1.90
   5   1  -1   11.10    3.00
   5   1  -1   13.50    2.50
  -5  -1   1    9.20    2.30
  -5  -1   1   20.60    3.70
  -5  -1   1   17.10    1.90
  -5  -1   1   15.30    2.90
  -5  -1   1   11.00    1.60
  -5  -1   1   15.10    3.30
  -5  -1   1   11.90    1.80
  -5  -1   1   12.60    2.20
  -5  -1   1   13.80    2.50
  -5  -1   1    8.80    2.30
   4   1  -1   -0.20    0.40
   4   1  -1    1.90    0.80
   4   1  -1   -0.60    0.50
   4   1  -1    0.30    0.50
   4   1  -1    0.00    0.60
   4   1  -1    2.50    1.60
   4   1  -1    1.30    1.00
   4   1  -1    1.30    0.80
   4   1  -1    1.20    0.90
   4   1  -1   -0.40    0.40
   4   1  -1    0.60    0.90
   4   1  -1    1.40    1.90
   4   1  -1    0.60    1.10
  -4  -1   1    0.50    1.00
  -4  -1   1    0.60    0.90
  -4  -1   1    0.70    0.60
  -4  -1   1    1.00    0.80
  -4  -1   1   -0.70    0.40
  -4  -1   1    3.30    1.80
  -4  -1   1    0.00    0.80
  -4  -1   1    0.20    0.70
  -4  -1   1    0.40    0.50
  -4  -1   1    1.60    0.70
   3   1  -1  203.18   13.10
   3   1  -1  178.08   13.50
   3   1  -1  179.48   13.10
   3   1  -1  215.68   13.70
   3   1  -1  196.28   15.00
   3   1  -1  194.48   14.20
   3   1  -1  204.18   13.10
   3   1  -1  173.78   13.30
   3   1  -1  203.98   14.70
   3   1  -1  190.18   13.30
   3   1  -1  200.38   13.60
   3   1  -1  175.88   13.20
  -3  -1   1  202.28   13.50
  -3  -1   1  192.18   13.60
  -3  -1   1  179.58   13.10
  -3  -1   1  205.18   13.20
  -3  -1   1  184.28   13.00
  -3  -1   1  196.98   13.30
  -3  -1   1  195.18   13.60
  -3  -1   1  195.68   14.80
  -3  -1   1  179.58   14.50
  -3  -1   1  197.28   13.50
  -3  -1   1  210.28   13.10
   2   1  -1  394.26   27.20
   2   1  -1  434.86   29.70
   2   1  -1  383.76   28.30
  -2  -1   1  426.16   28.70
  -2  -1   1  421.16   28.60
   1   1  -1 2980.10  182.58
   1   1  -1 2697.43  182.68
  -1  -1   1 2820.02  182.68
  -1  -1   1 2782.62  182.58
   0   1  -1  168.08   11.30
   0   1  -1  162.08   11.20
   0   1  -1  153.58   11.00
   0   1  -1  160.08   11.00
   0   1  -1  151.68   12.40
   0   1  -1  150.58   12.50
   0  -1   1  175.98   11.30
   0  -1   1  183.88   11.20
   0  -1   1  157.08   12.60
   0  -1   1  152.88   11.20
   0  -1   1  165.88   10.90
   0  -1   1  168.08   12.60
   0  -1   1  160.38   11.00
  -1   1  -1 1454.75   85.19
  -1   1  -1 1263.97   84.69
   1  -1   1 1186.88   84.69
   1  -1   1 1267.47   84.79
  -2   1  -1  892.01   58.49
  -2   1  -1  871.41   58.59
   2  -1   1  875.21   58.49
   2  -1   1  878.71   58.59
  -3   1  -1  129.99   10.20
  -3   1  -1  135.09   11.20
  -3   1  -1  153.48   10.70
  -3   1  -1  132.89    9.90
  -3   1  -1  140.99   10.00
  -3   1  -1  143.39    9.70
  -3   1  -1  146.99    9.90
  -3   1  -1  150.78   10.10
  -3   1  -1  131.69    9.70
  -3   1  -1  148.99    9.60
  -3   1  -1  141.79   11.20
  -3   1  -1  137.49    9.60
  -3   1  -1  138.09   10.10
   3  -1   1  137.59    9.80
   3  -1   1  129.59    9.70
   3  -1   1  148.39   10.70
   3  -1   1  140.39    9.60
   3  -1   1  124.99    9.60
   3  -1   1  145.79    9.70
   3  -1   1  126.19   10.20
   3  -1   1  128.79   11.10
   3  -1   1  145.29   10.00
   3  -1   1  137.09   11.20
   3  -1   1  148.29    9.20
   3  -1   1  135.89   10.10
   3  -1   1  146.29    9.90
  -4   1  -1   11.30    2.30
  -4   1  -1   13.70    2.40
  -4   1  -1   11.00    2.10
  -4   1  -1   12.60    1.60
  -4   1  -1   11.10    2.00
  -4   1  -1   11.50    1.70
  -4   1  -1   16.40    2.80
  -4   1  -1   14.10    2.30
  -4   1  -1   20.30    3.50
   4  -1   1   19.20    2.10
   4  -1   1   13.90    2.30
   4  -1   1   13.00    2.30
   4  -1   1   16.10    1.70
   4  -1   1   14.10    1.80
   4  -1   1   15.50    2.90
   4  -1   1   15.40    2.40
   4  -1   1   17.00    1.80
   4  -1   1    8.90    2.20
   4  -1   1   14.90    3.00
   4  -1   1    8.40    2.30
   4  -1   1   13.10    2.50
   4  -1   1   14.30    1.70
  -5   1  -1  152.58   10.00
  -5   1  -1  150.38   10.80
  -5   1  -1  162.68   11.70
  -5   1  -1  142.49   11.20
  -5   1  -1  177.08   11.70
  -5   1  -1  142.89   11.20
  -5   1  -1  147.39   10.10
  -5   1  -1  141.99    9.90
  -5   1  -1  130.39   11.20
  -5   1  -1  145.49   10.90
  -5   1  -1  146.09    9.80
   5  -1   1  138.19   11.30
   5  -1   1  136.29   10.00
   5  -1   1  152.88   11.80
   5  -1   1  151.28   11.30
   5  -1   1  132.49   10.80
   5  -1   1  154.28   11.00
   5  -1   1  148.59   10.80
   5  -1   1  144.09   10.00
   5  -1   1  150.98   11.30
   5  -1   1  125.59    9.90
   5  -1   1  150.28    9.80
   5  -1   1  141.99   11.10
   5  -1   1  150.38   11.60
  -6   1  -1    7.70    1.20
  -6   1  -1    5.80    2.00
  -6   1  -1   10.80    2.60
  -6   1  -1    7.70    2.50
  -6   1  -1    7.30    1.10
  -6   1  -1    7.50    2.10
  -6   1  -1    8.00    1.10
  -6   1  -1    9.20    1.10
  -6   1  -1    8.30    2.20
   6  -1   1    8.20    2.30
   6  -1   1    9.50    1.10
   6  -1   1    7.00    2.00
   6  -1   1    9.80    1.10
   6  -1   1    9.70    2.40
   6  -1   1    6.50    2.30
   6  -1   1    7.00    2.10
   6  -1   1    4.10    1.90
   6  -1   1   11.30    2.20
   6  -1   1   11.60    3.00
   6  -1   1   10.60    1.70
   6  -1   1    7.40    1.80
   6  -1   1    6.40    1.90
  -7   1  -1    7.50    2.30
  -7   1  -1   10.60    1.00
  -7   1  -1    7.10    2.40
  -7   1  -1    8.10    2.90
   7  -1   1    7.60    2.40
   7  -1   1    6.00    1.80
   7  -1   1   14.50    2.90
   7  -1   1   11.70    2.10
   7  -1   1   15.40    3.50
   7  -1   1   12.70    3.00
   7  -1   1    7.80    2.90
  -8   1  -1   45.10    6.30
  -8   1  -1   31.50    4.80
  -8   1  -1   31.80    5.20
   8  -1   1   22.30    4.30
   8  -1   1   33.70    4.30
   8  -1   1   33.50    6.00
   8  -1   1   26.80    4.70
   8  -1   1   31.00    5.10
  -9   1  -1    0.80    1.90
  -9   1  -1   -0.30    1.60
  -9   1  -1   -0.30    1.40
   9  -1   1    1.30    1.90
   9  -1   1    0.30    1.90
   9  -1   1    1.10    1.60
   9  -1   1   -1.70    0.90
 -10   1  -1    0.30    1.60
 -10   1  -1    1.00    2.30
 -10   1  -1    0.00    1.90
  10  -1   1    0.40    1.90
  10  -1   1   -0.20    1.80
  10  -1   1   -0.60    1.90
  10   0  -1   -1.20    1.90
  10   0  -1    2.00    2.00
 -10   0   1   -0.60    1.80
 -10   0   1   -1.30    1.80
   9   0  -1   96.79    9.20
   9   0  -1   82.89   10.50
   9   0  -1   93.09    8.60
  -9   0   1   91.69   10.40
  -9   0   1   99.99    9.30
  -9   0   1   87.09   10.40
   8   0  -1  170.58   14.60
   8   0  -1  215.98   16.20
   8   0  -1  191.78   16.10
   8   0  -1  201.78   14.60
   8   0  -1  210.68   15.10
   8   0  -1  181.18   15.30
  -8   0   1  208.38   15.60
  -8   0   1  190.68   15.80
  -8   0   1  207.18   15.70
   7   0  -1    0.90    1.40
   7   0  -1    5.30    2.20
   7   0  -1    0.90    1.40
   7   0  -1    1.30    1.30
   7   0  -1    0.60    1.10
   7   0  -1    2.70    1.60
   7   0  -1    1.40    1.20
  -7   0   1    1.20    1.50
  -7   0   1    0.40    1.40
  -7   0   1   -1.10    1.30
   6   0  -1    8.50    1.90
   6   0  -1   10.20    2.60
   6   0  -1   12.20    2.50
   6   0  -1   11.30    2.90
   6   0  -1    6.70    2.30
   6   0  -1   10.00    2.50
   6   0  -1   12.10    2.60
   6   0  -1   10.10    2.80
   6   0  -1   11.00    2.90
   6   0  -1   11.90    2.40
   6   0  -1   12.50    2.50
  -6   0   1   14.80    3.00
  -6   0   1   11.20    2.50
  -6   0   1   13.70    2.80
   5   0  -1  122.69    9.10
   5   0  -1  119.39    9.70
   5   0  -1  125.69    9.50
   5   0  -1  138.99    9.80
   5   0  -1  122.19   10.30
   5   0  -1  121.89    9.70
   5   0  -1  116.09    9.40
   5   0  -1  120.09    9.70
   5   0  -1  122.79    9.50
   5   0  -1  118.79   10.10
  -5   0   1  129.09    8.30
  -5   0   1  126.59    9.60
  -5   0   1  127.09    8.20
  -5   0   1  134.09   10.00
  -5   0   1  127.39    8.30
  -5   0   1  118.79    8.30
  -5   0   1  123.49    9.70
  -5   0   1  117.29   10.40
   4   0  -1    5.40    0.70
   4   0  -1    7.10    1.70
   4   0  -1    3.90    1.30
   4   0  -1    4.90    0.80
   4   0  -1    4.60    1.40
   4   0  -1    6.40    1.50
   4   0  -1    5.90    1.50
   4   0  -1    4.50    1.50
   4   0  -1    5.70    0.80
   4   0  -1    6.80    2.00
   4   0  -1    2.50    1.40
   4   0  -1    6.90    1.60
   4   0  -1    4.60    1.30
   4   0  -1    6.00    1.20
   4   0  -1    5.50    0.70
  -4   0   1    7.90    0.90
  -4   0   1    6.00    1.40
  -4   0   1    6.80    1.50
  -4   0   1    8.00    1.00
  -4   0   1    4.60    1.50
  -4   0   1    5.70    1.90
  -4   0   1    7.20    0.90
  -4   0   1    4.70    1.40
  -4   0   1    4.10    1.50
  -4   0   1    5.00    1.50
  -4   0   1    5.50    0.80
   3   0  -1    0.10    0.60
   3   0  -1    1.10    0.70
   3   0  -1    0.90    0.70
   3   0  -1    1.30    1.10
   3   0  -1    0.80    0.30
   3   0  -1    0.50    0.40
   3   0  -1    1.00    0.60
   3   0  -1   -0.30    0.50
   3   0  -1    0.80    0.30
   3   0  -1   -0.30    0.50
   3   0  -1    0.40    0.90
   3   0  -1    0.50    0.50
   3   0  -1    1.00    0.90
  -3   0   1    1.00    0.80
  -3   0   1    0.50    1.00
  -3   0   1    0.30    0.90
  -3   0   1    1.70    0.90
  -3   0   1    0.90    0.70
  -3   0   1    0.40    0.60
  -3   0   1    1.20    0.50
  -3   0   1    2.70    1.20
  -3   0   1    0.50    0.40
  -3   0   1    0.80    0.40
   2   0  -1  976.50   63.59
   2   0  -1  997.70   63.89
  -2   0   1  957.70   63.69
   1   0  -1  491.75   32.90
   1   0  -1  461.55   32.80
  -1   0   1  503.45   32.90
  -1   0   1  520.65   33.00
   0   0  -1  521.85   34.10
   0   0  -1  505.45   34.00
   0   0   1  506.75   34.00
   0   0   1  508.15   34.10
  -1   0  -1 1188.28   77.79
  -1   0  -1 1196.78   77.69
   1   0   1 1211.48   77.69
   1   0   1 1171.08   77.69
  -2   0  -1  163.68   11.50
  -2   0  -1  161.78   12.60
  -2   0  -1  168.28   11.60
  -2   0  -1  169.98   11.50
  -2   0  -1  181.18   11.60
  -2   0  -1  181.38   11.60
  -2   0  -1  179.88   12.00
  -2   0  -1  196.68   11.80
  -2   0  -1  159.38   11.80
  -2   0  -1  163.48   12.60
   2   0   1  149.99   11.50
   2   0   1  166.68   11.80
   2   0   1  199.38   12.30
   2   0   1  175.28   11.60
   2   0   1  176.48   11.80
   2   0   1  181.28   12.60
   2   0   1  172.68   11.60
   2   0   1  165.88   12.60
  -3   0  -1  129.29    8.70
  -3   0  -1  123.69    8.60
  -3   0  -1  136.59    8.60
  -3   0  -1  122.59    8.70
  -3   0  -1  119.59    9.30
  -3   0  -1  111.29    9.70
  -3   0  -1  127.19    8.90
  -3   0  -1  118.99    9.00
  -3   0  -1  119.39    9.20
   3   0   1  122.89    9.20
   3   0   1  120.69    9.00
   3   0   1  124.79    8.90
   3   0   1  127.09    8.60
   3   0   1  137.69    8.70
   3   0   1  117.49    9.00
   3   0   1  117.19    9.20
   3   0   1  112.29    9.20
   3   0   1  139.99    8.80
   3   0   1  128.79    8.60
   3   0   1  125.09    9.00
   3   0   1  113.19    9.50
   3   0   1  146.89    8.70
   3   0   1  125.49    9.50
   3   0   1  137.49   10.00
  -4   0  -1    2.60    1.20
  -4   0  -1    2.40    0.90
  -4   0  -1    2.40    1.00
  -4   0  -1    2.50    1.80
  -4   0  -1    2.20    0.70
  -4   0  -1    1.80    0.70
  -4   0  -1    2.20    0.70
  -4   0  -1    2.00    1.00
  -4   0  -1    3.20    1.40
   4   0   1    2.50    1.40
   4   0   1    1.10    1.10
   4   0   1    2.20    1.50
   4   0   1    2.50    1.10
   4   0   1    1.90    0.60
   4   0   1    3.70    1.40
   4   0   1    3.30    1.20
   4   0   1    1.90    0.90
   4   0   1    2.80    0.80
   4   0   1    3.20    0.90
   4   0   1    1.50    0.70
   4   0   1    1.70    1.00
   4   0   1    1.80    1.80
   4   0   1    2.80    1.20
   4   0   1    2.50    0.70
  -5   0  -1    9.30    2.30
  -5   0  -1    8.70    2.10
  -5   0  -1    7.10    2.50
  -5   0  -1    8.40    1.20
  -5   0  -1    5.50    1.60
  -5   0  -1    8.70    2.10
  -5   0  -1    8.20    1.30
  -5   0  -1    8.50    1.20
  -5   0  -1    6.20    1.40
  -5   0  -1   10.30    1.40
  -5   0  -1    9.50    1.90
   5   0   1    9.10    1.40
   5   0   1    7.10    1.40
   5   0   1    7.30    1.00
   5   0   1    7.20    1.10
   5   0   1    6.60    2.00
   5   0   1    7.30    2.40
   5   0   1   11.60    2.30
   5   0   1   10.00    2.10
   5   0   1   10.00    2.00
   5   0   1    9.60    2.10
   5   0   1    8.90    2.00
   5   0   1    7.10    1.10
   5   0   1    7.30    1.50
   5   0   1    7.90    2.10
   5   0   1    7.00    2.20
   5   0   1   10.90    2.40
  -6   0  -1    2.80    1.90
  -6   0  -1    0.80    0.50
  -6   0  -1    1.30    0.50
  -6   0  -1    1.90    1.50
  -6   0  -1    2.80    1.70
  -6   0  -1    1.20    0.50
  -6   0  -1    0.10    0.40
  -6   0  -1    0.90    1.00
  -6   0  -1    0.40    1.40
   6   0   1   -0.70    0.80
   6   0   1    0.70    1.90
   6   0   1    1.10    0.50
   6   0   1    2.60    1.50
   6   0   1    1.60    1.20
   6   0   1    0.20    1.20
   6   0   1   -0.10    1.20
   6   0   1    0.20    0.50
   6   0   1    0.40    0.90
   6   0   1    1.80    0.90
   6   0   1    0.80    1.40
   6   0   1    1.40    1.30
   6   0   1    0.20    1.10
  -7   0  -1  129.79   10.50
  -7   0  -1  118.49   10.90
  -7   0  -1  130.69    8.70
  -7   0  -1  137.39   11.20
   7   0   1  117.39   10.30
   7   0   1  138.09   11.20
   7   0   1  123.59   10.60
   7   0   1  125.19    9.80
   7   0   1  169.78   12.30
   7   0   1  125.99   11.70
   7   0   1  132.99   10.80
  -8   0  -1   40.00    5.90
  -8   0  -1   31.70    5.30
  -8   0  -1   30.40    5.40
   8   0   1   26.30    4.50
   8   0   1   22.50    4.40
   8   0   1   26.40    4.40
   8   0   1   25.70    3.60
   8   0   1   18.60    4.60
   8   0   1   22.60    3.30
  -9   0  -1    1.20    1.90
  -9   0  -1   -0.70    1.50
  -9   0  -1   -0.40    1.40
   9   0   1    0.20    1.60
   9   0   1    0.60    1.60
   9   0   1    0.80    1.40
   9   0   1   -1.30    1.30
   9   0   1   -0.10    2.00
 -10   0  -1    8.20    3.20
 -10   0  -1    1.80    2.40
  10   0   1    6.70    3.00
  10   0   1    8.40    3.60
  10   0   1    3.50    2.60
  10  -1  -1    3.40    2.70
  10  -1  -1    1.50    2.30
 -10   1   1    2.80    2.60
 -10   1   1    9.60    3.60
   9  -1  -1   41.70    6.20
   9  -1  -1   38.50    5.10
   9  -1  -1   48.80    8.10
   9  -1  -1   29.20    5.70
   9  -1  -1   30.30    5.20
  -9   1   1   36.50    6.00
  -9   1   1   27.50    5.30
  -9   1   1   41.20    6.40
   8  -1  -1    5.00    2.00
   8  -1  -1    9.90    2.70
   8  -1  -1    2.80    1.70
   8  -1  -1    5.40    2.50
   8  -1  -1    9.50    2.40
   8  -1  -1    6.10    2.70
  -8   1   1    8.20    2.70
  -8   1   1    3.10    2.20
  -8   1   1    7.10    2.70
   7  -1  -1   10.20    2.50
   7  -1  -1   11.00    2.50
   7  -1  -1    9.30    2.90
   7  -1  -1    8.80    2.20
   7  -1  -1   10.80    2.90
   7  -1  -1    7.30    2.30
  -7   1   1    6.20    2.40
  -7   1   1   16.00    4.10
  -7   1   1    6.70    2.40
   6  -1  -1    0.10    1.00
   6  -1  -1   -1.80    0.80
   6  -1  -1   -0.70    0.90
   6  -1  -1    1.60    1.20
   6  -1  -1    1.40    1.20
   6  -1  -1   -0.10    1.00
   6  -1  -1    1.80    1.30
   6  -1  -1   -0.30    0.80
   6  -1  -1    0.20    1.10
   6  -1  -1    0.00    1.20
   6  -1  -1    0.00    1.10
  -6   1   1   -0.30    1.10
  -6   1   1   -1.10    0.90
  -6   1   1    2.70    2.00
  -6   1   1    0.50    1.10
  -6   1   1   -0.20    1.20
   5  -1  -1  229.48   17.40
   5  -1  -1  238.98   17.00
   5  -1  -1  230.18   16.70
   5  -1  -1  239.68   17.40
   5  -1  -1  234.18   16.70
   5  -1  -1  226.78   16.50
   5  -1  -1  212.28   17.00
   5  -1  -1  223.28   17.10
   5  -1  -1  215.18   17.00
   5  -1  -1  251.07   16.80
   5  -1  -1  258.77   17.00
  -5   1   1  253.57   17.00
  -5   1   1  226.28   17.60
  -5   1   1  251.07   17.20
  -5   1   1  234.18   17.10
  -5   1   1  275.77   17.30
   4  -1  -1   17.20    2.50
   4  -1  -1   18.30    2.80
   4  -1  -1   12.00    2.20
   4  -1  -1   13.50    2.60
   4  -1  -1   16.30    2.60
   4  -1  -1   16.40    2.70
   4  -1  -1   12.00    2.50
   4  -1  -1   18.40    2.50
   4  -1  -1   13.90    2.70
   4  -1  -1   18.80    3.10
  -4   1   1   17.80    2.70
  -4   1   1   17.50    2.50
  -4   1   1   15.80    3.00
  -4   1   1   14.80    2.50
  -4   1   1   17.80    2.70
   3  -1  -1  155.08   11.60
   3  -1  -1  141.79   11.40
   3  -1  -1  169.58   12.00
   3  -1  -1  153.58   11.60
   3  -1  -1  163.18   11.40
   3  -1  -1  173.48   11.40
   3  -1  -1  186.58   11.80
   3  -1  -1  170.38   11.60
   3  -1  -1  169.98   11.80
   3  -1  -1  168.38   11.70
   3  -1  -1  169.88   12.00
  -3   1   1  171.58   11.50
  -3   1   1  164.88   11.70
  -3   1   1  167.08   11.70
  -3   1   1  154.68   11.60
  -3   1   1  162.78   12.10
   2  -1  -1   35.60    3.40
   2  -1  -1   38.00    3.30
   2  -1  -1   44.20    3.30
   2  -1  -1   34.60    3.00
   2  -1  -1   41.70    3.40
   2  -1  -1   38.70    2.70
   2  -1  -1   39.80    3.20
   2  -1  -1   38.00    2.70
   2  -1  -1   35.80    2.60
   2  -1  -1   43.30    3.50
   2  -1  -1   38.90    2.60
   2  -1  -1   33.90    3.10
   2  -1  -1   43.60    3.30
   2  -1  -1   35.00    3.30
  -2   1   1   37.80    2.70
  -2   1   1   43.50    3.40
  -2   1   1   34.50    3.40
  -2   1   1   37.90    2.70
  -2   1   1   44.60    3.20
  -2   1   1   34.90    3.00
  -2   1   1   36.20    3.20
  -2   1   1   39.80    3.30
  -2   1   1   36.70    3.40
  -2   1   1   45.70    3.30
   1  -1  -1 5299.47  341.17
   1  -1  -1 5258.67  343.47
  -1   1   1 5113.09  343.67
   0  -1  -1  124.59    9.60
   0  -1  -1  140.29    8.90
   0  -1  -1  134.49    8.80
   0  -1  -1  132.59    9.50
   0   1   1  120.99    9.60
  -1  -1  -1  263.27   19.00
  -1  -1  -1  274.57   19.30
   1   1   1  296.67   19.20
   1   1   1  273.97   19.30
  -2  -1  -1 2120.39  142.69
  -2  -1  -1 2432.76  142.79
   2   1   1 2082.19  142.39
   2   1   1 2182.88  142.79
  -3  -1  -1    8.60    1.40
  -3  -1  -1    9.10    1.70
  -3  -1  -1   14.90    1.80
  -3  -1  -1    8.60    1.80
  -3  -1  -1   11.20    2.50
  -3  -1  -1   14.70    1.70
  -3  -1  -1   13.20    2.70
  -3  -1  -1   11.90    1.70
  -3  -1  -1    8.60    1.40
  -3  -1  -1    9.10    1.70
  -3  -1  -1   10.40    1.40
  -3  -1  -1    6.10    1.50
   3   1   1    9.60    1.00
   3   1   1   10.40    2.00
   3   1   1   11.20    1.60
   3   1   1   14.30    1.60
   3   1   1   10.30    2.50
   3   1   1   10.70    1.40
   3   1   1    8.40    1.70
   3   1   1   12.10    2.00
   3   1   1   11.60    1.60
   3   1   1   12.80    1.70
   3   1   1    6.40    2.10
   3   1   1   10.20    1.80
   3   1   1   10.30    1.50
  -4  -1  -1   33.50    3.90
  -4  -1  -1   35.70    2.90
  -4  -1  -1   32.50    3.10
  -4  -1  -1   30.50    2.80
  -4  -1  -1   34.30    3.60
  -4  -1  -1   29.90    2.80
  -4  -1  -1   38.90    3.50
  -4  -1  -1   44.40    5.20
  -4  -1  -1   39.50    3.70
  -4  -1  -1   32.50    3.90
  -4  -1  -1   34.20    3.00
   4   1   1   29.90    3.80
   4   1   1   33.00    3.00
   4   1   1   27.00    2.60
   4   1   1   36.50    3.10
   4   1   1   37.50    4.50
   4   1   1   38.80    3.10
   4   1   1   33.70    4.00
   4   1   1   37.70    3.90
   4   1   1   30.50    2.70
   4   1   1   26.80    2.80
   4   1   1   38.30    4.10
   4   1   1   38.40    5.00
   4   1   1   32.80    2.90
  -5  -1  -1   63.39    6.00
  -5  -1  -1   46.50    4.50
  -5  -1  -1   45.30    5.00
  -5  -1  -1   59.69    6.30
  -5  -1  -1   51.59    5.00
  -5  -1  -1   60.49    5.80
  -5  -1  -1   48.90    4.60
  -5  -1  -1   52.59    4.20
  -5  -1  -1   51.69    4.10
   5   1   1   57.09    5.70
   5   1   1   54.69    4.90
   5   1   1   51.59    5.10
   5   1   1   55.69    4.30
   5   1   1   45.30    4.50
   5   1   1   54.69    4.20
   5   1   1   51.49    5.40
   5   1   1   54.79    4.40
   5   1   1   57.29    5.10
   5   1   1   49.20    4.60
   5   1   1   57.69    4.10
   5   1   1   50.49    5.90
   5   1   1   56.69    5.20
  -6  -1  -1  239.88   17.20
  -6  -1  -1  246.58   18.10
  -6  -1  -1  249.38   16.50
  -6  -1  -1  223.08   16.40
  -6  -1  -1  237.38   16.30
  -6  -1  -1  246.88   17.70
  -6  -1  -1  244.78   17.90
  -6  -1  -1  238.58   17.30
  -6  -1  -1  246.18   16.30
  -6  -1  -1  253.37   17.90
   6   1   1  226.88   17.80
   6   1   1  233.18   17.70
   6   1   1  255.77   17.30
   6   1   1  247.78   16.30
   6   1   1  237.78   17.80
   6   1   1  251.67   17.90
   6   1   1  257.07   17.20
   6   1   1  250.97   16.20
   6   1   1  252.17   16.60
   6   1   1  231.38   17.40
  -7  -1  -1   40.60    3.40
  -7  -1  -1   48.00    5.40
  -7  -1  -1   54.39    6.60
  -7  -1  -1   33.30    4.60
  -7  -1  -1   42.90    3.50
  -7  -1  -1   40.40    3.50
  -7  -1  -1   38.20    5.40
  -7  -1  -1   48.70    5.90
  -7  -1  -1   39.90    3.30
   7   1   1   59.09    6.40
   7   1   1   44.10    3.90
   7   1   1   45.00    5.30
   7   1   1   39.40    3.00
   7   1   1   33.70    5.20
   7   1   1   43.20    3.50
   7   1   1   45.40    5.30
   7   1   1   39.50    3.00
   7   1   1   32.30    5.70
   7   1   1   38.00    4.70
   7   1   1   48.20    3.50
   7   1   1   49.80    6.10
  -8  -1  -1  155.68   12.50
  -8  -1  -1  159.38   12.30
  -8  -1  -1  143.79    9.20
  -8  -1  -1  138.09    9.50
   8   1   1  139.39   11.10
   8   1   1  140.59   10.30
   8   1   1  140.59   12.00
   8   1   1  119.79   12.30
   8   1   1  125.19   11.10
   8   1   1  120.19   15.80
  -9  -1  -1  327.77   24.20
  -9  -1  -1  337.37   24.80
   9   1   1  296.57   24.90
   9   1   1  332.67   24.30
   9   1   1  332.57   23.40
   9   1   1  319.67   24.30
   9   1   1  317.07   23.00
 -10  -1  -1    1.00    2.20
 -10  -1  -1    1.70    2.10
  10   1   1    2.30    2.40
  10   1   1   -0.60    1.30
  10   1   1    1.70    2.60
  10  -2  -1   24.30    5.60
 -10   2   1   28.60    5.90
   9  -2  -1    3.60    2.70
   9  -2  -1    9.90    3.80
   9  -2  -1    3.60    2.50
   9  -2  -1    5.90    2.20
   9  -2  -1    4.50    2.50
   9  -2  -1    5.70    2.60
  -9   2   1    5.60    2.70
  -9   2   1    3.60    2.60
  -9   2   1    2.70    2.20
   8  -2  -1    5.90    2.60
   8  -2  -1    8.10    2.30
   8  -2  -1    9.10    2.70
   8  -2  -1    4.70    1.80
   8  -2  -1    7.20    2.40
   8  -2  -1    4.30    2.30
  -8   2   1    6.50    2.60
  -8   2   1    7.20    2.90
  -8   2   1    6.50    2.70
  -8   2   1    8.20    3.30
   7  -2  -1   63.39    6.30
   7  -2  -1   55.59    5.50
   7  -2  -1   58.39    6.00
   7  -2  -1   67.39    6.60
   7  -2  -1   55.99    5.70
   7  -2  -1   62.49    7.50
  -7   2   1   66.99    8.30
  -7   2   1   67.49    7.60
  -7   2   1   58.69    7.20
  -7   2   1   67.29    7.30
  -7   2   1   63.49    7.60
   6  -2  -1   24.00    4.00
   6  -2  -1   15.10    3.20
   6  -2  -1   26.70    3.50
   6  -2  -1   23.50    4.00
   6  -2  -1   33.20    4.30
   6  -2  -1   25.10    4.30
   6  -2  -1   20.30    3.80
   6  -2  -1   22.90    3.30
   6  -2  -1   13.50    3.30
   6  -2  -1   23.90    3.60
   6  -2  -1   24.30    3.90
  -6   2   1   27.00    4.30
  -6   2   1   20.50    4.10
  -6   2   1   23.80    3.70
  -6   2   1   25.70    4.00
  -6   2   1   19.80    3.50
   5  -2  -1  485.85   34.50
   5  -2  -1  512.25   34.90
   5  -2  -1  523.75   34.00
   5  -2  -1  502.45   34.50
   5  -2  -1  518.95   34.00
   5  -2  -1  562.74   35.10
   5  -2  -1  503.75   34.70
   5  -2  -1  496.35   34.10
   5  -2  -1  523.45   34.60
   5  -2  -1  484.25   34.80
  -5   2   1  489.75   34.60
  -5   2   1  493.35   34.50
  -5   2   1  496.35   35.10
  -5   2   1  546.05   34.40
   4  -2  -1  103.59    7.90
   4  -2  -1   93.99    7.90
   4  -2  -1  102.09    7.30
   4  -2  -1  101.99    8.00
   4  -2  -1   97.59    8.00
   4  -2  -1  104.39    7.90
   4  -2  -1   92.09    7.40
   4  -2  -1  101.39    7.90
   4  -2  -1   90.59    7.90
   4  -2  -1  102.69    8.00
  -4   2   1  104.89    8.30
  -4   2   1  103.29    8.30
  -4   2   1   87.79    7.70
  -4   2   1   96.89    6.60
  -4   2   1   94.29    6.50
  -4   2   1  100.99    7.60
  -4   2   1  103.49    8.00
  -4   2   1  103.59    8.00
   3  -2  -1   31.20    3.10
   3  -2  -1   31.30    3.70
   3  -2  -1   28.50    2.60
   3  -2  -1   27.60    3.10
   3  -2  -1   40.10    4.60
   3  -2  -1   31.00    2.80
   3  -2  -1   30.60    3.80
   3  -2  -1   35.00    3.80
   3  -2  -1   32.00    3.30
   3  -2  -1   29.10    2.30
   3  -2  -1   32.40    2.30
   3  -2  -1   29.20    2.30
   3  -2  -1   33.20    3.20
   3  -2  -1   35.70    3.70
  -3   2   1   23.90    3.50
  -3   2   1   32.40    2.40
  -3   2   1   32.10    2.90
  -3   2   1   30.20    3.60
  -3   2   1   32.70    2.50
  -3   2   1   28.40    3.50
  -3   2   1   30.10    3.10
  -3   2   1   35.70    4.00
  -3   2   1   27.30    2.40
  -3   2   1   32.50    3.20
  -3   2   1   30.70    2.40
  -3   2   1   38.30    3.40
   2  -2  -1   46.00    4.30
   2  -2  -1   46.20    3.70
   2  -2  -1   54.99    4.80
   2  -2  -1   48.30    3.70
   2  -2  -1   49.40    3.80
   2  -2  -1   53.99    4.80
   2  -2  -1   54.19    3.90
   2  -2  -1   52.59    3.80
   2  -2  -1   57.49    4.40
   2  -2  -1   58.39    4.40
   2  -2  -1   52.29    3.60
   2  -2  -1   48.70    4.30
   2  -2  -1   49.80    4.10
   2  -2  -1   58.59    4.20
  -2   2   1   53.69    4.80
  -2   2   1   48.40    4.30
  -2   2   1   52.39    4.30
  -2   2   1   51.59    3.80
  -2   2   1   46.10    3.80
  -2   2   1   59.59    4.30
  -2   2   1   48.70    4.30
  -2   2   1   54.89    3.90
  -2   2   1   47.80    4.20
  -2   2   1   52.59    3.80
  -2   2   1   47.90    4.30
   1  -2  -1  400.96   28.00
   1  -2  -1  417.86   27.90
  -1   2   1  410.56   27.90
  -1   2   1  409.06   28.10
   0  -2  -1   55.99    4.20
   0  -2  -1   56.69    5.30
   0  -2  -1   51.79    4.10
   0  -2  -1   55.99    4.30
   0  -2  -1   46.90    4.10
   0  -2  -1   57.19    5.40
   0  -2  -1   50.59    4.10
   0  -2  -1   57.29    4.20
   0  -2  -1   59.79    4.20
   0   2   1   48.40    4.00
   0   2   1   54.79    4.10
   0   2   1   58.09    4.20
   0   2   1   60.29    5.40
   0   2   1   58.19    4.20
   0   2   1   51.39    4.20
   0   2   1   63.39    4.30
   0   2   1   54.99    5.40
   0   2   1   56.19    3.90
   0   2   1   51.89    4.20
  -1  -2  -1   -0.50    1.10
  -1  -2  -1    0.40    0.60
  -1  -2  -1    0.30    0.60
  -1  -2  -1    0.80    0.80
  -1  -2  -1    0.30    0.50
  -1  -2  -1    0.60    0.60
  -1  -2  -1    0.60    0.70
  -1  -2  -1    1.50    0.80
  -1  -2  -1   -0.10    0.60
  -1  -2  -1   -0.30    1.40
   1   2   1    1.00    1.50
   1   2   1    1.80    0.80
   1   2   1    0.50    0.80
   1   2   1    0.30    0.70
   1   2   1    0.80    0.60
   1   2   1    0.50    0.40
   1   2   1   -1.40    1.10
   1   2   1   -0.30    0.50
   1   2   1    0.60    0.70
   1   2   1    0.10    0.70
  -2  -2  -1    3.10    0.70
  -2  -2  -1    4.80    1.10
  -2  -2  -1    5.30    1.10
  -2  -2  -1    2.80    1.00
  -2  -2  -1    5.20    1.20
  -2  -2  -1    3.00    0.90
  -2  -2  -1    7.10    2.50
  -2  -2  -1    8.10    2.40
  -2  -2  -1    4.20    1.10
   2   2   1    3.80    1.00
   2   2   1    4.10    2.10
   2   2   1    3.30    1.10
   2   2   1    4.60    1.10
   2   2   1    4.30    1.00
   2   2   1    3.00    2.00
   2   2   1    4.30    1.10
   2   2   1    3.50    0.90
   2   2   1    5.10    1.20
   2   2   1    3.90    1.00
  -3  -2  -1  132.19    9.10
  -3  -2  -1  136.69    9.30
  -3  -2  -1  126.69    8.60
  -3  -2  -1  123.39    9.20
  -3  -2  -1  108.09    9.10
  -3  -2  -1  124.99   10.80
  -3  -2  -1  132.49    9.20
  -3  -2  -1  128.19    9.50
  -3  -2  -1  149.69   11.00
  -3  -2  -1  139.29    9.10
   3   2   1  114.59   10.60
   3   2   1  126.39    9.20
   3   2   1  129.69    8.90
   3   2   1  119.69    9.00
   3   2   1  125.69   10.90
   3   2   1  127.79    9.40
   3   2   1  145.69    9.70
   3   2   1  122.99    9.10
   3   2   1  147.79    9.70
   3   2   1  109.89    8.90
   3   2   1  132.69    9.20
  -4  -2  -1   49.20    4.50
  -4  -2  -1   49.00    4.10
  -4  -2  -1   51.29    3.70
  -4  -2  -1   59.19    4.40
  -4  -2  -1   47.40    5.30
  -4  -2  -1   51.09    4.30
  -4  -2  -1   53.49    5.90
  -4  -2  -1   47.60    4.40
  -4  -2  -1   44.60    4.00
  -4  -2  -1   52.19    4.60
  -4  -2  -1   48.70    6.50
   4   2   1   41.60    4.20
   4   2   1   51.79    4.80
   4   2   1   44.00    4.20
   4   2   1   49.99    4.30
   4   2   1   50.29    6.80
   4   2   1   55.49    4.20
   4   2   1   53.29    4.30
   4   2   1   50.19    4.40
   4   2   1   47.20    3.70
   4   2   1   55.19    7.00
  -5  -2  -1   65.19    5.70
  -5  -2  -1   57.59    5.80
  -5  -2  -1   55.19    5.10
  -5  -2  -1   72.59    7.30
  -5  -2  -1   58.89    5.60
  -5  -2  -1   63.09    5.00
  -5  -2  -1   63.19    7.10
  -5  -2  -1   73.49    5.70
  -5  -2  -1   61.39    5.10
  -5  -2  -1   58.79    4.90
   5   2   1   62.69    5.20
   5   2   1   60.29    7.30
   5   2   1   67.19    5.90
   5   2   1   62.39    5.20
   5   2   1   58.29    5.10
   5   2   1   57.69    7.10
   5   2   1   56.39    5.30
   5   2   1   62.69    4.70
   5   2   1   66.69    5.20
   5   2   1   73.89    7.40
   5   2   1   62.89    5.50
   5   2   1   63.09    5.00
  -6  -2  -1    6.20    1.80
  -6  -2  -1    5.90    2.10
  -6  -2  -1    8.80    1.50
  -6  -2  -1    6.30    1.50
  -6  -2  -1    7.60    1.60
  -6  -2  -1    7.00    2.20
  -6  -2  -1    7.00    2.20
  -6  -2  -1    7.00    1.40
  -6  -2  -1    8.80    3.50
   6   2   1    7.10    1.50
   6   2   1    6.80    1.30
   6   2   1    6.80    1.60
   6   2   1    4.60    1.40
   6   2   1    8.30    2.40
   6   2   1    8.00    1.70
   6   2   1    6.60    1.90
   6   2   1    4.90    3.40
   6   2   1    8.60    1.90
   6   2   1   10.90    3.90
   6   2   1    8.10    2.50
   6   2   1    9.80    2.30
  -7  -2  -1   49.60    6.00
  -7  -2  -1   43.30    3.80
  -7  -2  -1   36.80    5.10
  -7  -2  -1   43.30    3.70
  -7  -2  -1   36.60    3.90
  -7  -2  -1   31.30    5.40
  -7  -2  -1   51.79    7.00
  -7  -2  -1   55.09    7.40
  -7  -2  -1   48.20    6.10
   7   2   1   38.30    4.00
   7   2   1   47.50    5.30
   7   2   1   40.20    5.10
   7   2   1   52.99    6.50
   7   2   1   48.70    6.30
   7   2   1   55.29    7.20
   7   2   1   40.90    4.00
   7   2   1   40.20    7.00
   7   2   1   46.20    3.80
   7   2   1   44.70    3.80
  -8  -2  -1   40.00    3.60
  -8  -2  -1   41.00    3.60
  -8  -2  -1   34.20    5.40
  -8  -2  -1   24.50    4.40
  -8  -2  -1   32.80    3.10
  -8  -2  -1   35.10    3.30
  -8  -2  -1   33.50    5.80
  -8  -2  -1   40.30    6.20
   8   2   1   32.70    3.00
   8   2   1   48.60    6.40
   8   2   1   38.90    5.80
   8   2   1   39.90    5.30
   8   2   1   33.40    3.40
   8   2   1   52.49    5.70
   8   2   1   35.10    3.30
   8   2   1   55.89    7.10
   8   2   1   30.70    2.90
  -9  -2  -1    3.70    2.40
  -9  -2  -1    3.30    2.60
  -9  -2  -1    6.60    1.10
   9   2   1   10.30    4.30
   9   2   1    3.10    2.60
   9   2   1    8.30    3.30
   9   2   1    9.10    3.20
 -10  -2  -1    3.60    2.60
 -10  -2  -1    7.00    3.30
  10   2   1    6.90    3.70
  10   2   1    9.90    3.90
  10   2   1   11.60    3.60
  10   2   1    4.40    2.70
   9  -3  -1   46.80    7.20
   9  -3  -1   59.99    7.80
   9  -3  -1   47.80    6.70
  -9   3   1   43.50    7.00
  -9   3   1   53.69    8.60
  -9   3   1   55.29    7.90
   8  -3  -1    2.30    1.90
   8  -3  -1    0.80    1.20
   8  -3  -1    0.70    1.80
   8  -3  -1    4.60    2.40
   8  -3  -1    1.10    1.50
   8  -3  -1    0.60    1.10
  -8   3   1    2.50    2.20
  -8   3   1    1.10    2.00
  -8   3   1    0.30    1.60
   7  -3  -1    2.30    1.90
   7  -3  -1   -0.60    0.90
   7  -3  -1   -0.50    1.60
   7  -3  -1    0.50    1.00
   7  -3  -1    2.90    1.80
   7  -3  -1    4.90    2.20
  -7   3   1    5.60    2.40
  -7   3   1    2.00    1.90
  -7   3   1    0.00    1.50
   6  -3  -1   32.90    5.00
   6  -3  -1   28.40    4.60
   6  -3  -1   30.20    4.80
   6  -3  -1   36.00    4.00
   6  -3  -1   32.10    4.90
   6  -3  -1   36.40    4.40
   6  -3  -1   34.10    4.90
   6  -3  -1   41.10    5.20
   6  -3  -1   30.80    3.80
  -6   3   1   30.70    5.10
  -6   3   1   42.80    5.80
  -6   3   1   32.60    5.70
  -6   3   1   28.90    4.60
   5  -3  -1    4.60    1.80
   5  -3  -1    3.80    1.90
   5  -3  -1    4.00    1.90
   5  -3  -1    3.30    0.60
   5  -3  -1    5.40    2.00
   5  -3  -1    6.70    2.00
   5  -3  -1    7.30    1.60
   5  -3  -1    6.20    0.80
   5  -3  -1    4.10    1.70
   5  -3  -1    6.70    1.90
   5  -3  -1    6.70    2.10
   5  -3  -1    5.90    1.30
   5  -3  -1    5.00    1.60
  -5   3   1    4.80    1.90
  -5   3   1    5.00    0.80
  -5   3   1    6.50    2.00
  -5   3   1    3.20    1.70
  -5   3   1    3.10    1.50
  -5   3   1    4.70    0.90
  -5   3   1    4.40    1.70
  -5   3   1    5.50    1.90
  -5   3   1    6.30    0.90
  -5   3   1    3.90    0.80
   4  -3  -1  129.39   10.70
   4  -3  -1  150.88   11.00
   4  -3  -1  136.39   10.80
   4  -3  -1  142.49   10.00
   4  -3  -1  132.69   10.60
   4  -3  -1  133.09   10.50
   4  -3  -1  138.89    9.40
   4  -3  -1  137.59    9.40
   4  -3  -1  136.29    9.60
   4  -3  -1  132.29   10.50
   4  -3  -1  145.69    9.60
   4  -3  -1  128.89   10.90
  -4   3   1  141.49   10.60
  -4   3   1  142.59   10.80
  -4   3   1  150.88   11.10
  -4   3   1  158.38   10.90
  -4   3   1  139.09    9.60
  -4   3   1  135.19   10.80
  -4   3   1  156.98   11.00
  -4   3   1  121.59    9.90
  -4   3   1  139.29    9.50
  -4   3   1  131.69    9.60
  -4   3   1  130.19   11.10
   3  -3  -1   66.39    4.90
   3  -3  -1   74.99    5.90
   3  -3  -1   72.29    5.40
   3  -3  -1   76.59    6.30
   3  -3  -1   71.89    6.10
   3  -3  -1   83.29    7.20
   3  -3  -1   65.29    5.30
   3  -3  -1   72.09    6.00
   3  -3  -1   66.99    5.90
   3  -3  -1   76.99    6.90
   3  -3  -1   72.29    5.20
   3  -3  -1   73.29    5.20
  -3   3   1   66.79    6.90
  -3   3   1   73.89    5.30
  -3   3   1   67.39    5.90
  -3   3   1   75.89    7.00
  -3   3   1   69.29    6.10
  -3   3   1   64.49    5.80
  -3   3   1   75.79    5.40
  -3   3   1   61.39    5.40
  -3   3   1   72.19    6.10
  -3   3   1   70.59    5.30
  -3   3   1   70.19    6.00
   2  -3  -1  151.78    9.80
   2  -3  -1  124.19    8.90
   2  -3  -1  125.99    8.60
   2  -3  -1  124.09   10.60
   2  -3  -1  128.19    8.90
   2  -3  -1  137.59    9.40
   2  -3  -1  135.29    8.90
   2  -3  -1  126.19    9.30
   2  -3  -1  122.19   10.60
   2  -3  -1  131.69    9.10
  -2   3   1  124.99   10.60
  -2   3   1  126.89    9.30
  -2   3   1  143.79    9.50
  -2   3   1  117.69    8.90
  -2   3   1  118.19    9.10
  -2   3   1  111.89    9.40
  -2   3   1  133.09    9.30
  -2   3   1  127.49    9.40
  -2   3   1  121.89   10.70
  -2   3   1  128.39    9.00
  -2   3   1  121.69    8.90
  -2   3   1  111.69    9.30
   1  -3  -1  280.47   18.50
   1  -3  -1  274.77   18.10
   1  -3  -1  277.47   18.20
   1  -3  -1  271.87   18.00
   1  -3  -1  270.47   20.00
   1  -3  -1  256.07   18.00
   1  -3  -1  261.27   19.90
   1  -3  -1  257.27   18.10
   1  -3  -1  281.37   18.30
  -1   3   1  273.17   18.30
  -1   3   1  279.17   18.20
  -1   3   1  259.77   21.00
  -1   3   1  285.37   18.40
  -1   3   1  246.98   18.10
  -1   3   1  259.07   18.10
  -1   3   1  269.87   20.00
   0  -3  -1   79.39    5.40
   0  -3  -1   72.39    5.70
   0  -3  -1   67.29    4.60
   0  -3  -1   68.49    5.50
   0  -3  -1   64.99    5.40
   0  -3  -1   76.49    7.30
   0  -3  -1   70.89    7.20
   0  -3  -1   71.19    5.50
   0  -3  -1   75.89    5.60
   0   3   1   84.49    5.70
   0   3   1   76.79    5.60
   0   3   1   83.39    7.60
   0   3   1   66.19    5.30
   0   3   1   71.19    5.50
   0   3   1   59.89    5.40
   0   3   1   68.29    7.20
   0   3   1   72.99    5.60
   0   3   1   74.69    5.70
  -1  -3  -1   76.89    5.50
  -1  -3  -1   75.79    5.50
  -1  -3  -1   76.69    7.40
  -1  -3  -1   74.19    5.70
  -1  -3  -1   77.09    5.60
  -1  -3  -1   66.59    5.30
  -1  -3  -1   68.89    4.80
  -1  -3  -1   75.79    8.30
   1   3   1   53.19    7.50
   1   3   1   77.49    5.60
   1   3   1   68.09    5.30
   1   3   1   59.59    5.30
   1   3   1   71.39    5.50
   1   3   1   63.49    5.50
   1   3   1   66.69    7.20
   1   3   1   69.69    5.20
   1   3   1   63.69    5.40
   1   3   1   64.69    4.80
   1   3   1   67.69    5.40
  -2  -3  -1  187.28   13.10
  -2  -3  -1  169.58   13.00
  -2  -3  -1  167.08   14.90
  -2  -3  -1  178.08   12.80
  -2  -3  -1  186.08   12.70
  -2  -3  -1  188.48   13.10
  -2  -3  -1  201.48   13.20
  -2  -3  -1  198.88   13.40
  -2  -3  -1  197.38   13.00
  -2  -3  -1  182.28   15.20
   2   3   1  173.78   12.60
   2   3   1  180.98   15.30
   2   3   1  183.08   12.70
   2   3   1  201.48   14.90
   2   3   1  194.18   13.20
   2   3   1  189.98   13.30
   2   3   1  184.58   15.20
   2   3   1  186.58   13.10
   2   3   1  195.98   13.60
   2   3   1  202.78   13.20
  -3  -3  -1    7.60    3.00
  -3  -3  -1    5.00    1.40
  -3  -3  -1    6.40    1.60
  -3  -3  -1    2.70    1.20
  -3  -3  -1    5.10    1.10
  -3  -3  -1    5.20    1.40
  -3  -3  -1    7.50    1.60
  -3  -3  -1    8.50    3.30
  -3  -3  -1    7.10    1.50
   3   3   1    5.30    1.40
   3   3   1    4.50    1.10
   3   3   1    6.40    1.60
   3   3   1    5.40    1.50
   3   3   1    6.00    1.30
   3   3   1   11.80    3.70
   3   3   1    4.70    1.50
   3   3   1    6.60    1.70
   3   3   1    3.20    1.20
   3   3   1    4.00    2.40
  -4  -3  -1   24.70    3.20
  -4  -3  -1   21.30    3.10
  -4  -3  -1   24.00    5.20
  -4  -3  -1   23.60    3.30
  -4  -3  -1   35.90    5.80
  -4  -3  -1   32.60    4.20
  -4  -3  -1   28.70    3.40
  -4  -3  -1   30.00    3.70
  -4  -3  -1   26.30    2.60
  -4  -3  -1   31.20    3.40
   4   3   1   36.50    6.30
   4   3   1   24.90    5.30
   4   3   1   31.60    4.10
   4   3   1   25.30    3.40
   4   3   1   28.60    3.50
   4   3   1   26.40    3.30
   4   3   1   28.60    3.60
   4   3   1   32.20    3.70
   4   3   1   26.10    3.40
   4   3   1   25.30    3.00
   4   3   1   33.30    4.20
  -5  -3  -1   45.00    5.20
  -5  -3  -1   40.60    4.20
  -5  -3  -1   42.20    3.90
  -5  -3  -1   45.20    4.00
  -5  -3  -1   40.80    6.90
  -5  -3  -1   41.20    4.10
  -5  -3  -1   41.10    3.50
  -5  -3  -1   40.00    4.20
  -5  -3  -1   49.00    7.20
  -5  -3  -1   47.50    5.30
  -5  -3  -1   46.20    5.60
   5   3   1   32.90    4.90
   5   3   1   55.29    8.20
   5   3   1   38.00    4.50
   5   3   1   50.49    4.40
   5   3   1   42.00    4.20
   5   3   1   40.40    3.70
   5   3   1   38.90    4.70
   5   3   1   42.00    4.00
   5   3   1   49.10    5.20
   5   3   1   44.20    6.80
   5   3   1   40.80    3.90
   5   3   1   60.79    8.40
  -6  -3  -1  195.58   15.30
  -6  -3  -1  206.78   15.00
  -6  -3  -1  214.58   14.80
  -6  -3  -1  209.08   17.70
  -6  -3  -1  219.18   15.80
  -6  -3  -1  213.88   18.00
  -6  -3  -1  236.28   16.40
  -6  -3  -1  234.38   15.40
  -6  -3  -1  221.88   15.70
  -6  -3  -1  191.28   15.10
   6   3   1  223.38   15.30
   6   3   1  196.58   15.90
   6   3   1  193.28   15.30
   6   3   1  220.38   18.50
   6   3   1  205.88   15.20
   6   3   1  210.28   14.90
   6   3   1  235.88   15.80
   6   3   1  201.78   16.60
   6   3   1  203.18   15.00
   6   3   1  213.58   15.20
   6   3   1  211.88   18.20
   6   3   1  221.18   14.50
   6   3   1  189.08   14.70
  -7  -3  -1    0.70    1.30
  -7  -3  -1   -0.80    1.60
  -7  -3  -1   -1.70    3.90
  -7  -3  -1    0.00    0.80
  -7  -3  -1   -3.90    3.50
  -7  -3  -1    1.30    1.10
  -7  -3  -1    0.50    1.00
  -7  -3  -1   -0.90    0.70
  -7  -3  -1   -0.90    1.20
  -7  -3  -1    0.90    1.60
   7   3   1    0.90    0.90
   7   3   1    0.50    1.80
   7   3   1    1.90    4.20
   7   3   1   -1.20    4.50
   7   3   1   -0.10    1.30
   7   3   1    0.70    1.10
   7   3   1    0.40    0.90
   7   3   1    1.50    1.20
   7   3   1    0.60    0.70
   7   3   1    0.20    0.90
   7   3   1    0.60    1.00
  -8  -3  -1   64.99    9.60
  -8  -3  -1   57.59    7.30
  -8  -3  -1   52.39    4.70
  -8  -3  -1   45.30    4.80
  -8  -3  -1   52.69    7.30
  -8  -3  -1   55.59    5.10
  -8  -3  -1   47.40    6.30
  -8  -3  -1   59.59    7.00
   8   3   1   48.20    4.80
   8   3   1   54.79    8.80
   8   3   1   56.79    5.10
   8   3   1   51.39    4.90
   8   3   1   44.00    5.30
   8   3   1   43.90    6.10
   8   3   1   57.59    7.60
  -9  -3  -1   12.90    3.40
  -9  -3  -1    8.00    1.70
  -9  -3  -1    8.90    1.90
  -9  -3  -1    6.40    2.90
  -9  -3  -1   19.80    6.10
   9   3   1   11.70    3.30
   9   3   1    7.80    1.90
   9   3   1   11.00    3.50
   9   3   1    7.30    3.10
 -10  -3  -1   53.39    7.50
 -10  -3  -1   65.99    9.10
  10   3   1   49.90    8.20
   9  -4  -1   74.69    9.30
   9  -4  -1   63.39    8.40
   9  -4  -1   65.79    8.60
  -9   4   1   72.59    9.20
  -9   4   1   79.69   10.40
  -9   4   1   55.49    8.70
   8  -4  -1   59.29    8.00
   8  -4  -1   60.69    7.80
   8  -4  -1   57.29    7.60
  -8   4   1   56.49    8.50
  -8   4   1   66.19    8.20
  -8   4   1   60.79    8.10
   7  -4  -1    6.60    2.20
   7  -4  -1   14.00    3.70
   7  -4  -1    5.40    1.60
   7  -4  -1   13.50    3.20
   7  -4  -1    5.80    1.70
  -7   4   1    4.60    2.70
  -7   4   1    5.20    2.30
  -7   4   1    7.70    2.80
  -7   4   1   12.10    3.40
   6  -4  -1    7.30    1.10
   6  -4  -1    7.20    2.00
   6  -4  -1    6.70    2.30
   6  -4  -1    8.00    3.00
   6  -4  -1    4.90    0.90
   6  -4  -1   10.20    2.00
   6  -4  -1    7.20    2.80
   6  -4  -1    8.30    2.80
  -6   4   1    5.70    1.00
  -6   4   1    4.80    2.30
  -6   4   1    6.00    1.20
  -6   4   1    4.90    2.20
  -6   4   1    5.20    1.20
  -6   4   1    4.50    2.10
  -6   4   1    2.00    3.00
  -6   4   1    5.80    2.40
  -6   4   1    7.80    1.20
  -6   4   1   10.60    3.10
   5  -4  -1   24.70    4.20
   5  -4  -1   21.30    4.30
   5  -4  -1   24.70    4.80
   5  -4  -1   20.20    2.30
   5  -4  -1   23.30    2.70
   5  -4  -1   21.80    2.20
   5  -4  -1   21.90    2.40
   5  -4  -1   14.10    3.40
   5  -4  -1   24.20    3.80
   5  -4  -1   20.80    3.00
   5  -4  -1   25.30    3.90
  -5   4   1   17.30    4.20
  -5   4   1   29.30    4.50
  -5   4   1   23.90    3.90
  -5   4   1   19.90    3.80
  -5   4   1   28.20    4.50
  -5   4   1   17.70    2.50
  -5   4   1   21.70    2.70
  -5   4   1   20.60    2.50
  -5   4   1   23.10    4.90
  -5   4   1   23.60    3.80
   4  -4  -1  172.48   13.30
   4  -4  -1  181.88   12.60
   4  -4  -1  177.78   12.40
   4  -4  -1  168.18   13.60
   4  -4  -1  158.98   13.40
   4  -4  -1  172.38   13.20
   4  -4  -1  180.88   12.40
   4  -4  -1  164.28   12.30
   4  -4  -1  172.28   14.70
   4  -4  -1  179.18   11.80
   4  -4  -1  180.68   14.50
   4  -4  -1  170.28   12.40
  -4   4   1  172.78   13.50
  -4   4   1  155.78   12.50
  -4   4   1  182.68   12.60
  -4   4   1  175.88   13.30
  -4   4   1  178.18   13.60
  -4   4   1  188.98   13.50
  -4   4   1  213.28   13.80
  -4   4   1  181.58   14.80
  -4   4   1  188.58   12.50
  -4   4   1  190.18   12.50
  -4   4   1  193.48   15.30
   3  -4  -1    4.20    2.80
   3  -4  -1    6.60    1.40
   3  -4  -1   11.70    2.50
   3  -4  -1    7.50    3.30
   3  -4  -1    7.80    1.50
   3  -4  -1    6.30    1.60
   3  -4  -1    8.90    2.10
   3  -4  -1    9.20    1.70
   3  -4  -1    7.70    1.90
  -3   4   1   14.00    2.60
  -3   4   1    6.40    1.90
  -3   4   1    6.70    1.70
  -3   4   1    6.60    3.10
  -3   4   1    9.70    1.70
  -3   4   1    5.80    1.40
  -3   4   1    7.10    1.70
  -3   4   1    7.40    1.50
  -3   4   1   10.00    2.30
  -3   4   1    1.70    2.80
  -3   4   1    7.30    1.90
   2  -4  -1   43.00    3.60
   2  -4  -1   43.60    4.30
   2  -4  -1   42.70    3.70
   2  -4  -1   35.90    3.80
   2  -4  -1   44.40    7.10
   2  -4  -1   35.70    6.30
   2  -4  -1   39.10    3.90
   2  -4  -1   37.30    3.40
   2  -4  -1   39.20    3.70
   2  -4  -1   38.40    3.80
   2  -4  -1   39.50    3.10
  -2   4   1   39.80    4.10
  -2   4   1   43.90    7.00
  -2   4   1   39.30    6.50
  -2   4   1   43.20    4.90
  -2   4   1   35.40    4.30
  -2   4   1   46.20    4.10
  -2   4   1   36.60    3.60
  -2   4   1   45.30    3.90
  -2   4   1   43.60    4.70
   1  -4  -1  148.19   10.30
   1  -4  -1  118.09   12.00
   1  -4  -1  128.69    9.80
   1  -4  -1  141.19   10.00
   1  -4  -1  134.49    9.80
   1  -4  -1  135.09    9.80
   1  -4  -1  131.19   12.40
   1  -4  -1  134.39    8.90
   1  -4  -1  119.19   10.00
   1  -4  -1  135.79    9.70
   1  -4  -1  154.78   10.20
  -1   4   1  143.79   10.30
  -1   4   1  144.99   12.60
  -1   4   1  136.39   12.80
  -1   4   1  137.69   10.20
  -1   4   1  136.39    9.90
  -1   4   1  135.69   10.10
  -1   4   1  123.69    9.90
  -1   4   1  139.39    9.90
   0  -4  -1 1125.99   76.99
   0  -4  -1 1155.48   77.19
   0   4   1 1137.09   77.19
   0   4   1 1136.29   77.19
  -1  -4  -1  135.89   10.70
  -1  -4  -1  142.39   10.50
  -1  -4  -1  144.49   10.40
  -1  -4  -1  134.29   10.20
  -1  -4  -1  119.09   10.40
  -1  -4  -1  141.19   13.10
  -1  -4  -1  127.09   12.80
  -1  -4  -1  141.09   10.40
  -1  -4  -1  143.09    9.60
   1   4   1  159.38   10.70
   1   4   1  153.58   10.70
   1   4   1  146.69   10.60
   1   4   1  133.49   13.00
   1   4   1  150.98   13.40
   1   4   1  145.49   10.70
   1   4   1  148.39   10.30
   1   4   1  150.08   10.90
   1   4   1  153.98   10.40
  -2  -4  -1    1.90    0.90
  -2  -4  -1    2.20    1.20
  -2  -4  -1    1.90    1.10
  -2  -4  -1    3.30    2.90
  -2  -4  -1    3.50    1.30
  -2  -4  -1   -0.10    2.30
  -2  -4  -1    1.50    0.80
  -2  -4  -1    2.90    1.20
  -2  -4  -1    3.10    1.60
  -2  -4  -1    3.10    1.50
   2   4   1    0.70    1.00
   2   4   1    4.20    1.40
   2   4   1    2.00    1.20
   2   4   1    2.60    0.80
   2   4   1    1.90    1.30
   2   4   1    4.10    1.10
   2   4   1    3.00    1.30
   2   4   1    3.10    1.30
   2   4   1    3.10    2.80
   2   4   1    2.60    1.20
   2   4   1    4.70    3.30
  -3  -4  -1   18.30    2.90
  -3  -4  -1   14.50    2.50
  -3  -4  -1   14.20    2.40
  -3  -4  -1   12.90    4.40
  -3  -4  -1   14.00    2.10
  -3  -4  -1   11.60    2.30
  -3  -4  -1   11.90    2.20
  -3  -4  -1   13.30    4.50
  -3  -4  -1   11.70    2.10
  -3  -4  -1   14.60    2.70
   3   4   1   18.80    2.90
   3   4   1   15.50    2.60
   3   4   1   19.30    5.10
   3   4   1   12.60    4.20
   3   4   1   15.60    2.70
   3   4   1   16.60    2.90
   3   4   1   13.60    1.90
   3   4   1   13.70    2.50
   3   4   1   14.50    2.50
   3   4   1   16.60    2.30
  -4  -4  -1    2.10    3.10
  -4  -4  -1    1.30    0.90
  -4  -4  -1   -0.20    0.70
  -4  -4  -1   -0.70    0.90
  -4  -4  -1    0.20    0.80
  -4  -4  -1   -2.50    2.70
  -4  -4  -1    0.40    1.10
  -4  -4  -1    1.50    1.10
  -4  -4  -1    0.10    0.70
  -4  -4  -1    0.70    0.80
   4   4   1    0.10    0.80
   4   4   1   -0.30    0.60
   4   4   1   -0.90    0.80
   4   4   1    0.00    0.80
   4   4   1   -0.90    2.90
   4   4   1   -0.10    0.60
   4   4   1    1.30    1.00
   4   4   1    0.10    1.00
   4   4   1   -2.20    2.70
   4   4   1   -0.70    0.60
  -5  -4  -1    2.50    1.50
  -5  -4  -1   -1.00    0.40
  -5  -4  -1   -1.30    3.50
  -5  -4  -1   -0.50    0.80
  -5  -4  -1    0.70    1.30
  -5  -4  -1    0.90    1.10
  -5  -4  -1   -1.20    3.50
  -5  -4  -1    0.20    0.90
  -5  -4  -1    0.40    0.90
  -5  -4  -1   -0.90    0.70
   5   4   1   -0.30    1.10
   5   4   1    0.80    1.20
   5   4   1   -0.20    0.60
   5   4   1    0.20    1.00
   5   4   1    0.20    1.10
   5   4   1    4.40    4.20
   5   4   1    1.90    3.70
   5   4   1   -0.30    0.70
   5   4   1    3.20    1.40
   5   4   1    0.80    1.10
  -6  -4  -1    0.10    1.20
  -6  -4  -1    0.90    1.50
  -6  -4  -1    3.10    1.90
  -6  -4  -1    0.80    1.20
  -6  -4  -1    4.50    2.10
  -6  -4  -1    5.70    4.40
  -6  -4  -1   -0.70    0.90
  -6  -4  -1    0.20    0.90
  -6  -4  -1    1.40    1.00
  -6  -4  -1    1.90    4.20
  -6  -4  -1    2.50    1.00
   6   4   1    2.50    4.50
   6   4   1    1.30    0.80
   6   4   1    0.70    1.50
   6   4   1    3.10    1.30
   6   4   1    1.10    1.20
   6   4   1   -0.30    4.20
   6   4   1    1.10    1.30
   6   4   1    3.70    1.80
   6   4   1    0.60    1.20
  -7  -4  -1   41.30    9.00
  -7  -4  -1   53.89    5.30
  -7  -4  -1   47.40    6.30
  -7  -4  -1   44.00    9.00
  -7  -4  -1   51.39    4.80
  -7  -4  -1   51.89    4.80
  -7  -4  -1   37.50    5.30
  -7  -4  -1   48.20    6.40
  -7  -4  -1   45.30    6.80
  -7  -4  -1   54.29    5.20
  -7  -4  -1   43.40    4.10
   7   4   1   54.49    5.20
   7   4   1   41.80    6.00
   7   4   1   42.10    4.00
   7   4   1   55.79    5.50
   7   4   1   55.69    7.10
   7   4   1   49.20    5.50
   7   4   1   43.90    9.30
   7   4   1   51.19    5.20
   7   4   1   52.59    5.00
   7   4   1   46.30    9.60
  -8  -4  -1  241.88   22.60
  -8  -4  -1  267.57   19.80
  -8  -4  -1  234.88   19.50
  -8  -4  -1  251.57   18.30
  -8  -4  -1  229.48   17.40
  -8  -4  -1  294.47   19.50
   8   4   1  217.08   22.30
   8   4   1  265.57   18.20
   8   4   1  234.58   19.20
   8   4   1  227.38   17.80
   8   4   1  244.68   18.70
  -9  -4  -1   31.20    4.60
  -9  -4  -1   42.90    5.80
  -9  -4  -1   21.70    4.80
  -9  -4  -1   18.00    8.90
  -9  -4  -1   43.70    6.40
  -9  -4  -1   33.20    6.10
   9   4   1   31.50    9.70
   9   4   1   33.10    5.70
   9   4   1   38.50    5.00
   9   4   1   32.00    6.20
   9  -5  -1   17.00    4.90
   9  -5  -1    8.50    3.40
   9  -5  -1   17.20    4.40
  -9   5   1    8.90    3.70
  -9   5   1   15.00    4.20
   8  -5  -1    9.60    3.70
   8  -5  -1   10.10    3.40
   8  -5  -1    9.90    3.30
  -8   5   1   15.80    4.30
  -8   5   1    3.70    2.90
  -8   5   1   11.30    3.50
  -8   5   1    7.80    3.40
   7  -5  -1  153.68   12.60
   7  -5  -1  123.89    9.70
   7  -5  -1  143.09   12.90
   7  -5  -1  150.98   12.30
   7  -5  -1  131.39    9.80
   7  -5  -1  171.58   11.00
  -7   5   1  182.48   13.20
  -7   5   1  152.58   10.40
  -7   5   1  164.78   13.10
  -7   5   1  143.69   10.00
  -7   5   1  150.58   13.00
  -7   5   1  160.48   13.00
  -7   5   1  172.58   12.50
  -7   5   1  134.19   10.00
   6  -5  -1   25.00    5.90
   6  -5  -1   26.00    5.50
   6  -5  -1   21.30    2.70
   6  -5  -1   29.20    2.40
   6  -5  -1   25.00    3.00
   6  -5  -1   22.10    3.60
   6  -5  -1   24.70    4.50
   6  -5  -1   24.80    3.10
   6  -5  -1   23.70    2.80
  -6   5   1   28.30    3.40
  -6   5   1   22.80    4.50
  -6   5   1   34.00    6.60
  -6   5   1   26.70    3.30
  -6   5   1   27.60    6.00
  -6   5   1   27.80    3.20
  -6   5   1   27.60    4.90
  -6   5   1   24.00    4.40
   5  -5  -1    9.70    2.00
   5  -5  -1    8.40    1.90
   5  -5  -1   10.60    3.10
   5  -5  -1    8.80    1.80
   5  -5  -1    7.50    1.60
   5  -5  -1   13.10    4.60
   5  -5  -1   12.40    4.80
   5  -5  -1    7.80    1.60
   5  -5  -1    9.50    1.80
   5  -5  -1   12.50    2.90
  -5   5   1    9.10    5.20
  -5   5   1    9.40    4.20
  -5   5   1    4.70    1.50
  -5   5   1    6.90    1.70
  -5   5   1    7.10    2.40
  -5   5   1   10.40    2.90
  -5   5   1    8.30    1.80
  -5   5   1    6.70    2.50
  -5   5   1    6.30    1.90
  -5   5   1    3.90    2.10
   4  -5  -1   82.19    7.60
   4  -5  -1   73.09    6.50
   4  -5  -1   78.39    6.10
   4  -5  -1   66.59    7.00
   4  -5  -1   73.89    6.20
   4  -5  -1   76.79    6.30
   4  -5  -1   65.29    6.10
   4  -5  -1   74.39    7.00
   4  -5  -1   96.59   10.20
   4  -5  -1   86.59    9.50
   4  -5  -1   74.69    6.00
   4  -5  -1   67.59    6.70
  -4   5   1   79.69    7.40
  -4   5   1   76.29    6.30
  -4   5   1   75.79    6.40
  -4   5   1   82.99    6.40
  -4   5   1  102.49    7.60
  -4   5   1   75.09    7.00
  -4   5   1   83.39    7.00
  -4   5   1   77.99    6.70
  -4   5   1   81.39   10.40
  -4   5   1   78.99   10.90
  -4   5   1   68.09    7.00
   3  -5  -1   34.40    4.30
   3  -5  -1   27.20    3.40
   3  -5  -1   27.60    3.50
   3  -5  -1   23.20    3.50
   3  -5  -1   29.40    3.90
   3  -5  -1   23.30    5.80
   3  -5  -1   30.20    2.60
   3  -5  -1   25.30    4.20
   3  -5  -1   26.20    3.10
   3  -5  -1   19.70    4.90
   3  -5  -1   31.50    4.30
  -3   5   1   24.20    3.70
  -3   5   1   24.90    3.50
  -3   5   1   32.80    4.00
  -3   5   1   29.80    3.60
  -3   5   1   23.00    6.10
  -3   5   1   24.20    3.90
  -3   5   1   22.50    3.60
  -3   5   1   29.60    6.20
   2  -5  -1   40.30    3.70
   2  -5  -1   40.50    4.00
   2  -5  -1   47.40    4.50
   2  -5  -1   37.50    7.30
   2  -5  -1   39.60    3.10
   2  -5  -1   57.89    8.90
   2  -5  -1   35.80    3.80
   2  -5  -1   38.10    4.80
   2  -5  -1   38.30    4.60
   2  -5  -1   43.30    4.30
   2  -5  -1   35.90    4.90
  -2   5   1   46.80    4.50
  -2   5   1   39.30    2.90
  -2   5   1   43.30    4.10
  -2   5   1   44.50    5.20
  -2   5   1   41.40    4.80
  -2   5   1   50.59    8.20
  -2   5   1   39.50    4.00
  -2   5   1   36.50    4.50
  -2   5   1   49.00    8.10
  -2   5   1   38.50    5.10
   1  -5  -1   28.00    6.30
   1  -5  -1   18.70    3.00
   1  -5  -1   22.80    3.10
   1  -5  -1   24.50    3.10
   1  -5  -1   19.40    3.40
   1  -5  -1   26.10    3.40
   1  -5  -1   24.10    5.70
   1  -5  -1   21.20    3.40
   1  -5  -1   28.70    3.70
   1  -5  -1   29.80    3.80
  -1   5   1   28.90    3.60
  -1   5   1   23.60    3.60
  -1   5   1   20.00    5.90
  -1   5   1   22.00    2.90
  -1   5   1   27.90    3.90
  -1   5   1   27.10    3.60
  -1   5   1   20.40    3.30
  -1   5   1   26.10    6.00
  -1   5   1   26.80    3.80
   0  -5  -1  527.95   34.70
   0  -5  -1  550.34   34.90
   0  -5  -1  542.75   34.40
   0  -5  -1  510.25   38.30
   0  -5  -1  530.25   34.70
   0  -5  -1  518.65   34.80
   0  -5  -1  533.05   38.50
   0  -5  -1  512.05   34.00
   0  -5  -1  496.45   34.50
   0  -5  -1  458.75   34.80
   0   5   1  499.95   34.60
   0   5   1  502.45   34.30
   0   5   1  537.75   34.80
   0   5   1  527.95   38.70
   0   5   1  507.45   38.50
   0   5   1  485.65   35.00
   0   5   1  542.75   34.70
   0   5   1  502.05   34.70
  -1  -5  -1  123.89    9.30
  -1  -5  -1  107.29    8.90
  -1  -5  -1  111.79    8.20
  -1  -5  -1  104.79    8.80
  -1  -5  -1  116.19    9.10
  -1  -5  -1  134.49   13.00
  -1  -5  -1  132.39    9.00
  -1  -5  -1  106.59   12.10
  -1  -5  -1  119.49    9.50
   1   5   1  114.99    9.20
   1   5   1  130.19    9.80
   1   5   1  107.59    9.10
   1   5   1   99.29    8.90
   1   5   1  102.59   12.00
   1   5   1  130.59    9.40
   1   5   1  125.19    9.00
   1   5   1  110.49   12.30
   1   5   1  121.79    9.00
  -2  -5  -1    9.10    2.10
  -2  -5  -1   16.60    3.10
  -2  -5  -1   17.50    5.20
  -2  -5  -1   10.60    2.20
  -2  -5  -1   10.00    2.30
  -2  -5  -1   13.40    2.40
  -2  -5  -1   19.20    5.90
  -2  -5  -1    7.20    2.10
  -2  -5  -1    9.00    2.20
  -2  -5  -1    9.20    1.60
   2   5   1    9.60    1.80
   2   5   1    6.10    1.90
   2   5   1   12.20    2.70
   2   5   1   14.90    2.70
   2   5   1    6.90    2.00
   2   5   1   19.50    6.10
   2   5   1   14.70    5.50
   2   5   1   10.80    2.40
   2   5   1   16.10    2.60
  -3  -5  -1  132.99   10.10
  -3  -5  -1  138.59   10.70
  -3  -5  -1  139.09    9.60
  -3  -5  -1  124.89   10.10
  -3  -5  -1  114.79   13.00
  -3  -5  -1  143.29   10.50
  -3  -5  -1  123.69   10.10
  -3  -5  -1  143.59   10.40
  -3  -5  -1  131.39   13.90
  -3  -5  -1  133.69    9.60
   3   5   1  132.49   13.90
   3   5   1  107.89   10.40
   3   5   1  130.59   10.20
   3   5   1  128.49   10.20
   3   5   1  131.89    9.50
   3   5   1  136.29   10.60
   3   5   1  140.29   10.40
   3   5   1  129.99   10.30
   3   5   1  128.79   10.30
   3   5   1  119.89    9.30
  -4  -5  -1  369.56   31.80
  -4  -5  -1  405.76   31.90
  -4  -5  -1  395.06   28.00
  -4  -5  -1  433.36   28.40
  -4  -5  -1  398.26   27.70
  -4  -5  -1  425.56   28.10
  -4  -5  -1  408.26   27.50
  -4  -5  -1  385.16   27.60
  -4  -5  -1  384.86   27.40
   4   5   1  389.46   32.40
   4   5   1  417.96   28.20
   4   5   1  442.16   28.20
   4   5   1  372.56   31.90
   4   5   1  397.16   27.20
   4   5   1  424.46   28.10
   4   5   1  424.66   26.90
   4   5   1  368.16   27.80
   4   5   1  373.46   27.80
   4   5   1  436.66   28.60
  -5  -5  -1  126.69   10.70
  -5  -5  -1  140.89   10.50
  -5  -5  -1  130.09   10.00
  -5  -5  -1  131.09   14.50
  -5  -5  -1  135.59   12.60
  -5  -5  -1  116.39   10.60
  -5  -5  -1  133.09    9.80
  -5  -5  -1  136.19   10.70
  -5  -5  -1  130.59   10.40
  -5  -5  -1  143.49   15.20
   5   5   1  135.79   15.00
   5   5   1  133.79    9.40
   5   5   1  105.99   15.50
   5   5   1  135.89   10.80
   5   5   1  123.69   10.90
   5   5   1  146.09   11.20
   5   5   1  138.09   10.70
   5   5   1  138.99   10.70
   5   5   1  123.99   10.00
  -6  -5  -1   53.59    5.30
  -6  -5  -1   66.89   11.10
  -6  -5  -1   53.49    5.60
  -6  -5  -1   80.89   14.00
  -6  -5  -1   64.59    5.40
  -6  -5  -1   49.00    6.20
  -6  -5  -1   49.99    6.90
  -6  -5  -1   59.59    7.20
   6   5   1   71.79    7.00
   6   5   1   66.79   11.70
   6   5   1   81.29   12.00
   6   5   1   59.59    6.00
   6   5   1   64.69    5.60
   6   5   1   64.29    8.60
   6   5   1   55.19    6.70
   6   5   1   55.99    7.00
   6   5   1   75.59    7.70
  -7  -5  -1   14.80    2.90
  -7  -5  -1   17.00    6.70
  -7  -5  -1   13.20    3.10
  -7  -5  -1   15.70    3.10
  -7  -5  -1   15.30    3.20
  -7  -5  -1   22.50    4.10
  -7  -5  -1   22.30    4.70
  -7  -5  -1   14.70    2.40
  -7  -5  -1    7.70    6.60
  -7  -5  -1   15.30    3.70
   7   5   1   17.90    3.40
   7   5   1   16.80    2.60
   7   5   1   19.60    4.30
   7   5   1   11.00    3.30
   7   5   1   20.10   10.90
   7   5   1   14.40    3.20
   7   5   1   15.10    7.50
   7   5   1   21.60    3.80
   7   5   1   10.90    3.40
  -8  -5  -1   10.10    3.30
  -8  -5  -1    6.70    3.10
  -8  -5  -1   -4.70    7.00
  -8  -5  -1    4.90    2.10
  -8  -5  -1    9.90    2.50
  -8  -5  -1   11.00    2.90
   8   5   1   -0.70    8.60
   8   5   1   14.90    3.20
   8   5   1    6.90    3.10
   8   5   1   10.80    2.80
   8   5   1    9.50    3.30
  -9  -5  -1    4.60    1.90
  -9  -5  -1    1.80    9.70
  -9  -5  -1    8.70    3.50
  -9  -5  -1    5.50    2.00
  -9  -5  -1    5.80    2.70
  -9  -5  -1    6.20    3.20
  -9  -5  -1    3.40    2.60
   9   5   1   -4.40   10.40
   9   5   1    6.70    2.30
   9   5   1    3.20    2.90
   9   5   1    8.20    3.30
   9   5   1    5.70    2.40
   8  -6  -1   15.60    4.60
   8  -6  -1   18.20    4.80
   8  -6  -1   19.40    4.50
  -8   6   1   23.80    5.30
  -8   6   1   18.60    4.60
  -8   6   1   19.90    4.80
   7  -6  -1    3.10    2.50
   7  -6  -1    1.60    1.30
   7  -6  -1    1.80    1.20
   7  -6  -1    2.60    1.10
   7  -6  -1    0.60    1.70
  -7   6   1    3.90    2.40
  -7   6   1    2.00    1.70
  -7   6   1    3.00    2.40
  -7   6   1   -1.30    5.50
  -7   6   1    3.30    2.50
  -7   6   1    2.40    1.40
   6  -6  -1   94.99    8.10
   6  -6  -1  110.59   10.30
   6  -6  -1  104.19    7.90
   6  -6  -1  104.49    8.40
   6  -6  -1  105.39    8.10
   6  -6  -1   86.59    9.20
  -6   6   1  116.79    9.90
  -6   6   1  116.19    9.90
  -6   6   1   95.89    9.10
  -6   6   1  103.99    8.50
  -6   6   1  116.89   14.00
  -6   6   1  111.59   10.10
  -6   6   1   90.09    9.70
  -6   6   1  102.39    8.30
  -6   6   1   97.49   14.10
  -6   6   1  110.09    8.40
   5  -6  -1  160.18   14.30
   5  -6  -1  106.29    9.10
   5  -6  -1  114.79    8.80
   5  -6  -1  108.39   10.70
   5  -6  -1  120.79    9.00
   5  -6  -1  106.09    9.10
   5  -6  -1  141.29    9.60
   5  -6  -1  122.79   14.10
  -5   6   1  107.39    9.60
  -5   6   1  110.19    9.50
  -5   6   1  116.29   10.70
  -5   6   1  140.59   10.50
  -5   6   1  136.39   13.90
  -5   6   1  119.39    9.40
  -5   6   1  121.89    9.40
  -5   6   1  110.89   10.30
  -5   6   1  100.19   14.20
   4  -6  -1   40.60    3.80
   4  -6  -1   40.80    6.20
   4  -6  -1   29.30    4.20
   4  -6  -1   38.70    5.40
   4  -6  -1   42.20    3.70
   4  -6  -1   40.20    8.00
   4  -6  -1   40.60    4.70
   4  -6  -1   37.60    5.70
   4  -6  -1   39.50    8.30
   4  -6  -1   36.50    4.60
   4  -6  -1   45.40    5.40
  -4   6   1   41.90    5.30
  -4   6   1   44.80    6.00
  -4   6   1   48.30    9.60
  -4   6   1   35.50    4.60
  -4   6   1   41.70    8.10
  -4   6   1   33.40    5.30
  -4   6   1   46.60    6.60
  -4   6   1   34.20    4.90
  -4   6   1   45.00    5.30
  -4   6   1   45.50    5.00
   3  -6  -1    3.60    1.60
   3  -6  -1    2.80    1.20
   3  -6  -1    1.90    4.20
   3  -6  -1    3.90    1.90
   3  -6  -1    3.00    0.90
   3  -6  -1    3.40    1.50
   3  -6  -1    1.70    1.60
   3  -6  -1    2.10    1.50
   3  -6  -1    2.10    1.40
   3  -6  -1    2.80    1.50
   3  -6  -1    3.30    4.10
  -3   6   1   -1.00    3.80
  -3   6   1   -1.20    3.90
  -3   6   1    2.00    1.50
  -3   6   1    3.30    1.60
  -3   6   1    2.90    1.40
  -3   6   1    3.20    1.60
  -3   6   1    0.90    1.50
   2  -6  -1   -0.90    0.60
   2  -6  -1   -1.20    0.90
   2  -6  -1    0.50    1.10
   2  -6  -1   -0.30    0.90
   2  -6  -1   -1.00    3.70
   2  -6  -1   -0.40    0.70
   2  -6  -1   -0.60    0.80
   2  -6  -1    0.80    0.90
   2  -6  -1    0.00    3.40
   2  -6  -1   -0.10    0.30
   2  -6  -1   -1.90    0.50
  -2   6   1   -0.10    1.10
  -2   6   1   -0.10    0.30
  -2   6   1    1.00    1.20
  -2   6   1   -3.00    3.10
  -2   6   1    0.00    1.10
  -2   6   1    2.40    4.10
  -2   6   1   -0.60    0.90
  -2   6   1    0.10    0.80
  -2   6   1   -0.50    0.90
   1  -6  -1   63.59    5.60
   1  -6  -1   60.29    5.90
   1  -6  -1   82.59   11.70
   1  -6  -1   61.69    6.00
   1  -6  -1   58.99    5.80
   1  -6  -1   62.59    5.40
   1  -6  -1   56.59    5.20
   1  -6  -1   58.49    5.60
   1  -6  -1   58.19    5.70
   1  -6  -1   42.10    8.90
  -1   6   1   67.99   10.90
  -1   6   1   64.99    5.80
  -1   6   1   60.99    6.00
  -1   6   1   51.39    6.20
  -1   6   1   54.79    6.80
  -1   6   1   40.90    9.10
  -1   6   1   64.89    6.00
  -1   6   1   60.99    5.20
  -1   6   1   58.09    5.60
   0  -6  -1   70.19    6.40
   0  -6  -1   76.09    6.80
   0  -6  -1   63.99    6.40
   0  -6  -1   75.89    6.50
   0  -6  -1   63.49   10.90
   0  -6  -1   74.09    5.00
   0  -6  -1   82.09    7.20
   0  -6  -1   71.09    6.20
   0  -6  -1   79.69    6.80
   0  -6  -1   69.19   11.10
   0  -6  -1   69.49    5.90
   0   6   1   84.09    7.30
   0   6   1   70.99    6.20
   0   6   1   79.89    6.90
   0   6   1   78.79    6.70
   0   6   1   63.69    6.50
   0   6   1   71.49    6.60
   0   6   1   68.39   11.20
   0   6   1   69.99    6.60
   0   6   1   69.49   11.80
  -1  -6  -1   85.49    6.40
  -1  -6  -1   81.09    7.00
  -1  -6  -1   80.79    7.00
  -1  -6  -1   61.39   10.70
  -1  -6  -1   82.59    6.00
  -1  -6  -1   88.49    7.80
  -1  -6  -1   82.69    7.50
  -1  -6  -1   85.29    7.40
  -1  -6  -1  107.39   14.20
  -1  -6  -1   94.29    7.40
   1   6   1   80.69    7.40
   1   6   1   83.59    7.10
   1   6   1   90.09    7.50
   1   6   1   79.09    7.80
   1   6   1   85.39   13.00
   1   6   1   87.29    7.30
   1   6   1   87.59   12.90
   1   6   1   88.49    7.50
   1   6   1   77.49    7.40
  -2  -6  -1    2.20    1.60
  -2  -6  -1    7.70    2.10
  -2  -6  -1    1.00    0.80
  -2  -6  -1    1.00    1.30
  -2  -6  -1    1.10    1.50
  -2  -6  -1    3.60    1.70
  -2  -6  -1   -0.90    4.40
  -2  -6  -1    2.60    1.30
  -2  -6  -1    0.90    4.90
  -2  -6  -1    5.80    1.80
   2   6   1    4.70    2.00
   2   6   1    0.60    3.80
   2   6   1    2.10    1.50
   2   6   1    2.40    1.60
   2   6   1    3.80    1.60
   2   6   1   -2.00    4.70
   2   6   1    2.70    1.30
   2   6   1    2.40    1.50
   2   6   1    2.10    1.40
  -3  -6  -1   45.90    4.50
  -3  -6  -1   69.79   11.20
  -3  -6  -1   57.49    5.30
  -3  -6  -1   39.70    5.60
  -3  -6  -1   49.10    4.40
  -3  -6  -1   54.19    9.90
  -3  -6  -1   40.20    5.50
  -3  -6  -1   47.80    5.80
  -3  -6  -1   41.70    5.40
   3   6   1   51.99   10.00
   3   6   1   46.60    5.70
   3   6   1   46.50    4.50
   3   6   1   59.39    6.60
   3   6   1   57.39    6.50
   3   6   1   51.19    6.00
   3   6   1   56.19    6.40
   3   6   1   44.10    5.50
   3   6   1   48.20    6.40
   3   6   1   61.99   11.30
  -4  -6  -1   86.59    8.30
  -4  -6  -1  143.09   14.90
  -4  -6  -1  107.59    9.30
  -4  -6  -1  102.39    8.10
  -4  -6  -1   89.69   13.80
  -4  -6  -1   94.39    8.40
  -4  -6  -1   98.79    8.80
  -4  -6  -1   88.49    8.50
   4   6   1   95.49    9.10
   4   6   1  110.39    9.00
   4   6   1   77.39   15.90
   4   6   1  102.99    7.70
   4   6   1   92.99    8.70
   4   6   1  111.19    9.00
   4   6   1   99.79    9.00
   4   6   1  110.29    8.90
   4   6   1  128.89   16.40
   4   6   1   95.19    8.70
  -5  -6  -1   63.39    6.20
  -5  -6  -1   60.59    5.90
  -5  -6  -1   61.09    7.20
  -5  -6  -1   76.09    6.80
  -5  -6  -1   79.59   12.50
  -5  -6  -1   58.19    7.30
  -5  -6  -1   56.39    5.80
  -5  -6  -1   63.19    6.10
  -5  -6  -1   60.29   11.90
  -5  -6  -1   62.59    5.20
   5   6   1   69.89    6.50
   5   6   1   56.39   11.90
   5   6   1   59.49    7.30
   5   6   1   54.39    5.50
   5   6   1   56.09    4.90
   5   6   1   72.49    8.30
   5   6   1   61.89    6.40
   5   6   1   70.19    6.70
   5   6   1   60.89   11.70
   5   6   1   51.49    7.50
   5   6   1   59.09    7.30
  -6  -6  -1    2.30    1.60
  -6  -6  -1    1.20    1.10
  -6  -6  -1   -0.20    1.50
  -6  -6  -1    5.60    2.20
  -6  -6  -1   -0.60    1.30
  -6  -6  -1    3.00    2.10
  -6  -6  -1    4.00    2.10
  -6  -6  -1    5.60    1.80
  -6  -6  -1   -0.50    6.10
  -6  -6  -1   -2.80    6.90
   6   6   1   -0.20    1.60
   6   6   1    2.80    2.20
   6   6   1    1.00    1.80
   6   6   1    1.30    1.70
   6   6   1   -1.20    5.70
   6   6   1    7.80    2.80
   6   6   1    2.90    1.70
   6   6   1   -1.70    6.40
  -7  -6  -1  188.68   19.30
  -7  -6  -1  147.79   11.20
  -7  -6  -1  148.89   13.10
  -7  -6  -1  141.09   12.20
  -7  -6  -1  141.39   12.20
   7   6   1  130.09   12.70
   7   6   1  158.28   12.50
   7   6   1  148.39   12.70
  -8  -6  -1   -2.80    1.30
  -8  -6  -1    1.00    1.80
  -8  -6  -1   -1.20    1.30
  -8  -6  -1    1.50    8.80
  -8  -6  -1   -1.90    1.00
  -8  -6  -1   -1.50    1.20
   8   6   1   -8.50    9.90
   8   6   1   -0.70    1.30
   8   6   1   -1.60    1.40
   8   6   1    0.60    1.50
   8   6   1    0.40    1.90
  -9  -6  -1   18.90    4.90
  -9  -6  -1   26.70   13.00
  -9  -6  -1   27.60    5.70
  -9  -6  -1   24.00    4.30
  -9  -6  -1   24.40    5.10
   9   6   1   22.20    5.50
   9   6   1   19.80    4.20
   9   6   1   24.40    5.90
   9   6   1   23.20    4.30
   8  -7  -1   16.30    4.40
   8  -7  -1   20.70    2.60
  -8   7   1   14.40    2.40
  -8   7   1   25.30    5.50
  -8   7   1   25.70    6.70
  -8   7   1   25.90    5.50
   7  -7  -1   14.20    4.00
   7  -7  -1   16.70    3.00
   7  -7  -1   15.10    4.50
   7  -7  -1    7.10    7.80
  -7   7   1   13.30    2.90
  -7   7   1   19.00    4.40
  -7   7   1   15.00    4.20
  -7   7   1   14.70    4.00
  -7   7   1   15.00    8.40
   6  -7  -1    2.70    2.50
   6  -7  -1    4.00    1.90
   6  -7  -1    1.90    2.20
   6  -7  -1    0.00    6.90
  -6   7   1    0.10    1.20
  -6   7   1    1.00    1.80
  -6   7   1    0.20    1.80
  -6   7   1    0.80    1.60
  -6   7   1    0.50    1.30
  -6   7   1    5.70    7.50
  -6   7   1    1.00    2.00
   5  -7  -1  106.79   15.50
   5  -7  -1  124.79   10.70
   5  -7  -1  104.09    8.00
   5  -7  -1  107.49   14.50
   5  -7  -1  100.79    8.90
   5  -7  -1   93.89    8.40
  -5   7   1  113.29    9.50
  -5   7   1   91.79    9.40
  -5   7   1  109.49   10.20
  -5   7   1   93.89    8.50
  -5   7   1   92.19    8.70
  -5   7   1   99.49   14.40
  -5   7   1  101.49    9.60
   4  -7  -1  253.27   22.20
   4  -7  -1  238.78   22.40
   4  -7  -1  226.88   15.80
   4  -7  -1  240.38   18.00
   4  -7  -1  213.78   15.60
   4  -7  -1  237.88   16.70
   4  -7  -1  194.08   16.20
   4  -7  -1  237.68   17.40
   4  -7  -1  201.88   16.70
  -4   7   1  212.58   17.50
  -4   7   1  238.88   17.60
  -4   7   1  273.07   22.60
  -4   7   1  188.98   16.40
  -4   7   1  205.08   22.00
  -4   7   1  228.58   17.30
  -4   7   1  230.28   16.60
  -4   7   1  223.88   16.70
   3  -7  -1  234.48   17.80
   3  -7  -1  243.18   17.50
   3  -7  -1  210.88   17.00
   3  -7  -1  237.98   18.20
   3  -7  -1  238.68   16.60
   3  -7  -1  243.58   17.70
   3  -7  -1  273.97   23.40
   3  -7  -1  234.58   17.20
   3  -7  -1  226.18   15.60
   3  -7  -1  199.18   21.70
   3  -7  -1  224.18   17.80
  -3   7   1  242.78   17.40
  -3   7   1  225.38   17.30
  -3   7   1  215.58   17.40
  -3   7   1  236.28   24.00
  -3   7   1  252.57   23.50
  -3   7   1  267.37   18.10
  -3   7   1  248.28   18.30
  -3   7   1  244.98   18.20
   2  -7  -1   -0.50    1.10
   2  -7  -1   -1.30    1.00
   2  -7  -1   -0.90    1.00
   2  -7  -1    0.90    1.20
   2  -7  -1   -1.90    5.00
   2  -7  -1   -0.50    1.10
   2  -7  -1    0.70    0.40
   2  -7  -1    0.90    1.50
   2  -7  -1    1.30    1.60
   2  -7  -1   -0.60    1.00
  -2   7   1   -1.70    1.00
  -2   7   1    2.00    1.60
  -2   7   1   -0.90    0.90
  -2   7   1    1.20    1.50
  -2   7   1   -0.50    1.20
  -2   7   1   -2.40    4.20
  -2   7   1   -5.20    5.10
   1  -7  -1   15.10    1.20
   1  -7  -1   19.10    3.10
   1  -7  -1   13.80    2.90
   1  -7  -1    7.70    2.50
   1  -7  -1   19.40    3.10
   1  -7  -1   13.10    3.10
   1  -7  -1   19.00    3.50
   1  -7  -1   22.30    7.10
   1  -7  -1   18.20    7.50
   1  -7  -1   16.80    3.60
   1  -7  -1   19.10    3.70
  -1   7   1   17.00    6.80
  -1   7   1   16.20    7.60
  -1   7   1    9.20    2.90
  -1   7   1   17.70    3.60
  -1   7   1   20.30    3.20
  -1   7   1   10.10    2.60
  -1   7   1   17.50    3.50
  -1   7   1   17.40    3.40
   0  -7  -1   23.80    3.70
   0  -7  -1   20.90    3.10
   0  -7  -1   21.70    3.80
   0  -7  -1   20.90    3.80
   0  -7  -1   19.40    3.80
   0  -7  -1   22.30    3.80
   0  -7  -1   18.50    3.90
   0  -7  -1   25.40    7.50
   0  -7  -1   24.10    3.80
   0  -7  -1   23.30    1.80
   0  -7  -1    9.90    5.60
   0   7   1   28.80    8.40
   0   7   1   24.10    3.70
   0   7   1   23.50    4.20
   0   7   1   18.40    4.00
   0   7   1   15.20    3.40
   0   7   1   26.70    4.20
   0   7   1   23.40    4.20
   0   7   1   22.00    3.90
   0   7   1   28.20    7.70
  -1  -7  -1   15.90    2.30
  -1  -7  -1   14.10    3.40
  -1  -7  -1   11.10    2.60
  -1  -7  -1   15.40    3.30
  -1  -7  -1   21.00    3.30
  -1  -7  -1   12.80    3.00
  -1  -7  -1   15.50    3.10
  -1  -7  -1   22.90    7.70
  -1  -7  -1   23.30    7.50
  -1  -7  -1   14.10    1.80
   1   7   1   14.20    2.90
   1   7   1   14.40    3.70
   1   7   1   15.10    3.30
   1   7   1   16.30    3.50
   1   7   1   22.60    3.60
   1   7   1   13.40    3.20
   1   7   1    4.60    5.90
   1   7   1    4.20    5.30
  -2  -7  -1    7.00    2.10
  -2  -7  -1   10.30    1.80
  -2  -7  -1   17.60    7.60
  -2  -7  -1   18.00    7.30
  -2  -7  -1   11.20    3.00
  -2  -7  -1   11.00    2.80
  -2  -7  -1    9.00    2.90
  -2  -7  -1   14.90    3.40
   2   7   1   19.30    7.70
   2   7   1    8.70    2.50
   2   7   1   10.80    2.80
   2   7   1    8.20    2.70
   2   7   1   11.90    5.90
   2   7   1    9.90    2.70
   2   7   1   10.00    2.90
   2   7   1   10.80    3.30
   2   7   1    6.10    2.10
  -3  -7  -1   34.80    4.30
  -3  -7  -1   30.90    5.00
  -3  -7  -1   32.50    9.80
  -3  -7  -1   30.30    4.90
  -3  -7  -1   32.70    5.50
  -3  -7  -1   37.10    4.10
  -3  -7  -1   26.50    4.40
  -3  -7  -1   26.60    4.50
  -3  -7  -1   43.00   10.30
  -3  -7  -1   35.90    5.30
   3   7   1   39.70    5.60
   3   7   1   34.00    4.40
   3   7   1   40.40    5.30
   3   7   1   36.00    5.40
   3   7   1   37.60    6.00
   3   7   1   36.90    5.50
   3   7   1   35.60   10.10
   3   7   1   42.60    5.60
   3   7   1   33.80    5.00
   3   7   1   35.10    9.30
  -4  -7  -1  214.38   17.20
  -4  -7  -1  227.48   22.80
  -4  -7  -1  206.58   23.10
  -4  -7  -1  212.38   16.00
  -4  -7  -1  237.38   17.20
  -4  -7  -1  234.08   16.30
  -4  -7  -1  219.08   17.10
  -4  -7  -1  238.78   17.90
  -4  -7  -1  205.68   17.20
   4   7   1  227.18   18.10
   4   7   1  237.98   18.30
   4   7   1  225.98   17.50
   4   7   1  228.88   17.40
   4   7   1  209.98   22.60
   4   7   1  209.28   17.40
   4   7   1  241.68   17.60
   4   7   1  259.77   17.50
   4   7   1  221.48   16.00
  -5  -7  -1  135.89   13.10
  -5  -7  -1  150.88   12.80
  -5  -7  -1  150.08   13.00
  -5  -7  -1  161.18   11.20
  -5  -7  -1  170.78   22.00
  -5  -7  -1  157.28   12.60
  -5  -7  -1  165.28   12.40
  -5  -7  -1  153.18   20.50
   5   7   1  177.88   22.80
   5   7   1  171.58   13.30
   5   7   1  153.48   11.40
   5   7   1  164.48   13.40
   5   7   1  181.08   13.80
   5   7   1  135.79   13.40
   5   7   1  157.28   13.20
   5   7   1  160.18   13.20
   5   7   1  168.68   13.40
   5   7   1  178.58   19.70
  -6  -7  -1  191.28   14.70
  -6  -7  -1  188.08   15.50
  -6  -7  -1  214.78   15.20
  -6  -7  -1  183.38   15.10
  -6  -7  -1  208.58   23.10
  -6  -7  -1  203.98   24.20
   6   7   1  185.98   15.80
   6   7   1  217.78   16.20
   6   7   1  185.08   15.50
   6   7   1  193.28   15.50
   6   7   1  193.78   15.60
   6   7   1  172.08   23.40
   6   7   1  173.78   15.30
  -7  -7  -1  106.79   10.10
  -7  -7  -1  105.19   10.10
  -7  -7  -1  105.29   10.70
  -7  -7  -1  124.29   11.50
  -7  -7  -1  128.49   19.20
  -7  -7  -1  113.09   13.40
   7   7   1  115.09   10.60
   7   7   1  119.19   10.90
   7   7   1  132.79   11.10
   7   7   1   90.79   18.20
   7   7   1  114.19   11.10
   7   7   1  118.39   11.10
  -8  -7  -1   -2.50    1.60
  -8  -7  -1    0.80    1.70
  -8  -7  -1    0.70    1.60
  -8  -7  -1    4.90   11.10
  -8  -7  -1    0.80    2.40
   8   7   1   -0.20    1.60
   8   7   1    0.00    2.20
   8   7   1    8.50   13.50
   8   7   1    6.90    3.30
   7  -8  -1    1.90    2.50
   7  -8  -1    1.30   10.70
   7  -8  -1    1.20    1.70
   7  -8  -1   -1.10    2.30
  -7   8   1    2.30    2.80
  -7   8   1    3.60    1.70
  -7   8   1    1.70    2.00
  -7   8   1  -18.20    9.80
  -7   8   1    1.50    1.70
  -7   8   1   -0.60    2.10
   6  -8  -1   72.69    9.80
   6  -8  -1   71.99    9.20
   6  -8  -1   74.99    7.40
   6  -8  -1   66.29   13.80
  -6   8   1   76.39   10.00
  -6   8   1   66.49    9.00
  -6   8   1   97.49   16.00
  -6   8   1   76.59    8.80
  -6   8   1   56.39    7.60
  -6   8   1   72.89    9.10
   5  -8  -1    0.20    2.00
   5  -8  -1   -0.60    1.40
   5  -8  -1   -0.30    1.40
   5  -8  -1    0.50    2.10
   5  -8  -1   -3.50    7.80
  -5   8   1    4.80    2.60
  -5   8   1   -0.60    1.90
  -5   8   1    2.20    1.80
  -5   8   1    6.10    8.50
   4  -8  -1    2.70    1.50
   4  -8  -1    5.70    2.40
   4  -8  -1    6.30    2.90
   4  -8  -1    4.00    2.20
   4  -8  -1   10.70    8.50
   4  -8  -1    3.50    1.80
   4  -8  -1    1.60    2.10
   4  -8  -1    9.60    8.30
  -4   8   1    4.10    2.50
  -4   8   1    5.00    2.60
  -4   8   1    2.70    2.10
  -4   8   1    0.10    6.90
  -4   8   1   -2.40    8.80
  -4   8   1    2.40    1.90
  -4   8   1    2.90    1.70
   3  -8  -1   30.40   10.10
   3  -8  -1   34.80    9.70
   3  -8  -1   22.10    4.20
   3  -8  -1   41.70    4.60
   3  -8  -1   33.60    4.80
   3  -8  -1   24.70    5.00
   3  -8  -1   37.50    5.70
   3  -8  -1   28.30    4.70
   3  -8  -1   33.70    5.40
  -3   8   1   35.30   11.50
  -3   8   1   27.70    2.10
  -3   8   1   25.80    2.10
  -3   8   1   36.90    9.90
  -3   8   1   28.00    4.60
  -3   8   1   25.30    5.00
  -3   8   1   28.40    4.90
  -3   8   1   30.80    4.80
  -3   8   1   27.80    4.70
  -3   8   1   24.60    4.90
   2  -8  -1    2.50   11.90
   2  -8  -1   11.40    2.90
   2  -8  -1   11.00    2.50
   2  -8  -1   20.50    7.70
   2  -8  -1    7.90    3.20
   2  -8  -1    6.40    2.40
   2  -8  -1    6.50    2.40
   2  -8  -1   10.50    2.90
  -2   8   1   11.70    2.90
  -2   8   1   11.50    3.10
  -2   8   1    7.80    2.90
  -2   8   1    8.50    1.40
  -2   8   1    5.70    7.20
  -2   8   1   12.20    3.40
  -2   8   1   10.00    2.80
  -2   8   1    5.20    8.30
  -2   8   1    8.50    3.00
   1  -8  -1    2.80    1.90
   1  -8  -1    1.40    6.40
   1  -8  -1   -1.60    1.30
   1  -8  -1    2.20    2.20
   1  -8  -1    2.80    1.50
   1  -8  -1   -0.20    1.30
   1  -8  -1   -0.20    6.00
   1  -8  -1    0.70    1.80
   1  -8  -1    1.90    1.60
   1  -8  -1    2.80    2.00
  -1   8   1    1.70    1.60
  -1   8   1    0.10    1.30
  -1   8   1   -0.40    1.70
  -1   8   1   -4.80    5.10
  -1   8   1    0.80    1.40
  -1   8   1    4.90    1.80
  -1   8   1    2.30    1.80
  -1   8   1    9.90    7.80
   0  -8  -1    2.70    2.10
   0  -8  -1    4.90    2.10
   0  -8  -1    4.90    0.80
   0  -8  -1    1.60    2.10
   0  -8  -1    4.30    2.10
   0  -8  -1    3.40    1.50
   0  -8  -1    6.90    6.10
   0  -8  -1    3.20    2.00
   0  -8  -1    1.50    1.80
   0  -8  -1   -7.00    5.80
   0   8   1   -1.60    6.20
   0   8   1    5.80    2.50
   0   8   1    3.60    2.10
   0   8   1    2.60    1.80
   0   8   1    5.60    6.40
   0   8   1    2.20    1.80
   0   8   1    6.40    2.30
  -1  -8  -1    0.50    1.20
  -1  -8  -1    1.20    1.90
  -1  -8  -1    0.30    0.60
  -1  -8  -1   -0.70    1.30
  -1  -8  -1   -0.40    1.50
  -1  -8  -1   11.00    6.70
  -1  -8  -1    0.30    6.60
  -1  -8  -1   -0.30    1.50
  -1  -8  -1    0.80    1.00
  -1  -8  -1   -0.30    1.50
  -1  -8  -1    2.80    1.80
   1   8   1    0.20    1.20
   1   8   1    2.70    1.90
   1   8   1   -1.10    1.40
   1   8   1   -1.30    7.30
   1   8   1   -0.10    1.20
   1   8   1   -1.10    1.20
   1   8   1    1.00    1.40
   1   8   1    1.80    1.90
  -2  -8  -1  176.78   21.00
  -2  -8  -1  200.88   15.30
  -2  -8  -1  194.58   12.80
  -2  -8  -1  181.88   15.30
  -2  -8  -1  170.58   23.20
  -2  -8  -1  177.88   12.70
  -2  -8  -1  179.78   13.90
  -2  -8  -1  167.28   14.40
  -2  -8  -1  178.38   14.30
  -2  -8  -1  179.88   14.50
  -2  -8  -1  181.58   14.80
   2   8   1  184.38   15.60
   2   8   1  185.18   24.30
   2   8   1  179.98   13.90
   2   8   1  180.48   14.90
   2   8   1  207.68   15.20
   2   8   1  160.18   14.00
   2   8   1  181.98   20.80
  -3  -8  -1  255.67   25.40
  -3  -8  -1  251.47   18.80
  -3  -8  -1  237.78   19.40
  -3  -8  -1  258.37   19.20
  -3  -8  -1  251.07   18.70
  -3  -8  -1  235.98   18.80
  -3  -8  -1  252.87   17.30
  -3  -8  -1  266.07   19.50
   3   8   1  232.68   19.40
   3   8   1  237.08   18.50
   3   8   1  270.47   20.20
   3   8   1  242.58   19.00
   3   8   1  195.68   24.30
   3   8   1  242.58   18.40
   3   8   1  238.98   25.30
   3   8   1  250.77   19.20
   3   8   1  259.77   19.40
  -4  -8  -1   32.40   11.20
  -4  -8  -1    9.80    2.30
  -4  -8  -1   13.00    3.50
  -4  -8  -1    9.20    3.10
  -4  -8  -1   10.30    3.10
  -4  -8  -1    6.00    2.50
  -4  -8  -1    6.50    2.00
  -4  -8  -1    7.00    8.50
   4   8   1   10.60    3.30
   4   8   1    7.60    2.80
   4   8   1   10.80    3.30
   4   8   1    8.20    3.10
   4   8   1    7.20    3.20
   4   8   1   14.00    3.40
   4   8   1   15.90    9.30
   4   8   1    5.00    2.60
  -5  -8  -1  148.09   21.10
  -5  -8  -1  167.38   13.80
  -5  -8  -1  160.88   13.20
  -5  -8  -1  161.08   12.50
  -5  -8  -1  148.19   13.20
  -5  -8  -1  154.88   23.40
   5   8   1  141.69   13.30
   5   8   1  162.98   13.60
   5   8   1  175.58   13.70
   5   8   1  152.08   13.60
   5   8   1  170.88   14.10
   5   8   1  162.68   13.80
   5   8   1  130.19   20.90
  -6  -8  -1   44.40    6.90
  -6  -8  -1   42.30    6.30
  -6  -8  -1   36.50    6.30
  -6  -8  -1   45.30    5.90
  -6  -8  -1   30.10   12.50
  -6  -8  -1   45.50    9.20
   6   8   1   40.70    6.70
   6   8   1   46.40    6.90
   6   8   1   47.40    8.10
   6   8   1   47.60    7.20
   6   8   1   43.30    6.90
   6   8   1   62.89   16.20
  -7  -8  -1   29.40   23.70
  -7  -8  -1   35.30    5.60
  -7  -8  -1   42.40    6.60
  -7  -8  -1   28.90    5.90
  -7  -8  -1   29.30    5.10
  -7  -8  -1   24.20    5.20
   7   8   1   26.50    5.70
   7   8   1   32.80    6.00
   7   8   1   16.40   14.30
   7   8   1   24.70    5.50
   7   8   1   29.10    5.50
   7   8   1   34.90    6.30
   6  -9  -1  -10.30   11.70
   6  -9  -1    0.30    2.30
   6  -9  -1    2.90    2.10
   6  -9  -1    0.00    1.90
   6  -9  -1    2.90    2.70
  -6   9   1    7.00   12.20
  -6   9   1   -0.60    1.40
  -6   9   1    5.70    3.30
  -6   9   1    1.30    2.00
  -6   9   1    2.10    2.30
   5  -9  -1   -0.50    2.20
   5  -9  -1   -2.30    1.60
   5  -9  -1    0.10    1.70
   5  -9  -1   -0.30   11.00
   5  -9  -1   -0.60    1.70
  -5   9   1   -3.40    0.90
  -5   9   1    0.00    1.70
  -5   9   1   -0.40    1.80
  -5   9   1   -2.60    1.20
  -5   9   1   -0.90    1.40
  -5   9   1    5.80   11.30
  -5   9   1   -0.20    1.30
   4  -9  -1   15.20   11.90
   4  -9  -1   19.40    4.90
   4  -9  -1   20.30    4.70
   4  -9  -1   19.00    4.80
  -4   9   1   26.60    5.90
  -4   9   1   24.70    4.40
  -4   9   1   18.20    4.30
  -4   9   1   29.40   11.80
  -4   9   1   22.90    4.40
  -4   9   1   15.50    4.50
   3  -9  -1   39.70    6.60
   3  -9  -1   38.20    6.20
   3  -9  -1   36.80    4.80
   3  -9  -1   50.09    7.30
   3  -9  -1   48.30   12.20
   3  -9  -1   52.29   12.90
   3  -9  -1   33.90    5.50
   3  -9  -1   43.80    6.30
  -3   9   1   43.00   13.20
  -3   9   1   36.40    6.50
  -3   9   1   36.80   12.50
  -3   9   1   25.40    5.20
  -3   9   1   32.00    5.20
  -3   9   1   31.70    5.60
   2  -9  -1   39.50   12.50
   2  -9  -1   15.40    3.10
   2  -9  -1   13.20    3.30
   2  -9  -1   17.20    3.90
   2  -9  -1   16.30    4.20
   2  -9  -1   10.90    3.60
   2  -9  -1   12.80    3.80
  -2   9   1   22.70    4.30
  -2   9   1    8.60    2.90
  -2   9   1   10.70    9.40
  -2   9   1   11.00    3.60
  -2   9   1   27.60   13.10
  -2   9   1   10.70    3.30
   1  -9  -1   19.30    4.60
   1  -9  -1   17.40    9.10
   1  -9  -1   16.40    3.40
   1  -9  -1   15.60    3.60
   1  -9  -1   17.10    3.90
   1  -9  -1   24.50    4.70
   1  -9  -1   16.30    4.00
   1  -9  -1   18.50    4.30
  -1   9   1   17.50    2.80
  -1   9   1   10.60   12.20
  -1   9   1   22.90    9.80
  -1   9   1   18.90    4.90
  -1   9   1   24.00    4.50
  -1   9   1   21.40    4.50
  -1   9   1   25.80    4.10
   0  -9  -1   14.00    3.80
   0  -9  -1   16.80   10.00
   0  -9  -1   10.50    3.50
   0  -9  -1   11.30    3.20
   0  -9  -1   12.30    3.30
   0  -9  -1    5.00    2.20
   0  -9  -1   10.30    3.20
   0   9   1   15.30    4.20
   0   9   1   10.20    2.30
   0   9   1   15.10    3.80
   0   9   1    5.70    9.70
   0   9   1    6.80    2.90
   0   9   1   14.00    8.70
   0   9   1   14.60    3.30
  -1  -9  -1    9.40    3.60
  -1  -9  -1    6.60    2.60
  -1  -9  -1    5.10    1.10
  -1  -9  -1   23.90   12.60
  -1  -9  -1    9.70    3.00
  -1  -9  -1    5.10    2.70
  -1  -9  -1    2.70    1.80
  -1  -9  -1    4.60    2.70
  -1  -9  -1   13.40    8.80
  -1  -9  -1    2.70    1.90
   1   9   1    6.10    2.80
   1   9   1    7.30    2.10
   1   9   1    7.20    9.00
   1   9   1    5.80    2.70
   1   9   1    7.20    3.20
   1   9   1    9.20    2.90
   1   9   1   10.80    8.30
   1   9   1   10.00    2.90
  -2  -9  -1    1.20    2.00
  -2  -9  -1    2.00    2.00
  -2  -9  -1    1.30    1.70
  -2  -9  -1    0.80    1.50
  -2  -9  -1    0.90    1.00
  -2  -9  -1    2.10    1.70
  -2  -9  -1   11.30    8.90
  -2  -9  -1   -0.20    8.70
  -2  -9  -1    1.80    2.00
  -2  -9  -1    2.60    2.80
   2   9   1    0.60    1.80
   2   9   1    8.10    8.90
   2   9   1    1.70    2.10
   2   9   1    2.70    2.00
   2   9   1    4.60    2.50
   2   9   1    4.00    2.00
  -3  -9  -1    7.50    9.90
  -3  -9  -1    9.60    3.00
  -3  -9  -1    6.10    2.70
  -3  -9  -1    6.60    2.30
  -3  -9  -1    5.30    2.40
  -3  -9  -1    3.10    2.20
  -3  -9  -1    4.30    1.60
  -3  -9  -1    9.70    3.40
  -3  -9  -1   -1.60    8.90
  -3  -9  -1    3.80    2.50
   3   9   1    5.70    2.80
   3   9   1    3.00    2.20
   3   9   1    6.40    3.00
   3   9   1   -8.60    9.00
   3   9   1    4.00    2.70
   3   9   1    5.00   10.00
   3   9   1    7.50    3.00
   3   9   1    7.40    3.00
   3   9   1    2.50    2.30
  -4  -9  -1    0.90    1.30
  -4  -9  -1    0.00    1.60
  -4  -9  -1   -0.20    1.70
  -4  -9  -1   -0.90    1.60
  -4  -9  -1    0.00    1.70
  -4  -9  -1  -13.90    9.40
  -4  -9  -1    0.70    2.50
  -4  -9  -1   -4.60    8.90
  -4  -9  -1    1.50    2.00
   4   9   1  -19.40    9.60
   4   9   1    0.20    1.90
   4   9   1    1.80    2.20
   4   9   1   -0.20    1.80
   4   9   1    2.10    2.10
   4   9   1   10.50   11.10
   4   9   1    2.00    2.10
   4   9   1   -2.40    1.00
  -5  -9  -1    0.70    1.80
  -5  -9  -1    0.80    1.80
  -5  -9  -1    2.40    2.10
  -5  -9  -1    6.70    2.20
  -5  -9  -1   -6.50   11.60
  -5  -9  -1    7.10   13.10
  -5  -9  -1    2.30    2.30
   5   9   1   -3.10   11.90
   5   9   1    1.20    2.00
   5   9   1   -0.20    1.70
   5   9   1   -0.30    2.00
   5   9   1    2.70    2.30
   5   9   1    1.80    2.60
   5   9   1    9.80   12.40
   5   9   1   -1.70    1.50
  -6  -9  -1  161.28   12.20
  -6  -9  -1  141.39   12.80
  -6  -9  -1  117.29   21.60
   6   9   1  134.29   13.10
   6   9   1  118.89   23.90
   6   9   1  145.69   13.30
   4 -10  -1   10.10    3.40
   4 -10  -1  -16.10   13.00
   4 -10  -1    8.40    3.60
   4 -10  -1    6.60    3.90
  -4  10   1   17.60    4.90
  -4  10   1   11.90    3.90
  -4  10   1   16.30    3.90
  -4  10   1   10.30   13.40
  -4  10   1    4.90    2.50
   3 -10  -1   -2.40    1.80
   3 -10  -1    1.60    2.30
   3 -10  -1    1.90    2.50
   3 -10  -1   19.40   12.80
   3 -10  -1   -1.20    1.70
  -3  10   1   -2.20    1.40
  -3  10   1   12.90   12.40
  -3  10   1    0.20    2.90
  -3  10   1   -0.50    1.60
  -3  10   1   -2.30    1.30
  -3  10   1   -1.20    1.40
   2 -10  -1   -7.40   17.10
   2 -10  -1   -4.20   10.50
   2 -10  -1    2.30    2.20
   2 -10  -1    0.50    2.30
   2 -10  -1    1.00    2.10
   2 -10  -1   -0.40    1.60
   2 -10  -1   -1.40    1.30
   2 -10  -1   -0.80    1.60
  -2  10   1    1.10    1.70
  -2  10   1   -0.80    1.30
  -2  10   1   -0.80    1.50
  -2  10   1    0.40   10.20
  -2  10   1   -7.70   12.60
   1 -10  -1    7.70   10.50
   1 -10  -1   -0.10    1.60
   1 -10  -1   -2.20    1.60
   1 -10  -1    0.20    1.60
   1 -10  -1   14.60   11.50
   1 -10  -1   -0.30    1.70
   1 -10  -1    3.20    2.40
   1 -10  -1    0.00    1.90
  -1  10   1   -2.20    1.40
  -1  10   1   -1.60    1.80
  -1  10   1   -9.60   10.20
  -1  10   1  -11.10   13.30
  -1  10   1   -1.60    1.30
   0 -10  -1   21.00    4.60
   0 -10  -1   10.40    3.50
   0 -10  -1   27.00    4.70
   0 -10  -1   15.30    4.50
   0 -10  -1   21.00    4.00
   0 -10  -1   38.10   13.20
   0 -10  -1   28.30   13.40
   0 -10  -1   26.30    5.60
   0  10   1   16.90    3.00
   0  10   1   15.80    4.30
   0  10   1   10.50    4.30
   0  10   1   12.30    4.10
   0  10   1   10.80    3.60
   0  10   1   20.00    4.20
   0  10   1   23.00   12.80
  -1 -10  -1    6.30    3.10
  -1 -10  -1   15.00    3.70
  -1 -10  -1    9.20    3.80
  -1 -10  -1   15.00    3.90
  -1 -10  -1   13.60    3.40
  -1 -10  -1    8.00   12.00
  -1 -10  -1   -1.30   10.90
  -1 -10  -1    5.40    2.80
  -1 -10  -1    9.80    3.90
   1  10   1    7.70    3.10
   1  10   1   15.30    3.10
   1  10   1   -0.40   10.80
   1  10   1    5.30    2.90
   1  10   1   13.70    4.60
   1  10   1   12.40    3.80
   1  10   1    7.50   12.20
   1  10   1   13.10    3.80
  -2 -10  -1   60.79    9.10
  -2 -10  -1   95.19    8.90
  -2 -10  -1   87.69   10.20
  -2 -10  -1   90.29   19.90
  -2 -10  -1   90.59   20.20
  -2 -10  -1  109.29    9.90
  -2 -10  -1  106.99    8.90
   2  10   1   80.19    8.10
   2  10   1   79.89   10.40
   2  10   1   70.79    9.80
   2  10   1   89.89   10.90
   2  10   1   72.79   10.70
   2  10   1   87.89   10.70
   2  10   1   91.69   20.10
   2  10   1   72.59   18.80
   2  10   1   88.09    9.90
  -3 -10  -1   17.70    4.30
  -3 -10  -1    3.70   11.30
  -3 -10  -1   14.10    3.90
  -3 -10  -1   14.30    4.80
  -3 -10  -1   39.00   16.50
  -3 -10  -1   19.60    4.80
  -3 -10  -1   12.00    3.70
   3  10   1   11.90    3.90
   3  10   1    9.20   12.40
   3  10   1    5.30   15.60
   3  10   1   20.50    5.10
   3  10   1   20.80    4.70
   3  10   1   19.80    4.80
   3  10   1   21.30    4.30
   3  10   1   23.20    5.20
  -4 -10  -1    0.60    1.60
  -4 -10  -1    4.50    2.80
  -4 -10  -1    5.90    3.20
  -4 -10  -1   18.60   16.10
  -4 -10  -1    3.40   14.70
  -4 -10  -1    3.50    2.10
   4  10   1    2.40    2.90
   4  10   1    5.40    3.10
   4  10   1    1.10    2.20
   4  10   1   12.80    3.70
   4  10   1    5.50    2.90
   4  10   1    7.40    3.10
   4  10   1   -7.30   13.00
   4  10   1   -1.10   14.10
  -5 -10  -1    2.40    2.40
  -5 -10  -1    3.70    3.20
  -5 -10  -1    4.90   15.20
   5  10   1   11.30    3.90
   5  10   1    1.10    2.20
   5  10   1    0.70    2.30
   5  10   1    1.70    2.40
   2 -11  -1   18.20    5.70
   2 -11  -1   20.00    6.00
   2 -11  -1   54.59   27.50
   2 -11  -1   22.50    5.20
   2 -11  -1   23.90    5.60
  -2  11   1   18.10    4.70
  -2  11   1   28.30    5.90
   1 -11  -1    7.70    3.90
   1 -11  -1  -13.10   14.30
   1 -11  -1   16.10   14.10
   1 -11  -1    6.00    3.30
   1 -11  -1    8.00    3.20
   1 -11  -1    0.60    2.60
  -1  11   1    5.10    3.00
  -1  11   1    4.70    3.10
  -1  11   1   25.80   14.80
  -1  11   1   13.70    4.10
  -1  11   1   -8.60   18.60
   0 -11  -1    3.00    2.70
   0 -11  -1   -0.60   14.00
   0 -11  -1    2.90    2.20
   0 -11  -1    5.80    2.90
   0 -11  -1    6.20    3.50
   0 -11  -1   22.50   14.20
   0 -11  -1    6.80    3.60
   0  11   1    7.40    3.50
   0  11   1    1.00    2.20
   0  11   1    2.60   16.80
   0  11   1   12.80   13.20
   0  11   1    8.60    3.10
  -1 -11  -1   41.70    8.00
  -1 -11  -1   49.70    7.50
  -1 -11  -1   80.79    8.90
  -1 -11  -1   85.59   18.60
  -1 -11  -1   73.99    9.50
  -1 -11  -1   82.89   21.70
  -1 -11  -1   59.29    9.40
   1  11   1   70.49    8.40
   1  11   1   54.09    8.60
   1  11   1   55.19    9.80
   1  11   1   59.69   20.20
   1  11   1   64.79    9.20
  -2 -11  -1    6.20    3.50
  -2 -11  -1    3.00    2.90
  -2 -11  -1    1.60    3.10
  -2 -11  -1    2.10    2.60
  -2 -11  -1   18.20   16.80
  -2 -11  -1    4.00    2.60
  -2 -11  -1   14.50   17.40
   2  11   1    2.10    2.50
   2  11   1    0.90    2.50
   2  11   1   -2.70   16.90
   2  11   1    4.70    3.10
   2  11   1    7.40    3.20
  -3 -11  -1   40.20   20.30
  -3 -11  -1    6.80   15.40
  -3 -11  -1    9.90    4.10
  -3 -11  -1   10.70    3.90
   3  11   1    5.30    3.30
   3  11   1   -1.20   17.70
   3  11   1    6.10    3.20
   3  11   1    7.50    3.00
   3  11   1   19.70   27.90
   3  11   1   14.20    4.60
   3  11   1    8.70    5.50
   4   9  -2    8.60    3.80
  -4  -9   2    5.30   17.70
   3   9  -2   21.20   14.20
   3   9  -2    5.90    3.30
   3   9  -2    4.50    2.90
   3   9  -2    3.10    2.60
   3   9  -2    3.50   16.70
   3   9  -2    6.70    3.20
  -3  -9   2    9.90   14.00
  -3  -9   2    8.20    3.70
  -3  -9   2    9.30    2.60
  -3  -9   2    2.10    2.10
  -3  -9   2    8.10    3.20
  -3  -9   2    3.80    3.10
  -3  -9   2   -7.90   17.40
   2   9  -2   41.10    6.80
   2   9  -2   25.90   16.20
   2   9  -2   36.70    6.10
   2   9  -2   26.60    5.90
   2   9  -2   37.70   16.30
   2   9  -2   45.80    7.10
  -2  -9   2   23.10   15.80
  -2  -9   2   27.30    5.90
  -2  -9   2   42.00    7.20
  -2  -9   2   39.00   19.30
  -2  -9   2   27.70    5.80
  -2  -9   2   30.90   11.00
  -2  -9   2   29.30    6.00
  -2  -9   2   29.60    6.10
   1   9  -2   10.50    3.90
   1   9  -2    9.10    3.20
   1   9  -2   12.40    4.10
   1   9  -2   17.50   13.90
   1   9  -2    4.20   14.30
   1   9  -2   18.40    4.50
   1   9  -2    8.70    3.40
   1   9  -2    5.60    3.10
  -1  -9   2   11.70    3.40
  -1  -9   2    8.80    3.70
  -1  -9   2   13.60    3.90
  -1  -9   2    6.30   14.30
  -1  -9   2    5.10   12.40
  -1  -9   2    9.50    3.60
  -1  -9   2    6.50    3.50
  -1  -9   2   17.70    5.40
  -1  -9   2    8.50    3.40
   0   9  -2   48.60    6.10
   0   9  -2   42.60   15.50
   0   9  -2   38.70    5.30
   0   9  -2   41.10    6.50
   0   9  -2   33.60    6.20
   0   9  -2   41.60    7.30
   0   9  -2   54.79   18.50
   0   9  -2   34.90    7.10
   0   9  -2   47.90    7.80
   0  -9   2   35.70    5.40
   0  -9   2   40.90    7.00
   0  -9   2   59.89    8.70
   0  -9   2   41.60    6.90
   0  -9   2   26.60    5.30
   0  -9   2   33.00   15.40
   0  -9   2   50.69   18.10
   0  -9   2   31.60    6.30
   0  -9   2   26.40    6.40
  -1   9  -2   28.20    6.00
  -1   9  -2   21.10   15.30
  -1   9  -2   31.90    5.70
  -1   9  -2   24.90    6.30
  -1   9  -2   38.20    6.70
  -1   9  -2   26.30    4.50
  -1   9  -2   46.00   14.10
   1  -9   2   25.40    6.10
   1  -9   2   31.00    5.90
   1  -9   2   23.20    5.20
   1  -9   2   35.90    7.10
   1  -9   2   -4.40   12.80
   1  -9   2   25.70    5.10
   1  -9   2   32.70    6.30
   1  -9   2   34.00   17.30
  -2   9  -2   24.80    6.00
  -2   9  -2   30.70    6.00
  -2   9  -2   29.60    6.40
  -2   9  -2   38.50    6.30
   2  -9   2   32.40    6.20
   2  -9   2   30.30    5.90
   2  -9   2   38.10   15.10
   2  -9   2   23.50    6.10
   2  -9   2   30.10    6.00
   2  -9   2   35.40    7.10
   2  -9   2   41.20   16.90
   2  -9   2   28.20    5.70
  -3   9  -2    4.20    3.00
  -3   9  -2    1.00    2.20
  -3   9  -2    0.50   12.40
  -3   9  -2    4.50    2.70
  -3   9  -2    3.30    2.60
   3  -9   2    5.70    3.70
   3  -9   2   26.70   15.90
   3  -9   2    5.70    3.60
   3  -9   2    1.10    2.50
   3  -9   2    1.20    2.40
   3  -9   2    1.50    2.40
  -4   9  -2    4.60    3.00
  -4   9  -2  -15.60   14.10
   4  -9   2    5.10    3.30
   4  -9   2    7.60    3.60
   4  -9   2    8.00   26.10
   4  -9   2    4.30    2.70
   5   8  -2   33.20   15.60
   5   8  -2   15.20    4.40
   5   8  -2   27.70    5.60
  -5  -8   2   32.80    5.90
  -5  -8   2   28.70    6.40
  -5  -8   2   21.70    4.30
  -5  -8   2   34.40   17.00
  -5  -8   2   22.10    4.90
   4   8  -2    9.40    3.60
   4   8  -2    6.20    3.00
   4   8  -2   11.80   11.70
   4   8  -2    8.00    3.40
   4   8  -2   10.60    3.80
   4   8  -2    9.30    4.30
   4   8  -2   13.40   12.90
  -4  -8   2    4.30    2.90
  -4  -8   2    3.50    2.20
  -4  -8   2    3.30    2.20
  -4  -8   2    9.80   12.90
  -4  -8   2    3.80    2.70
  -4  -8   2    5.60   11.00
  -4  -8   2    3.90    2.30
   3   8  -2    8.80    3.40
   3   8  -2    9.90    3.60
   3   8  -2    7.90    3.50
   3   8  -2   15.20    4.10
   3   8  -2   14.50    4.00
   3   8  -2    2.70   10.80
   3   8  -2   -6.30   10.90
  -3  -8   2    3.40    2.20
  -3  -8   2   20.50    5.30
  -3  -8   2   12.20    3.80
  -3  -8   2   10.70    3.40
  -3  -8   2   11.00   21.70
  -3  -8   2   10.10    3.40
  -3  -8   2   15.20    3.10
  -3  -8   2    2.90   10.90
   2   8  -2   23.10   11.70
   2   8  -2    6.80    2.90
   2   8  -2    5.30   10.70
   2   8  -2    4.80    2.40
   2   8  -2    2.70    2.30
   2   8  -2    0.90    2.20
   2   8  -2    0.30    1.70
  -2  -8   2    4.90    2.70
  -2  -8   2    2.70    2.10
  -2  -8   2    1.90    1.50
  -2  -8   2    0.10    1.10
  -2  -8   2   10.80   11.30
  -2  -8   2    4.10    1.90
  -2  -8   2    1.50    1.80
  -2  -8   2   -0.80    2.00
  -2  -8   2    5.10    2.60
   1   8  -2    0.90    2.00
   1   8  -2    2.80    2.30
   1   8  -2   -7.30    7.60
   1   8  -2    6.00   11.20
   1   8  -2   -0.10    1.90
   1   8  -2   -0.40    1.30
   1   8  -2   -2.60    1.00
   1   8  -2   -0.80    1.30
  -1  -8   2    0.30    1.60
  -1  -8   2    3.10    2.30
  -1  -8   2    2.10    2.50
  -1  -8   2   -1.30    0.70
  -1  -8   2   -2.40    1.30
  -1  -8   2   -9.00    8.90
  -1  -8   2   -0.60    1.30
  -1  -8   2    1.90    2.20
  -1  -8   2    0.30    1.80
  -1  -8   2   -0.50    1.00
   0   8  -2   18.70    3.80
   0   8  -2   21.40    4.60
   0   8  -2   34.00    6.20
   0   8  -2   33.20   11.70
   0   8  -2   18.20    4.60
   0   8  -2   21.80    5.40
   0   8  -2   28.30    5.10
   0  -8   2   23.30    6.20
   0  -8   2   23.00    4.80
   0  -8   2   40.10   12.40
   0  -8   2   24.40    5.20
   0  -8   2   21.20    5.40
   0  -8   2   22.30    3.20
   0  -8   2    3.10   11.40
   0  -8   2   18.90    4.50
   0  -8   2   28.10    4.70
   0  -8   2   13.00    4.20
   0  -8   2   30.10    4.60
  -1   8  -2   24.20    4.00
  -1   8  -2   22.70   13.40
  -1   8  -2   30.90    5.50
  -1   8  -2   31.10    5.80
  -1   8  -2   21.70    4.20
  -1   8  -2   18.40    5.10
  -1   8  -2   29.80    5.10
  -1   8  -2   23.30   11.10
   1  -8   2   17.40    4.50
   1  -8   2   19.90    4.50
   1  -8   2   18.70    3.50
   1  -8   2   26.30    4.90
   1  -8   2   16.70    4.30
   1  -8   2   21.80    4.80
   1  -8   2   24.80   11.60
   1  -8   2   37.90    6.60
   1  -8   2   38.80   13.00
  -2   8  -2    1.30    1.30
  -2   8  -2    7.90    9.40
  -2   8  -2    7.10   11.00
  -2   8  -2    0.90    1.20
  -2   8  -2    2.10    1.60
  -2   8  -2    4.10    2.30
  -2   8  -2   -0.30    1.90
  -2   8  -2   -0.50    1.60
   2  -8   2    3.20    2.20
   2  -8   2    1.30    1.30
   2  -8   2    3.90    2.80
   2  -8   2    1.60    2.40
   2  -8   2    0.50    1.80
   2  -8   2   -5.80   10.40
   2  -8   2   -2.10    1.40
   2  -8   2   -0.60    1.70
   2  -8   2    6.10   10.40
  -3   8  -2   84.69    8.40
  -3   8  -2   64.69   18.20
  -3   8  -2   84.59   16.20
  -3   8  -2   66.49    9.90
   3  -8   2   95.89    9.00
   3  -8   2   75.29   10.00
   3  -8   2   65.29    9.90
   3  -8   2   89.09   10.10
   3  -8   2   66.89   16.30
   3  -8   2  105.19   11.30
   3  -8   2   94.09   13.50
   3  -8   2   83.89   18.30
  -4   8  -2    3.60    2.60
  -4   8  -2    1.30    2.00
  -4   8  -2    0.00    1.40
  -4   8  -2   -5.20   10.10
  -4   8  -2    3.60    2.30
   4  -8   2    2.60    2.80
   4  -8   2    5.00    2.90
   4  -8   2    1.50    2.30
   4  -8   2    5.80    3.20
   4  -8   2    2.80    2.80
  -5   8  -2   10.00    3.90
  -5   8  -2   17.30    4.40
  -5   8  -2    9.30    3.40
  -5   8  -2   14.50    4.00
  -5   8  -2   17.40    4.30
   5  -8   2   12.40   14.60
   5  -8   2    9.90    3.90
   5  -8   2   16.60    4.70
   5  -8   2   21.90    5.60
   5  -8   2   18.80    4.80
   5  -8   2   16.30    4.00
  -6   8  -2   15.50    4.20
  -6   8  -2   19.50   15.10
  -6   8  -2   10.70    4.00
  -6   8  -2    4.40    2.70
   6  -8   2   10.20    3.70
   6  -8   2    9.50    4.00
   6  -8   2   21.60    5.60
   6  -8   2   -6.10   15.20
   6  -8   2   15.20    3.90
   6   7  -2  115.89   16.10
   6   7  -2   68.59    9.20
   6   7  -2   62.59    8.40
   6   7  -2   70.69   19.90
   6   7  -2   72.19    9.10
  -6  -7   2   64.69    8.50
  -6  -7   2   57.59   23.00
  -6  -7   2   65.49    8.50
  -6  -7   2   77.99    8.70
  -6  -7   2   54.89    8.40
   5   7  -2   32.40   12.60
   5   7  -2   20.90    4.90
   5   7  -2   22.70   13.10
   5   7  -2   37.60    5.80
   5   7  -2   17.90    4.40
   5   7  -2   36.70    6.00
  -5  -7   2   24.20    5.00
  -5  -7   2   26.10    5.80
  -5  -7   2   26.20    4.50
  -5  -7   2   48.00   16.50
  -5  -7   2   28.10    5.30
  -5  -7   2   22.40   10.40
  -5  -7   2   21.10    4.80
   4   7  -2   11.70    3.60
   4   7  -2    8.30    3.10
   4   7  -2    4.90    2.90
   4   7  -2   14.10    3.70
   4   7  -2    7.30    2.80
   4   7  -2   -2.30    9.30
  -4  -7   2    1.10   10.50
  -4  -7   2    4.30    2.30
  -4  -7   2    8.30    3.10
  -4  -7   2    8.70    3.20
  -4  -7   2    7.00    2.30
  -4  -7   2    4.70    2.70
  -4  -7   2    6.10    9.30
   3   7  -2    8.70    8.40
   3   7  -2   -0.70    1.60
   3   7  -2   -1.40    1.60
   3   7  -2    0.20    1.50
   3   7  -2   -0.30    1.60
   3   7  -2    2.30    1.90
   3   7  -2    3.40    2.20
  -3  -7   2    1.70    1.50
  -3  -7   2    2.60    8.00
  -3  -7   2    0.90    1.80
  -3  -7   2   14.80   10.80
  -3  -7   2   -0.10    1.80
  -3  -7   2    2.20    1.90
  -3  -7   2    1.10    1.60
  -3  -7   2    0.60    2.10
  -3  -7   2   -1.10    0.90
  -3  -7   2    0.50    1.00
   2   7  -2   47.80    6.40
   2   7  -2   44.20    6.60
   2   7  -2   47.90    7.50
   2   7  -2   32.00    5.60
   2   7  -2   44.50    6.70
   2   7  -2   39.50   11.20
   2   7  -2   54.69    6.50
  -2  -7   2   45.40    6.60
  -2  -7   2   48.90    7.70
  -2  -7   2   44.90    5.10
  -2  -7   2   40.60    4.80
  -2  -7   2   47.10    7.30
  -2  -7   2   35.90   10.90
  -2  -7   2   37.80    5.70
  -2  -7   2   26.30    5.50
  -2  -7   2   51.09   14.00
  -2  -7   2   34.20    6.20
   1   7  -2    7.80    3.50
   1   7  -2   12.10    3.30
   1   7  -2   13.20    3.70
   1   7  -2    7.50    8.10
   1   7  -2   13.20    3.40
   1   7  -2   12.40    8.00
   1   7  -2   17.80    4.10
   1   7  -2   10.40    2.80
  -1  -7   2    7.70    2.80
  -1  -7   2   11.50    8.80
  -1  -7   2    7.20    3.40
  -1  -7   2    4.40    8.90
  -1  -7   2    8.90    2.10
  -1  -7   2    8.50    3.40
  -1  -7   2   11.30    2.90
  -1  -7   2   12.00    3.40
  -1  -7   2    6.40    3.20
  -1  -7   2   13.60    3.90
  -1  -7   2    6.80    2.50
   0   7  -2  199.18   14.70
   0   7  -2  171.38   14.90
   0   7  -2  173.88   24.70
   0   7  -2  153.58   22.30
   0   7  -2  136.29   15.50
   0   7  -2  180.38   13.60
   0   7  -2  172.18   14.90
   0   7  -2  183.68   14.60
   0  -7   2  192.48   14.80
   0  -7   2  190.88   14.90
   0  -7   2  176.78   14.70
   0  -7   2  186.68   14.20
   0  -7   2  170.08   15.20
   0  -7   2  210.38   22.50
   0  -7   2  191.48   15.50
   0  -7   2  179.18   14.60
   0  -7   2  147.79   21.90
   0  -7   2  168.78   14.30
  -1   7  -2   40.80    6.70
  -1   7  -2   51.49    5.80
  -1   7  -2   57.59    6.90
  -1   7  -2   38.10   11.30
  -1   7  -2   42.20    7.10
  -1   7  -2   57.09    5.40
  -1   7  -2   66.69    7.60
   1  -7   2   70.79   14.00
   1  -7   2   58.99    8.10
   1  -7   2   33.40    6.00
   1  -7   2   54.79    7.40
   1  -7   2   50.49    5.80
   1  -7   2   55.79    7.30
   1  -7   2   47.00   12.60
   1  -7   2   65.39    7.70
   1  -7   2   53.99    7.00
  -2   7  -2  156.98   12.90
  -2   7  -2  167.28   11.70
  -2   7  -2  171.68   14.20
  -2   7  -2  168.68   24.30
  -2   7  -2  138.69   12.50
  -2   7  -2  139.99   11.50
  -2   7  -2  143.29   20.90
   2  -7   2  150.48   13.90
   2  -7   2  148.89   12.90
   2  -7   2  155.08   11.60
   2  -7   2  148.19   14.50
   2  -7   2  161.68   13.50
   2  -7   2  171.48   23.60
   2  -7   2  159.48   13.20
   2  -7   2  160.18   13.80
  -3   7  -2   -1.20    0.80
  -3   7  -2    1.20    1.70
  -3   7  -2   -0.50    0.80
  -3   7  -2    8.40   10.50
  -3   7  -2   -0.80    1.20
  -3   7  -2   -1.60    6.40
   3  -7   2    0.90    2.00
   3  -7   2    0.30    1.00
   3  -7   2   -2.90    8.10
   3  -7   2   -0.20    1.40
   3  -7   2    1.40    1.70
   3  -7   2   -2.00    1.30
   3  -7   2    1.80    2.20
   3  -7   2    2.30    2.30
   3  -7   2   -1.10    1.30
   3  -7   2    3.50    1.80
  -4   7  -2   66.19   13.60
  -4   7  -2   53.89    5.20
  -4   7  -2   66.19    6.50
  -4   7  -2   52.09   14.70
  -4   7  -2   54.19    8.40
  -4   7  -2   58.19    7.00
  -4   7  -2   63.89    5.30
  -4   7  -2   44.00    7.30
   4  -7   2   43.10   12.60
   4  -7   2   53.19    7.70
   4  -7   2   52.29    8.40
   4  -7   2   51.69   13.80
   4  -7   2   43.90    6.80
   4  -7   2   64.19    7.60
   4  -7   2   58.49    8.20
   4  -7   2   60.19    8.50
  -5   7  -2    1.90    1.70
  -5   7  -2    2.40    8.50
  -5   7  -2   -2.70    1.10
  -5   7  -2    0.90    1.70
  -5   7  -2   -1.60    1.30
  -5   7  -2    1.00    1.90
   5  -7   2   -0.70    1.60
   5  -7   2    1.00    2.30
   5  -7   2   -1.50    1.70
   5  -7   2    0.40    2.30
   5  -7   2   -0.70   10.30
   5  -7   2    0.70    2.00
  -6   7  -2   72.99    9.10
  -6   7  -2   49.40    8.00
  -6   7  -2   75.49   10.60
  -6   7  -2   77.89    9.60
  -6   7  -2   79.89   15.70
  -6   7  -2   84.99    9.60
   6  -7   2   62.09   15.80
   6  -7   2   83.69    9.40
   6  -7   2   65.69    9.40
   6  -7   2   66.29    8.00
   6  -7   2   80.19   10.70
  -7   7  -2    3.10    1.90
  -7   7  -2   -5.00   11.90
  -7   7  -2   -0.10    2.10
  -7   7  -2   -1.90    1.30
  -7   7  -2    3.00    2.60
   7  -7   2    6.40   13.10
   7  -7   2    4.30    3.10
   7  -7   2    1.30    1.80
   7  -7   2    3.80    3.30
   7  -7   2    2.50    2.40
   7   6  -2   15.90    4.60
   7   6  -2   15.80    4.30
   7   6  -2   13.70    3.30
   7   6  -2    9.10    3.40
   7   6  -2   16.90   13.40
   7   6  -2    6.80    3.20
  -7  -6   2   17.20    4.20
  -7  -6   2   17.50   10.80
  -7  -6   2    4.30    2.40
  -7  -6   2    7.60    2.70
  -7  -6   2   14.30    3.70
  -7  -6   2   12.30    4.00
   6   6  -2    7.10    2.70
   6   6  -2    2.10    2.10
   6   6  -2   -1.50   10.10
   6   6  -2   11.50    3.80
   6   6  -2    5.20    2.50
  -6  -6   2   18.10   10.10
  -6  -6   2   10.10    3.30
  -6  -6   2    8.00    2.90
  -6  -6   2    7.40    3.00
  -6  -6   2   11.00    3.20
  -6  -6   2    7.70    3.20
   5   6  -2    9.80    8.70
   5   6  -2   22.10    4.50
   5   6  -2   14.40    3.50
   5   6  -2   19.20    4.00
   5   6  -2   18.00    4.30
   5   6  -2   28.90   11.90
   5   6  -2   23.70    4.60
  -5  -6   2   17.20   10.20
  -5  -6   2   20.00    4.20
  -5  -6   2   23.50    4.60
  -5  -6   2   27.10    9.40
  -5  -6   2   19.90    3.90
  -5  -6   2   16.10    4.10
  -5  -6   2   18.40    3.90
   4   6  -2   38.90    6.70
   4   6  -2   43.30    6.20
   4   6  -2   49.00    6.90
   4   6  -2   51.79    6.80
   4   6  -2   45.90    6.70
   4   6  -2   50.39    6.40
   4   6  -2   49.40   11.20
  -4  -6   2   44.90    6.30
  -4  -6   2   35.60   10.90
  -4  -6   2   46.60    8.50
  -4  -6   2   56.99    6.40
  -4  -6   2   55.19    7.20
  -4  -6   2   46.50    3.40
  -4  -6   2   43.10    6.30
  -4  -6   2   34.70   10.30
  -4  -6   2   50.39    6.70
   3   6  -2   -0.50    1.40
   3   6  -2   11.70    6.80
   3   6  -2   -1.20    1.10
   3   6  -2    4.10    2.60
   3   6  -2    1.50    2.00
   3   6  -2    4.00    2.10
   3   6  -2    2.20    1.90
  -3  -6   2    5.40    2.80
  -3  -6   2    3.60    1.70
  -3  -6   2    5.40    2.30
  -3  -6   2    2.50    6.70
  -3  -6   2    1.40    6.70
  -3  -6   2    2.80    2.00
  -3  -6   2    2.90    2.10
  -3  -6   2    6.00    2.40
   2   6  -2    1.40    1.80
   2   6  -2   -2.70    6.30
   2   6  -2    0.20    1.40
   2   6  -2    0.30    1.40
   2   6  -2    0.00    1.30
   2   6  -2   -1.30    1.40
   2   6  -2    2.00    1.60
   2   6  -2    3.60    6.30
  -2  -6   2   -3.60    6.20
  -2  -6   2    0.40    1.40
  -2  -6   2    2.70    1.70
  -2  -6   2    1.90    1.20
  -2  -6   2    0.00    1.10
  -2  -6   2    0.60    1.70
  -2  -6   2    1.60    2.00
  -2  -6   2    0.50    1.40
  -2  -6   2   -2.10    6.10
   1   6  -2  222.78   18.00
   1   6  -2  216.98   18.60
   1   6  -2  212.98   17.40
   1   6  -2  202.08   23.20
   1   6  -2  246.78   17.90
   1   6  -2  254.97   17.40
  -1  -6   2  245.68   18.00
  -1  -6   2  248.38   18.00
  -1  -6   2  230.58   17.10
  -1  -6   2  218.18   17.70
  -1  -6   2  243.48   24.40
  -1  -6   2  258.27   18.90
  -1  -6   2  232.68   17.30
  -1  -6   2  246.08   18.20
  -1  -6   2  252.97   24.80
  -1  -6   2  245.38   18.70
   0   6  -2  254.27   20.20
   0   6  -2  285.77   27.80
   0   6  -2  268.17   20.40
   0   6  -2  267.67   21.00
   0   6  -2  277.77   20.00
   0   6  -2  287.47   26.00
   0   6  -2  293.67   19.40
   0   6  -2  298.77   20.10
   0  -6   2  247.98   20.00
   0  -6   2  252.87   19.50
   0  -6   2  246.38   20.00
   0  -6   2  305.87   21.20
   0  -6   2  251.97   19.90
   0  -6   2  288.17   21.10
   0  -6   2  250.37   25.90
   0  -6   2  274.37   27.00
   0  -6   2  256.77   19.20
   0  -6   2  277.87   20.30
  -1   6  -2  165.28   18.00
  -1   6  -2  114.09   11.30
  -1   6  -2  137.89   11.20
  -1   6  -2  169.48   22.10
  -1   6  -2  145.09   10.40
  -1   6  -2  142.89   11.20
  -1   6  -2  126.89   11.90
  -1   6  -2  163.28   12.20
  -1   6  -2  125.99   10.20
   1  -6   2  142.19   11.40
   1  -6   2  114.59   10.10
   1  -6   2  148.99   11.50
   1  -6   2  134.89   11.90
   1  -6   2  132.49   12.00
   1  -6   2  134.79   11.40
   1  -6   2  112.69   10.90
   1  -6   2  107.79   17.40
   1  -6   2  147.19   11.70
   1  -6   2  167.08   21.20
  -2   6  -2  475.25   34.20
  -2   6  -2  500.75   41.30
  -2   6  -2  417.46   33.60
  -2   6  -2  487.45   31.90
  -2   6  -2  435.36   38.70
  -2   6  -2  487.55   32.30
  -2   6  -2  493.95   33.80
  -2   6  -2  464.25   32.00
  -2   6  -2  467.85   33.00
  -2   6  -2  462.35   32.90
   2  -6   2  487.95   34.40
   2  -6   2  490.75   33.40
   2  -6   2  487.05   32.00
   2  -6   2  504.25   33.50
   2  -6   2  434.06   39.50
   2  -6   2  492.75   33.70
   2  -6   2  429.86   32.40
   2  -6   2  476.05   33.70
   2  -6   2  515.35   33.50
   2  -6   2  513.45   34.20
   2  -6   2  481.65   39.40
  -3   6  -2  179.28   19.40
  -3   6  -2  166.78   12.00
  -3   6  -2  178.58   13.40
  -3   6  -2  179.78   12.40
  -3   6  -2  161.58   12.90
  -3   6  -2  168.98   13.90
  -3   6  -2  153.08   14.10
  -3   6  -2  199.08   14.80
  -3   6  -2  164.78   13.10
  -3   6  -2  156.58   21.60
   3  -6   2  142.09   13.60
   3  -6   2  174.28   13.60
   3  -6   2  167.08   14.50
   3  -6   2  143.29   20.30
   3  -6   2  153.98   13.10
   3  -6   2  171.68   15.30
   3  -6   2  179.08   20.10
   3  -6   2  169.08   15.00
   3  -6   2  166.08   11.90
   3  -6   2  180.08   13.60
  -4   6  -2   30.20    3.50
  -4   6  -2   26.90    3.50
  -4   6  -2   37.10    5.00
  -4   6  -2   28.10    5.30
  -4   6  -2   28.30    4.40
  -4   6  -2   19.60    4.40
  -4   6  -2   42.10   11.70
  -4   6  -2   17.00    3.90
  -4   6  -2   27.40    9.30
   4  -6   2   34.70    5.40
   4  -6   2   27.60    2.70
   4  -6   2   27.50    4.50
   4  -6   2   37.80   10.30
   4  -6   2   28.50    4.60
   4  -6   2   25.40    4.90
   4  -6   2   24.50    4.90
   4  -6   2   19.70    4.00
   4  -6   2   29.50    5.70
   4  -6   2   26.30    9.00
  -5   6  -2  -15.20    8.40
  -5   6  -2   -0.10    1.00
  -5   6  -2    0.70    1.00
  -5   6  -2    0.80    1.80
  -5   6  -2    0.50    1.50
  -5   6  -2    3.10    1.70
  -5   6  -2    8.30    6.90
   5  -6   2   -1.10    1.50
   5  -6   2   -0.30    1.20
   5  -6   2   -0.90    1.60
   5  -6   2    0.80    1.70
   5  -6   2   -2.30    7.70
   5  -6   2    7.00    8.00
   5  -6   2    0.90    1.50
  -6   6  -2   -2.10    1.10
  -6   6  -2   -0.40    1.10
  -6   6  -2    1.10    1.70
  -6   6  -2    2.00    2.30
  -6   6  -2    1.00    1.40
  -6   6  -2    0.50    1.90
  -6   6  -2    4.40    8.20
   6  -6   2   -1.30    1.30
   6  -6   2   12.40    9.90
   6  -6   2   -1.40    2.10
   6  -6   2   -1.50    1.60
   6  -6   2   -1.00    1.30
  -7   6  -2    1.10    2.00
  -7   6  -2    1.40    1.60
  -7   6  -2    0.60    1.40
  -7   6  -2   -1.00    1.20
  -7   6  -2    1.00    1.90
  -7   6  -2    5.00    2.70
  -7   6  -2   -4.50    9.60
   7  -6   2   -0.80    1.70
   7  -6   2   -2.70    1.40
   7  -6   2   -0.30    2.20
   7  -6   2   -2.30    1.00
   7  -6   2   18.10   10.90
  -8   6  -2    5.60   10.60
  -8   6  -2   -1.30    2.00
  -8   6  -2    0.60    1.80
  -8   6  -2    0.40    1.80
  -8   6  -2    0.20    1.30
   8  -6   2    1.50    2.70
   8  -6   2    6.60    3.60
   8   5  -2   -4.00    1.50
   8   5  -2    0.20    1.40
   8   5  -2    0.50    2.80
   8   5  -2    5.90   13.10
  -8  -5   2   -2.50    1.70
  -8  -5   2    1.80    2.00
  -8  -5   2  -10.70   10.30
  -8  -5   2    0.90    1.50
   7   5  -2   21.70    4.10
   7   5  -2   30.10    5.50
   7   5  -2   29.50   11.30
   7   5  -2   16.00    3.50
   7   5  -2   23.30    4.80
   7   5  -2   15.40    3.90
   7   5  -2   14.30    3.70
  -7  -5   2   13.80    3.90
  -7  -5   2   18.80    3.70
  -7  -5   2   26.40   10.60
  -7  -5   2    9.70    3.00
  -7  -5   2   22.80    4.80
  -7  -5   2   12.10    3.10
  -7  -5   2   27.40    4.80
   6   5  -2   26.50    4.70
   6   5  -2   25.00    4.30
   6   5  -2   20.00    4.30
   6   5  -2   21.20    4.50
   6   5  -2   22.70    4.00
   6   5  -2    9.60    9.40
   6   5  -2   29.30    9.90
  -6  -5   2   32.30   10.00
  -6  -5   2   24.10    4.50
  -6  -5   2   27.10    5.00
  -6  -5   2   14.40    9.60
  -6  -5   2   30.90    4.80
  -6  -5   2   23.20    4.40
   5   5  -2   29.30    5.10
   5   5  -2   32.70    5.80
   5   5  -2   13.60    8.90
   5   5  -2   28.00    4.90
   5   5  -2   36.00    5.00
   5   5  -2   39.20    5.80
   5   5  -2   44.90   11.10
   5   5  -2   35.30    5.40
   5   5  -2   28.00    4.70
  -5  -5   2   44.40    7.00
  -5  -5   2   29.30    4.70
  -5  -5   2   36.40    5.20
  -5  -5   2   34.10    5.10
  -5  -5   2   35.50    5.00
  -5  -5   2   34.90    5.60
  -5  -5   2   59.39   11.70
  -5  -5   2   29.20   10.60
   4   5  -2   22.90    7.60
   4   5  -2   23.00    3.90
   4   5  -2   22.30    4.20
   4   5  -2   18.70    4.50
   4   5  -2   26.00    5.40
   4   5  -2   23.20    4.00
   4   5  -2   29.00    8.60
   4   5  -2   19.30    4.40
  -4  -5   2   15.00    3.40
  -4  -5   2   17.10    3.20
  -4  -5   2   26.80    8.20
  -4  -5   2   18.90    4.00
  -4  -5   2   21.40    3.90
  -4  -5   2   15.00    3.60
  -4  -5   2   17.20    8.10
  -4  -5   2   16.20    3.80
  -4  -5   2   20.90    3.80
   3   5  -2  113.49    9.80
   3   5  -2  108.99   10.10
   3   5  -2  115.79   10.30
   3   5  -2  112.89   10.60
   3   5  -2  107.89    9.80
   3   5  -2  113.19   15.80
   3   5  -2  108.49   17.00
   3   5  -2  102.29    9.50
   3   5  -2  128.39   10.00
  -3  -5   2  122.79    8.30
  -3  -5   2  117.09   10.40
  -3  -5   2  120.09    9.20
  -3  -5   2  125.49   17.00
  -3  -5   2   82.99   14.40
  -3  -5   2  129.69   10.30
  -3  -5   2  120.69   10.30
  -3  -5   2  121.59    9.90
  -3  -5   2  124.19   10.00
   2   5  -2    1.80    1.20
   2   5  -2    4.50    1.80
   2   5  -2    6.40    5.70
   2   5  -2    4.40    4.80
   2   5  -2    2.80    2.00
   2   5  -2    0.10    1.20
   2   5  -2    2.60    1.50
   2   5  -2    1.30    1.60
  -2  -5   2    2.20    1.80
  -2  -5   2    0.30    1.60
  -2  -5   2    4.70    6.10
  -2  -5   2    2.40    1.40
  -2  -5   2   -0.20    4.60
  -2  -5   2    0.10    1.20
  -2  -5   2   -0.70    1.20
  -2  -5   2    2.00    1.20
  -2  -5   2    1.50    1.10
  -2  -5   2    2.40    1.50
   1   5  -2    7.10    2.10
   1   5  -2    4.00    1.80
   1   5  -2    3.80    1.90
   1   5  -2    3.90    1.90
   1   5  -2    6.90    5.10
   1   5  -2    9.00    2.20
   1   5  -2    7.90    2.70
   1   5  -2   -0.70    5.40
  -1  -5   2    4.70    1.90
  -1  -5   2    8.50    2.50
  -1  -5   2    1.50    5.20
  -1  -5   2    5.60    2.10
  -1  -5   2    8.10    2.60
  -1  -5   2    5.80    1.80
  -1  -5   2    8.80    2.50
  -1  -5   2    4.90    1.70
  -1  -5   2   -1.10    4.90
  -1  -5   2    5.50    2.30
   0   5  -2  133.19   10.00
   0   5  -2  145.89   10.70
   0   5  -2  115.69   10.70
   0   5  -2  117.79   10.30
   0   5  -2  120.19   14.30
   0   5  -2  116.99   17.00
   0   5  -2  119.99    9.40
   0   5  -2  122.79   10.00
   0  -5   2  129.99    9.50
   0  -5   2  113.39   10.50
   0  -5   2  114.59    9.70
   0  -5   2  107.09   10.40
   0  -5   2  132.19   10.40
   0  -5   2  108.39   16.30
   0  -5   2  112.19    9.90
   0  -5   2  115.89   10.10
   0  -5   2  135.09   17.70
   0  -5   2  126.09   10.20
  -1   5  -2  143.29   10.30
  -1   5  -2  150.68   12.20
  -1   5  -2  130.39   11.50
  -1   5  -2  141.29   11.70
  -1   5  -2  144.69   11.20
  -1   5  -2  155.28   10.60
  -1   5  -2  137.49   10.40
  -1   5  -2  135.29   18.70
  -1   5  -2  129.19   10.90
  -1   5  -2  147.99   15.70
   1  -5   2  148.29   16.50
   1  -5   2  125.99   11.10
   1  -5   2  134.49   12.10
   1  -5   2  126.79   11.10
   1  -5   2  140.49   11.40
   1  -5   2  160.68   12.20
   1  -5   2  149.69   10.50
   1  -5   2  141.99   11.30
   1  -5   2  144.69   16.20
   1  -5   2  140.39   11.50
  -2   5  -2  155.08   11.20
  -2   5  -2  126.39   12.30
  -2   5  -2  182.58   18.00
  -2   5  -2  153.58   10.90
  -2   5  -2  156.38   12.40
  -2   5  -2  183.58   13.20
  -2   5  -2  140.49   15.80
  -2   5  -2  150.58   11.80
  -2   5  -2  176.18   11.60
  -2   5  -2  151.58   11.80
   2  -5   2  167.48   13.10
   2  -5   2  158.48   17.10
   2  -5   2  138.39   11.50
   2  -5   2  154.78   10.90
   2  -5   2  161.88   12.20
   2  -5   2  153.68   12.40
   2  -5   2  118.29   11.50
   2  -5   2  147.39   12.30
   2  -5   2  139.99   16.50
   2  -5   2  153.08   12.10
   2  -5   2  149.39   12.60
  -3   5  -2   14.00    3.40
  -3   5  -2   20.10    2.50
  -3   5  -2   15.50    3.50
  -3   5  -2   17.80    4.00
  -3   5  -2    7.80    5.90
  -3   5  -2   25.00    3.10
  -3   5  -2   27.70    8.00
  -3   5  -2   26.60    3.90
  -3   5  -2   32.00    4.20
  -3   5  -2   21.60    3.50
   3  -5   2   17.90    3.60
   3  -5   2   22.50    7.60
   3  -5   2   21.20    7.90
   3  -5   2   21.50    4.10
   3  -5   2   13.70    3.10
   3  -5   2   20.00    3.60
   3  -5   2   24.50    4.30
   3  -5   2   22.20    3.80
   3  -5   2   22.60    2.50
   3  -5   2   16.90    3.70
  -4   5  -2   29.00    8.50
  -4   5  -2   22.90    3.00
  -4   5  -2   37.40    8.60
  -4   5  -2   22.10    3.70
  -4   5  -2   29.00    3.60
  -4   5  -2   23.30    3.70
  -4   5  -2   23.80    4.10
  -4   5  -2   36.90    5.30
  -4   5  -2   22.10    4.20
  -4   5  -2   19.80    4.40
   4  -5   2   24.40    2.00
   4  -5   2   29.40    4.70
   4  -5   2   18.90    4.20
   4  -5   2   23.10    3.90
   4  -5   2   13.50    3.10
   4  -5   2   22.90    3.80
   4  -5   2   30.90    8.60
   4  -5   2   32.00    5.00
   4  -5   2   39.50    9.30
   4  -5   2   20.00    4.20
  -5   5  -2    0.20    0.90
  -5   5  -2    2.40    2.10
  -5   5  -2   -0.50    1.40
  -5   5  -2    0.80    5.00
  -5   5  -2    0.20    1.00
  -5   5  -2   -0.20    0.90
  -5   5  -2   -1.40    1.00
  -5   5  -2    0.60    7.00
  -5   5  -2    1.60    1.60
  -5   5  -2    0.40    1.60
   5  -5   2    0.20    1.60
   5  -5   2    0.10    1.30
   5  -5   2   -1.20    1.20
   5  -5   2    0.00    5.70
   5  -5   2    1.20    1.30
   5  -5   2    0.30    1.20
   5  -5   2   -0.40    1.10
   5  -5   2   -1.70    1.20
   5  -5   2   -8.90    5.70
  -6   5  -2   -0.50    1.30
  -6   5  -2   -2.10    1.10
  -6   5  -2    2.00    1.30
  -6   5  -2    3.50    6.20
  -6   5  -2    0.60    1.10
  -6   5  -2    1.80    1.30
  -6   5  -2    2.30    1.90
  -6   5  -2    2.00    1.60
   6  -5   2    5.20    3.00
   6  -5   2   -5.40    6.60
   6  -5   2   -0.60    6.50
   6  -5   2    0.20    1.60
   6  -5   2   -0.70    1.80
  -7   5  -2    1.20    1.40
  -7   5  -2   -0.70    1.50
  -7   5  -2    2.20    6.60
  -7   5  -2   -1.20    1.30
  -7   5  -2   -1.90    1.10
  -7   5  -2    1.80    2.00
  -7   5  -2   -1.70    0.70
  -7   5  -2    0.10    1.30
   7  -5   2    0.30    1.30
   7  -5   2   -2.10    1.30
   7  -5   2    1.80    1.80
   7  -5   2    0.00    7.70
   7  -5   2    0.60    2.30
  -8   5  -2    0.00    7.70
  -8   5  -2    2.40    2.20
  -8   5  -2    2.90    2.30
  -8   5  -2    4.70    2.40
   8  -5   2    1.70    2.30
   8  -5   2   13.50    8.70
   8  -5   2    1.50    2.70
   8  -5   2    2.60    1.70
   8   4  -2   -0.70    1.90
   8   4  -2    1.30    1.60
   8   4  -2    1.50    1.50
   8   4  -2   -2.80    1.40
   8   4  -2    1.00    1.80
   8   4  -2   -9.70    9.50
  -8  -4   2   -0.20    1.90
  -8  -4   2    1.50    1.40
  -8  -4   2    0.40    0.80
  -8  -4   2    5.60    8.10
  -8  -4   2    1.60    2.00
   7   4  -2   55.99   11.90
   7   4  -2   37.40    5.20
   7   4  -2   42.40    6.40
   7   4  -2   49.70    6.80
   7   4  -2   30.60    4.60
   7   4  -2   43.00    6.00
   7   4  -2   33.70    5.40
  -7  -4   2   50.59    7.00
  -7  -4   2   40.30    5.20
  -7  -4   2   37.50    6.10
  -7  -4   2   49.70   10.80
  -7  -4   2   54.49    6.60
  -7  -4   2   36.10    5.50
   6   4  -2    3.20    5.70
   6   4  -2   -0.40    1.10
   6   4  -2    0.80    1.70
   6   4  -2   11.70    7.60
   6   4  -2   -1.60    0.80
   6   4  -2    0.80    1.40
   6   4  -2   -1.90    1.20
   6   4  -2   -0.50    1.20
  -6  -4   2    0.30    1.40
  -6  -4   2   -0.20    1.20
  -6  -4   2   -5.10    5.60
  -6  -4   2    0.00    1.40
  -6  -4   2   -0.80    0.90
  -6  -4   2    1.80    1.70
  -6  -4   2    1.40    6.60
  -6  -4   2   -0.10    1.20
   5   4  -2   20.20    7.60
   5   4  -2   22.40    7.60
   5   4  -2   21.20    3.90
   5   4  -2   16.40    3.60
   5   4  -2   23.00    3.90
   5   4  -2   24.70    4.20
   5   4  -2   16.50    3.20
  -5  -4   2   19.10    3.70
  -5  -4   2   20.60    3.80
  -5  -4   2   17.50    3.50
  -5  -4   2   24.90    8.20
  -5  -4   2   21.90    4.10
  -5  -4   2   15.30    3.20
  -5  -4   2   22.40    3.60
  -5  -4   2   21.30    3.60
  -5  -4   2   15.20    7.60
   4   4  -2   38.70    5.10
   4   4  -2   38.80    5.50
   4   4  -2   45.70    6.40
   4   4  -2   42.50    9.10
   4   4  -2   49.10    5.90
   4   4  -2   54.59    6.10
   4   4  -2   40.90    6.00
   4   4  -2   52.89    6.40
   4   4  -2   31.60    9.50
   4   4  -2   40.90    5.00
  -4  -4   2   42.10    5.50
  -4  -4   2   41.00    5.10
  -4  -4   2   48.10    5.60
  -4  -4   2   40.90    5.20
  -4  -4   2   60.39   11.30
  -4  -4   2   42.90    5.90
  -4  -4   2   47.60    5.90
  -4  -4   2   45.70    5.80
  -4  -4   2   52.29   10.10
   3   4  -2    4.30    1.80
   3   4  -2    2.70    1.40
   3   4  -2    2.60    1.40
   3   4  -2    3.30    1.60
   3   4  -2    1.70    1.60
   3   4  -2    1.70    1.50
   3   4  -2   -0.70    4.10
   3   4  -2    2.70    1.70
   3   4  -2    2.30    1.70
   3   4  -2    3.80    5.30
  -3  -4   2    6.90    5.00
  -3  -4   2    3.50    1.60
  -3  -4   2    5.30    4.90
  -3  -4   2    3.20    1.30
  -3  -4   2    3.00    1.50
  -3  -4   2    6.40    2.10
  -3  -4   2    0.90    1.50
  -3  -4   2    5.00    1.80
  -3  -4   2    3.70    0.80
  -3  -4   2    2.60    1.70
   2   4  -2   49.80    6.60
   2   4  -2   46.80    9.10
   2   4  -2   55.59    6.40
   2   4  -2   29.90    8.50
   2   4  -2   47.30    4.90
   2   4  -2   49.20    5.80
   2   4  -2   50.09    5.10
   2   4  -2   58.89    6.70
   2   4  -2   48.40    5.50
  -2  -4   2   54.89    4.60
  -2  -4   2   42.20    9.10
  -2  -4   2   50.69    5.10
  -2  -4   2   54.89    5.30
  -2  -4   2   51.79    6.40
  -2  -4   2   52.19    9.60
  -2  -4   2   54.69    5.40
  -2  -4   2   53.59    6.40
  -2  -4   2   57.39    5.30
  -2  -4   2   58.99    4.40
   1   4  -2  281.57   21.00
   1   4  -2  295.37   24.50
   1   4  -2  278.67   20.10
   1   4  -2  281.57   20.20
   1   4  -2  278.67   20.30
   1   4  -2  297.47   20.80
   1   4  -2  312.57   25.80
   1   4  -2  300.27   20.00
  -1  -4   2  279.57   20.00
  -1  -4   2  272.67   20.20
  -1  -4   2  312.77   20.70
  -1  -4   2  278.67   20.90
  -1  -4   2  277.57   20.30
  -1  -4   2  300.57   20.20
  -1  -4   2  268.07   24.70
  -1  -4   2  297.07   20.40
  -1  -4   2  314.67   25.30
  -1  -4   2  255.17   20.60
   0   4  -2   74.19   11.50
   0   4  -2   64.39    6.00
   0   4  -2   72.99   11.50
   0   4  -2   60.39    6.60
   0   4  -2   70.09    5.80
   0   4  -2   68.89    6.20
   0   4  -2   79.89    6.60
   0   4  -2   71.39    5.20
   0   4  -2   66.89    6.50
   0  -4   2   68.09    6.00
   0  -4   2   64.19    6.30
   0  -4   2   68.59    6.30
   0  -4   2   71.89    5.80
   0  -4   2   72.09    6.40
   0  -4   2   60.79    6.10
   0  -4   2   74.19   11.70
   0  -4   2   66.09    6.70
   0  -4   2   91.49    7.30
   0  -4   2   60.79   10.70
  -1   4  -2  350.56   23.80
  -1   4  -2  323.47   28.90
  -1   4  -2  356.36   23.60
  -1   4  -2  343.87   23.60
  -1   4  -2  350.16   24.80
  -1   4  -2  327.07   24.60
  -1   4  -2  350.66   24.30
  -1   4  -2  347.57   25.10
  -1   4  -2  352.86   28.50
  -1   4  -2  353.86   24.40
   1  -4   2  343.87   23.60
   1  -4   2  325.27   24.30
   1  -4   2  358.96   25.10
   1  -4   2  344.67   28.80
   1  -4   2  351.96   24.50
   1  -4   2  358.96   25.20
   1  -4   2  347.07   28.90
   1  -4   2  374.06   24.80
   1  -4   2  393.66   24.70
   1  -4   2  366.16   24.70
  -2   4  -2   70.29   11.00
  -2   4  -2   43.60    4.20
  -2   4  -2   49.70    5.90
  -2   4  -2   52.49    4.60
  -2   4  -2   47.50    3.90
  -2   4  -2   54.59   10.40
  -2   4  -2   50.19    4.80
  -2   4  -2   58.79    5.00
  -2   4  -2   60.39    6.70
  -2   4  -2   59.39    6.70
   2  -4   2   44.80    5.90
   2  -4   2   44.60    4.60
   2  -4   2   52.69    6.10
   2  -4   2   50.29    5.60
   2  -4   2   45.90    9.30
   2  -4   2   37.90    5.40
   2  -4   2   43.70    3.90
   2  -4   2   43.70    5.40
   2  -4   2   51.39    6.40
   2  -4   2   48.80    9.30
  -3   4  -2    1.00    3.40
  -3   4  -2   -0.30    0.50
  -3   4  -2    0.60    1.10
  -3   4  -2    0.60    1.30
  -3   4  -2   -1.10    0.60
  -3   4  -2    1.30    1.10
  -3   4  -2   -0.60    0.80
  -3   4  -2   -1.40    0.70
  -3   4  -2   -0.10    0.60
  -3   4  -2    2.60    4.30
   3  -4   2    1.10    1.30
   3  -4   2   -1.20    0.90
   3  -4   2    0.90    1.10
   3  -4   2    1.20    1.10
   3  -4   2    1.10    1.00
   3  -4   2    0.30    1.00
   3  -4   2    1.00    4.30
   3  -4   2   -0.40    0.30
   3  -4   2   -1.20    4.00
   3  -4   2   -0.30    0.80
  -4   4  -2   76.69    8.80
  -4   4  -2   84.89    7.00
  -4   4  -2   66.89    5.50
  -4   4  -2   70.29    6.10
  -4   4  -2   67.09   10.50
  -4   4  -2   53.59    5.50
  -4   4  -2   71.59    6.50
  -4   4  -2   69.79   11.60
  -4   4  -2   71.19    6.60
   4  -4   2   66.69    6.10
   4  -4   2   63.79    6.50
   4  -4   2   84.19    7.00
   4  -4   2   65.09    6.40
   4  -4   2   64.99    6.10
   4  -4   2   87.79   13.50
   4  -4   2   63.09    6.10
   4  -4   2   64.09   11.10
   4  -4   2   72.79    7.20
   4  -4   2   61.59    7.60
  -5   4  -2    3.40    1.70
  -5   4  -2    1.20    1.10
  -5   4  -2    3.50    1.40
  -5   4  -2    1.40    1.90
  -5   4  -2    2.60    1.30
  -5   4  -2    4.90    4.50
  -5   4  -2   -0.80    5.30
  -5   4  -2    1.70    1.50
  -5   4  -2    1.80    1.10
  -5   4  -2    1.70    1.70
   5  -4   2   -0.60    1.40
   5  -4   2    0.90    1.10
   5  -4   2    0.30    1.70
   5  -4   2    1.30    1.30
   5  -4   2    0.00    5.10
   5  -4   2    2.70    1.20
   5  -4   2   -1.30    4.60
   5  -4   2    1.50    1.70
   5  -4   2    2.80    1.80
  -6   4  -2   34.30    4.60
  -6   4  -2   36.10    4.90
  -6   4  -2   36.70    8.00
  -6   4  -2   36.70    4.40
  -6   4  -2   47.60   10.00
  -6   4  -2   37.40    4.60
  -6   4  -2   36.70    6.40
  -6   4  -2   30.00    4.70
  -6   4  -2   40.60    4.60
  -6   4  -2   50.99    6.40
  -6   4  -2   42.70    6.10
  -6   4  -2   33.40    5.10
   6  -4   2   44.80    5.30
   6  -4   2   43.10    6.60
   6  -4   2   39.50    4.70
   6  -4   2   42.00    4.00
   6  -4   2   36.20    4.60
   6  -4   2   33.10    6.80
   6  -4   2   31.00    4.50
   6  -4   2   49.90    9.50
  -7   4  -2   25.60    5.20
  -7   4  -2   29.60    4.30
  -7   4  -2   31.60    4.20
  -7   4  -2   24.00    3.80
  -7   4  -2   24.60    4.60
  -7   4  -2   31.00    4.90
   7  -4   2   27.70    3.90
   7  -4   2   25.60    5.30
   7  -4   2   28.50    8.40
   7  -4   2   27.10    3.60
   7  -4   2   28.80    5.80
   7  -4   2   31.30    4.00
   7  -4   2   28.70    4.10
  -8   4  -2    0.30    2.00
  -8   4  -2    1.30    5.70
  -8   4  -2    1.90    1.80
  -8   4  -2    1.50    1.30
  -8   4  -2    0.20    0.90
  -8   4  -2    0.20    1.70
   8  -4   2    5.10    3.30
   8  -4   2   -1.10    1.00
   8  -4   2   -0.70    0.90
   8  -4   2    1.60    2.40
   8  -4   2    3.90    6.30
  -9   4  -2   -1.50    1.50
  -9   4  -2    0.10    1.20
  -9   4  -2    0.40    2.30
   9  -4   2    3.10    3.10
   9  -4   2    0.60    0.70
   9  -4   2    3.20    2.90
   9   3  -2    1.20    1.30
   9   3  -2   -0.80    2.20
   9   3  -2   -1.50    1.10
   9   3  -2    2.50    2.30
  -9  -3   2   -2.00    1.60
  -9  -3   2    1.90    1.20
  -9  -3   2   -3.80    1.30
   8   3  -2   15.60    5.30
   8   3  -2   13.00    2.40
   8   3  -2   10.00    3.40
   8   3  -2   22.80    4.70
   8   3  -2    9.60    2.30
   8   3  -2   26.20    9.20
  -8  -3   2   13.00    2.60
  -8  -3   2   10.00    2.30
  -8  -3   2    6.50    6.70
  -8  -3   2   16.90    4.20
  -8  -3   2   14.00    3.70
   7   3  -2   49.20    5.10
   7   3  -2   56.89    6.70
   7   3  -2   51.99    5.00
   7   3  -2   60.49    7.30
   7   3  -2   58.59    7.50
   7   3  -2   62.19   11.70
   7   3  -2   41.50    5.80
  -7  -3   2   58.79    6.50
  -7  -3   2   55.09    7.30
  -7  -3   2   48.20    7.00
  -7  -3   2   40.20    9.20
  -7  -3   2   54.69    6.90
  -7  -3   2   45.30    5.50
   6   3  -2   22.80    3.70
   6   3  -2   26.10    4.10
   6   3  -2   30.50    7.30
   6   3  -2   20.30    3.20
   6   3  -2   17.60    4.30
   6   3  -2   27.20    4.20
   6   3  -2   21.60    4.10
   6   3  -2   22.70    3.30
  -6  -3   2   35.60    5.00
  -6  -3   2   27.40    4.20
  -6  -3   2   21.50    3.50
  -6  -3   2   16.50    3.00
  -6  -3   2   18.80    7.20
  -6  -3   2   20.70    3.40
  -6  -3   2   18.90    3.20
  -6  -3   2   17.50    3.70
  -6  -3   2   23.00    6.50
  -6  -3   2   19.80    3.80
   5   3  -2   77.29   10.20
   5   3  -2   60.59    6.70
   5   3  -2   47.40    6.10
   5   3  -2   56.39    5.40
   5   3  -2   60.89    5.20
   5   3  -2   58.39   10.80
   5   3  -2   48.20    5.20
   5   3  -2   46.90    6.10
   5   3  -2   52.99    5.00
  -5  -3   2   46.10    5.80
  -5  -3   2   54.39    5.30
  -5  -3   2   62.19    6.80
  -5  -3   2   50.49    5.10
  -5  -3   2   47.10    6.10
  -5  -3   2   50.19    5.30
  -5  -3   2   46.00    4.90
  -5  -3   2   53.89    9.50
  -5  -3   2   60.09    6.60
  -5  -3   2   58.59   10.10
   4   3  -2   50.49    5.10
   4   3  -2   59.59    6.70
   4   3  -2   54.69    5.10
   4   3  -2   60.19   10.40
   4   3  -2   51.79    6.90
   4   3  -2   51.59    6.40
   4   3  -2   67.99   10.20
   4   3  -2   57.29    5.60
   4   3  -2   51.79    6.10
   4   3  -2   58.49    5.40
  -4  -3   2   67.49   10.10
  -4  -3   2   57.29    6.50
  -4  -3   2   59.19    5.40
  -4  -3   2   62.99    5.80
  -4  -3   2   56.99    5.30
  -4  -3   2   52.99    9.60
  -4  -3   2   58.99    5.30
  -4  -3   2   52.79    5.20
  -4  -3   2   60.59    5.80
   3   3  -2   24.30    3.40
   3   3  -2   31.90    3.90
   3   3  -2   23.40    3.90
   3   3  -2   26.20    3.40
   3   3  -2   23.00    3.80
   3   3  -2   33.10    4.20
   3   3  -2   22.30    5.90
   3   3  -2   26.30    4.20
   3   3  -2   21.30    5.70
   3   3  -2   25.10    3.70
  -3  -3   2   21.20    5.60
  -3  -3   2   20.30    3.40
  -3  -3   2   20.60    3.20
  -3  -3   2   26.30    4.00
  -3  -3   2   21.60    3.30
  -3  -3   2   19.90    3.50
  -3  -3   2   31.30    4.10
  -3  -3   2   21.20    3.10
  -3  -3   2   19.40    5.70
   2   3  -2  261.57   19.00
   2   3  -2  257.67   18.60
   2   3  -2  265.97   18.20
   2   3  -2  253.27   18.20
   2   3  -2  251.27   18.30
   2   3  -2  273.77   18.70
   2   3  -2  254.57   18.20
   2   3  -2  251.07   21.70
   2   3  -2  258.27   22.50
   2   3  -2  245.28   18.70
  -2  -3   2  288.67   22.80
  -2  -3   2  259.67   18.30
  -2  -3   2  252.27   18.70
  -2  -3   2  280.87   19.00
  -2  -3   2  273.57   17.90
  -2  -3   2  277.07   18.40
  -2  -3   2  255.47   17.40
  -2  -3   2  266.27   18.50
  -2  -3   2  247.28   18.30
  -2  -3   2  253.47   22.10
   1   3  -2  179.98   14.50
   1   3  -2  204.08   14.10
   1   3  -2  201.08   17.50
   1   3  -2  202.88   14.70
   1   3  -2  200.98   14.00
   1   3  -2  195.18   13.90
   1   3  -2  200.68   14.50
   1   3  -2  201.58   14.20
   1   3  -2  186.78   17.70
  -1  -3   2  181.38   14.00
  -1  -3   2  202.28   17.90
  -1  -3   2  185.48   13.50
  -1  -3   2  218.08   14.50
  -1  -3   2  198.38   14.10
  -1  -3   2  191.68   17.70
  -1  -3   2  184.18   13.80
  -1  -3   2  188.48   14.10
  -1  -3   2  210.18   14.80
  -1  -3   2  193.88   14.60
   0   3  -2   99.09    9.40
   0   3  -2  108.49   12.60
   0   3  -2  121.99    8.70
   0   3  -2  132.39    9.40
   0   3  -2  126.49   12.70
   0   3  -2  116.69    8.90
   0   3  -2  120.79    9.50
   0   3  -2  143.49   10.30
   0   3  -2  113.59    9.30
   0  -3   2  129.59    9.50
   0  -3   2  109.09   12.60
   0  -3   2  129.09    9.50
   0  -3   2  129.39    9.50
   0  -3   2  131.89   10.00
   0  -3   2  128.89   13.00
   0  -3   2  130.79    9.00
   0  -3   2  113.39    9.50
  -1   3  -2   94.59   12.80
  -1   3  -2   76.79    6.90
  -1   3  -2   87.99    7.40
  -1   3  -2   76.39    6.00
  -1   3  -2   70.59    6.50
  -1   3  -2   77.39    7.00
  -1   3  -2   85.29    6.30
  -1   3  -2   73.09    6.20
  -1   3  -2   86.39    9.60
  -1   3  -2   88.69    6.80
   1  -3   2  105.79    7.30
   1  -3   2   69.49    7.00
   1  -3   2   85.19    6.10
   1  -3   2   96.99   10.60
   1  -3   2   78.29    6.70
   1  -3   2   87.39    7.00
   1  -3   2   96.49   10.40
   1  -3   2   67.79    6.50
   1  -3   2   85.09    7.30
  -2   3  -2  797.32   54.89
  -2   3  -2  755.52   53.89
   2  -3   2  786.72   54.59
   2  -3   2  766.62   50.59
   2  -3   2  770.12   50.99
   2  -3   2  748.43   54.29
   2  -3   2  731.53   50.29
  -3   3  -2   65.29   10.20
  -3   3  -2   62.79    9.40
  -3   3  -2   48.20    5.00
  -3   3  -2   74.69    6.10
  -3   3  -2   54.69    5.40
  -3   3  -2   50.39    5.00
  -3   3  -2   52.29    5.30
  -3   3  -2   59.89    4.90
  -3   3  -2   61.39    6.10
   3  -3   2   61.19    9.70
   3  -3   2   57.29    5.20
   3  -3   2   68.49    5.50
   3  -3   2   59.09    5.70
   3  -3   2   61.49    5.90
   3  -3   2   56.49    4.80
   3  -3   2   68.59    9.90
   3  -3   2   71.59    5.60
   3  -3   2   60.39    5.60
  -4   3  -2  208.58   14.60
  -4   3  -2  204.48   15.20
  -4   3  -2  196.68   14.20
  -4   3  -2  195.18   14.40
  -4   3  -2  191.98   18.40
  -4   3  -2  213.08   15.20
  -4   3  -2  206.98   14.90
  -4   3  -2  203.28   15.00
  -4   3  -2  226.48   15.50
  -4   3  -2  235.98   16.40
  -4   3  -2  198.28   17.80
   4  -3   2  216.58   15.30
   4  -3   2  196.38   14.70
   4  -3   2  211.48   14.90
   4  -3   2  204.88   18.70
   4  -3   2  204.08   14.40
   4  -3   2  197.98   15.70
   4  -3   2  178.28   15.20
   4  -3   2  233.48   19.00
  -5   3  -2   84.89   11.00
  -5   3  -2   77.79    6.50
  -5   3  -2   74.19    6.30
  -5   3  -2   83.29    6.80
  -5   3  -2   69.69    6.30
  -5   3  -2   86.79    7.60
  -5   3  -2   79.19    6.40
  -5   3  -2   69.29    6.90
  -5   3  -2   87.59    8.20
  -5   3  -2  100.79   12.50
  -5   3  -2   80.29    7.20
  -5   3  -2   84.29    7.00
   5  -3   2   74.79    6.60
   5  -3   2   78.49    6.50
   5  -3   2   75.09    6.60
   5  -3   2   75.39    7.70
   5  -3   2   66.39    6.10
   5  -3   2   65.09    6.60
   5  -3   2   91.29   11.50
   5  -3   2   92.29   12.20
   5  -3   2   80.99    7.30
   5  -3   2   76.49    6.50
   5  -3   2   77.09    7.50
  -6   3  -2    3.60    4.20
  -6   3  -2    5.70    2.50
  -6   3  -2    3.10    1.90
  -6   3  -2    3.10    1.30
  -6   3  -2    3.40    1.50
  -6   3  -2   -1.80    4.60
  -6   3  -2    4.70    1.70
  -6   3  -2    1.70    1.30
  -6   3  -2    5.20    2.40
  -6   3  -2    2.90    1.20
  -6   3  -2    2.60    1.60
  -6   3  -2    3.70    1.50
   6  -3   2    3.80    1.50
   6  -3   2    2.50    1.30
   6  -3   2    3.00    4.30
   6  -3   2    2.20    1.40
   6  -3   2    1.50    4.60
   6  -3   2    3.20    1.30
   6  -3   2    5.70    1.90
   6  -3   2    2.70    2.10
   6  -3   2    5.60    1.90
  -7   3  -2   25.50    3.00
  -7   3  -2   13.10    3.70
  -7   3  -2   26.60    3.20
  -7   3  -2   25.50    3.50
  -7   3  -2   27.50    4.50
  -7   3  -2   23.90    3.60
  -7   3  -2   18.00    5.90
  -7   3  -2   19.00    3.90
   7  -3   2   22.90    3.50
   7  -3   2   27.00    5.30
   7  -3   2   26.50    3.50
   7  -3   2   20.70    2.90
   7  -3   2   22.80    2.90
   7  -3   2   22.50    3.30
   7  -3   2   17.70    4.50
   7  -3   2   25.80    6.40
  -8   3  -2  263.27   20.10
  -8   3  -2  247.18   19.40
  -8   3  -2  261.67   20.10
  -8   3  -2  238.18   18.30
  -8   3  -2  241.18   19.20
  -8   3  -2  249.97   17.40
   8  -3   2  248.98   16.70
   8  -3   2  253.37   17.30
   8  -3   2  270.07   17.30
   8  -3   2  266.37   20.30
   8  -3   2  233.48   20.00
   8  -3   2  217.28   20.00
   8  -3   2  260.87   18.40
  -9   3  -2   70.69    9.60
  -9   3  -2   70.89    8.80
   9  -3   2   85.19   10.90
   9  -3   2   76.99   10.10
   9   2  -2    4.30    2.60
   9   2  -2    1.70    2.20
   9   2  -2    2.60    0.60
   9   2  -2    1.80    2.30
  -9  -2   2    3.00    0.90
  -9  -2   2    3.00    2.80
  -9  -2   2    0.00    1.80
   8   2  -2   74.69    9.00
   8   2  -2   97.59   11.50
   8   2  -2   90.29   10.70
   8   2  -2   89.49    8.00
   8   2  -2   80.29    6.80
   8   2  -2   74.09    6.40
   8   2  -2   82.59    6.20
   8   2  -2   80.49    9.60
  -8  -2   2   96.89   10.20
  -8  -2   2   86.69    9.60
  -8  -2   2   94.19   10.30
  -8  -2   2   71.39    7.40
  -8  -2   2   79.69    6.60
   7   2  -2  389.46   26.40
   7   2  -2  375.36   26.90
   7   2  -2  409.56   26.60
   7   2  -2  418.96   30.70
   7   2  -2  351.16   26.40
   7   2  -2  419.86   28.20
   7   2  -2  422.46   29.80
   7   2  -2  397.16   28.20
  -7  -2   2  385.66   26.60
  -7  -2   2  435.46   29.80
  -7  -2   2  477.45   38.10
  -7  -2   2  455.55   28.70
  -7  -2   2  356.96   26.40
  -7  -2   2  399.96   28.00
  -7  -2   2  347.97   27.00
  -7  -2   2  377.16   26.60
  -7  -2   2  374.76   27.50
   6   2  -2   62.09    8.80
   6   2  -2   59.39    5.10
   6   2  -2   52.39    5.20
   6   2  -2   49.90    6.20
   6   2  -2   61.59    5.80
   6   2  -2   56.09    6.50
   6   2  -2   51.99    4.70
   6   2  -2   55.99    4.70
   6   2  -2   49.00    8.70
   6   2  -2   46.00    4.90
  -6  -2   2   50.69    6.50
  -6  -2   2   42.60    4.60
  -6  -2   2   66.19    7.00
  -6  -2   2   61.09    9.30
  -6  -2   2   58.99    5.20
  -6  -2   2   49.70    4.80
  -6  -2   2   49.99    6.00
  -6  -2   2   51.49    8.50
  -6  -2   2   52.79    4.80
   5   2  -2    1.10    0.90
   5   2  -2    1.20    0.90
   5   2  -2    0.30    1.10
   5   2  -2    2.50    1.80
   5   2  -2    2.20    1.10
   5   2  -2    1.50    1.10
   5   2  -2    5.00    3.20
   5   2  -2    1.30    1.10
   5   2  -2    0.80    1.40
   5   2  -2    3.20    4.10
   5   2  -2    1.30    1.20
  -5  -2   2    0.70    1.30
  -5  -2   2    2.00    1.50
  -5  -2   2    2.10    1.50
  -5  -2   2    1.00    3.70
  -5  -2   2   -1.80    0.80
  -5  -2   2   -0.10    3.30
  -5  -2   2    1.60    1.00
  -5  -2   2    3.50    1.30
  -5  -2   2    1.60    1.00
  -5  -2   2   -1.40    0.70
   4   2  -2   -0.10    0.80
   4   2  -2    2.20    1.10
   4   2  -2    0.90    1.10
   4   2  -2    2.10    1.50
   4   2  -2    1.50    0.80
   4   2  -2    0.00    0.90
   4   2  -2    1.40    0.90
   4   2  -2    0.80    3.50
   4   2  -2   -0.70    0.90
   4   2  -2    0.60    1.10
   4   2  -2   -1.10    2.20
  -4  -2   2    0.90    0.80
  -4  -2   2    1.20    0.90
  -4  -2   2    1.80    1.10
  -4  -2   2    0.40    0.80
  -4  -2   2    1.10    2.80
  -4  -2   2    0.30    0.90
  -4  -2   2    0.70    1.20
  -4  -2   2   -0.20    0.80
  -4  -2   2   -0.90    3.00
  -4  -2   2    0.90    1.10
   3   2  -2  240.58   19.90
   3   2  -2  228.08   20.50
   3   2  -2  248.28   16.50
   3   2  -2  244.18   17.50
   3   2  -2  249.48   17.10
   3   2  -2  241.18   17.10
   3   2  -2  258.17   17.80
   3   2  -2  236.58   17.90
   3   2  -2  244.98   17.20
   3   2  -2  240.68   17.70
  -3  -2   2  226.48   19.90
  -3  -2   2  220.28   20.10
  -3  -2   2  255.47   17.80
  -3  -2   2  253.27   17.70
  -3  -2   2  256.07   17.20
  -3  -2   2  270.47   17.80
  -3  -2   2  253.87   17.30
  -3  -2   2  257.27   17.30
  -3  -2   2  265.77   17.40
   2   2  -2    0.60    0.30
   2   2  -2   -0.20    0.80
   2   2  -2   -0.60    2.40
   2   2  -2    1.30    1.00
   2   2  -2    1.60    1.20
   2   2  -2    4.30    2.80
   2   2  -2    0.90    0.80
   2   2  -2    1.20    1.00
   2   2  -2    0.80    1.10
   2   2  -2    0.30    0.70
   2   2  -2    1.30    0.90
  -2  -2   2    3.30    2.40
  -2  -2   2    0.50    1.10
  -2  -2   2    0.20    1.00
  -2  -2   2    2.90    3.10
  -2  -2   2    1.50    0.90
  -2  -2   2    1.40    0.90
  -2  -2   2    0.80    1.00
  -2  -2   2    1.30    1.00
  -2  -2   2    1.40    1.10
   1   2  -2  882.11   63.79
   1   2  -2  910.91   62.89
  -1  -2   2  939.01   62.79
  -1  -2   2  898.31   62.59
   0   2  -2 1364.56   91.09
   0   2  -2 1399.56   91.69
   0  -2   2 1255.37   91.09
   0  -2   2 1411.66   91.49
  -1   2  -2  421.66   31.70
  -1   2  -2  418.96   31.20
   1  -2   2  408.76   28.40
   1  -2   2  441.26   28.60
   1  -2   2  416.16   28.50
   1  -2   2  425.06   31.80
   1  -2   2  422.46   31.60
   1  -2   2  436.66   28.80
  -2   2  -2  114.49    8.40
  -2   2  -2  115.69    7.70
  -2   2  -2  121.09    9.10
  -2   2  -2  123.19    8.90
  -2   2  -2  116.09    8.60
  -2   2  -2  110.99    8.70
  -2   2  -2  118.59   11.30
  -2   2  -2  116.19   11.70
  -2   2  -2  126.89    8.70
  -2   2  -2  110.09    7.70
  -2   2  -2  115.29    9.20
   2  -2   2  131.09    8.90
   2  -2   2   96.69    8.80
   2  -2   2  100.09   11.30
   2  -2   2  111.79    9.00
   2  -2   2  111.19    8.30
   2  -2   2  123.49    8.80
   2  -2   2  128.89   11.80
   2  -2   2  118.59    8.80
   2  -2   2  110.49    9.00
  -3   2  -2 1065.49   72.69
  -3   2  -2 1007.10   71.99
   3  -2   2 1142.99   72.99
   3  -2   2 1034.80   72.39
  -4   2  -2   16.50    2.30
  -4   2  -2   23.10    3.90
  -4   2  -2   16.50    4.50
  -4   2  -2   14.70    2.60
  -4   2  -2    9.40    2.50
  -4   2  -2   12.00    2.30
  -4   2  -2   12.00    2.10
  -4   2  -2   15.10    2.30
  -4   2  -2   15.20    2.60
  -4   2  -2   14.00    2.30
  -4   2  -2   15.80    2.50
  -4   2  -2   20.70    5.50
   4  -2   2   15.70    4.40
   4  -2   2   15.10    4.40
   4  -2   2   17.40    2.60
   4  -2   2    9.60    2.60
   4  -2   2   15.10    2.10
   4  -2   2   12.10    2.10
   4  -2   2   19.40    2.90
   4  -2   2   13.60    2.70
   4  -2   2   16.40    3.10
   4  -2   2   14.60    2.40
   4  -2   2   12.60    2.20
  -5   2  -2   39.40    4.70
  -5   2  -2   47.50    6.30
  -5   2  -2   44.60    4.00
  -5   2  -2   56.69    8.40
  -5   2  -2   41.70    3.90
  -5   2  -2   45.40    4.50
  -5   2  -2   47.60    7.30
  -5   2  -2   44.80    5.20
  -5   2  -2   43.90    4.20
  -5   2  -2   41.10    4.20
  -5   2  -2   41.70    5.60
   5  -2   2   48.40    7.90
   5  -2   2   52.89    6.40
   5  -2   2   42.00    4.10
   5  -2   2   48.60    4.50
   5  -2   2   42.80    5.00
   5  -2   2   51.89    4.30
   5  -2   2   41.30    4.20
   5  -2   2   41.40    4.10
   5  -2   2   50.59    6.50
   5  -2   2   45.30    5.60
   5  -2   2   46.50    4.20
   5  -2   2   44.10    7.20
  -6   2  -2   32.90    3.50
  -6   2  -2   27.70    4.20
  -6   2  -2   21.50    3.30
  -6   2  -2   27.90    2.90
  -6   2  -2   46.70    5.30
  -6   2  -2   25.60    3.70
  -6   2  -2   41.20    6.70
  -6   2  -2   23.80    5.10
   6  -2   2   30.70    4.10
   6  -2   2   28.30    5.00
   6  -2   2   31.40    3.10
   6  -2   2   23.70    3.60
   6  -2   2   35.70    3.40
   6  -2   2   31.70    3.80
   6  -2   2   27.40    3.30
   6  -2   2   34.40    4.50
   6  -2   2   29.40    6.10
  -7   2  -2   33.00    4.50
  -7   2  -2   29.80    5.50
  -7   2  -2   18.40    5.40
  -7   2  -2   23.10    4.60
  -7   2  -2   21.20    3.00
  -7   2  -2   22.80    3.30
  -7   2  -2   27.00    2.70
   7  -2   2   33.30    3.10
   7  -2   2   33.30    5.70
   7  -2   2   28.00    5.70
   7  -2   2   21.60    5.50
   7  -2   2   22.50    3.90
   7  -2   2   29.20    3.30
   7  -2   2   21.20    2.60
   7  -2   2   35.40    4.50
   7  -2   2   26.10    2.60
  -8   2  -2   -1.00    1.60
  -8   2  -2    0.20    0.60
  -8   2  -2    2.50    1.70
  -8   2  -2    0.60    3.30
  -8   2  -2   -0.50    0.50
  -8   2  -2    0.90    0.90
   8  -2   2    3.60    2.60
   8  -2   2   -0.10    0.50
   8  -2   2    0.70    1.40
   8  -2   2    0.10    2.10
   8  -2   2    4.00    3.10
  -9   2  -2    2.30    1.90
  -9   2  -2   -1.90    1.20
   9  -2   2    3.70    3.20
   9  -2   2   -2.70    1.80
   9  -2   2   -0.60    2.10
 -10   2  -2    0.50    1.90
 -10   2  -2   -0.10    2.30
  10  -2   2   -0.80    2.40
  10  -2   2    0.40    2.50
   9   1  -2    0.90    2.00
   9   1  -2    3.30    2.50
   9   1  -2   -0.80    1.30
   9   1  -2    1.00    2.00
  -9  -1   2    1.20    2.30
  -9  -1   2    1.20    1.90
   8   1  -2    1.10    2.00
   8   1  -2    0.10    1.50
   8   1  -2   -0.80    1.40
   8   1  -2    2.60    1.70
  -8  -1   2    3.50    2.00
  -8  -1   2    2.30    0.80
  -8  -1   2    0.30    1.80
   7   1  -2   -3.30    2.80
   7   1  -2    3.20    3.60
   7   1  -2   -0.60    1.40
   7   1  -2    0.30    0.70
   7   1  -2    0.80    1.50
   7   1  -2    0.00    1.20
   7   1  -2    0.40    0.50
   7   1  -2   -0.80    1.10
   7   1  -2   -0.50    0.40
   7   1  -2    0.00    0.60
   7   1  -2   -0.50    0.50
   7   1  -2   -2.00    1.10
  -7  -1   2    0.90    0.80
  -7  -1   2   -0.80    3.10
  -7  -1   2   -1.50    1.00
  -7  -1   2    0.40    0.70
  -7  -1   2    0.20    0.70
  -7  -1   2   -0.70    1.50
  -7  -1   2    1.10    0.80
  -7  -1   2    0.00    1.50
  -7  -1   2    1.40    2.80
   6   1  -2    0.40    0.50
   6   1  -2    0.00    1.00
   6   1  -2    0.10    0.80
   6   1  -2   -0.40    0.60
   6   1  -2    2.80    0.90
   6   1  -2    1.00    1.30
   6   1  -2    2.50    1.40
   6   1  -2    2.10    3.70
   6   1  -2    2.00    0.80
   6   1  -2    0.60    2.60
   6   1  -2   -0.10    0.70
  -6  -1   2    1.20    0.80
  -6  -1   2    2.10    1.30
  -6  -1   2    3.80    3.50
  -6  -1   2    4.30    2.10
  -6  -1   2   -0.10    0.80
  -6  -1   2    2.80    1.70
  -6  -1   2   -0.10    2.60
  -6  -1   2    0.30    0.70
   5   1  -2  119.09    8.60
   5   1  -2  110.29    8.70
   5   1  -2  122.49   10.40
   5   1  -2  106.09    9.10
   5   1  -2  120.59    9.60
   5   1  -2  122.39    9.10
   5   1  -2  123.49    8.70
   5   1  -2  116.69    9.60
   5   1  -2  125.59   10.80
   5   1  -2  121.19    9.30
   5   1  -2  121.49    9.60
   5   1  -2  116.59   11.60
   5   1  -2  116.39    8.10
  -5  -1   2  113.69    9.40
  -5  -1   2  123.49    8.80
  -5  -1   2  121.49    8.70
  -5  -1   2  122.79    9.70
  -5  -1   2  102.69   10.50
  -5  -1   2  130.29   10.60
  -5  -1   2  129.79    8.80
  -5  -1   2  130.89    9.70
   4   1  -2  102.69    7.70
   4   1  -2   89.19    6.90
   4   1  -2   87.49    7.10
   4   1  -2   95.69    8.90
   4   1  -2   91.59    6.60
   4   1  -2   94.79    7.00
   4   1  -2   82.59    6.00
   4   1  -2   78.99    7.80
   4   1  -2   95.59    6.70
   4   1  -2   86.39    7.40
   4   1  -2   91.99    9.30
   4   1  -2   92.69    7.50
  -4  -1   2   95.09    7.10
  -4  -1   2   81.89    7.30
  -4  -1   2   80.39    6.70
  -4  -1   2   83.99    6.70
  -4  -1   2   96.99    7.40
  -4  -1   2   89.19    6.80
  -4  -1   2   96.49    9.20
  -4  -1   2   96.29    9.50
  -4  -1   2   89.69    7.30
   3   1  -2  252.07   18.00
   3   1  -2  237.88   19.80
   3   1  -2  275.27   17.70
   3   1  -2  260.27   17.30
   3   1  -2  266.87   18.40
   3   1  -2  235.68   17.70
   3   1  -2  247.78   17.30
   3   1  -2  240.98   17.20
   3   1  -2  274.37   17.90
   3   1  -2  271.27   19.70
  -3  -1   2  246.28   18.40
  -3  -1   2  260.37   17.50
  -3  -1   2  276.57   18.10
  -3  -1   2  249.88   17.40
  -3  -1   2  267.27   18.00
  -3  -1   2  259.37   20.00
  -3  -1   2  245.08   17.50
  -3  -1   2  251.87   17.40
  -3  -1   2  251.27   17.70
  -3  -1   2  255.57   17.70
  -3  -1   2  258.87   19.80
   2   1  -2  581.44   39.90
   2   1  -2  610.24   41.70
   2   1  -2  586.34   42.00
  -2  -1   2  597.04   42.00
  -2  -1   2  616.54   42.00
  -2  -1   2  612.34   39.90
   1   1  -2   16.20    2.30
   1   1  -2   18.70    2.30
   1   1  -2   18.00    2.60
   1   1  -2   13.40    1.80
   1   1  -2   17.50    3.80
   1   1  -2   12.80    3.50
   1   1  -2   13.50    2.00
   1   1  -2   19.70    2.70
   1   1  -2   16.00    2.20
   1   1  -2   13.90    2.10
  -1  -1   2   13.70    2.20
  -1  -1   2   18.00    5.30
  -1  -1   2   13.20    2.20
  -1  -1   2   14.90    2.20
  -1  -1   2   13.00    3.60
  -1  -1   2   15.10    2.10
  -1  -1   2   13.10    2.00
  -1  -1   2   13.40    2.10
  -1  -1   2   15.30    2.40
  -1  -1   2   16.50    1.90
   0  -1   2  472.95   35.10
   0  -1   2  518.15   35.40
  -1   1  -2  123.79    8.90
  -1   1  -2  120.49    8.80
  -1   1  -2  112.09    8.10
  -1   1  -2  114.59   10.90
  -1   1  -2  119.89    8.50
  -1   1  -2  111.89    8.60
  -1   1  -2  129.39    8.70
  -1   1  -2  105.89    8.90
  -1   1  -2  118.69    8.90
  -1   1  -2  119.39   10.70
   1  -1   2  128.29    9.10
   1  -1   2  126.79    8.90
   1  -1   2  140.99    9.20
   1  -1   2  117.79    8.90
   1  -1   2  109.89    8.70
   1  -1   2  125.69    8.50
   1  -1   2  118.29    8.70
   1  -1   2  124.49   11.00
  -2   1  -2 1100.49   81.19
  -2   1  -2 1277.57   81.49
   2  -1   2 1214.08   81.49
   2  -1   2 1271.07   81.69
  -3   1  -2  737.73   49.60
  -3   1  -2  783.12   51.39
  -3   1  -2  752.22   51.39
   3  -1   2  708.23   51.19
   3  -1   2  742.23   51.49
  -4   1  -2  209.48   17.00
  -4   1  -2  263.47   16.40
  -4   1  -2  215.78   18.10
  -4   1  -2  201.98   15.90
  -4   1  -2  250.77   16.30
  -4   1  -2  251.57   16.00
  -4   1  -2  251.77   16.30
  -4   1  -2  259.37   18.90
  -4   1  -2  257.77   16.70
  -4   1  -2  230.78   16.80
   4  -1   2  231.98   17.20
   4  -1   2  242.18   16.00
   4  -1   2  222.58   18.50
   4  -1   2  238.78   16.20
   4  -1   2  199.58   15.90
   4  -1   2  212.88   18.30
   4  -1   2  209.88   16.10
   4  -1   2  236.18   16.60
  -5   1  -2   17.40    2.30
  -5   1  -2   15.20    2.60
  -5   1  -2   16.10    2.70
  -5   1  -2   13.90    2.80
  -5   1  -2   21.30    2.80
  -5   1  -2   16.70    2.20
  -5   1  -2   17.80    2.50
  -5   1  -2   14.10    3.90
  -5   1  -2   17.40    4.60
  -5   1  -2   18.60    3.40
  -5   1  -2   10.00    2.30
   5  -1   2   16.90    3.20
   5  -1   2   25.80    5.30
   5  -1   2   16.40    2.30
   5  -1   2   16.10    2.30
   5  -1   2   17.40    3.70
   5  -1   2   15.50    1.50
   5  -1   2   16.20    2.40
   5  -1   2   17.60    2.90
   5  -1   2   18.90    2.90
   5  -1   2   13.70    2.40
   5  -1   2   18.40    4.10
   5  -1   2   16.20    2.70
  -6   1  -2    9.30    1.80
  -6   1  -2    9.60    1.60
  -6   1  -2    7.20    2.50
  -6   1  -2    7.90    2.10
  -6   1  -2    8.70    4.40
  -6   1  -2   10.60    3.50
  -6   1  -2    9.90    1.90
  -6   1  -2   17.10    3.40
  -6   1  -2    8.60    2.20
   6  -1   2    8.00    2.10
   6  -1   2   10.80    1.90
   6  -1   2   13.20    2.60
   6  -1   2   15.40    2.80
   6  -1   2    7.90    4.00
   6  -1   2    8.30    2.80
   6  -1   2   14.70    3.00
   6  -1   2   10.90    1.50
   6  -1   2    9.60    3.70
   6  -1   2    9.90    1.60
   6  -1   2   10.30    1.70
   6  -1   2   11.70    2.00
  -7   1  -2    3.10    1.00
  -7   1  -2    4.60    2.20
  -7   1  -2    3.30    1.00
  -7   1  -2    3.80    1.20
  -7   1  -2    2.00    3.00
  -7   1  -2    3.10    1.70
  -7   1  -2    0.20    1.70
  -7   1  -2    3.60    1.80
  -7   1  -2    5.50    3.40
  -7   1  -2    2.80    0.90
   7  -1   2    4.30    1.80
   7  -1   2    3.90    1.80
   7  -1   2    3.80    1.10
   7  -1   2    3.30    3.60
   7  -1   2    4.20    1.20
   7  -1   2    3.30    0.90
   7  -1   2    3.80    2.90
   7  -1   2    2.90    1.00
   7  -1   2    5.50    2.70
   7  -1   2    3.50    0.80
  -8   1  -2   17.40    1.70
  -8   1  -2   13.70    1.90
  -8   1  -2   18.00    1.70
  -8   1  -2   19.70    3.40
  -8   1  -2   19.20    2.20
  -8   1  -2   21.00    4.50
  -8   1  -2   15.20    3.70
  -8   1  -2   26.10    4.20
   8  -1   2   23.00    3.60
   8  -1   2   15.80    3.40
   8  -1   2   22.60    5.10
   8  -1   2   22.30    3.20
   8  -1   2   12.50    3.10
   8  -1   2   21.80    3.30
  -9   1  -2   40.10    6.50
  -9   1  -2   37.80    5.70
  -9   1  -2   34.60    6.20
   9  -1   2   27.40    5.50
   9  -1   2   34.60    6.80
   9  -1   2   35.30    5.40
 -10   1  -2   -0.40    1.50
 -10   1  -2   -1.10    1.90
  10  -1   2    1.70    2.30
  10  -1   2    0.10    2.00
  10  -1   2   -1.50    1.50
   9   0  -2   67.49    8.40
   9   0  -2   70.59    9.40
   9   0  -2   69.69    8.00
  -9   0   2   61.19    8.30
  -9   0   2   66.49    8.70
   8   0  -2   15.00    3.60
   8   0  -2    8.50    3.00
   8   0  -2   14.70    2.50
   8   0  -2   14.80    4.00
   8   0  -2   15.70    4.30
   8   0  -2   16.40    3.50
  -8   0   2   14.00    3.70
  -8   0   2   11.10    3.30
   7   0  -2   66.89    7.20
   7   0  -2   54.59    7.40
   7   0  -2   58.89    7.20
   7   0  -2   62.39    7.20
   7   0  -2   54.19    5.00
   7   0  -2   66.49    6.40
   7   0  -2   60.49    6.90
  -7   0   2   71.09    7.60
  -7   0   2   47.80    6.70
  -7   0   2   63.09    6.20
   6   0  -2   96.19    6.60
   6   0  -2  119.89    8.80
   6   0  -2  100.79    8.60
   6   0  -2  102.49    8.50
   6   0  -2  104.99    7.50
   6   0  -2   92.99    8.40
   6   0  -2  107.69    8.60
  -6   0   2  114.09    8.60
  -6   0   2   98.19    6.90
  -6   0   2   99.49    6.90
  -6   0   2  104.49    8.60
  -6   0   2  101.79    7.20
  -6   0   2  106.39    9.90
  -6   0   2   92.39    6.80
  -6   0   2   93.69    8.50
  -6   0   2   90.19    6.90
   5   0  -2   33.20    4.20
   5   0  -2   31.20    2.90
   5   0  -2   29.00    4.10
   5   0  -2   26.40    2.40
   5   0  -2   35.10    5.00
   5   0  -2   28.40    2.40
   5   0  -2   32.60    4.20
   5   0  -2   25.70    3.90
   5   0  -2   33.40    4.60
   5   0  -2   39.90    5.30
   5   0  -2   33.70    2.50
   5   0  -2   28.80    4.00
   5   0  -2   33.00    4.50
  -5   0   2   40.50    4.60
  -5   0   2   31.00    2.70
  -5   0   2   30.60    2.60
  -5   0   2   35.90    4.10
  -5   0   2   35.70    4.30
  -5   0   2   24.10    2.50
  -5   0   2   25.40    4.50
  -5   0   2   27.60    2.60
  -5   0   2   34.80    4.30
  -5   0   2   29.80    4.40
  -5   0   2   37.10    4.50
   4   0  -2  175.18   13.50
   4   0  -2  159.08   13.00
   4   0  -2  186.58   11.80
   4   0  -2  189.78   11.80
   4   0  -2  171.28   12.30
   4   0  -2  175.48   13.00
   4   0  -2  148.69   11.80
   4   0  -2  160.58   12.60
   4   0  -2  156.18   12.50
   4   0  -2  169.58   11.50
   4   0  -2  172.18   11.70
   4   0  -2  180.68   12.40
   4   0  -2  181.48   12.60
  -4   0   2  204.18   12.90
  -4   0   2  163.98   13.40
  -4   0   2  156.58   11.70
  -4   0   2  160.98   12.40
  -4   0   2  175.48   13.20
  -4   0   2  155.38   11.60
  -4   0   2  184.88   12.60
  -4   0   2  166.48   13.30
  -4   0   2  192.38   12.60
   3   0  -2  529.35   36.20
   3   0  -2  592.24   35.10
   3   0  -2  521.25   35.40
   3   0  -2  500.25   35.70
   3   0  -2  531.35   35.10
  -3   0   2  533.85   35.60
  -3   0   2  454.75   39.00
  -3   0   2  520.85   36.00
   2   0  -2 3563.54  233.08
   2   0  -2 3638.84  232.88
  -2   0   2 3713.43  233.08
  -2   0   2 3497.35  232.98
   1   0  -2 9313.57  636.34
   1   0  -2 9999.00  634.74
  -1   0   2 9209.48  636.44
  -1   0   2 9806.92  634.44
   0   0  -2   19.30    2.50
   0   0  -2   19.50    1.90
   0   0  -2   20.30    2.10
   0   0  -2   16.30    2.10
   0   0  -2   18.20    3.70
   0   0  -2   17.10    2.10
   0   0  -2   19.20    2.30
   0   0  -2   15.20    1.60
   0   0  -2   11.70    1.90
   0   0  -2   17.70    3.80
   0   0   2   14.10    3.40
   0   0   2   18.60    1.70
   0   0   2   16.30    2.20
   0   0   2   19.00    2.50
   0   0   2   15.60    2.10
   0   0   2   17.90    2.30
   0   0   2   24.00    2.50
   0   0   2   19.80    1.80
  -1   0  -2 1275.27   84.99
  -1   0  -2 1338.27   85.09
   1   0   2 1238.48   84.89
   1   0   2 1285.17   84.99
  -2   0  -2  709.33   48.10
  -2   0  -2  702.03   48.10
   2   0   2  743.93   48.20
   2   0   2  666.23   47.90
  -3   0  -2   85.79    8.30
  -3   0  -2   76.59    6.50
  -3   0  -2   84.39    6.30
  -3   0  -2   84.69    6.60
  -3   0  -2   88.09    6.50
  -3   0  -2   75.69    8.20
  -3   0  -2   78.19    6.50
  -3   0  -2   88.69    7.00
  -3   0  -2   84.99    6.50
  -3   0  -2   90.69    5.90
  -3   0  -2   75.69    6.30
   3   0   2   68.99    6.90
   3   0   2   84.89    6.90
   3   0   2   84.59    6.50
   3   0   2  100.79    8.70
   3   0   2   84.39    6.30
   3   0   2   77.09    6.30
   3   0   2   88.49    5.80
   3   0   2  101.69    6.60
   3   0   2   85.19    6.10
   3   0   2   96.09    6.70
   3   0   2   80.29    6.60
   3   0   2   93.19    6.50
   3   0   2   89.79    8.20
  -4   0  -2   60.59    5.90
  -4   0  -2   70.89    7.50
  -4   0  -2   64.59    5.20
  -4   0  -2   64.59    4.80
  -4   0  -2   64.29    5.70
  -4   0  -2   59.19    5.30
  -4   0  -2   60.59    5.20
  -4   0  -2   72.79    5.30
  -4   0  -2   61.19    7.10
  -4   0  -2   62.59    5.60
  -4   0  -2   72.39    5.50
   4   0   2   71.29    4.80
   4   0   2   63.89    7.00
   4   0   2   69.09    5.30
   4   0   2   68.09    5.30
   4   0   2   74.99    5.70
   4   0   2   75.19    5.40
   4   0   2   66.19    8.30
   4   0   2   57.29    5.50
   4   0   2   67.39    5.40
   4   0   2   67.59    5.60
   4   0   2   60.99    6.10
   4   0   2   76.29    6.00
   4   0   2   63.89    5.20
  -5   0  -2  348.27   23.70
  -5   0  -2  359.36   23.20
  -5   0  -2  333.47   23.30
  -5   0  -2  359.46   24.40
  -5   0  -2  302.77   23.40
  -5   0  -2  328.37   23.40
  -5   0  -2  337.37   24.00
  -5   0  -2  367.06   24.70
  -5   0  -2  354.66   23.40
  -5   0  -2  364.56   25.90
   5   0   2  369.26   23.40
   5   0   2  328.07   24.30
   5   0   2  342.87   24.10
   5   0   2  329.17   23.40
   5   0   2  323.07   25.10
   5   0   2  417.06   25.50
   5   0   2  365.36   25.90
   5   0   2  382.46   23.70
   5   0   2  335.37   24.20
   5   0   2  354.56   23.10
   5   0   2  359.26   23.80
   5   0   2  363.96   23.30
   5   0   2  331.77   24.00
  -6   0  -2   68.59    7.50
  -6   0  -2   70.49    5.90
  -6   0  -2   61.49    6.00
  -6   0  -2   66.39    7.70
  -6   0  -2   72.69    5.30
  -6   0  -2   69.39    6.50
  -6   0  -2   65.09    5.30
  -6   0  -2   74.69    5.40
  -6   0  -2   70.39    6.70
   6   0   2   62.39    7.80
   6   0   2   77.69    6.30
   6   0   2   61.59    7.20
   6   0   2   72.69    5.50
   6   0   2   60.79    5.00
   6   0   2   57.69    6.10
   6   0   2   53.69    5.00
   6   0   2   75.09    5.30
   6   0   2   72.39    7.20
   6   0   2   64.29    5.30
   6   0   2   53.29    5.10
   6   0   2   70.39    7.90
   6   0   2   69.09    6.00
   6   0   2   68.19    6.20
  -7   0  -2    1.20    0.80
  -7   0  -2    0.90    2.80
  -7   0  -2    5.40    2.30
  -7   0  -2    1.40    1.60
  -7   0  -2    3.00    3.00
  -7   0  -2    5.20    1.90
  -7   0  -2    3.30    1.10
  -7   0  -2    2.50    0.90
  -7   0  -2    2.80    1.40
   7   0   2    0.70    0.70
   7   0   2    2.10    3.20
   7   0   2    3.50    1.30
   7   0   2    0.00    1.50
   7   0   2    1.90    0.80
   7   0   2    1.00    0.60
   7   0   2   -0.60    1.50
   7   0   2    3.50    1.10
   7   0   2    1.50    2.70
   7   0   2    2.10    1.60
   7   0   2    3.50    1.80
   7   0   2    2.20    1.00
  -8   0  -2  123.09    9.00
  -8   0  -2  133.49    9.10
  -8   0  -2  128.59   10.60
  -8   0  -2  149.19   10.30
  -8   0  -2  123.39    8.70
  -8   0  -2  124.29   11.40
  -8   0  -2  130.99   11.40
  -8   0  -2  120.49    8.70
   8   0   2  134.09    9.90
   8   0   2  149.39   12.60
   8   0   2  116.59   10.60
   8   0   2  128.39    8.60
   8   0   2  133.19    8.70
   8   0   2  111.39   11.70
   8   0   2  121.89    9.60
   8   0   2  133.99   11.10
  -9   0  -2   12.90    3.10
  -9   0  -2   10.60    3.30
  -9   0  -2    6.10    3.10
   9   0   2    7.80    3.40
   9   0   2    4.00    2.60
   9   0   2    7.40    2.40
   9   0   2    5.80    2.60
 -10   0  -2   33.50    5.50
 -10   0  -2   33.10    6.00
 -10   0  -2   39.60    6.80
  10   0   2   35.80    6.10
  10   0   2   28.60    6.40
  10   0   2   33.00    8.30
   9  -1  -2   26.20    5.50
   9  -1  -2   18.70    4.70
   9  -1  -2   24.70    4.60
  -9   1   2   26.30    5.10
  -9   1   2   29.60    5.30
   8  -1  -2   67.79    8.70
   8  -1  -2   76.99    9.70
   8  -1  -2   80.49    7.40
   8  -1  -2   81.99    8.00
   8  -1  -2   86.29    8.10
   8  -1  -2   94.49    8.10
  -8   1   2   93.19    8.50
  -8   1   2   93.49    8.50
  -8   1   2   92.89   10.10
   7  -1  -2   35.40    4.90
   7  -1  -2   33.30    4.50
   7  -1  -2   26.80    4.80
   7  -1  -2   36.90    5.00
   7  -1  -2   25.90    3.80
   7  -1  -2   29.70    4.60
  -7   1   2   25.10    4.40
  -7   1   2   25.70    5.40
  -7   1   2   25.70    4.50
   6  -1  -2   73.79    7.00
   6  -1  -2   79.59    7.70
   6  -1  -2   83.09    6.90
   6  -1  -2   78.09    7.70
   6  -1  -2   77.59    6.80
   6  -1  -2   74.59    6.70
   6  -1  -2   63.09    6.90
   6  -1  -2   81.49    7.00
   6  -1  -2   65.29    6.80
   6  -1  -2   79.69    7.10
  -6   1   2   72.29    8.90
  -6   1   2   84.49    7.30
  -6   1   2   88.59    7.30
  -6   1   2   75.39    6.90
   5  -1  -2  138.09   10.90
   5  -1  -2  160.58   11.40
   5  -1  -2  139.19   11.20
   5  -1  -2  149.19   11.00
   5  -1  -2  148.89   10.90
   5  -1  -2  142.69   11.10
   5  -1  -2  142.99   10.60
   5  -1  -2  144.59   11.30
   5  -1  -2  151.88   11.00
   5  -1  -2  147.19   11.70
  -5   1   2  155.48   11.30
  -5   1   2  133.69    9.50
  -5   1   2  142.09    9.50
  -5   1   2  164.68   11.60
  -5   1   2  153.08   12.20
  -5   1   2  146.99   11.10
  -5   1   2  153.28   11.20
   4  -1  -2  444.46   29.80
   4  -1  -2  448.56   29.50
   4  -1  -2  447.56   28.80
   4  -1  -2  430.56   29.50
   4  -1  -2  451.45   30.60
   4  -1  -2  426.46   30.50
   4  -1  -2  431.36   30.20
   4  -1  -2  432.56   30.00
   4  -1  -2  445.06   30.10
   4  -1  -2  467.35   30.30
   4  -1  -2  455.45   29.80
   4  -1  -2  460.55   30.00
  -4   1   2  435.36   29.50
  -4   1   2  461.45   29.90
  -4   1   2  453.55   30.90
  -4   1   2  463.45   30.10
  -4   1   2  439.46   28.90
  -4   1   2  440.96   30.00
  -4   1   2  425.76   29.50
  -4   1   2  463.95   30.30
   3  -1  -2   14.30    2.10
   3  -1  -2   10.20    2.20
   3  -1  -2   15.40    1.90
   3  -1  -2   14.10    2.60
   3  -1  -2   13.00    2.20
   3  -1  -2   13.40    1.30
   3  -1  -2   16.00    3.20
   3  -1  -2   14.50    2.20
   3  -1  -2   13.10    2.30
   3  -1  -2   14.00    1.60
   3  -1  -2   11.80    1.30
   3  -1  -2   12.10    1.50
   3  -1  -2   11.80    1.80
   3  -1  -2   14.70    2.50
   3  -1  -2   14.70    2.30
   3  -1  -2   19.30    2.40
  -3   1   2   16.30    2.20
  -3   1   2   14.40    1.50
  -3   1   2   13.00    2.30
  -3   1   2   17.40    2.90
  -3   1   2   15.80    1.50
  -3   1   2   10.50    2.40
  -3   1   2   17.00    2.50
  -3   1   2   14.50    1.70
  -3   1   2   15.70    2.10
  -3   1   2   16.00    2.20
  -3   1   2   14.20    2.30
   2  -1  -2   20.80    2.20
   2  -1  -2   17.00    2.60
   2  -1  -2   23.40    2.20
   2  -1  -2   18.80    1.70
   2  -1  -2   19.50    1.90
   2  -1  -2   16.80    1.70
   2  -1  -2   25.70    3.70
   2  -1  -2   22.60    3.30
   2  -1  -2   20.90    1.90
   2  -1  -2   20.00    2.60
   2  -1  -2   19.90    2.00
   2  -1  -2   29.70    3.20
   2  -1  -2   21.90    2.80
   2  -1  -2   14.60    1.90
  -2   1   2   26.20    3.10
  -2   1   2   22.50    2.70
  -2   1   2   20.60    2.60
  -2   1   2   22.40    2.00
  -2   1   2   23.20    2.10
  -2   1   2   17.10    1.80
  -2   1   2   18.60    1.90
  -2   1   2   14.80    1.90
  -2   1   2   18.20    1.80
  -2   1   2   17.70    2.20
  -2   1   2   18.10    3.00
   1  -1  -2  284.57   18.20
   1  -1  -2  268.17   18.00
   1  -1  -2  287.37   18.30
   1  -1  -2  265.47   19.40
   1  -1  -2  277.57   19.50
  -1   1   2  250.47   17.90
  -1   1   2  268.67   19.40
  -1   1   2  261.87   19.10
   0  -1  -2  546.25   36.30
   0   1   2  510.45   35.90
  -1  -1  -2  126.19   10.90
  -1  -1  -2  138.69    9.30
  -1  -1  -2  141.79    9.40
  -1  -1  -2  149.19    9.60
  -1  -1  -2  123.09   11.10
  -1  -1  -2  136.39    9.80
  -1  -1  -2  137.79    9.80
  -1  -1  -2  134.19    9.70
  -1  -1  -2  158.28    9.90
   1   1   2  139.39    9.40
   1   1   2  142.49    9.60
   1   1   2  143.59    9.30
   1   1   2  140.69   11.20
   1   1   2  123.39    9.70
   1   1   2  145.09    9.70
   1   1   2  128.09    9.80
  -2  -1  -2 3159.28  203.18
  -2  -1  -2 3073.29  203.38
   2   1   2 3154.48  204.18
   2   1   2 3163.88  203.58
  -3  -1  -2  353.26   22.70
  -3  -1  -2  311.27   22.40
  -3  -1  -2  352.86   24.30
  -3  -1  -2  318.17   24.30
  -3  -1  -2  330.87   22.60
   3   1   2  336.67   22.40
   3   1   2  326.57   24.50
   3   1   2  287.57   22.40
   3   1   2  320.97   24.00
   3   1   2  369.26   22.60
   3   1   2  347.87   22.50
   3   1   2  362.56   22.80
   3   1   2  339.27   22.40
   3   1   2  340.17   22.70
  -4  -1  -2   40.90    3.90
  -4  -1  -2   45.10    4.00
  -4  -1  -2   42.90    4.30
  -4  -1  -2   48.00    4.10
  -4  -1  -2   45.70    4.40
  -4  -1  -2   43.60    6.30
  -4  -1  -2   41.40    3.90
  -4  -1  -2   51.09    3.90
  -4  -1  -2   53.99    4.80
  -4  -1  -2   45.50    3.80
   4   1   2   44.30    4.00
   4   1   2   51.39    3.90
   4   1   2   32.00    4.50
   4   1   2   51.29    4.10
   4   1   2   40.00    4.70
   4   1   2   52.59    5.60
   4   1   2   47.80    3.80
   4   1   2   42.00    4.50
   4   1   2   48.60    3.30
   4   1   2   48.90    4.10
   4   1   2   46.80    4.50
   4   1   2   52.09    4.00
  -5  -1  -2  130.99   10.70
  -5  -1  -2  140.69   10.90
  -5  -1  -2  127.69   10.40
  -5  -1  -2  149.49   12.40
  -5  -1  -2  135.09    9.90
  -5  -1  -2  130.79    9.80
  -5  -1  -2  130.29   11.80
  -5  -1  -2  134.79    9.90
  -5  -1  -2  143.69    9.90
  -5  -1  -2  138.69    9.90
  -5  -1  -2  136.89   10.00
   5   1   2  139.49   10.00
   5   1   2  149.59    9.80
   5   1   2  143.29   10.70
   5   1   2  133.99    9.30
   5   1   2  135.09   10.30
   5   1   2  132.89    9.80
   5   1   2  136.79   10.40
   5   1   2  142.29   10.90
   5   1   2  132.59   10.60
   5   1   2  128.69   11.40
   5   1   2  143.19   12.30
   5   1   2  144.39    9.90
  -6  -1  -2   17.30    2.70
  -6  -1  -2   18.60    2.50
  -6  -1  -2   17.80    2.40
  -6  -1  -2   33.20    5.80
  -6  -1  -2   13.00    3.00
  -6  -1  -2   18.60    3.30
  -6  -1  -2   18.40    2.80
  -6  -1  -2   14.70    3.40
  -6  -1  -2   24.30    2.90
  -6  -1  -2   15.70    2.30
   6   1   2   18.00    3.30
   6   1   2   16.60    3.70
   6   1   2   20.10    3.30
   6   1   2   20.60    3.70
   6   1   2   31.80    5.20
   6   1   2   16.30    2.30
   6   1   2   23.40    3.50
   6   1   2   18.70    2.70
   6   1   2   19.40    2.90
   6   1   2   21.30    2.40
   6   1   2   15.80    4.20
   6   1   2   21.70    2.80
   6   1   2   19.50    3.40
   6   1   2   21.00    2.60
   6   1   2   21.10    1.90
  -7  -1  -2  124.39    9.30
  -7  -1  -2  132.49   10.90
  -7  -1  -2  132.09    9.70
  -7  -1  -2  123.39    9.10
  -7  -1  -2  130.29    9.90
  -7  -1  -2  130.19   11.30
  -7  -1  -2  136.29   12.10
  -7  -1  -2  125.49    9.10
  -7  -1  -2  140.69   11.10
   7   1   2  136.19   12.10
   7   1   2  129.69    9.10
   7   1   2  131.39    9.90
   7   1   2  126.19   10.90
   7   1   2  124.89    8.80
   7   1   2  134.99   11.60
   7   1   2  118.59    8.80
   7   1   2  120.99    8.90
   7   1   2  108.79   10.00
   7   1   2  108.29   10.90
   7   1   2  116.89   10.40
   7   1   2  115.69    9.20
  -8  -1  -2   65.39    7.80
  -8  -1  -2   48.00    4.30
  -8  -1  -2   61.39    6.60
  -8  -1  -2   69.69    7.70
  -8  -1  -2   45.40    4.20
  -8  -1  -2   58.49    7.70
  -8  -1  -2   58.19    6.70
  -8  -1  -2   53.09    4.60
  -8  -1  -2   55.39    4.50
   8   1   2   55.09    4.40
   8   1   2   49.10    4.30
   8   1   2   63.49    7.00
   8   1   2   59.69    4.60
   8   1   2   54.19    3.90
   8   1   2   57.29    8.30
   8   1   2   45.90    5.80
   8   1   2   74.29    8.20
   8   1   2   64.69    7.20
   8   1   2   59.59    5.40
  -9  -1  -2    2.30    2.30
  -9  -1  -2    5.00    2.80
   9   1   2    2.50    2.40
   9   1   2    5.50    3.00
   9   1   2    2.00    1.60
   9   1   2    5.80    2.50
 -10  -1  -2   15.60    4.20
 -10  -1  -2   10.90    3.70
  10   1   2   10.50    3.60
  10   1   2   10.40    4.30
  10   1   2    6.60    2.90
   9  -2  -2   13.70    3.70
   9  -2  -2   17.20    3.80
   9  -2  -2   23.30    6.90
   9  -2  -2    7.10    3.20
  -9   2   2   22.30    4.80
  -9   2   2   25.50    4.80
   8  -2  -2   -0.90    1.20
   8  -2  -2   -1.40    1.10
   8  -2  -2   -1.40    0.90
   8  -2  -2   -0.30    1.30
   8  -2  -2    0.20    1.80
   8  -2  -2   -1.40    0.90
  -8   2   2   -0.80    1.40
  -8   2   2   -2.30    1.10
  -8   2   2   -2.20    1.60
  -8   2   2   -2.10    1.20
   7  -2  -2   10.60    2.60
   7  -2  -2   13.10    2.90
   7  -2  -2    6.70    2.30
   7  -2  -2    7.10    2.20
   7  -2  -2   12.20    2.60
   7  -2  -2   11.40    3.30
  -7   2   2   14.50    3.30
  -7   2   2    9.40    2.70
  -7   2   2    7.20    3.10
  -7   2   2    5.50    2.50
  -7   2   2    8.90    2.80
   6  -2  -2   18.60    3.40
   6  -2  -2   11.00    3.00
   6  -2  -2   14.70    2.90
   6  -2  -2   20.60    3.70
   6  -2  -2   14.90    2.90
   6  -2  -2   18.00    3.50
   6  -2  -2   16.10    3.50
   6  -2  -2   16.10    2.80
   6  -2  -2   16.50    2.90
   6  -2  -2   19.20    3.10
  -6   2   2   17.20    3.20
  -6   2   2   18.60    4.10
  -6   2   2   17.30    3.50
  -6   2   2   15.20    3.20
  -6   2   2   16.90    3.10
   5  -2  -2   68.89    5.80
   5  -2  -2   58.99    5.40
   5  -2  -2   73.59    5.90
   5  -2  -2   68.49    6.40
   5  -2  -2   55.79    5.90
   5  -2  -2   66.79    6.10
   5  -2  -2   66.89    5.70
   5  -2  -2   58.49    5.80
   5  -2  -2   64.79    5.60
   5  -2  -2   70.99    7.10
  -5   2   2   61.99    6.50
  -5   2   2   62.69    5.70
  -5   2   2   68.59    6.00
  -5   2   2   64.79    6.00
  -5   2   2   65.69    6.20
   4  -2  -2   88.89    7.40
   4  -2  -2   97.39    7.10
   4  -2  -2   79.99    7.50
   4  -2  -2   81.09    7.10
   4  -2  -2  110.19    8.00
   4  -2  -2   87.29    6.10
   4  -2  -2   87.29    7.50
   4  -2  -2   94.99    6.80
   4  -2  -2   95.79    7.20
   4  -2  -2   92.19    7.40
   4  -2  -2  100.69    6.20
   4  -2  -2   95.69    7.90
   4  -2  -2   89.99    7.80
  -4   2   2   91.99    6.20
  -4   2   2   99.49    7.30
  -4   2   2   89.89    8.00
  -4   2   2   95.79    6.30
  -4   2   2   98.89    7.70
  -4   2   2   97.79    6.70
  -4   2   2   97.89    6.30
  -4   2   2   86.99    6.80
  -4   2   2   88.09    7.30
  -4   2   2   92.79    6.20
  -4   2   2   85.89    7.80
   3  -2  -2  228.38   16.60
   3  -2  -2  219.98   15.70
   3  -2  -2  225.38   16.00
   3  -2  -2  237.88   16.30
   3  -2  -2  228.28   16.50
   3  -2  -2  232.38   15.30
   3  -2  -2  258.97   16.60
   3  -2  -2  230.58   15.80
   3  -2  -2  244.28   16.40
   3  -2  -2  242.58   16.50
   3  -2  -2  234.98   15.30
   3  -2  -2  215.18   15.30
   3  -2  -2  225.38   15.30
   3  -2  -2  229.08   16.30
  -3   2   2  220.58   16.60
  -3   2   2  238.78   15.40
  -3   2   2  244.28   16.30
  -3   2   2  234.58   16.30
  -3   2   2  231.68   15.40
  -3   2   2  219.88   16.20
  -3   2   2  238.78   16.00
  -3   2   2  240.38   16.70
  -3   2   2  237.58   15.90
   2  -2  -2  765.22   53.59
  -2   2   2  864.61   53.69
  -2   2   2  799.82   53.89
   1  -2  -2    8.50    1.70
   1  -2  -2   11.30    1.60
   1  -2  -2    9.70    2.50
   1  -2  -2   10.50    1.50
   1  -2  -2   10.20    1.50
   1  -2  -2    8.60    2.20
   1  -2  -2   11.20    1.20
   1  -2  -2   10.10    1.70
   1  -2  -2    9.20    1.50
   1  -2  -2    9.50    1.10
   1  -2  -2   10.10    1.50
  -1   2   2    8.10    2.40
  -1   2   2    8.00    1.30
  -1   2   2   11.60    1.80
  -1   2   2   10.50    2.30
  -1   2   2   10.50    1.50
  -1   2   2   10.40    1.20
  -1   2   2    8.20    1.50
  -1   2   2   10.80    1.80
  -1   2   2    8.20    1.40
   0  -2  -2  281.57   20.70
   0  -2  -2  304.07   19.00
   0  -2  -2  275.07   20.30
   0   2   2  282.87   19.00
   0   2   2  272.77   20.50
   0   2   2  273.07   20.20
  -1  -2  -2 5140.29  337.87
   1   2   2 5339.07  337.97
  -2  -2  -2  463.05   32.40
  -2  -2  -2  462.65   32.20
   2   2   2  479.15   32.60
   2   2   2  432.76   31.80
  -3  -2  -2  423.16   30.80
  -3  -2  -2  419.56   30.70
  -3  -2  -2  450.65   28.80
   3   2   2  405.16   30.30
   3   2   2  411.86   28.90
   3   2   2  451.25   31.20
   3   2   2  453.95   28.70
  -4  -2  -2  210.68   17.20
  -4  -2  -2  215.28   15.60
  -4  -2  -2  220.68   15.10
  -4  -2  -2  202.28   15.40
  -4  -2  -2  226.98   15.30
  -4  -2  -2  225.98   15.60
  -4  -2  -2  218.08   15.10
  -4  -2  -2  221.88   15.20
  -4  -2  -2  226.78   15.20
   4   2   2  204.78   15.00
   4   2   2  219.78   17.60
   4   2   2  198.98   15.20
   4   2   2  232.18   15.20
   4   2   2  231.18   17.20
   4   2   2  210.38   15.30
   4   2   2  226.68   15.40
   4   2   2  213.98   14.70
   4   2   2  210.58   15.50
   4   2   2  224.18   15.10
  -5  -2  -2  126.29    8.90
  -5  -2  -2  103.99    8.90
  -5  -2  -2  113.79    8.80
  -5  -2  -2  114.39   11.20
  -5  -2  -2  150.08   11.90
  -5  -2  -2  112.89    9.50
  -5  -2  -2  120.99    8.90
  -5  -2  -2  110.19    9.40
  -5  -2  -2  121.09    9.60
  -5  -2  -2  120.09    9.00
   5   2   2  120.09   10.90
   5   2   2  131.19    8.80
   5   2   2  119.19    8.90
   5   2   2  117.69    9.00
   5   2   2  119.29   10.00
   5   2   2  130.59    9.70
   5   2   2  135.79   12.00
   5   2   2  108.19    9.10
   5   2   2  105.59    8.60
   5   2   2  126.49    9.20
   5   2   2  119.69    9.00
  -6  -2  -2    0.30    0.80
  -6  -2  -2    0.20    2.80
  -6  -2  -2    1.40    1.10
  -6  -2  -2   -1.20    0.90
  -6  -2  -2    0.50    0.80
  -6  -2  -2    0.70    1.10
  -6  -2  -2    1.30    0.90
  -6  -2  -2   -0.50    0.60
  -6  -2  -2    0.20    3.00
   6   2   2    3.00    3.10
   6   2   2    1.30    1.40
   6   2   2    0.20    0.70
   6   2   2   -0.30    1.20
   6   2   2   -0.30    0.60
   6   2   2    1.10    0.90
   6   2   2    0.40    1.10
   6   2   2    0.40    0.80
   6   2   2   -0.30    3.10
   6   2   2   -0.60    0.90
  -7  -2  -2   -0.40    0.80
  -7  -2  -2   -1.10    0.60
  -7  -2  -2   -2.50    0.80
  -7  -2  -2    0.80    1.20
  -7  -2  -2    0.20    1.40
  -7  -2  -2    0.30    0.80
  -7  -2  -2   -0.60    0.60
   7   2   2   -0.60    1.10
   7   2   2   -1.10    0.60
   7   2   2   -0.70    0.90
   7   2   2   -0.60    1.00
   7   2   2   -0.50    3.40
   7   2   2   -0.90    0.70
   7   2   2   -0.70    1.40
  -8  -2  -2  638.74   41.50
  -8  -2  -2  673.03   43.90
  -8  -2  -2  587.24   42.20
  -8  -2  -2  672.13   44.60
  -8  -2  -2  613.14   41.10
  -8  -2  -2  654.63   43.40
  -8  -2  -2  619.34   41.20
  -8  -2  -2  651.23   43.70
   8   2   2  597.44   41.30
   8   2   2  648.14   44.40
   8   2   2  642.14   43.40
   8   2   2  621.04   41.00
   8   2   2  606.34   41.10
   8   2   2  599.74   41.90
   8   2   2  608.44   43.70
  -9  -2  -2  110.09   11.20
  -9  -2  -2  134.39   11.50
  -9  -2  -2  139.09   12.30
  -9  -2  -2  114.49   10.10
   9   2   2  115.39   10.90
   9   2   2  113.29    8.80
   9   2   2  124.89   10.20
   9   2   2  127.79   12.30
   9   2   2  138.39   11.70
   9   2   2  121.99    8.80
 -10  -2  -2    6.90    3.20
 -10  -2  -2    0.50    2.20
  10   2   2    5.80    3.30
  10   2   2    6.50    2.90
  10   2   2    5.90    2.80
   9  -3  -2   87.89    8.50
   9  -3  -2   79.69    9.50
  -9   3   2   92.49   10.70
  -9   3   2   83.69   11.50
   8  -3  -2   10.30    2.50
   8  -3  -2    6.40    2.20
   8  -3  -2   10.90    3.10
   8  -3  -2    8.10    3.30
   8  -3  -2   14.50    3.40
   8  -3  -2    8.00    2.60
  -8   3   2   12.20    3.50
  -8   3   2   11.70    4.00
  -8   3   2    2.70    2.40
   7  -3  -2   17.50    3.50
   7  -3  -2   21.10    4.00
   7  -3  -2   21.50    3.20
   7  -3  -2   21.00    3.90
   7  -3  -2   16.40    3.90
   7  -3  -2   15.30    3.00
  -7   3   2   20.30    4.50
  -7   3   2   20.00    4.00
  -7   3   2   24.30    4.40
  -7   3   2   22.80    4.00
   6  -3  -2   36.80    5.60
   6  -3  -2   42.70    5.40
   6  -3  -2   50.39    6.00
   6  -3  -2   64.09    7.00
   6  -3  -2   46.40    6.40
   6  -3  -2   42.70    5.10
   6  -3  -2   50.59    4.50
   6  -3  -2   47.60    5.90
   6  -3  -2   47.10    5.40
  -6   3   2   64.59    7.60
  -6   3   2   41.30    5.40
   5  -3  -2  122.39   10.80
   5  -3  -2  102.99   10.30
   5  -3  -2  129.49   10.60
   5  -3  -2  134.19   10.60
   5  -3  -2  131.79   10.60
   5  -3  -2  139.19   11.00
   5  -3  -2  124.99    9.90
   5  -3  -2  145.19   10.40
  -5   3   2  149.79   11.00
  -5   3   2  135.89   11.20
  -5   3   2  137.99    8.90
  -5   3   2  124.99   10.10
  -5   3   2  133.69   11.10
  -5   3   2  156.88   11.10
   4  -3  -2    2.80    1.40
   4  -3  -2    1.50    1.00
   4  -3  -2    1.10    0.50
   4  -3  -2    0.10    1.60
   4  -3  -2   -0.10    1.00
   4  -3  -2    1.70    0.80
   4  -3  -2    0.00    0.60
   4  -3  -2    1.10    1.10
   4  -3  -2    0.80    1.10
   4  -3  -2    1.20    0.50
   4  -3  -2    0.70    0.40
   4  -3  -2    0.70    0.40
   4  -3  -2    0.20    0.90
   4  -3  -2    0.50    1.10
  -4   3   2    0.80    0.60
  -4   3   2    0.20    0.50
  -4   3   2    3.50    1.60
  -4   3   2    1.00    0.60
  -4   3   2    2.10    1.80
  -4   3   2    1.30    0.60
  -4   3   2    0.50    0.90
  -4   3   2    0.30    1.10
  -4   3   2    0.30    0.80
  -4   3   2    0.20    1.70
  -4   3   2    1.00    1.20
   3  -3  -2   13.80    1.60
   3  -3  -2   16.00    3.00
   3  -3  -2   13.80    2.10
   3  -3  -2   19.30    3.00
   3  -3  -2   13.70    1.90
   3  -3  -2   14.40    1.50
   3  -3  -2   13.00    2.40
   3  -3  -2   15.70    1.80
   3  -3  -2   17.50    3.30
   3  -3  -2   16.90    2.00
   3  -3  -2   13.70    2.50
   3  -3  -2   11.70    2.40
   3  -3  -2   14.40    2.30
  -3   3   2   13.10    2.40
  -3   3   2   14.70    2.60
  -3   3   2   13.60    1.90
  -3   3   2   14.30    2.70
  -3   3   2   14.60    2.30
  -3   3   2   12.10    2.50
  -3   3   2   13.60    2.00
  -3   3   2   15.50    1.90
  -3   3   2   12.60    2.90
  -3   3   2   17.10    2.10
  -3   3   2   15.80    1.90
   2  -3  -2   16.30    2.00
   2  -3  -2   14.30    1.20
   2  -3  -2   18.20    2.10
   2  -3  -2   21.60    2.70
   2  -3  -2   13.20    1.90
   2  -3  -2   18.90    1.90
   2  -3  -2   19.10    3.60
   2  -3  -2   12.20    2.10
   2  -3  -2   12.60    3.00
   2  -3  -2   19.40    2.20
   2  -3  -2   16.50    2.00
   2  -3  -2   14.70    2.40
  -2   3   2   12.00    2.10
  -2   3   2   15.60    2.10
  -2   3   2   17.30    3.30
  -2   3   2   15.80    2.50
  -2   3   2   18.90    2.10
  -2   3   2   14.10    3.10
  -2   3   2   15.30    1.80
  -2   3   2   17.60    2.60
  -2   3   2   13.30    1.90
  -2   3   2   13.80    2.30
  -2   3   2   13.90    2.00
   1  -3  -2  269.97   19.40
   1  -3  -2  277.27   17.60
   1  -3  -2  267.07   17.70
   1  -3  -2  241.78   17.80
   1  -3  -2  253.37   17.60
   1  -3  -2  263.17   17.60
   1  -3  -2  244.48   19.40
   1  -3  -2  248.78   17.40
   1  -3  -2  298.57   18.00
  -1   3   2  264.17   19.30
  -1   3   2  254.57   19.80
  -1   3   2  263.27   17.70
  -1   3   2  254.77   17.60
  -1   3   2  245.48   17.80
  -1   3   2  268.67   17.70
  -1   3   2  259.77   17.70
  -1   3   2  256.47   17.60
   0  -3  -2    6.80    1.50
   0  -3  -2    6.20    1.50
   0  -3  -2    7.10    1.50
   0  -3  -2   10.80    2.70
   0  -3  -2    8.40    2.70
   0  -3  -2    7.80    1.10
   0  -3  -2    5.00    1.20
   0  -3  -2    4.60    1.30
   0  -3  -2    4.20    1.20
   0   3   2    7.40    1.50
   0   3   2    5.30    1.40
   0   3   2    5.20    2.30
   0   3   2    8.10    1.10
   0   3   2    7.40    1.20
   0   3   2    6.70    1.50
   0   3   2    6.00    1.40
   0   3   2    5.40    1.40
   0   3   2    9.20    2.60
  -1  -3  -2    6.30    1.50
  -1  -3  -2    5.40    1.40
  -1  -3  -2    3.90    1.20
  -1  -3  -2    7.00    1.40
  -1  -3  -2    5.10    1.30
  -1  -3  -2    8.70    2.80
  -1  -3  -2    4.60    1.40
   1   3   2    5.70    1.50
   1   3   2    3.60    2.00
   1   3   2    7.90    1.40
   1   3   2    3.70    2.20
   1   3   2    5.60    1.30
   1   3   2    7.70    1.50
   1   3   2    7.50    1.60
   1   3   2    5.60    1.20
   1   3   2    6.50    1.00
   1   3   2    5.40    1.30
  -2  -3  -2  760.62   52.29
  -2  -3  -2  786.82   51.99
   2   3   2  730.13   52.29
   2   3   2  755.32   51.89
  -3  -3  -2  481.05   32.10
  -3  -3  -2  497.55   34.90
  -3  -3  -2  507.55   32.30
  -3  -3  -2  430.56   34.20
  -3  -3  -2  440.66   32.10
   3   3   2  488.75   31.90
   3   3   2  479.95   35.10
   3   3   2  497.25   32.30
   3   3   2  519.75   34.70
  -4  -3  -2 1255.47   84.69
  -4  -3  -2 1288.67   84.59
   4   3   2 1293.47   85.29
   4   3   2 1192.18   84.19
  -5  -3  -2   53.89    6.10
  -5  -3  -2   46.10    4.70
  -5  -3  -2   66.69    8.70
  -5  -3  -2   59.19    5.10
  -5  -3  -2   62.99    8.60
  -5  -3  -2   56.19    5.10
  -5  -3  -2   49.00    5.10
  -5  -3  -2   54.79    4.80
  -5  -3  -2   52.39    4.70
   5   3   2   48.20    5.90
   5   3   2   51.59    5.00
   5   3   2   58.49    8.20
   5   3   2   49.00    4.70
   5   3   2   48.20    4.80
   5   3   2   62.29    5.10
   5   3   2   54.99    5.00
   5   3   2   54.19    4.40
   5   3   2   50.29    4.80
   5   3   2   64.59    9.00
   5   3   2   54.59    5.00
  -6  -3  -2  175.48   15.60
  -6  -3  -2  174.68   12.80
  -6  -3  -2  168.88   12.60
  -6  -3  -2  178.18   12.70
  -6  -3  -2  167.88   15.50
  -6  -3  -2  164.88   13.40
  -6  -3  -2  160.08   12.50
  -6  -3  -2  178.78   13.20
  -6  -3  -2  182.18   12.40
   6   3   2  180.08   12.80
   6   3   2  159.38   12.50
   6   3   2  160.18   12.70
   6   3   2  172.18   13.40
   6   3   2  149.39   13.60
   6   3   2  158.68   12.50
   6   3   2  182.28   12.80
   6   3   2  174.18   15.40
   6   3   2  158.78   12.60
   6   3   2  168.78   12.30
   6   3   2  195.48   16.50
   6   3   2  168.48   12.10
  -7  -3  -2   10.00    2.30
  -7  -3  -2    8.80    2.00
  -7  -3  -2   11.40    2.60
  -7  -3  -2   12.20    5.50
  -7  -3  -2    5.50    2.10
  -7  -3  -2   17.90    3.90
  -7  -3  -2    7.00    2.50
  -7  -3  -2   13.80    5.30
  -7  -3  -2   10.70    2.00
   7   3   2    8.70    2.00
   7   3   2   11.60    5.70
   7   3   2    7.60    2.10
   7   3   2   13.90    5.40
   7   3   2    9.60    2.60
   7   3   2    9.70    2.90
   7   3   2   10.70    2.20
   7   3   2   11.90    2.50
   7   3   2    8.10    2.10
   7   3   2   10.90    2.40
  -8  -3  -2    1.80    1.10
  -8  -3  -2    2.20    1.30
  -8  -3  -2    3.40    1.30
  -8  -3  -2    3.60    2.40
  -8  -3  -2   -2.60    4.90
  -8  -3  -2    0.50    2.10
  -8  -3  -2    3.60    1.50
  -8  -3  -2    3.00    1.80
   8   3   2    1.20    1.70
   8   3   2    4.30    1.70
   8   3   2    0.30    5.10
   8   3   2    3.80    1.60
   8   3   2    5.00    1.90
   8   3   2    1.50    1.80
   8   3   2    4.40    2.30
  -9  -3  -2   17.60    3.70
  -9  -3  -2   21.00    4.40
  -9  -3  -2   14.10    2.40
  -9  -3  -2   25.30    5.10
  -9  -3  -2   14.00    2.30
   9   3   2   20.00    4.20
   9   3   2   11.80    6.80
   9   3   2   17.30    4.30
   9   3   2   18.80    2.60
   9   3   2   13.50    3.70
 -10  -3  -2    7.00    3.00
 -10  -3  -2   13.10    4.00
  10   3   2   11.90    2.00
  10   3   2   12.90    3.80
  10   3   2    8.90    3.60
  10   3   2    9.40    3.80
  10   3   2   10.90    5.40
   9  -4  -2    3.30    2.60
   9  -4  -2    0.90    1.90
  -9   4   2    1.90    3.00
  -9   4   2   -0.70    1.60
   8  -4  -2    6.10    2.40
   8  -4  -2    0.70    1.90
   8  -4  -2    4.30    1.70
   8  -4  -2    3.00    2.40
  -8   4   2    4.40    2.90
  -8   4   2    4.30    2.50
   7  -4  -2   75.39    8.90
   7  -4  -2   85.79    7.90
   7  -4  -2   78.39    6.70
   7  -4  -2   88.79    8.30
   7  -4  -2   75.39    7.10
  -7   4   2   91.09    8.50
  -7   4   2   87.09   10.20
   6  -4  -2   32.60    5.00
   6  -4  -2   30.00    4.10
   6  -4  -2   30.50    4.00
   6  -4  -2   39.60    5.00
   6  -4  -2   35.00    5.10
  -6   4   2   33.90    5.30
  -6   4   2   25.10    4.50
  -6   4   2   30.00    5.20
  -6   4   2   28.30    4.20
  -6   4   2   29.10    2.40
   5  -4  -2  108.89    8.80
   5  -4  -2  120.09    9.90
   5  -4  -2  117.19    8.10
   5  -4  -2  109.29    9.80
   5  -4  -2  120.89    8.40
   5  -4  -2  113.39    9.40
   5  -4  -2  125.59   10.10
   5  -4  -2  121.29    8.20
   5  -4  -2  116.79   10.00
   5  -4  -2   90.89    9.50
   5  -4  -2  124.99    9.80
   5  -4  -2  129.09    8.10
   5  -4  -2  117.19    8.30
   5  -4  -2  125.49   10.00
  -5   4   2  125.09    8.40
  -5   4   2  111.99    8.40
  -5   4   2  112.79    8.30
  -5   4   2  119.99   10.20
  -5   4   2  117.99    8.40
  -5   4   2  115.59   10.10
  -5   4   2  124.89    9.20
  -5   4   2  112.29    9.60
  -5   4   2  109.89   10.00
  -5   4   2  111.09   10.10
  -5   4   2  118.19    9.90
   4  -4  -2  169.28   11.50
   4  -4  -2  167.08   13.60
   4  -4  -2  173.18   12.50
   4  -4  -2  171.28   11.60
   4  -4  -2  154.98   13.30
   4  -4  -2  159.88   13.30
   4  -4  -2  187.88   13.10
   4  -4  -2  163.68   12.30
   4  -4  -2  182.28   11.80
   4  -4  -2  161.58   11.40
   4  -4  -2  161.98   11.10
   4  -4  -2  170.38   11.80
  -4   4   2  173.08   12.90
  -4   4   2  157.48   11.70
  -4   4   2  169.58   11.60
  -4   4   2  153.98   12.80
  -4   4   2  155.98   12.30
  -4   4   2  177.98   14.00
  -4   4   2  166.08   11.90
  -4   4   2  164.78   12.70
  -4   4   2  160.28   11.70
  -4   4   2  169.08   12.60
   3  -4  -2    3.60    1.50
   3  -4  -2    3.70    1.40
   3  -4  -2    2.30    1.10
   3  -4  -2    0.00    2.00
   3  -4  -2    0.90    1.10
   3  -4  -2    2.20    0.90
   3  -4  -2    2.60    1.00
   3  -4  -2    1.90    2.10
   3  -4  -2    2.10    0.80
   3  -4  -2    0.50    0.60
   3  -4  -2    2.80    1.20
   3  -4  -2    0.50    0.60
  -3   4   2    2.50    1.00
  -3   4   2    2.10    1.20
  -3   4   2    1.10    0.80
  -3   4   2    2.10    1.20
  -3   4   2    1.30    2.10
  -3   4   2    0.90    0.70
  -3   4   2    0.80    1.00
  -3   4   2    2.90    1.40
  -3   4   2    0.00    0.60
  -3   4   2    1.90    1.40
  -3   4   2   -0.10    2.40
  -3   4   2    0.40    0.70
   2  -4  -2    7.00    1.50
   2  -4  -2    5.50    2.50
   2  -4  -2    7.90    1.70
   2  -4  -2    7.70    1.60
   2  -4  -2    6.90    1.90
   2  -4  -2   11.00    3.30
   2  -4  -2    6.80    1.70
   2  -4  -2    6.80    1.70
   2  -4  -2    7.60    1.00
   2  -4  -2    6.00    1.50
  -2   4   2    6.50    1.50
  -2   4   2    8.20    2.90
  -2   4   2    7.50    1.60
  -2   4   2    7.60    2.00
  -2   4   2    9.30    2.20
  -2   4   2    7.40    1.60
  -2   4   2    3.50    2.80
  -2   4   2    7.50    1.70
  -2   4   2    6.60    1.50
  -2   4   2    5.70    1.60
   1  -4  -2  484.65   34.60
   1  -4  -2  541.85   32.50
   1  -4  -2  493.45   34.50
   1  -4  -2  449.76   31.80
  -1   4   2  476.55   32.10
  -1   4   2  467.65   34.70
  -1   4   2  481.95   32.30
  -1   4   2  453.45   34.20
   0  -4  -2  102.49    7.30
   0  -4  -2   84.89    7.20
   0  -4  -2   97.69    7.10
   0  -4  -2  102.69    7.40
   0  -4  -2   96.19    7.40
   0  -4  -2   98.69    9.80
   0  -4  -2   87.09   11.80
   0   4   2   94.29    7.20
   0   4   2   81.19    9.30
   0   4   2   91.89    7.10
   0   4   2   88.39    6.60
   0   4   2   99.49    7.40
   0   4   2  104.19    7.50
   0   4   2   94.69    7.30
   0   4   2   81.89    7.20
   0   4   2  100.09    7.00
   0   4   2   95.69    7.50
   0   4   2   89.79    9.40
  -1  -4  -2    2.50    1.20
  -1  -4  -2    2.00    1.10
  -1  -4  -2    2.40    1.10
  -1  -4  -2    3.60    1.40
  -1  -4  -2    3.20    1.20
  -1  -4  -2    2.80    1.10
  -1  -4  -2    2.60    2.20
  -1  -4  -2    3.60    2.30
   1   4   2    3.00    1.20
   1   4   2    2.50    1.20
   1   4   2    3.00    0.60
   1   4   2    0.90    1.00
   1   4   2    2.60    2.20
   1   4   2    3.50    1.10
   1   4   2    5.80    1.40
   1   4   2    5.10    1.50
   1   4   2    2.30    1.10
   1   4   2    2.30    1.10
   1   4   2    3.90    2.30
  -2  -4  -2  216.28   18.80
  -2  -4  -2  235.78   21.00
  -2  -4  -2  263.67   18.30
  -2  -4  -2  259.47   18.40
  -2  -4  -2  288.87   18.60
  -2  -4  -2  234.98   20.80
  -2  -4  -2  312.57   19.00
  -2  -4  -2  264.67   18.30
   2   4   2  257.97   17.70
   2   4   2  266.87   18.30
   2   4   2  257.07   21.50
   2   4   2  255.37   21.10
   2   4   2  287.97   18.30
   2   4   2  274.57   18.60
   2   4   2  268.37   18.50
   2   4   2  299.07   18.80
   2   4   2  260.17   18.70
   2   4   2  259.97   18.30
  -3  -4  -2   43.30    4.00
  -3  -4  -2   40.50    4.30
  -3  -4  -2   40.30    4.10
  -3  -4  -2   38.50    4.50
  -3  -4  -2   38.60    3.70
  -3  -4  -2   48.40    4.20
  -3  -4  -2   44.80    4.30
  -3  -4  -2   40.80    7.20
  -3  -4  -2   49.60    8.10
  -3  -4  -2   43.60    3.70
   3   4   2   42.20    4.30
   3   4   2   43.10    4.30
   3   4   2   35.80    3.60
   3   4   2   36.10    6.90
   3   4   2   42.80    4.10
   3   4   2   45.20    4.30
   3   4   2   44.00    3.80
   3   4   2   46.30    8.30
   3   4   2   34.90    4.40
   3   4   2   41.40    4.10
  -4  -4  -2    5.40    1.10
  -4  -4  -2    6.40    1.60
  -4  -4  -2    6.60    1.90
  -4  -4  -2    5.30    1.60
  -4  -4  -2    4.50    1.50
  -4  -4  -2    2.70    1.20
  -4  -4  -2    4.40    3.50
  -4  -4  -2    9.50    3.70
  -4  -4  -2    4.50    1.60
   4   4   2    6.60    1.50
   4   4   2    4.10    1.00
   4   4   2    3.70    1.40
   4   4   2    5.80    1.90
   4   4   2    2.90    3.30
   4   4   2    4.40    1.40
   4   4   2    6.00    1.70
   4   4   2    3.60    1.50
   4   4   2    3.50    1.50
   4   4   2    6.30    4.10
   4   4   2    3.70    1.50
  -5  -4  -2  367.26   25.50
  -5  -4  -2  363.46   23.70
  -5  -4  -2  364.56   24.80
  -5  -4  -2  302.37   25.70
  -5  -4  -2  341.47   24.80
  -5  -4  -2  323.67   24.70
  -5  -4  -2  365.36   25.10
  -5  -4  -2  358.26   24.80
   5   4   2  365.86   25.00
   5   4   2  367.16   24.80
   5   4   2  381.46   24.50
   5   4   2  367.16   25.10
   5   4   2  375.86   25.50
   5   4   2  372.86   25.10
   5   4   2  363.76   25.10
   5   4   2  358.96   28.90
   5   4   2  390.56   28.60
   5   4   2  370.76   24.80
   5   4   2  356.76   24.10
  -6  -4  -2   30.30    7.10
  -6  -4  -2   45.20    8.00
  -6  -4  -2   29.80    4.40
  -6  -4  -2   35.20    4.20
  -6  -4  -2   30.20    3.90
  -6  -4  -2   22.00    3.80
  -6  -4  -2   24.30    4.00
  -6  -4  -2   33.50    4.60
  -6  -4  -2   20.50    3.60
   6   4   2   33.60    4.30
   6   4   2   27.90    3.60
   6   4   2   36.00    4.70
   6   4   2   25.70    3.70
   6   4   2   34.60    4.50
   6   4   2   50.09    5.90
   6   4   2   39.50    8.30
   6   4   2   28.50    4.10
   6   4   2   26.80    4.00
   6   4   2   30.40    3.60
   6   4   2   37.10    7.60
  -7  -4  -2   81.59    7.80
  -7  -4  -2  105.29    9.20
  -7  -4  -2  102.49    8.50
  -7  -4  -2   98.49    7.70
  -7  -4  -2   71.79    7.70
  -7  -4  -2   98.99   13.10
  -7  -4  -2   93.29    8.30
  -7  -4  -2   92.29   12.70
  -7  -4  -2   91.99    7.60
   7   4   2   85.39    8.20
   7   4   2   86.79   12.90
   7   4   2  100.69    7.70
   7   4   2   91.69    8.10
   7   4   2  100.59    9.00
   7   4   2   88.49    8.00
   7   4   2   99.99    7.80
   7   4   2   86.99    8.00
  -8  -4  -2   -3.10    6.10
  -8  -4  -2    1.60    1.70
  -8  -4  -2   -1.10    1.30
  -8  -4  -2    0.90    1.90
  -8  -4  -2    2.20    1.20
   8   4   2   -1.10    2.10
   8   4   2    0.50    1.50
   8   4   2   -1.30    1.50
   8   4   2    1.20    1.20
   8   4   2    0.80    1.40
   8   4   2    0.80    6.20
  -9  -4  -2   41.30    5.00
  -9  -4  -2   44.30    7.30
  -9  -4  -2   41.10    5.30
  -9  -4  -2   49.60    6.70
  -9  -4  -2   61.79   12.10
   9   4   2   49.30    5.70
   9   4   2   38.20    6.50
   9   4   2   41.50    6.10
   9   4   2   49.00   10.60
   9   4   2   40.30    6.60
 -10  -4  -2   -0.40    1.80
 -10  -4  -2    1.40    3.20
 -10  -4  -2    0.80    0.90
 -10  -4  -2   -1.50    2.00
  10   4   2   -4.80    1.20
  10   4   2    3.10    3.10
  10   4   2    0.70    1.80
   9  -5  -2   20.90    5.10
   9  -5  -2   17.00    4.40
  -9   5   2   18.70    4.80
  -9   5   2   16.30    5.00
   8  -5  -2    1.60    2.00
   8  -5  -2    3.70    2.30
   8  -5  -2    3.60    2.60
  -8   5   2    1.00    2.30
  -8   5   2    3.80    2.50
   7  -5  -2    7.50    2.50
   7  -5  -2    4.60    2.40
   7  -5  -2    5.10    2.70
   7  -5  -2    4.90    1.70
  -7   5   2    6.00    0.90
  -7   5   2    7.60    2.80
  -7   5   2    8.30    3.20
  -7   5   2    8.10    3.00
   6  -5  -2    0.30    0.70
   6  -5  -2   -1.10    1.00
   6  -5  -2    2.20    1.80
   6  -5  -2    0.90    0.60
   6  -5  -2    4.00    3.50
   6  -5  -2   -1.40    0.90
   6  -5  -2    0.60    0.50
   6  -5  -2    0.20    0.60
   6  -5  -2    2.00    3.10
   6  -5  -2    0.50    0.50
   6  -5  -2    1.80    1.80
  -6   5   2   -0.10    0.80
  -6   5   2    1.30    0.90
  -6   5   2   -0.60    1.30
  -6   5   2   -1.00    1.40
  -6   5   2    0.30    3.30
  -6   5   2    0.10    3.60
  -6   5   2   -0.50    0.60
  -6   5   2   -0.60    1.20
  -6   5   2   -0.30    0.60
   5  -5  -2    1.40    0.90
   5  -5  -2    0.70    3.30
   5  -5  -2    0.60    0.80
   5  -5  -2    2.70    1.20
   5  -5  -2   -1.50    2.90
   5  -5  -2   -0.20    1.10
   5  -5  -2   -0.30    1.00
   5  -5  -2    1.40    0.40
   5  -5  -2    1.40    1.70
   5  -5  -2    0.10    0.60
  -5   5   2    0.10    0.70
  -5   5   2   -0.80    1.30
  -5   5   2    0.70    1.00
  -5   5   2   -0.90    1.20
  -5   5   2   -0.90    3.40
  -5   5   2    1.20    1.60
  -5   5   2    0.30    0.80
  -5   5   2    0.60    0.90
  -5   5   2    3.90    2.00
   4  -5  -2  268.87   22.00
   4  -5  -2  272.77   23.50
   4  -5  -2  294.07   21.10
   4  -5  -2  318.57   21.00
   4  -5  -2  303.47   23.50
   4  -5  -2  292.87   20.80
   4  -5  -2  309.97   22.50
   4  -5  -2  289.27   20.80
   4  -5  -2  302.37   22.10
   4  -5  -2  334.77   21.80
   4  -5  -2  310.77   20.70
  -4   5   2  296.77   21.00
  -4   5   2  312.37   22.30
  -4   5   2  328.37   21.20
  -4   5   2  324.17   21.20
  -4   5   2  329.37   22.10
  -4   5   2  331.07   22.20
  -4   5   2  319.87   24.20
  -4   5   2  315.27   21.40
  -4   5   2  312.47   24.00
  -4   5   2  302.57   21.90
   3  -5  -2    6.40    3.70
   3  -5  -2   -0.50    2.70
   3  -5  -2    2.20    1.50
   3  -5  -2    1.30    1.10
   3  -5  -2   -0.20    0.70
   3  -5  -2    1.10    0.80
   3  -5  -2    2.50    1.10
   3  -5  -2    0.90    0.90
   3  -5  -2    0.20    1.00
   3  -5  -2    0.00    0.70
   3  -5  -2    2.40    0.80
  -3   5   2    0.30    1.10
  -3   5   2   -1.70    2.70
  -3   5   2    0.90    0.90
  -3   5   2    0.40    1.00
  -3   5   2    1.90    1.20
  -3   5   2    0.80    0.90
  -3   5   2    1.80    1.30
  -3   5   2    0.80    2.80
  -3   5   2    1.70    1.00
  -3   5   2    0.40    0.80
  -3   5   2    2.10    1.30
   2  -5  -2    2.80    2.80
   2  -5  -2    1.20    1.20
   2  -5  -2    3.00    3.40
   2  -5  -2    0.00    0.80
   2  -5  -2    0.90    0.90
   2  -5  -2    0.30    0.90
   2  -5  -2   -0.20    1.00
   2  -5  -2   -1.20    0.60
   2  -5  -2    0.30    0.80
   2  -5  -2    1.20    1.00
  -2   5   2    1.10    0.90
  -2   5   2   -0.70    0.60
  -2   5   2   -0.80    0.80
  -2   5   2   -0.70    0.60
  -2   5   2    0.10    0.70
  -2   5   2    0.90    0.90
  -2   5   2   -3.20    2.60
  -2   5   2    0.70    1.00
  -2   5   2    2.20    2.80
   1  -5  -2  452.75   30.60
   1  -5  -2  410.26   30.00
   1  -5  -2  454.55   30.30
   1  -5  -2  461.35   30.40
   1  -5  -2  438.06   30.30
   1  -5  -2  411.16   33.30
   1  -5  -2  461.15   33.60
   1  -5  -2  438.66   30.60
   1  -5  -2  471.55   30.50
   1  -5  -2  431.86   30.20
  -1   5   2  470.65   30.50
  -1   5   2  447.46   33.80
  -1   5   2  442.56   30.20
  -1   5   2  474.95   30.90
  -1   5   2  448.96   30.40
  -1   5   2  459.05   30.70
  -1   5   2  455.15   30.40
  -1   5   2  453.25   30.50
  -1   5   2  485.95   34.00
   0  -5  -2   37.10    7.50
   0  -5  -2   37.50    3.70
   0  -5  -2   42.20    4.60
   0  -5  -2   41.20    3.70
   0  -5  -2   28.90    3.60
   0  -5  -2   35.10    4.40
   0  -5  -2   27.60    6.30
   0  -5  -2   27.70    3.90
   0  -5  -2   31.00    3.90
   0   5   2   39.40    4.30
   0   5   2   28.70    3.90
   0   5   2   38.50    4.30
   0   5   2   26.20    4.00
   0   5   2   36.10    4.30
   0   5   2   35.10    7.10
   0   5   2   31.20    2.90
   0   5   2   57.19    8.90
   0   5   2   30.40    4.00
   0   5   2   32.40    3.90
  -1  -5  -2  329.77   24.90
  -1  -5  -2  362.16   24.90
  -1  -5  -2  381.36   24.70
  -1  -5  -2  354.96   24.80
  -1  -5  -2  392.66   24.80
  -1  -5  -2  350.36   28.10
  -1  -5  -2  369.26   24.80
  -1  -5  -2  343.27   28.10
   1   5   2  338.07   24.50
   1   5   2  330.97   28.30
   1   5   2  342.47   28.00
   1   5   2  345.17   24.80
   1   5   2  388.96   24.80
   1   5   2  361.56   23.50
   1   5   2  385.96   25.00
   1   5   2  349.77   24.80
   1   5   2  376.06   25.20
   1   5   2  377.76   24.80
  -2  -5  -2  171.48   14.70
  -2  -5  -2  219.88   15.40
  -2  -5  -2  205.48   18.30
  -2  -5  -2  192.98   14.70
  -2  -5  -2  201.18   14.60
  -2  -5  -2  203.58   14.90
  -2  -5  -2  198.28   18.20
  -2  -5  -2  198.88   14.70
   2   5   2  198.28   13.80
   2   5   2  231.48   15.30
   2   5   2  225.58   18.70
   2   5   2  211.18   15.00
   2   5   2  207.58   15.30
   2   5   2  217.98   14.60
   2   5   2  227.18   19.10
   2   5   2  211.28   14.80
   2   5   2  207.48   14.60
   2   5   2  207.58   15.10
   2   5   2  199.48   15.00
  -3  -5  -2   78.29    6.80
  -3  -5  -2   75.09    6.00
  -3  -5  -2   77.39    6.40
  -3  -5  -2   77.89   11.00
  -3  -5  -2   80.89    7.00
  -3  -5  -2   68.19    6.50
  -3  -5  -2   83.39    6.70
  -3  -5  -2   83.49   11.30
  -3  -5  -2   68.89    6.50
  -3  -5  -2   71.69    6.30
   3   5   2   77.69    6.60
   3   5   2   86.29    6.80
   3   5   2   63.89    6.00
   3   5   2   69.19    6.50
   3   5   2   86.99    7.00
   3   5   2   82.09    6.90
   3   5   2   82.49    7.10
   3   5   2   93.69   10.60
   3   5   2   75.19    5.90
   3   5   2   74.19   10.90
  -4  -5  -2   28.50    6.50
  -4  -5  -2   24.60    3.90
  -4  -5  -2   36.50    4.10
  -4  -5  -2   33.20    4.70
  -4  -5  -2   29.20    4.30
  -4  -5  -2   34.00    7.30
  -4  -5  -2   37.60    4.40
  -4  -5  -2   27.40    3.50
  -4  -5  -2   32.50    4.40
   4   5   2   31.30    4.30
   4   5   2   31.00    3.20
   4   5   2   30.30    7.40
   4   5   2   37.60    4.60
   4   5   2   38.70    4.00
   4   5   2   33.40    4.70
   4   5   2   29.20    4.40
   4   5   2   37.40    4.70
   4   5   2   35.90    4.70
   4   5   2   20.70    6.30
  -5  -5  -2   46.20    9.20
  -5  -5  -2   65.19    7.20
  -5  -5  -2   56.29    4.60
  -5  -5  -2   58.69    6.40
  -5  -5  -2   51.09    5.10
  -5  -5  -2   48.30    9.20
  -5  -5  -2   56.99    6.40
  -5  -5  -2   61.89    5.90
  -5  -5  -2   49.90    5.10
  -5  -5  -2   55.99    5.30
   5   5   2   42.60    6.00
   5   5   2   80.29   11.90
   5   5   2   55.49    4.80
   5   5   2   54.69    4.60
   5   5   2   59.69    5.70
   5   5   2   55.19    6.20
   5   5   2   46.00    9.80
   5   5   2   56.09    5.70
   5   5   2   53.29    6.30
   5   5   2   43.00    5.90
  -6  -5  -2    2.00    1.70
  -6  -5  -2    1.70    1.30
  -6  -5  -2    3.30    1.90
  -6  -5  -2    3.30    5.20
  -6  -5  -2    2.00    1.30
  -6  -5  -2   -0.30    5.20
  -6  -5  -2    0.00    1.40
  -6  -5  -2    0.70    1.30
  -6  -5  -2    1.00    1.50
  -6  -5  -2    0.90    1.20
   6   5   2   -0.40    1.20
   6   5   2    3.00    1.50
   6   5   2    1.10    1.30
   6   5   2    3.10    2.00
   6   5   2    2.30    1.10
   6   5   2    1.90    1.80
   6   5   2    1.80    5.80
   6   5   2    4.00    5.40
   6   5   2    4.00    1.90
   6   5   2    2.70    1.10
  -7  -5  -2   51.89    6.80
  -7  -5  -2   64.79    8.10
  -7  -5  -2   63.39    4.60
  -7  -5  -2   72.49    6.50
  -7  -5  -2   68.39   12.00
  -7  -5  -2   67.29    6.50
  -7  -5  -2   52.89    5.70
  -7  -5  -2   66.29   11.10
  -7  -5  -2   58.79    7.40
   7   5   2   68.69    7.80
   7   5   2   63.39    5.40
   7   5   2   55.89    7.70
   7   5   2   61.19    6.10
   7   5   2   65.99    6.50
   7   5   2   64.89   12.00
   7   5   2   56.89    7.20
   7   5   2   66.89    8.30
  -8  -5  -2   40.50   11.00
  -8  -5  -2   29.10    4.40
  -8  -5  -2   51.39    7.30
  -8  -5  -2   38.80    5.40
   8   5   2   33.40    6.00
   8   5   2   36.60    5.20
   8   5   2   41.10    6.10
   8   5   2   36.20    5.40
   8   5   2   59.89   11.20
  -9  -5  -2   41.90    5.50
  -9  -5  -2   49.50   12.60
  -9  -5  -2   46.80    6.80
  -9  -5  -2   54.29    8.00
  -9  -5  -2   32.60    5.00
   9   5   2   66.09    7.20
   9   5   2   62.59    6.90
   9   5   2   49.20    6.80
   9   5   2   53.09    7.90
   9   5   2   60.39   13.20
   8  -6  -2   22.60    5.20
   8  -6  -2   18.00    4.90
   8  -6  -2   42.90    6.20
  -8   6   2   33.20    6.40
  -8   6   2   27.90    5.70
  -8   6   2   28.50    5.90
   7  -6  -2    0.10    1.70
   7  -6  -2    0.50    1.90
   7  -6  -2   -3.60    4.30
   7  -6  -2    0.40    0.60
   7  -6  -2    0.20    1.50
   7  -6  -2    1.00    2.20
   7  -6  -2    0.30    0.60
  -7   6   2    4.60    2.50
  -7   6   2    1.10    1.50
  -7   6   2    0.00    0.60
  -7   6   2    2.30    2.20
  -7   6   2   -1.20    4.50
  -7   6   2   -1.70    1.50
   6  -6  -2    8.40    2.70
   6  -6  -2    5.20    1.50
   6  -6  -2    7.00    1.80
   6  -6  -2    7.30    1.70
   6  -6  -2    3.20    2.60
   6  -6  -2   10.80    5.50
   6  -6  -2    8.20    1.80
   6  -6  -2   16.00    5.30
  -6   6   2    6.80    5.50
  -6   6   2    5.00    2.60
  -6   6   2   12.40    3.20
  -6   6   2    9.40    3.40
  -6   6   2    2.90    5.60
  -6   6   2    6.30    1.90
  -6   6   2    7.20    1.70
  -6   6   2    4.60    2.40
   5  -6  -2 1190.48   78.19
   5  -6  -2 1198.68   78.19
   5  -6  -2 1199.78   77.89
   5  -6  -2 1156.08   81.79
   5  -6  -2 1231.18   78.19
   5  -6  -2 1371.16   81.89
   5  -6  -2 1199.48   79.29
   5  -6  -2 1225.68   78.49
   5  -6  -2 1068.79   80.99
   5  -6  -2 1215.68   78.09
  -5   6   2 1192.58   78.39
  -5   6   2 1277.77   82.59
  -5   6   2 1183.48   78.39
  -5   6   2 1186.38   81.99
  -5   6   2 1279.37   79.89
  -5   6   2 1044.10   78.39
  -5   6   2 1247.98   80.29
  -5   6   2 1164.18   79.69
  -5   6   2 1204.08   78.39
   4  -6  -2  158.48   11.30
   4  -6  -2  174.08   12.10
   4  -6  -2  164.68   12.70
   4  -6  -2  132.49   11.60
   4  -6  -2  156.78   10.50
   4  -6  -2  157.28   11.50
   4  -6  -2  139.19   11.00
   4  -6  -2  154.08   15.00
   4  -6  -2  150.08   14.60
   4  -6  -2  153.38   11.10
   4  -6  -2  152.98   11.10
  -4   6   2  128.29   11.40
  -4   6   2  156.48   13.00
  -4   6   2  131.89   11.10
  -4   6   2  150.48   15.00
  -4   6   2  141.79   12.00
  -4   6   2  143.99   11.30
  -4   6   2  155.68   11.40
  -4   6   2  142.99   12.20
  -4   6   2  149.39   12.00
  -4   6   2  137.59   15.20
   3  -6  -2   51.59    6.60
   3  -6  -2   63.49    4.30
   3  -6  -2   50.39    5.00
   3  -6  -2   61.09    5.10
   3  -6  -2   55.79    5.50
   3  -6  -2   53.09    5.60
   3  -6  -2   66.79   10.00
   3  -6  -2   56.69    5.20
   3  -6  -2   53.99    5.70
   3  -6  -2   57.09    9.50
   3  -6  -2   52.49    5.30
  -3   6   2   77.89    6.30
  -3   6   2   61.19    5.50
  -3   6   2   54.19    5.60
  -3   6   2   48.40    6.60
  -3   6   2   50.69    5.30
  -3   6   2   56.79    6.40
  -3   6   2   54.79    9.40
  -3   6   2   61.99    7.00
  -3   6   2   51.09    9.40
   2  -6  -2  126.49   12.40
   2  -6  -2  114.39    9.10
   2  -6  -2  102.29    8.40
   2  -6  -2  110.89    9.30
   2  -6  -2   98.69   12.20
   2  -6  -2  113.19    9.00
   2  -6  -2  107.99    8.60
   2  -6  -2  104.99    8.80
   2  -6  -2  102.59    8.60
   2  -6  -2  106.69    8.90
  -2   6   2   99.39   13.80
  -2   6   2  115.99    8.90
  -2   6   2  123.39    9.10
  -2   6   2  106.59    8.80
  -2   6   2  123.59    9.70
  -2   6   2  116.09    9.20
  -2   6   2   99.49    9.00
  -2   6   2  106.49    8.80
  -2   6   2  105.79   12.50
   1  -6  -2    3.20    4.10
   1  -6  -2    8.50    2.20
   1  -6  -2   10.40    2.20
   1  -6  -2    8.60    2.40
   1  -6  -2   15.00    2.90
   1  -6  -2    9.60    2.20
   1  -6  -2    7.20    2.00
   1  -6  -2   17.70    5.50
   1  -6  -2   12.40    2.40
   1  -6  -2    9.80    2.20
  -1   6   2   14.90    5.90
  -1   6   2   12.60    2.80
  -1   6   2   11.00    2.60
  -1   6   2    7.50    2.10
  -1   6   2   12.40    1.50
  -1   6   2    4.30    4.50
  -1   6   2    9.40    2.20
  -1   6   2    8.70    2.30
  -1   6   2   11.70    2.40
   0  -6  -2    3.00    3.90
   0  -6  -2    0.90    3.70
   0  -6  -2    1.30    1.20
   0  -6  -2    1.00    1.10
   0  -6  -2    0.40    1.00
   0  -6  -2    1.20    1.30
   0  -6  -2    0.70    1.00
   0  -6  -2    1.70    1.20
   0  -6  -2    1.60    1.30
   0   6   2    1.60    3.50
   0   6   2    0.80    1.30
   0   6   2    1.40    0.80
   0   6   2    1.60    1.30
   0   6   2    1.40    1.30
   0   6   2    0.30    1.00
   0   6   2    1.20    1.10
   0   6   2    1.00    1.20
   0   6   2    3.00    3.20
   0   6   2    0.30    1.10
  -1  -6  -2   47.30    5.00
  -1  -6  -2   57.39    9.60
  -1  -6  -2   53.19    5.00
  -1  -6  -2   50.59    5.90
  -1  -6  -2   57.89    5.20
  -1  -6  -2   53.49    5.00
  -1  -6  -2   55.39    5.60
   1   6   2   48.10    6.20
   1   6   2   44.00    5.60
   1   6   2   47.20    5.10
   1   6   2   50.29    5.00
   1   6   2   61.89    5.50
   1   6   2   47.30    4.50
   1   6   2   48.40    9.40
   1   6   2   59.69    6.40
   1   6   2   49.70    4.90
   1   6   2   69.59   11.00
  -2  -6  -2   33.40    3.30
  -2  -6  -2   34.90    4.70
  -2  -6  -2   34.40    4.60
  -2  -6  -2   37.80    5.10
  -2  -6  -2   43.90    9.00
  -2  -6  -2   41.80    5.50
  -2  -6  -2   33.80    8.00
  -2  -6  -2   40.60    4.70
  -2  -6  -2   39.50    5.00
   2   6   2   51.09    5.30
   2   6   2   48.60    5.60
   2   6   2   38.30    4.60
   2   6   2   41.70    4.80
   2   6   2   47.10    9.00
   2   6   2   43.80    5.60
   2   6   2   54.19    6.00
   2   6   2   44.30    5.30
   2   6   2   28.90    4.50
   2   6   2   41.50    8.50
  -3  -6  -2   34.10    8.10
  -3  -6  -2   36.40    4.90
  -3  -6  -2   36.60    4.80
  -3  -6  -2   35.10    8.50
  -3  -6  -2   39.00    4.70
  -3  -6  -2   34.80    4.20
  -3  -6  -2   36.70    4.70
  -3  -6  -2   30.00    5.10
  -3  -6  -2   26.20    3.40
  -3  -6  -2   32.20    4.40
   3   6   2   30.60    4.30
   3   6   2   34.00    4.00
   3   6   2   32.90    8.60
   3   6   2   32.60    4.70
   3   6   2   31.00    3.10
   3   6   2   25.90    7.20
   3   6   2   36.00    4.80
   3   6   2   34.70    5.10
   3   6   2   36.40    4.90
   3   6   2   36.10    4.70
   3   6   2   29.30    4.50
  -4  -6  -2    3.60    1.60
  -4  -6  -2    7.70    1.90
  -4  -6  -2    5.40    2.10
  -4  -6  -2   10.80    5.60
  -4  -6  -2    6.80    2.20
  -4  -6  -2    5.30    2.00
  -4  -6  -2    5.10    1.70
  -4  -6  -2    3.70    5.30
   4   6   2    6.70    1.70
   4   6   2    7.50    1.70
   4   6   2    7.00    2.30
   4   6   2    1.70    4.90
   4   6   2    5.90    5.40
   4   6   2    5.40    2.10
   4   6   2    5.50    2.10
   4   6   2   11.00    2.70
   4   6   2    6.50    2.20
   4   6   2    5.10    2.20
  -5  -6  -2  267.57   20.80
  -5  -6  -2  284.77   20.70
  -5  -6  -2  319.27   19.90
  -5  -6  -2  291.57   25.60
  -5  -6  -2  271.67   25.80
  -5  -6  -2  296.27   20.80
  -5  -6  -2  266.67   20.30
  -5  -6  -2  294.27   20.20
  -5  -6  -2  275.47   20.40
   5   6   2  263.27   20.90
   5   6   2  292.07   20.70
   5   6   2  253.47   20.50
   5   6   2  292.67   26.40
   5   6   2  279.17   20.60
   5   6   2  303.67   21.10
   5   6   2  275.97   19.80
   5   6   2  302.77   21.00
   5   6   2  262.47   19.40
   5   6   2  304.77   26.50
  -6  -6  -2   20.60    3.80
  -6  -6  -2    4.30    6.30
  -6  -6  -2   14.70    2.40
  -6  -6  -2   14.60    3.50
  -6  -6  -2   15.30    3.40
  -6  -6  -2   16.50    3.20
  -6  -6  -2   15.30    3.70
  -6  -6  -2   30.90    9.00
  -6  -6  -2   17.20    3.00
   6   6   2   18.20    3.70
   6   6   2   18.80    8.60
   6   6   2   21.80    4.10
   6   6   2   21.50    4.10
   6   6   2   12.90    3.10
   6   6   2   11.00    3.20
   6   6   2   20.90    4.00
   6   6   2   27.50    8.50
   6   6   2   16.20    2.50
   6   6   2   18.50    4.20
  -7  -6  -2   36.60    4.70
  -7  -6  -2   40.90   10.50
  -7  -6  -2   22.90    4.90
  -7  -6  -2   19.90    4.20
  -7  -6  -2   20.80    9.10
  -7  -6  -2   22.80    4.50
   7   6   2   34.70    5.80
   7   6   2   32.90   10.10
   7   6   2   31.90    5.40
   7   6   2   26.50    4.60
   7   6   2   26.60    4.80
   7   6   2   43.20   11.00
  -8  -6  -2    9.50    2.70
  -8  -6  -2   21.50    9.60
  -8  -6  -2   11.00    3.70
  -8  -6  -2    5.40    2.50
  -8  -6  -2    6.90    2.30
  -8  -6  -2    9.80    2.50
   8   6   2    7.80    2.70
   8   6   2    8.80    2.80
   8   6   2    8.70    3.20
   8   6   2    9.40    9.70
   8   6   2   15.50    3.90
  -9  -6  -2   45.10    6.60
  -9  -6  -2   35.10   13.00
  -9  -6  -2   33.20    5.10
  -9  -6  -2   31.10    6.10
   9   6   2   21.20   13.60
   9   6   2   42.30    8.20
   9   6   2   34.30    6.00
   9   6   2   40.00    5.80
   8  -7  -2   49.00    8.10
   8  -7  -2   49.20    7.90
  -8   7   2   44.50    7.40
  -8   7   2   36.00    6.90
   7  -7  -2   12.30    7.70
   7  -7  -2    5.50    2.70
   7  -7  -2    3.30    2.80
   7  -7  -2   10.30    2.20
  -7   7   2   12.10    4.00
  -7   7   2    2.00    6.90
  -7   7   2    7.70    2.80
  -7   7   2    6.80    3.10
  -7   7   2    6.60    2.90
  -7   7   2    8.90    2.10
  -7   7   2   11.10    2.40
   6  -7  -2   -1.50    6.10
   6  -7  -2   -0.80    1.00
   6  -7  -2   -0.20    1.20
   6  -7  -2    2.00    2.30
   6  -7  -2    0.20    1.00
   6  -7  -2   -0.70    2.00
  -6   7   2   -2.00    0.90
  -6   7   2    3.50    2.30
  -6   7   2    0.80    1.90
  -6   7   2   -1.20    1.70
  -6   7   2    3.20    2.30
  -6   7   2    0.20    0.60
  -6   7   2    4.40    6.90
   5  -7  -2    2.10    2.20
   5  -7  -2   -0.90    1.00
   5  -7  -2    4.50    1.90
   5  -7  -2    5.70    5.50
   5  -7  -2    3.30    1.50
   5  -7  -2    3.20    1.40
   5  -7  -2    3.20    1.50
   5  -7  -2    0.30    1.90
   5  -7  -2   -1.80    5.70
  -5   7   2    5.50    1.90
  -5   7   2    4.50    2.40
  -5   7   2    0.90    1.40
  -5   7   2   -0.60    1.00
  -5   7   2    3.00    6.10
  -5   7   2   -1.00    1.60
  -5   7   2   -1.70    6.30
  -5   7   2    4.80    2.50
   4  -7  -2   43.10    9.00
   4  -7  -2   35.00    4.60
   4  -7  -2   35.70    4.20
   4  -7  -2   34.60    4.90
   4  -7  -2   28.70    5.10
   4  -7  -2   36.30    5.20
   4  -7  -2   32.80    4.40
   4  -7  -2   21.80    3.60
  -4   7   2   26.90    4.20
  -4   7   2   28.10    4.20
  -4   7   2   22.20    3.90
  -4   7   2   34.90    5.10
  -4   7   2   23.60    8.10
  -4   7   2   33.60    5.30
  -4   7   2   27.90    4.60
  -4   7   2   42.60    5.60
  -4   7   2   30.40    8.80
   3  -7  -2  128.39   15.80
   3  -7  -2   97.99    8.50
   3  -7  -2   80.79    8.10
   3  -7  -2   95.99    8.90
   3  -7  -2  107.49    9.10
   3  -7  -2   89.39    9.20
   3  -7  -2  100.49    8.20
   3  -7  -2  131.79    9.60
   3  -7  -2   99.99    8.60
  -3   7   2   95.29    8.60
  -3   7   2  120.79    9.60
  -3   7   2  128.19   14.00
  -3   7   2  106.39    8.80
  -3   7   2   95.09    9.00
  -3   7   2  112.39   15.50
   2  -7  -2    3.10    1.60
   2  -7  -2    4.90    2.10
   2  -7  -2    4.40    5.00
   2  -7  -2    1.50    1.40
   2  -7  -2    5.00    4.80
   2  -7  -2    6.00    2.00
   2  -7  -2    3.10    1.50
   2  -7  -2    6.70    2.40
   2  -7  -2    2.50    1.90
   2  -7  -2    0.00    1.30
  -2   7   2    3.00    1.70
  -2   7   2    1.80    1.70
  -2   7   2    3.10    2.00
  -2   7   2    2.90    1.80
  -2   7   2    1.20    1.40
  -2   7   2    3.20    4.80
  -2   7   2    1.10    1.30
  -2   7   2    5.20    3.20
  -2   7   2    4.50    5.10
   1  -7  -2   61.69   11.20
   1  -7  -2   76.09    6.40
   1  -7  -2   65.59    6.60
   1  -7  -2   61.09    6.30
   1  -7  -2   75.79   11.60
   1  -7  -2   64.69    6.00
   1  -7  -2   72.99    6.60
   1  -7  -2   64.79    7.60
   1  -7  -2   66.09    6.10
   1  -7  -2   67.89    6.30
  -1   7   2   82.39   13.70
  -1   7   2   86.09   12.70
  -1   7   2   54.89    7.10
  -1   7   2   72.89    6.60
  -1   7   2   66.59    6.50
  -1   7   2   73.59    6.70
  -1   7   2   68.79    6.90
  -1   7   2   65.49    5.10
  -1   7   2   63.59    6.40
  -1   7   2   59.09    6.10
   0  -7  -2   53.59    5.20
   0  -7  -2   54.49    6.30
   0  -7  -2   65.29   11.80
   0  -7  -2   56.19    5.50
   0  -7  -2   59.49    7.00
   0  -7  -2   81.79   12.50
   0  -7  -2   55.39    5.50
   0  -7  -2   48.80    6.30
   0  -7  -2   55.69    5.00
   0   7   2   50.19    6.20
   0   7   2   51.99    6.50
   0   7   2   49.00    4.50
   0   7   2   58.69    5.40
   0   7   2   56.79    6.60
   0   7   2   47.20    6.10
   0   7   2   71.39   12.00
   0   7   2   50.99    6.30
   0   7   2   61.59    7.30
   0   7   2   43.40    9.40
  -1  -7  -2   -0.20    1.40
  -1  -7  -2    2.30    4.60
  -1  -7  -2    1.80    1.40
  -1  -7  -2    1.30    1.40
  -1  -7  -2    2.00    1.30
  -1  -7  -2    2.50    1.50
  -1  -7  -2    0.20    1.00
  -1  -7  -2   -2.80    4.80
   1   7   2    0.90    1.20
   1   7   2   -1.50    4.70
   1   7   2   -0.20    0.90
   1   7   2    1.70    1.80
   1   7   2    2.80    1.60
   1   7   2    1.80    1.50
   1   7   2    8.00    5.50
   1   7   2    0.60    1.30
   1   7   2    2.40    1.10
   1   7   2    2.40    1.50
  -2  -7  -2   -0.40    1.00
  -2  -7  -2   -0.40    0.80
  -2  -7  -2    2.00    1.40
  -2  -7  -2    0.90    0.70
  -2  -7  -2    2.10    5.30
  -2  -7  -2   -0.60    1.20
  -2  -7  -2   -4.00    4.20
  -2  -7  -2    0.80    1.20
  -2  -7  -2   -0.10    1.20
   2   7   2    1.60    1.20
   2   7   2   -4.70    4.10
   2   7   2   -9.70    4.80
   2   7   2    0.40    1.30
   2   7   2   -0.70    1.20
   2   7   2   -1.10    1.00
   2   7   2    0.60    1.40
   2   7   2    0.20    0.80
   2   7   2    1.50    1.50
   2   7   2    0.80    1.40
  -3  -7  -2   45.90   10.20
  -3  -7  -2   48.70    5.80
  -3  -7  -2   38.00    4.20
  -3  -7  -2   35.80    9.30
  -3  -7  -2   32.20    5.00
  -3  -7  -2   45.80    5.20
  -3  -7  -2   41.40    5.30
  -3  -7  -2   43.50    5.50
  -3  -7  -2   37.90    5.90
  -3  -7  -2   32.10    5.10
   3   7   2   23.40    4.60
   3   7   2   37.40    5.40
   3   7   2   48.60    4.50
   3   7   2   59.99   11.10
   3   7   2   45.80    6.00
   3   7   2   39.70    6.00
   3   7   2   39.10    5.50
   3   7   2   40.70    5.30
   3   7   2   34.50    4.90
   3   7   2   34.90    9.60
  -4  -7  -2  279.47   19.90
  -4  -7  -2  302.87   19.40
  -4  -7  -2  264.87   18.90
  -4  -7  -2  309.07   20.90
  -4  -7  -2  240.98   19.40
  -4  -7  -2  266.67   19.90
  -4  -7  -2  274.07   25.40
  -4  -7  -2  258.97   19.80
  -4  -7  -2  263.47   20.10
  -4  -7  -2  272.47   25.70
   4   7   2  261.77   19.00
   4   7   2  251.57   20.10
   4   7   2  299.57   18.80
   4   7   2  274.17   19.80
   4   7   2  255.07   25.40
   4   7   2  264.47   20.60
   4   7   2  257.17   25.40
   4   7   2  257.77   19.80
   4   7   2  253.47   20.00
   4   7   2  270.57   20.10
  -5  -7  -2    7.70    2.70
  -5  -7  -2   -2.80    6.50
  -5  -7  -2    6.80    2.70
  -5  -7  -2    4.50    1.80
  -5  -7  -2    5.20    1.90
  -5  -7  -2    4.90    6.80
  -5  -7  -2    4.70    2.10
  -5  -7  -2    1.50    1.70
  -5  -7  -2    5.20    2.00
   5   7   2    2.70    1.90
   5   7   2    7.30    2.70
   5   7   2    4.60    1.60
   5   7   2    7.70    7.60
   5   7   2    2.10    1.90
   5   7   2    6.80    2.50
   5   7   2    2.50    2.20
   5   7   2    2.50    2.00
   5   7   2    5.40    2.50
   5   7   2    4.00    1.70
   5   7   2   -5.00    6.00
  -6  -7  -2   93.39    9.40
  -6  -7  -2   98.49    8.60
  -6  -7  -2   83.09    7.80
  -6  -7  -2   88.09   15.60
  -6  -7  -2   85.29    8.50
  -6  -7  -2  102.09    8.00
  -6  -7  -2   96.09    9.10
  -6  -7  -2  127.19   18.40
   6   7   2   96.99    7.60
   6   7   2   87.59    9.10
   6   7   2   95.79    9.00
   6   7   2   93.79   16.20
   6   7   2  103.39    9.60
   6   7   2  121.19   18.00
   6   7   2   91.19    9.10
   6   7   2  111.99    9.50
   6   7   2   93.99    9.50
  -7  -7  -2    4.00    2.30
  -7  -7  -2    3.90    2.40
  -7  -7  -2    6.10    2.70
  -7  -7  -2    2.30    2.70
  -7  -7  -2    5.10    2.00
  -7  -7  -2    2.30    9.80
  -7  -7  -2    0.80    1.80
  -7  -7  -2    6.40    2.40
   7   7   2    1.30    2.20
   7   7   2    6.50    3.00
   7   7   2   -0.80    1.50
   7   7   2    4.60    2.40
   7   7   2   15.50   10.10
  -8  -7  -2    1.70    2.10
  -8  -7  -2   -1.10    1.30
  -8  -7  -2    7.70   11.60
  -8  -7  -2    1.90    2.30
  -8  -7  -2   -0.10    1.30
   8   7   2    2.70    2.40
   8   7   2    3.40    2.30
   8   7   2   -0.50    1.30
   8   7   2    5.00    3.10
   8   7   2    3.30   13.60
   7  -8  -2   16.90    3.20
   7  -8  -2    9.90    4.60
   7  -8  -2   12.30    3.70
  -7   8   2   21.00    3.60
  -7   8   2   15.30    7.10
  -7   8   2   25.00    5.20
  -7   8   2   21.30    5.20
  -7   8   2   15.40    4.20
  -7   8   2   27.50   11.50
   6  -8  -2   54.39   11.70
   6  -8  -2   58.89    8.30
   6  -8  -2   28.90    5.60
   6  -8  -2   41.80    5.50
   6  -8  -2   49.99    5.60
  -6   8   2   54.99    7.30
  -6   8   2   50.29    7.40
  -6   8   2   42.70    7.00
  -6   8   2   36.50    5.60
  -6   8   2   62.39   12.70
   5  -8  -2   18.80    3.80
   5  -8  -2   21.40    4.20
   5  -8  -2   20.90    3.30
   5  -8  -2   21.80    8.70
   5  -8  -2   24.10    5.10
   5  -8  -2   17.50    3.50
  -5   8   2   31.10   11.00
  -5   8   2   24.80    4.80
  -5   8   2   14.30    3.60
  -5   8   2   29.40    5.40
  -5   8   2   31.90    5.40
  -5   8   2   22.00    4.80
   4  -8  -2    5.20    2.10
   4  -8  -2    1.70    2.30
   4  -8  -2   -0.40    6.80
   4  -8  -2   14.50    7.40
   4  -8  -2    2.40    1.80
   4  -8  -2    3.50    1.70
   4  -8  -2    7.80    3.20
   4  -8  -2    5.40    2.10
  -4   8   2    1.20    1.80
  -4   8   2    1.10    1.80
  -4   8   2    4.10    7.50
  -4   8   2    3.10    1.90
  -4   8   2    2.80    2.30
  -4   8   2   10.00    7.70
  -4   8   2    5.20    2.20
   3  -8  -2   84.59    8.40
   3  -8  -2  109.09    9.30
   3  -8  -2   60.09   12.10
   3  -8  -2   78.59    7.70
   3  -8  -2   92.89    8.10
   3  -8  -2   83.89    7.30
   3  -8  -2  115.99   17.40
   3  -8  -2   98.49    8.70
   3  -8  -2   88.79    8.10
  -3   8   2   84.39    8.10
  -3   8   2   86.19   14.30
  -3   8   2   61.79    8.70
  -3   8   2   93.19    8.80
  -3   8   2   80.69    8.00
  -3   8   2   97.79    8.60
  -3   8   2  131.39   17.80
  -3   8   2   80.49    7.90
   2  -8  -2    0.70    5.60
   2  -8  -2    5.80    5.30
   2  -8  -2    0.50    1.70
   2  -8  -2    1.70    1.90
   2  -8  -2    1.10    1.30
   2  -8  -2    1.40    1.50
   2  -8  -2   -1.40    1.00
   2  -8  -2    0.30    1.10
   2  -8  -2   -1.60    1.30
  -2   8   2    0.50    1.60
  -2   8   2    4.20    5.30
  -2   8   2    0.40    0.40
  -2   8   2   -1.30    6.00
  -2   8   2    0.90    1.50
  -2   8   2   -1.60    1.00
  -2   8   2   -0.90    1.10
  -2   8   2    2.20    1.80
  -2   8   2    0.20    1.20
  -2   8   2    0.50    0.40
  -2   8   2    0.20    1.40
   1  -8  -2   12.00    3.20
   1  -8  -2    8.50    2.40
   1  -8  -2   15.20    8.00
   1  -8  -2   11.70    2.90
   1  -8  -2   12.80    3.20
   1  -8  -2   10.00    2.80
   1  -8  -2    5.20    2.60
   1  -8  -2   12.10    2.80
   1  -8  -2   12.20    6.50
   1  -8  -2   11.00    2.90
  -1   8   2    7.20    2.50
  -1   8   2    7.30    1.50
  -1   8   2    7.10    2.50
  -1   8   2   10.00    2.80
  -1   8   2   16.20    3.20
  -1   8   2    6.70    2.50
  -1   8   2   10.90    2.90
  -1   8   2   11.60    3.30
  -1   8   2    6.70    6.10
  -1   8   2   12.10    7.40
   0  -8  -2    2.70    1.60
   0  -8  -2   -4.80    5.10
   0  -8  -2    0.90    1.40
   0  -8  -2    4.80    1.60
   0  -8  -2   -3.40    5.20
   0  -8  -2    2.80    1.90
   0  -8  -2    0.70    1.60
   0  -8  -2    1.80    1.50
   0  -8  -2    1.90    1.60
   0   8   2    2.60    2.00
   0   8   2    4.20    1.40
   0   8   2    4.40    6.80
   0   8   2    0.70    1.50
   0   8   2    1.80    1.70
   0   8   2    3.50    2.10
   0   8   2    3.30    2.00
   0   8   2   10.30    7.20
   0   8   2    3.40    2.20
  -1  -8  -2    4.50    2.10
  -1  -8  -2    2.80    1.80
  -1  -8  -2    0.20    1.30
  -1  -8  -2    1.80    1.10
  -1  -8  -2    3.20    2.30
  -1  -8  -2   -3.50    6.00
  -1  -8  -2    0.60    1.30
  -1  -8  -2    4.40    6.80
   1   8   2    0.40    1.00
   1   8   2    1.10    1.50
   1   8   2    2.40    2.10
   1   8   2    3.80    5.70
   1   8   2    4.10    2.10
   1   8   2   10.50    7.60
   1   8   2    1.70    1.70
   1   8   2    1.30    2.00
   1   8   2    1.80    1.90
   1   8   2    1.90    1.80
  -2  -8  -2    0.00    1.10
  -2  -8  -2    4.70    6.10
  -2  -8  -2   -3.00    6.20
  -2  -8  -2   -1.40    1.00
  -2  -8  -2    3.50    1.80
  -2  -8  -2   -0.90    1.10
  -2  -8  -2   -1.50    1.20
  -2  -8  -2   -0.10    1.40
   2   8   2    0.40    1.50
   2   8   2   -1.00    1.20
   2   8   2   -1.10    6.00
   2   8   2   -0.70    0.90
   2   8   2   -2.10    0.90
   2   8   2   -2.20    0.90
   2   8   2   10.80    6.90
   2   8   2    0.20    1.40
   2   8   2    0.60    1.40
   2   8   2   -1.50    1.40
  -3  -8  -2   81.29    7.80
  -3  -8  -2   78.19    6.20
  -3  -8  -2   74.49    7.40
  -3  -8  -2   68.69    6.90
  -3  -8  -2   74.29    7.40
  -3  -8  -2   79.09    8.90
  -3  -8  -2  111.59   17.20
  -3  -8  -2   83.09    8.40
  -3  -8  -2  116.89   17.60
  -3  -8  -2   67.39    8.30
   3   8   2   76.49    9.40
   3   8   2   70.49    8.80
   3   8   2   69.09    8.70
   3   8   2   74.39   13.90
   3   8   2   79.19   15.10
   3   8   2   68.99    6.90
   3   8   2   60.39    7.80
   3   8   2   92.49    7.60
   3   8   2   79.09    8.90
  -4  -8  -2   76.59    9.00
  -4  -8  -2   58.29   13.00
  -4  -8  -2   85.99    9.90
  -4  -8  -2   77.99    6.70
  -4  -8  -2   85.19    7.90
  -4  -8  -2  102.49   16.40
  -4  -8  -2   66.89    8.10
  -4  -8  -2   87.49    7.20
   4   8   2   69.19    8.80
   4   8   2   80.49    9.90
   4   8   2   62.59   14.40
   4   8   2   80.09    7.80
   4   8   2   75.19    6.90
   4   8   2   68.69    8.50
   4   8   2   75.19   10.00
  -5  -8  -2  265.27   17.30
  -5  -8  -2  238.68   25.00
  -5  -8  -2  208.08   17.20
  -5  -8  -2  225.38   17.80
  -5  -8  -2  217.18   24.70
  -5  -8  -2  227.98   16.40
  -5  -8  -2  223.38   16.30
  -5  -8  -2  204.88   17.80
   5   8   2  209.18   25.20
   5   8   2  204.88   17.60
   5   8   2  202.98   17.70
   5   8   2  256.07   17.90
   5   8   2  197.68   17.20
   5   8   2  226.98   16.20
   5   8   2  222.18   18.90
   5   8   2  224.38   17.80
   5   8   2  236.68   18.80
  -6  -8  -2   67.29    8.10
  -6  -8  -2   48.00    7.60
  -6  -8  -2   59.89    7.50
  -6  -8  -2   74.19    8.80
  -6  -8  -2   97.29   17.30
  -6  -8  -2   53.99   14.00
  -6  -8  -2   67.09    8.00
   6   8   2   77.59    9.00
   6   8   2   61.69    8.50
   6   8   2   67.09    8.50
   6   8   2   75.59    9.10
   6   8   2   69.89   14.80
   6   8   2   89.19    9.60
   6   8   2   60.29    8.40
   6   8   2   59.39   14.50
  -7  -8  -2   -0.70    1.50
  -7  -8  -2    0.40    1.70
  -7  -8  -2    1.10   10.80
  -7  -8  -2    3.50    2.60
  -7  -8  -2    3.10    2.60
   7   8   2   -0.40    2.00
   7   8   2    4.00    2.90
   7   8   2    1.30    2.30
   7   8   2    1.10    2.00
   7   8   2   -4.40   12.30
   7   8   2    0.70    2.00
  -8  -8  -2    1.70    2.60
  -8  -8  -2  -18.70   13.30
   8   8   2   -6.30   14.10
   8   8   2    2.90    2.50
   8   8   2    7.00    3.60
   8   8   2   -0.50    2.10
   6  -9  -2   23.80    4.30
   6  -9  -2   24.00    5.30
   6  -9  -2   31.10   12.90
   6  -9  -2   26.10    7.00
  -6   9   2   47.50   12.90
  -6   9   2   21.10    5.10
  -6   9   2   27.20    5.30
  -6   9   2   38.20    6.20
  -6   9   2   19.80    4.90
   5  -9  -2   -0.30    1.50
   5  -9  -2    0.50    1.60
   5  -9  -2    0.90    2.10
   5  -9  -2   -4.00    9.70
   5  -9  -2   -1.80    1.50
  -5   9   2   -0.40    1.70
  -5   9   2    1.10    1.60
  -5   9   2   -0.50    1.60
  -5   9   2    0.50    9.70
  -5   9   2   -1.00    1.50
  -5   9   2   -0.40    1.50
  -5   9   2    0.70    1.60
   4  -9  -2    9.70    2.60
   4  -9  -2    7.60    3.20
   4  -9  -2   15.50    3.80
   4  -9  -2   11.00    3.20
   4  -9  -2   13.40    3.50
   4  -9  -2   26.30   10.70
  -4   9   2   21.50    4.20
  -4   9   2   10.10    3.00
  -4   9   2   26.20   11.20
  -4   9   2   10.40    3.50
  -4   9   2   13.60    3.70
   3  -9  -2    5.50    8.10
   3  -9  -2    3.90    2.60
   3  -9  -2    3.40    2.10
   3  -9  -2    4.00    2.70
   3  -9  -2    3.70    2.10
   3  -9  -2    1.80    2.30
   3  -9  -2   16.10    9.40
   3  -9  -2    3.90    2.50
  -3   9   2    1.70    1.80
  -3   9   2   -3.20    8.10
  -3   9   2    3.60    2.30
  -3   9   2    0.30    0.70
  -3   9   2    5.10    2.70
  -3   9   2   14.70   10.80
   2  -9  -2   16.90    4.10
   2  -9  -2   25.50    4.40
   2  -9  -2   18.60    3.90
   2  -9  -2   30.80    5.40
   2  -9  -2   25.00    4.90
   2  -9  -2   24.40    4.00
   2  -9  -2   26.60   11.60
   2  -9  -2   22.00    4.50
  -2   9   2   30.20   10.10
  -2   9   2   17.90    4.10
  -2   9   2   20.80    1.90
  -2   9   2   23.00    2.10
  -2   9   2   22.40    5.00
  -2   9   2   52.19   14.80
  -2   9   2   23.90    4.50
  -2   9   2   17.20    4.00
  -2   9   2   22.70    4.70
   1  -9  -2   73.49    8.60
   1  -9  -2   59.49    8.20
   1  -9  -2   72.79    7.30
   1  -9  -2   56.79    7.00
   1  -9  -2   70.99    8.40
   1  -9  -2   73.59    9.80
   1  -9  -2   67.89   14.20
   1  -9  -2   81.39    7.00
   1  -9  -2   76.39    8.80
  -1   9   2   78.69   15.80
  -1   9   2   62.29    8.10
  -1   9   2   64.29    8.90
  -1   9   2   65.29    8.30
  -1   9   2   62.39   13.50
  -1   9   2   63.49    8.20
  -1   9   2   66.29    5.80
  -1   9   2   73.29    8.00
   0  -9  -2   83.89    7.10
   0  -9  -2   76.49    7.60
   0  -9  -2   68.29    7.10
   0  -9  -2   70.29    8.70
   0  -9  -2   76.09    7.70
   0  -9  -2   72.99    9.20
   0  -9  -2   88.39   16.70
   0  -9  -2   82.89    7.90
   0  -9  -2   61.79   14.00
   0   9   2   64.29    8.40
   0   9   2   82.59    8.20
   0   9   2   61.89   13.80
   0   9   2   83.89    7.40
   0   9   2   72.49    9.50
   0   9   2   74.59    6.40
   0   9   2   52.09   13.60
   0   9   2   74.09    9.00
   0   9   2   81.69    9.10
   0   9   2   77.49    9.00
  -1  -9  -2  181.48   14.80
  -1  -9  -2  199.48   15.80
  -1  -9  -2  170.88   14.50
  -1  -9  -2  171.18   14.90
  -1  -9  -2  197.18   22.30
  -1  -9  -2  174.78   14.30
  -1  -9  -2  192.78   14.70
  -1  -9  -2  141.29   21.70
   1   9   2  186.08   14.80
   1   9   2  194.08   15.40
   1   9   2  157.48   15.30
   1   9   2  201.98   15.30
   1   9   2  196.18   15.10
   1   9   2  192.28   13.80
   1   9   2  167.08   14.90
   1   9   2  212.08   26.60
   1   9   2  161.58   23.10
  -2  -9  -2   95.39   10.30
  -2  -9  -2  123.39    9.70
  -2  -9  -2  103.89   17.70
  -2  -9  -2   99.09   10.30
  -2  -9  -2   92.79    9.30
  -2  -9  -2  106.89   10.20
  -2  -9  -2  133.29   19.70
  -2  -9  -2  116.39   10.00
  -2  -9  -2  114.09   10.30
   2   9   2  114.79   18.80
   2   9   2  101.99    9.00
   2   9   2  112.39   18.20
   2   9   2  100.39   10.10
   2   9   2  109.69   10.20
   2   9   2  111.59    9.70
   2   9   2   92.79   11.70
   2   9   2   98.29    9.90
  -3  -9  -2   93.49    9.00
  -3  -9  -2   66.99    8.70
  -3  -9  -2  103.09   17.90
  -3  -9  -2   69.09    8.90
  -3  -9  -2   71.79   15.60
  -3  -9  -2  104.09    9.50
  -3  -9  -2   85.69    8.70
  -3  -9  -2   76.39   10.00
  -3  -9  -2   99.59    8.30
   3   9   2   78.99    9.70
   3   9   2   86.99    8.30
   3   9   2   89.99    8.60
   3   9   2  105.29    9.40
   3   9   2  104.89   17.80
   3   9   2   76.69   10.20
   3   9   2  101.79   12.00
   3   9   2   88.79    8.10
  -4  -9  -2   87.99    7.60
  -4  -9  -2   82.89    9.80
  -4  -9  -2  105.79   17.80
  -4  -9  -2   87.99   17.30
  -4  -9  -2  101.99    9.40
  -4  -9  -2   96.89    8.40
  -4  -9  -2  106.89   10.30
  -4  -9  -2   95.69    9.10
  -4  -9  -2  100.79    9.70
  -4  -9  -2   93.19    9.10
   4   9   2  108.09    9.50
   4   9   2   90.49   10.60
   4   9   2   92.59    8.90
   4   9   2   89.59    9.40
   4   9   2   97.19   19.10
   4   9   2   91.59   11.50
   4   9   2   94.19   11.00
   4   9   2   85.29   10.30
   4   9   2   76.49    7.90
   4   9   2   67.29   16.70
  -5  -9  -2    1.40    1.50
  -5  -9  -2   -0.20    1.50
  -5  -9  -2   -4.10    9.50
  -5  -9  -2    5.10   12.00
  -5  -9  -2    1.60    2.30
  -5  -9  -2   -0.40    1.40
  -5  -9  -2    2.40    2.30
  -5  -9  -2   -1.70    1.30
   5   9   2    0.80    2.50
   5   9   2    3.80    2.30
   5   9   2   -7.20   11.00
   5   9   2    1.70    2.20
   5   9   2  -10.60    8.60
   5   9   2   -0.60    1.70
   5   9   2    0.60    1.80
  -6  -9  -2   30.80    5.70
  -6  -9  -2   29.90    5.90
  -6  -9  -2   50.69    7.50
  -6  -9  -2   34.70    5.70
   6   9   2   34.20    6.20
   6   9   2   33.30    6.30
   6   9   2   40.10    6.80
   6   9   2   40.20   16.10
   6   9   2   30.70    6.10
   6   9   2   32.60    6.30
  -7  -9  -2   -1.40    1.50
  -7  -9  -2   14.30   14.80
   7   9   2    0.80    2.40
   7   9   2   -2.20    1.50
   7   9   2   -1.10    2.00
   7   9   2    1.30   15.40
   7   9   2   -2.70    1.70
   5 -10  -2   -1.30    1.80
   5 -10  -2  -28.30   12.90
   5 -10  -2   -1.80    1.80
   5 -10  -2   -0.30    2.20
   5 -10  -2    0.50    1.90
  -5  10   2    4.10    2.80
  -5  10   2    0.30    2.00
  -5  10   2    0.20    2.10
  -5  10   2   -1.00    1.70
  -5  10   2   -0.50    1.20
  -5  10   2  -11.30   13.10
   4 -10  -2   15.50    4.60
   4 -10  -2   26.70   13.90
   4 -10  -2   24.00    4.80
   4 -10  -2   17.90    4.50
   4 -10  -2   25.70    5.50
  -4  10   2   51.09   15.10
  -4  10   2   19.70    4.70
  -4  10   2   27.40    5.20
  -4  10   2   21.20    4.90
  -4  10   2   21.70    4.70
  -4  10   2   18.90    4.90
   3 -10  -2    7.10   11.20
   3 -10  -2   -1.20    1.70
   3 -10  -2   -2.30    1.90
   3 -10  -2    2.70    2.30
   3 -10  -2    0.70    1.80
   3 -10  -2    0.10    1.40
  -3  10   2   -0.50    1.60
  -3  10   2   -0.70    1.50
  -3  10   2   -1.30    1.60
  -3  10   2   -6.20    9.00
  -3  10   2   -1.00    1.40
  -3  10   2    0.00    1.80
   2 -10  -2   22.90    5.00
   2 -10  -2   31.10    6.00
   2 -10  -2   33.30    5.50
   2 -10  -2   25.40    4.90
   2 -10  -2   25.00   13.90
   2 -10  -2   34.50    6.00
   2 -10  -2   36.60   12.20
   2 -10  -2   25.40    4.50
  -2  10   2   20.70    5.00
  -2  10   2   27.20    5.10
  -2  10   2   56.39   15.10
  -2  10   2   22.10   13.40
  -2  10   2   21.70    5.20
  -2  10   2   32.10    5.80
   1 -10  -2   33.00    5.90
   1 -10  -2   26.90    5.20
   1 -10  -2   36.60    6.20
   1 -10  -2   33.00    6.40
   1 -10  -2   34.50    5.10
   1 -10  -2   35.90    6.00
   1 -10  -2   38.90   13.40
  -1  10   2   76.09   17.70
  -1  10   2   28.60   11.20
  -1  10   2   27.10    5.20
  -1  10   2   35.40    6.10
  -1  10   2   19.90    5.00
  -1  10   2   37.10    8.60
  -1  10   2   45.90    7.60
   0 -10  -2    0.20    2.00
   0 -10  -2    0.80    1.60
   0 -10  -2    7.80   10.70
   0 -10  -2   -1.60    1.60
   0 -10  -2    0.60    1.50
   0 -10  -2    0.90    1.60
   0 -10  -2    2.00    8.90
   0 -10  -2    0.50    2.00
   0  10   2   -0.80    1.80
   0  10   2  -18.20   11.00
   0  10   2    2.60    1.40
   0  10   2    1.40    1.80
   0  10   2    0.70    1.80
   0  10   2   -0.60    1.80
   0  10   2    1.30    1.90
   0  10   2   13.80    9.70
   0  10   2   -0.20    1.70
  -1 -10  -2   12.60   10.40
  -1 -10  -2    3.80    2.60
  -1 -10  -2   -0.90    1.50
  -1 -10  -2    0.10    1.50
  -1 -10  -2    2.30    2.00
  -1 -10  -2    4.70   10.40
   1  10   2    2.00    2.10
   1  10   2    0.70    1.30
   1  10   2    1.00    1.90
   1  10   2   -2.00    1.30
   1  10   2    1.30    9.50
   1  10   2    5.20    2.50
   1  10   2    0.50    2.00
   1  10   2    1.70    2.50
  -2 -10  -2    1.90    2.20
  -2 -10  -2    2.90    2.20
  -2 -10  -2   -9.60    9.80
  -2 -10  -2    0.90    1.70
  -2 -10  -2   -0.80    1.90
  -2 -10  -2   -3.10    9.60
  -2 -10  -2   -0.30    1.60
  -2 -10  -2   -0.40    1.80
   2  10   2   -0.10    1.70
   2  10   2    6.20   10.80
   2  10   2    2.60    2.50
   2  10   2   -2.20    1.20
   2  10   2   -0.90    1.20
   2  10   2   -0.10    2.00
   2  10   2   -1.50    0.90
   2  10   2    1.30    1.80
   2  10   2    1.40    2.50
   2  10   2    8.10   10.00
  -3 -10  -2   20.90    5.30
  -3 -10  -2   -5.50   10.80
  -3 -10  -2   12.30    4.20
  -3 -10  -2    5.40    2.80
  -3 -10  -2   10.10    3.30
  -3 -10  -2    7.10    3.30
  -3 -10  -2    4.50   11.60
  -3 -10  -2    7.90    3.20
  -3 -10  -2    8.50    2.70
   3  10   2    4.50    3.00
   3  10   2    9.20    3.50
   3  10   2   12.20   11.10
   3  10   2    6.10    2.40
   3  10   2   14.30    4.10
   3  10   2    0.00   11.00
   3  10   2    9.30    3.50
   3  10   2    9.40    3.60
   3  10   2    8.60    6.00
   3  10   2   10.50    3.10
  -4 -10  -2   42.20    6.70
  -4 -10  -2   45.20   14.70
  -4 -10  -2   33.20    6.00
  -4 -10  -2   27.90    5.70
  -4 -10  -2   50.79    7.30
  -4 -10  -2   39.60    6.90
   4  10   2   49.00    7.20
   4  10   2   46.40    7.40
   4  10   2   51.89    7.10
   4  10   2   31.80    6.30
   4  10   2   34.90    6.60
   4  10   2   57.59   23.30
   4  10   2   38.10   14.90
   4  10   2   48.90    7.50
  -5 -10  -2    4.00    2.70
  -5 -10  -2    0.60    2.10
  -5 -10  -2   27.10   14.30
  -5 -10  -2   -0.50    2.20
   5  10   2    1.80    2.90
   5  10   2    1.00    2.00
   5  10   2    6.50    3.10
   5  10   2    7.30    3.10
   5  10   2    1.70    2.50
   5  10   2   16.50   14.50
   5  10   2   17.60   14.20
   3 -11  -2    2.10   15.40
   3 -11  -2   20.80    6.10
   3 -11  -2   29.40    5.80
   3 -11  -2   23.40    5.70
   3 -11  -2   26.10    5.60
  -3  11   2   30.10    6.40
  -3  11   2   23.50    5.20
  -3  11   2   41.00   19.30
   2 -11  -2   16.70    4.50
   2 -11  -2   18.10   14.70
   2 -11  -2   15.50    4.50
   2 -11  -2   17.60    5.10
  -2  11   2   27.70   14.50
  -2  11   2   19.10    5.30
  -2  11   2   25.50    5.20
  -2  11   2   15.10    4.10
  -2  11   2   16.70    4.90
   1 -11  -2    5.20    3.00
   1 -11  -2   10.90   13.10
   1 -11  -2    1.90    2.60
   1 -11  -2    2.30    2.20
   1 -11  -2    3.50    2.60
   1 -11  -2   -0.30    1.70
   1 -11  -2    5.20   12.90
  -1  11   2    2.20    2.10
  -1  11   2    1.60    1.90
[truncated: 898,289 more chars]
