# Supplementary material for: Peri-Substituted Acyl Pyrrolyl Naphthalenes: Synthesis, Reactions and Photophysical Properties
Source: Molecules. 2025 Mar 24;30(7):1429. doi: 10.3390/molecules30071429 (PMC11990698; doi:10.3390/molecules30071429)
Supplement: Supplementary file 1 [file molecules-30-01429-s001.zip › CIF for Compound 8.cif]

 data_publication_text
_publ_contact_author_name        'Robert D. Pike'
_publ_contact_author_address     
;Department of Chemistry
College of William and Mary
P. O. Box 8795
Williamsburg, VA 23187-8795
;

_publ_contact_author_email       rdpike@wm.edu
_publ_contact_author_phone       757-221-2555
_publ_contact_author_fax         757-221-2715
loop_
_publ_author_name
_publ_author_address
'Christopher Abelt'
;Department of Chemistry
College of William and Mary
P. O. Box 8795
Williamsburg, VA 23187-8795
;
'Junkai Zhao'
;Department of Chemistry
College of William and Mary
P. O. Box 8795
Williamsburg, VA 23187-8795
;
'Robert D. Pike'
;Department of Chemistry
College of William and Mary
P. O. Box 8795
Williamsburg, VA 23187-8795
; 
_publ_requested_journal        
;
Molecules
;
_publ_section_title            
;
Peri-Substituted Acyl Pyrrolyl Naphthalenes:  
Synthesis, Reactions and Photophyical Properties
; 

data_mo_CJA008_0m_a
 
_audit_creation_method            'SHELXL-2018/3'
_shelx_SHELXL_version_number      '2018/3'
_chemical_name_systematic         ?
_chemical_name_common             ?
_chemical_melting_point           ?
_chemical_formula_moiety          
 'C21 H13 N O' 
_chemical_formula_sum
 'C21 H13 N O' 
_chemical_formula_weight          295.32

loop_
 _atom_type_symbol
 _atom_type_description
 _atom_type_scat_dispersion_real
 _atom_type_scat_dispersion_imag
 _atom_type_scat_source
 'C'  'C'   0.0033   0.0016
 'International Tables Vol C Tables 4.2.6.8 and 6.1.1.4'
 'H'  'H'   0.0000   0.0000
 'International Tables Vol C Tables 4.2.6.8 and 6.1.1.4'
 'N'  'N'   0.0061   0.0033
 'International Tables Vol C Tables 4.2.6.8 and 6.1.1.4'
 'O'  'O'   0.0106   0.0060
 'International Tables Vol C Tables 4.2.6.8 and 6.1.1.4'
 
_space_group_crystal_system       monoclinic
_space_group_IT_number            15
_space_group_name_H-M_alt         'C 2/c'
_space_group_name_Hall            '-C 2yc'
 
_shelx_space_group_comment
;
The symmetry employed for this shelxl refinement is uniquely defined
by the following loop, which should always be used as a source of
symmetry information in preference to the above space-group names.
They are only intended as comments.
;
 
loop_
 _space_group_symop_operation_xyz
 'x, y, z'
 '-x, y, -z+1/2'
 'x+1/2, y+1/2, z'
 '-x+1/2, y+1/2, -z+1/2'
 '-x, -y, -z'
 'x, -y, z-1/2'
 '-x+1/2, -y+1/2, -z'
 'x+1/2, -y+1/2, z-1/2'
 
_cell_length_a                    23.606(2)
_cell_length_b                    9.9979(9)
_cell_length_c                    13.7241(13)
_cell_angle_alpha                 90
_cell_angle_beta                  118.225(3)
_cell_angle_gamma                 90
_cell_volume                      2853.9(5)
_cell_formula_units_Z             8
_cell_measurement_temperature     100(2)
_cell_measurement_reflns_used      9905
_cell_measurement_theta_min        2.53
_cell_measurement_theta_max       25.95

_exptl_crystal_description       'block'
_exptl_crystal_colour            'red'
_exptl_crystal_density_meas       ?
_exptl_crystal_density_method     ?
_exptl_crystal_density_diffrn     1.375          
_exptl_crystal_F_000              1232
_exptl_transmission_factor_min    ?
_exptl_transmission_factor_max    ?
_exptl_crystal_size_max           0.742
_exptl_crystal_size_mid           0.292
_exptl_crystal_size_min           0.234
_exptl_absorpt_coefficient_mu     0.085
_shelx_estimated_absorpt_T_min    0.940
_shelx_estimated_absorpt_T_max    0.980
_exptl_absorpt_correction_type    'multi-scan'
_exptl_absorpt_correction_T_min   0.6457                  
_exptl_absorpt_correction_T_max   0.7042 
_exptl_absorpt_process_details    'SADABS (Sheldrick, 2004)'
_exptl_special_details 
; 
 ? 
;
_diffrn_ambient_temperature       100(2)
_diffrn_radiation_wavelength      0.71073
_diffrn_radiation_type            MoK\a
_diffrn_measurement_device              '\k--geometry diffractometer'
_diffrn_measurement_device_type         'Bruker D8 VENTURE'
_diffrn_measurement_method              '\f and \w scans'
_diffrn_radiation_monochromator         'multilayer mirror'
_diffrn_radiation_type                  'Mo K\a'
_diffrn_source_source                   'microfocus sealed tube'
_diffrn_source_type                     'Incoatec I\mS 3.0'
_diffrn_reflns_number             54964
_diffrn_reflns_av_unetI/netI      0.0419
_diffrn_reflns_av_R_equivalents   0.0988
_diffrn_reflns_limit_h_min        -28
_diffrn_reflns_limit_h_max        29
_diffrn_reflns_limit_k_min        -12
_diffrn_reflns_limit_k_max        12
_diffrn_reflns_limit_l_min        -16
_diffrn_reflns_limit_l_max        16
_diffrn_reflns_theta_min          1.958
_diffrn_reflns_theta_max          26.019
_diffrn_reflns_theta_full         25.242
_diffrn_measured_fraction_theta_max   0.999
_diffrn_measured_fraction_theta_full  0.999
_diffrn_reflns_Laue_measured_fraction_max    0.999
_diffrn_reflns_Laue_measured_fraction_full   0.999
_diffrn_reflns_point_group_measured_fraction_max   0.999
_diffrn_reflns_point_group_measured_fraction_full  0.999
_reflns_number_total              2810
_reflns_number_gt                 2467
_reflns_threshold_expression      'I > 2\s(I)'
_reflns_Friedel_coverage          0.000
_reflns_Friedel_fraction_max      .
_reflns_Friedel_fraction_full     .
 
_reflns_special_details
;
 Reflections were merged by SHELXL according to the crystal
 class for the calculation of statistics and refinement.
 
 _reflns_Friedel_fraction is defined as the number of unique
 Friedel pairs measured divided by the number that would be
 possible theoretically, ignoring centric projections and
 systematic absences.
;
 
_computing_data_collection        'APEX5 (Bruker AXS, 2023)'
_computing_cell_refinement        'SAINTPLUS (Bruker AXS, 2004)'
_computing_data_reduction         'SAINTPLUS'
_computing_structure_solution     'SHELXS97 (Sheldrick, 1997)'
_computing_structure_refinement   'SHELXL-2014/5 (Sheldrick, 2014)'
_computing_molecular_graphics     'SHELXLE (Hubschle, 2011)'
_computing_publication_material   'Mercury 2021.3.0 (CCDC, 2021)'
_refine_special_details
;
 ?
;
_refine_ls_structure_factor_coef  Fsqd
_refine_ls_matrix_type            full
_refine_ls_weighting_scheme       calc
_refine_ls_weighting_details
'w=1/[\s^2^(Fo^2^)+(0.0700P)^2^+1.8752P] where P=(Fo^2^+2Fc^2^)/3'
_atom_sites_solution_primary      ?
_atom_sites_solution_secondary    ?
_atom_sites_solution_hydrogens    geom
_refine_ls_hydrogen_treatment     constr
_refine_ls_extinction_method      'SHELXL-2018/3 (Sheldrick 2018)'
_refine_ls_extinction_coef        0.0045(8)
_refine_ls_extinction_expression
 'Fc^*^=kFc[1+0.001xFc^2^\l^3^/sin(2\q)]^-1/4^'
_refine_ls_number_reflns          2810
_refine_ls_number_parameters      209
_refine_ls_number_restraints      0
_refine_ls_R_factor_all           0.0496
_refine_ls_R_factor_gt            0.0441
_refine_ls_wR_factor_ref          0.1257
_refine_ls_wR_factor_gt           0.1175
_refine_ls_goodness_of_fit_ref    1.070
_refine_ls_restrained_S_all       1.070
_refine_ls_shift/su_max           0.000
_refine_ls_shift/su_mean          0.000
 
loop_
 _atom_site_label
 _atom_site_type_symbol
 _atom_site_fract_x
 _atom_site_fract_y
 _atom_site_fract_z
 _atom_site_U_iso_or_equiv
 _atom_site_adp_type
 _atom_site_occupancy
 _atom_site_site_symmetry_order  
 _atom_site_calc_flag
 _atom_site_refinement_flags_posn
 _atom_site_refinement_flags_adp
 _atom_site_refinement_flags_occupancy
 _atom_site_disorder_assembly
 _atom_site_disorder_group
O1 O 0.25563(5) 0.43178(10) 0.42344(8) 0.0258(3) Uani 1 1 d . . . . .
N1 N 0.31613(5) 0.58775(11) 0.55982(9) 0.0191(3) Uani 1 1 d . . . . .
C1 C 0.28779(6) 0.46224(13) 0.52086(11) 0.0203(3) Uani 1 1 d . . . . .
C2 C 0.30667(6) 0.38014(13) 0.61956(11) 0.0221(3) Uani 1 1 d . . . . .
H2 H 0.294289 0.289791 0.619857 0.026 Uiso 1 1 calc R U . . .
C3 C 0.34419(6) 0.45232(13) 0.70959(11) 0.0205(3) Uani 1 1 d . . . . .
H3 H 0.362966 0.420869 0.783656 0.025 Uiso 1 1 calc R U . . .
C4 C 0.35160(6) 0.58556(13) 0.67623(10) 0.0186(3) Uani 1 1 d . . . . .
C5 C 0.38535(6) 0.69329(13) 0.73586(11) 0.0190(3) Uani 1 1 d . . . . .
C6 C 0.38389(6) 0.81627(13) 0.67685(11) 0.0204(3) Uani 1 1 d . . . . .
C7 C 0.41259(6) 0.93403(14) 0.73093(12) 0.0257(3) Uani 1 1 d . . . . .
H7 H 0.432635 0.937524 0.809387 0.031 Uiso 1 1 calc R U . . .
C8 C 0.41243(7) 1.04824(14) 0.67129(13) 0.0310(4) Uani 1 1 d . . . . .
H8 H 0.432517 1.127957 0.709821 0.037 Uiso 1 1 calc R U . . .
C9 C 0.38364(7) 1.04591(14) 0.55826(13) 0.0302(4) Uani 1 1 d . . . . .
H9 H 0.385114 1.123337 0.519391 0.036 Uiso 1 1 calc R U . . .
C10 C 0.35170(6) 0.92994(14) 0.49836(12) 0.0236(3) Uani 1 1 d . . . . .
C11 C 0.31975(7) 0.92677(14) 0.38134(12) 0.0266(3) Uani 1 1 d . . . . .
H11 H 0.320952 1.002965 0.341004 0.032 Uiso 1 1 calc R U . . .
C12 C 0.28727(7) 0.81521(15) 0.32612(11) 0.0258(3) Uani 1 1 d . . . . .
H12 H 0.265927 0.814990 0.247562 0.031 Uiso 1 1 calc R U . . .
C13 C 0.28469(6) 0.70029(14) 0.38312(11) 0.0226(3) Uani 1 1 d . . . . .
H13 H 0.261250 0.623841 0.343378 0.027 Uiso 1 1 calc R U . . .
C14 C 0.31657(6) 0.69961(13) 0.49745(11) 0.0195(3) Uani 1 1 d . . . . .
C15 C 0.35092(6) 0.81403(13) 0.55820(11) 0.0199(3) Uani 1 1 d . . . . .
C16 C 0.42408(6) 0.68367(12) 0.85827(11) 0.0192(3) Uani 1 1 d . . . . .
C17 C 0.39732(6) 0.63551(13) 0.92284(11) 0.0205(3) Uani 1 1 d . . . . .
H17 H 0.353071 0.612098 0.888795 0.025 Uiso 1 1 calc R U . . .
C18 C 0.43484(7) 0.62144(13) 1.03662(11) 0.0231(3) Uani 1 1 d . . . . .
H18 H 0.416292 0.586675 1.079486 0.028 Uiso 1 1 calc R U . . .
C19 C 0.49901(7) 0.65777(13) 1.08773(11) 0.0238(3) Uani 1 1 d . . . . .
H19 H 0.524391 0.648509 1.165526 0.029 Uiso 1 1 calc R U . . .
C20 C 0.52618(7) 0.70782(14) 1.02492(11) 0.0253(3) Uani 1 1 d . . . . .
H20 H 0.570061 0.734185 1.059886 0.030 Uiso 1 1 calc R U . . .
C21 C 0.48929(6) 0.71934(13) 0.91115(11) 0.0228(3) Uani 1 1 d . . . . .
H21 H 0.508437 0.751802 0.868502 0.027 Uiso 1 1 calc R U . . .
 
loop_
 _atom_site_aniso_label
 _atom_site_aniso_U_11
 _atom_site_aniso_U_22
 _atom_site_aniso_U_33
 _atom_site_aniso_U_23
 _atom_site_aniso_U_13
 _atom_site_aniso_U_12
O1 0.0269(5) 0.0278(5) 0.0216(5) -0.0066(4) 0.0105(4) -0.0045(4)
N1 0.0201(5) 0.0188(6) 0.0184(6) -0.0003(4) 0.0091(5) 0.0000(4)
C1 0.0190(6) 0.0207(6) 0.0231(7) -0.0045(5) 0.0117(5) -0.0014(5)
C2 0.0238(7) 0.0188(6) 0.0261(7) -0.0002(5) 0.0139(6) -0.0002(5)
C3 0.0204(6) 0.0213(6) 0.0212(7) 0.0013(5) 0.0110(5) 0.0018(5)
C4 0.0165(6) 0.0231(7) 0.0171(6) 0.0000(5) 0.0088(5) 0.0017(5)
C5 0.0170(6) 0.0207(6) 0.0210(7) 0.0016(5) 0.0104(5) 0.0026(5)
C6 0.0178(6) 0.0213(7) 0.0234(7) 0.0016(5) 0.0109(5) 0.0018(5)
C7 0.0228(7) 0.0250(7) 0.0264(7) 0.0000(6) 0.0093(6) -0.0005(5)
C8 0.0291(8) 0.0212(7) 0.0377(8) -0.0003(6) 0.0119(7) -0.0048(6)
C9 0.0292(8) 0.0217(7) 0.0378(8) 0.0080(6) 0.0145(7) -0.0006(6)
C10 0.0203(7) 0.0240(7) 0.0285(8) 0.0062(5) 0.0133(6) 0.0041(5)
C11 0.0265(7) 0.0279(7) 0.0289(8) 0.0114(6) 0.0160(6) 0.0073(6)
C12 0.0248(7) 0.0339(8) 0.0204(7) 0.0064(6) 0.0120(6) 0.0099(6)
C13 0.0204(7) 0.0265(7) 0.0220(7) -0.0003(5) 0.0109(5) 0.0037(5)
C14 0.0180(6) 0.0209(7) 0.0222(7) 0.0021(5) 0.0118(5) 0.0040(5)
C15 0.0170(6) 0.0212(7) 0.0242(7) 0.0031(5) 0.0121(5) 0.0034(5)
C16 0.0198(6) 0.0175(6) 0.0197(7) -0.0008(5) 0.0087(5) 0.0012(5)
C17 0.0190(6) 0.0211(6) 0.0218(7) -0.0019(5) 0.0099(5) -0.0004(5)
C18 0.0252(7) 0.0237(7) 0.0234(7) 0.0006(5) 0.0141(6) 0.0014(5)
C19 0.0254(7) 0.0244(7) 0.0181(6) -0.0003(5) 0.0073(5) 0.0022(5)
C20 0.0190(6) 0.0279(7) 0.0247(7) 0.0004(6) 0.0068(6) -0.0016(5)
C21 0.0214(7) 0.0243(7) 0.0225(7) 0.0024(5) 0.0102(6) -0.0011(5)
 
_geom_special_details
;
 All esds (except the esd in the dihedral angle between two l.s. planes)
 are estimated using the full covariance matrix.  The cell esds are taken
 into account individually in the estimation of esds in distances, angles
 and torsion angles; correlations between esds in cell parameters are only
 used when they are defined by crystal symmetry.  An approximate (isotropic)
 treatment of cell esds is used for estimating esds involving l.s. planes.
;
 
loop_
 _geom_bond_atom_site_label_1
 _geom_bond_atom_site_label_2
 _geom_bond_distance
 _geom_bond_site_symmetry_2
 _geom_bond_publ_flag
O1 C1 1.2234(16) . ?
N1 C1 1.4035(17) . ?
N1 C4 1.4102(16) . ?
N1 C14 1.4113(17) . ?
C1 C2 1.4616(19) . ?
C2 C3 1.3404(19) . ?
C2 H2 0.9500 . ?
C3 C4 1.4458(19) . ?
C3 H3 0.9500 . ?
C4 C5 1.3594(19) . ?
C5 C6 1.4637(18) . ?
C5 C16 1.4882(17) . ?
C6 C7 1.3859(19) . ?
C6 C15 1.4349(18) . ?
C7 C8 1.404(2) . ?
C7 H7 0.9500 . ?
C8 C9 1.368(2) . ?
C8 H8 0.9500 . ?
C9 C10 1.415(2) . ?
C9 H9 0.9500 . ?
C10 C11 1.4154(19) . ?
C10 C15 1.4255(19) . ?
C11 C12 1.363(2) . ?
C11 H11 0.9500 . ?
C12 C13 1.407(2) . ?
C12 H12 0.9500 . ?
C13 C14 1.3826(18) . ?
C13 H13 0.9500 . ?
C14 C15 1.4219(19) . ?
C16 C17 1.3948(19) . ?
C16 C21 1.4025(19) . ?
C17 C18 1.3908(18) . ?
C17 H17 0.9500 . ?
C18 C19 1.3831(19) . ?
C18 H18 0.9500 . ?
C19 C20 1.389(2) . ?
C19 H19 0.9500 . ?
C20 C21 1.3868(19) . ?
C20 H20 0.9500 . ?
C21 H21 0.9500 . ?
 
loop_
 _geom_angle_atom_site_label_1
 _geom_angle_atom_site_label_2
 _geom_angle_atom_site_label_3
 _geom_angle
 _geom_angle_site_symmetry_1
 _geom_angle_site_symmetry_3
 _geom_angle_publ_flag
C1 N1 C4 109.77(10) . . ?
C1 N1 C14 128.05(11) . . ?
C4 N1 C14 121.92(11) . . ?
O1 C1 N1 125.21(12) . . ?
O1 C1 C2 129.25(12) . . ?
N1 C1 C2 105.52(11) . . ?
C3 C2 C1 109.32(12) . . ?
C3 C2 H2 125.3 . . ?
C1 C2 H2 125.3 . . ?
C2 C3 C4 109.29(12) . . ?
C2 C3 H3 125.4 . . ?
C4 C3 H3 125.4 . . ?
C5 C4 N1 122.31(12) . . ?
C5 C4 C3 131.58(12) . . ?
N1 C4 C3 106.09(11) . . ?
C4 C5 C6 118.61(12) . . ?
C4 C5 C16 120.04(11) . . ?
C6 C5 C16 121.34(11) . . ?
C7 C6 C15 119.11(12) . . ?
C7 C6 C5 122.66(12) . . ?
C15 C6 C5 118.23(11) . . ?
C6 C7 C8 120.86(13) . . ?
C6 C7 H7 119.6 . . ?
C8 C7 H7 119.6 . . ?
C9 C8 C7 120.68(13) . . ?
C9 C8 H8 119.7 . . ?
C7 C8 H8 119.7 . . ?
C8 C9 C10 121.01(13) . . ?
C8 C9 H9 119.5 . . ?
C10 C9 H9 119.5 . . ?
C9 C10 C11 121.95(13) . . ?
C9 C10 C15 118.68(13) . . ?
C11 C10 C15 119.36(13) . . ?
C12 C11 C10 120.47(12) . . ?
C12 C11 H11 119.8 . . ?
C10 C11 H11 119.8 . . ?
C11 C12 C13 121.33(13) . . ?
C11 C12 H12 119.3 . . ?
C13 C12 H12 119.3 . . ?
C14 C13 C12 119.44(13) . . ?
C14 C13 H13 120.3 . . ?
C12 C13 H13 120.3 . . ?
C13 C14 N1 122.42(12) . . ?
C13 C14 C15 120.99(12) . . ?
N1 C14 C15 116.59(11) . . ?
C14 C15 C10 118.38(12) . . ?
C14 C15 C6 122.06(12) . . ?
C10 C15 C6 119.56(12) . . ?
C17 C16 C21 118.36(12) . . ?
C17 C16 C5 121.23(11) . . ?
C21 C16 C5 120.37(12) . . ?
C18 C17 C16 120.59(12) . . ?
C18 C17 H17 119.7 . . ?
C16 C17 H17 119.7 . . ?
C19 C18 C17 120.40(12) . . ?
C19 C18 H18 119.8 . . ?
C17 C18 H18 119.8 . . ?
C18 C19 C20 119.76(12) . . ?
C18 C19 H19 120.1 . . ?
C20 C19 H19 120.1 . . ?
C21 C20 C19 120.02(13) . . ?
C21 C20 H20 120.0 . . ?
C19 C20 H20 120.0 . . ?
C20 C21 C16 120.84(13) . . ?
C20 C21 H21 119.6 . . ?
C16 C21 H21 119.6 . . ?
 
loop_
 _geom_torsion_atom_site_label_1
 _geom_torsion_atom_site_label_2
 _geom_torsion_atom_site_label_3
 _geom_torsion_atom_site_label_4
 _geom_torsion
 _geom_torsion_site_symmetry_1
 _geom_torsion_site_symmetry_2
 _geom_torsion_site_symmetry_3
 _geom_torsion_site_symmetry_4
 _geom_torsion_publ_flag
C4 N1 C1 O1 -177.75(12) . . . . ?
C14 N1 C1 O1 -3.6(2) . . . . ?
C4 N1 C1 C2 0.66(14) . . . . ?
C14 N1 C1 C2 174.84(11) . . . . ?
O1 C1 C2 C3 177.47(13) . . . . ?
N1 C1 C2 C3 -0.86(15) . . . . ?
C1 C2 C3 C4 0.73(15) . . . . ?
C1 N1 C4 C5 178.46(12) . . . . ?
C14 N1 C4 C5 3.85(18) . . . . ?
C1 N1 C4 C3 -0.25(13) . . . . ?
C14 N1 C4 C3 -174.85(11) . . . . ?
C2 C3 C4 C5 -178.84(14) . . . . ?
C2 C3 C4 N1 -0.31(14) . . . . ?
N1 C4 C5 C6 0.92(18) . . . . ?
C3 C4 C5 C6 179.25(12) . . . . ?
N1 C4 C5 C16 -177.54(11) . . . . ?
C3 C4 C5 C16 0.8(2) . . . . ?
C4 C5 C6 C7 174.83(12) . . . . ?
C16 C5 C6 C7 -6.73(19) . . . . ?
C4 C5 C6 C15 -4.74(18) . . . . ?
C16 C5 C6 C15 173.70(11) . . . . ?
C15 C6 C7 C8 -3.1(2) . . . . ?
C5 C6 C7 C8 177.29(13) . . . . ?
C6 C7 C8 C9 0.3(2) . . . . ?
C7 C8 C9 C10 1.9(2) . . . . ?
C8 C9 C10 C11 177.83(13) . . . . ?
C8 C9 C10 C15 -1.0(2) . . . . ?
C9 C10 C11 C12 -177.36(13) . . . . ?
C15 C10 C11 C12 1.5(2) . . . . ?
C10 C11 C12 C13 -0.3(2) . . . . ?
C11 C12 C13 C14 -1.0(2) . . . . ?
C12 C13 C14 N1 -179.85(12) . . . . ?
C12 C13 C14 C15 1.13(19) . . . . ?
C1 N1 C14 C13 3.0(2) . . . . ?
C4 N1 C14 C13 176.56(11) . . . . ?
C1 N1 C14 C15 -177.93(11) . . . . ?
C4 N1 C14 C15 -4.38(17) . . . . ?
C13 C14 C15 C10 0.06(19) . . . . ?
N1 C14 C15 C10 -179.01(11) . . . . ?
C13 C14 C15 C6 179.41(11) . . . . ?
N1 C14 C15 C6 0.34(18) . . . . ?
C9 C10 C15 C14 177.53(12) . . . . ?
C11 C10 C15 C14 -1.36(19) . . . . ?
C9 C10 C15 C6 -1.84(19) . . . . ?
C11 C10 C15 C6 179.27(11) . . . . ?
C7 C6 C15 C14 -175.45(12) . . . . ?
C5 C6 C15 C14 4.14(18) . . . . ?
C7 C6 C15 C10 3.90(18) . . . . ?
C5 C6 C15 C10 -176.52(12) . . . . ?
C4 C5 C16 C17 -51.26(17) . . . . ?
C6 C5 C16 C17 130.33(13) . . . . ?
C4 C5 C16 C21 126.78(14) . . . . ?
C6 C5 C16 C21 -51.63(17) . . . . ?
C21 C16 C17 C18 -0.98(19) . . . . ?
C5 C16 C17 C18 177.10(12) . . . . ?
C16 C17 C18 C19 1.38(19) . . . . ?
C17 C18 C19 C20 -0.4(2) . . . . ?
C18 C19 C20 C21 -1.0(2) . . . . ?
C19 C20 C21 C16 1.4(2) . . . . ?
C17 C16 C21 C20 -0.40(19) . . . . ?
C5 C16 C21 C20 -178.50(12) . . . . ?
 
loop_
 _geom_hbond_atom_site_label_D 
 _geom_hbond_atom_site_label_H 
 _geom_hbond_atom_site_label_A 
 _geom_hbond_distance_DH 
 _geom_hbond_distance_HA 
 _geom_hbond_distance_DA 
 _geom_hbond_angle_DHA 
 _geom_hbond_site_symmetry_A 
 _geom_hbond_publ_flag
C2 H2 O1  0.95 2.45 3.3786(16) 166.8 7_556 yes
C13 H13 O1  0.95 2.25 2.8884(17) 124.0 . yes
 
_refine_diff_density_max    0.285
_refine_diff_density_min   -0.233
_refine_diff_density_rms    0.061

_shelx_res_file
;
TITL mo_CJA008_0m_a.res in C2/c
    mo_CJA008_0m_a.res
    created by SHELXL-2018/3 at 10:37:41 on 20-Aug-2024
REM Old TITL mo_CJA008_0m in C2/c
REM SHELXT solution in C2/c: R1 0.113, Rweak 0.002, Alpha 0.018
REM <I/s>   0.272 for  168 systematic absences,  Orientation as input
REM Formula found by SHELXT:  C21 N O
CELL  0.71073  23.6057   9.9979  13.7241   90.000  118.225   90.000
ZERR    8.000   0.0023   0.0009   0.0013    0.000    0.003    0.000
LATT  7
SYMM -X, Y, 1/2-Z
SFAC C H N O
UNIT 168 104 8 8
TEMP -173.000
SIZE 0.234 0.292 0.742
L.S. 20
BOND $H
CONF
LIST 4
EQIV $1 -x+1/2, -y+1/2, -z+1
HTAB C2 O1_$1
HTAB C13 O1
ACTA
FMAP 2
PLAN 5
WGHT    0.070000    1.875200
EXTI    0.004482
FVAR       0.28678
O1    4    0.255628    0.431779    0.423436    11.00000    0.02687    0.02782 =
         0.02160   -0.00661    0.01053   -0.00449
N1    3    0.316133    0.587755    0.559820    11.00000    0.02014    0.01877 =
         0.01841   -0.00031    0.00915   -0.00003
C1    1    0.287789    0.462244    0.520861    11.00000    0.01902    0.02072 =
         0.02309   -0.00452    0.01166   -0.00138
C2    1    0.306669    0.380140    0.619558    11.00000    0.02384    0.01884 =
         0.02608   -0.00016    0.01395   -0.00022
AFIX  43
H2    2    0.294289    0.289791    0.619857    11.00000   -1.20000
AFIX   0
C3    1    0.344193    0.452317    0.709586    11.00000    0.02044    0.02134 =
         0.02115    0.00128    0.01099    0.00177
AFIX  43
H3    2    0.362966    0.420869    0.783656    11.00000   -1.20000
AFIX   0
C4    1    0.351603    0.585555    0.676233    11.00000    0.01652    0.02307 =
         0.01715   -0.00001    0.00883    0.00169
C5    1    0.385352    0.693292    0.735859    11.00000    0.01702    0.02067 =
         0.02096    0.00160    0.01037    0.00265
C6    1    0.383893    0.816267    0.676848    11.00000    0.01783    0.02133 =
         0.02341    0.00161    0.01092    0.00184
C7    1    0.412592    0.934035    0.730934    11.00000    0.02279    0.02497 =
         0.02645    0.00001    0.00934   -0.00050
AFIX  43
H7    2    0.432635    0.937524    0.809387    11.00000   -1.20000
AFIX   0
C8    1    0.412430    1.048239    0.671295    11.00000    0.02914    0.02116 =
         0.03774   -0.00028    0.01187   -0.00477
AFIX  43
H8    2    0.432517    1.127957    0.709821    11.00000   -1.20000
AFIX   0
C9    1    0.383640    1.045913    0.558259    11.00000    0.02924    0.02169 =
         0.03783    0.00802    0.01446   -0.00062
AFIX  43
H9    2    0.385114    1.123337    0.519391    11.00000   -1.20000
AFIX   0
C10   1    0.351702    0.929941    0.498360    11.00000    0.02034    0.02405 =
         0.02848    0.00615    0.01329    0.00411
C11   1    0.319746    0.926767    0.381338    11.00000    0.02652    0.02789 =
         0.02890    0.01137    0.01602    0.00734
AFIX  43
H11   2    0.320952    1.002965    0.341004    11.00000   -1.20000
AFIX   0
C12   1    0.287267    0.815205    0.326123    11.00000    0.02481    0.03387 =
         0.02039    0.00639    0.01196    0.00994
AFIX  43
H12   2    0.265927    0.814990    0.247562    11.00000   -1.20000
AFIX   0
C13   1    0.284694    0.700293    0.383123    11.00000    0.02045    0.02651 =
         0.02199   -0.00031    0.01092    0.00369
AFIX  43
H13   2    0.261250    0.623841    0.343378    11.00000   -1.20000
AFIX   0
C14   1    0.316574    0.699607    0.497453    11.00000    0.01800    0.02093 =
         0.02224    0.00209    0.01181    0.00404
C15   1    0.350924    0.814032    0.558203    11.00000    0.01701    0.02120 =
         0.02418    0.00310    0.01206    0.00340
C16   1    0.424078    0.683671    0.858274    11.00000    0.01980    0.01747 =
         0.01968   -0.00079    0.00867    0.00116
C17   1    0.397320    0.635506    0.922838    11.00000    0.01904    0.02111 =
         0.02181   -0.00186    0.00992   -0.00044
AFIX  43
H17   2    0.353071    0.612098    0.888795    11.00000   -1.20000
AFIX   0
C18   1    0.434844    0.621443    1.036615    11.00000    0.02520    0.02373 =
         0.02338    0.00061    0.01408    0.00140
AFIX  43
H18   2    0.416292    0.586675    1.079486    11.00000   -1.20000
AFIX   0
C19   1    0.499005    0.657769    1.087727    11.00000    0.02535    0.02443 =
         0.01812   -0.00030    0.00734    0.00216
AFIX  43
H19   2    0.524391    0.648509    1.165526    11.00000   -1.20000
AFIX   0
C20   1    0.526181    0.707822    1.024916    11.00000    0.01904    0.02788 =
         0.02469    0.00039    0.00675   -0.00162
AFIX  43
H20   2    0.570061    0.734185    1.059886    11.00000   -1.20000
AFIX   0
C21   1    0.489291    0.719339    0.911155    11.00000    0.02138    0.02435 =
         0.02249    0.00239    0.01021   -0.00112
AFIX  43
H21   2    0.508437    0.751802    0.868502    11.00000   -1.20000
AFIX   0
HKLF 4


REM  mo_CJA008_0m_a.res in C2/c
REM wR2 = 0.1257, GooF = S = 1.070, Restrained GooF = 1.070 for all data
REM R1 = 0.0441 for 2467 Fo > 4sig(Fo) and 0.0496 for all 2810 data
REM 209 parameters refined using 0 restraints

END

WGHT      0.0695      1.8785

REM Highest difference peak  0.285,  deepest hole -0.233,  1-sigma level  0.061
Q1    1   0.4112  0.8685  0.7079  11.00000  0.05    0.27
Q2    1   0.4487  0.7367  0.8904  11.00000  0.05    0.26
Q3    1   0.3878  0.7560  0.7086  11.00000  0.05    0.24
Q4    1   0.4188  0.6283  0.8881  11.00000  0.05    0.24
Q5    1   0.4519  0.9200  0.8575  11.00000  0.05    0.23
;
_shelx_res_checksum   11395

_shelx_hkl_file
;
  -2   0   0  231.98   23.10
   4   0   0  996.90  103.59
  -4   0   0 1035.70  103.69
   6   0   0  100.69   11.60
   6   0   0   89.49   11.40
   6   0   0   95.69   11.60
  -6   0   0  130.09   11.70
  -6   0   0  112.69   11.70
  -6   0   0   92.29   11.30
  -6   0   0  114.29   11.70
   6   0   0  116.39   11.50
   6   0   0  102.29   11.40
   6   0   0  134.99   11.60
  -6   0   0  106.99   11.50
  -6   0   0  120.49   11.50
  -8   0   0   29.70    3.70
  -8   0   0   19.80    3.60
  -8   0   0   28.40    4.10
  -8   0   0   26.50    5.30
  -8   0   0   23.80    3.70
  -8   0   0   42.10    6.40
  -8   0   0   23.50    3.90
   8   0   0   33.20    4.60
   8   0   0   27.50    4.00
   8   0   0   24.20    3.80
   8   0   0   27.40    4.20
   8   0   0   23.90    4.20
  10   0   0  680.63   68.19
  12   0   0  247.08   27.60
  12   0   0  288.37   27.90
 -12   0   0  283.87   27.90
  12   0   0  250.57   27.20
  12   0   0  283.17   27.70
 -12   0   0  283.37   27.30
 -12   0   0  274.57   27.30
 -12   0   0  224.68   27.00
 -12   0   0  227.08   27.50
 -12   0   0  254.07   27.10
  14   0   0   65.39    8.00
  14   0   0   51.99    8.60
 -14   0   0   53.79    8.10
 -14   0   0   54.79    8.00
  14   0   0   51.69    8.60
 -14   0   0   55.09    8.20
 -14   0   0   65.99    9.50
 -14   0   0   53.49    8.00
 -14   0   0   67.59    8.30
  14   0   0   56.29    8.20
 -14   0   0   58.99    8.20
 -16   0   0    7.30    3.00
 -16   0   0    2.70    1.70
 -16   0   0    5.20    2.30
 -16   0   0    0.50    1.90
 -16   0   0    2.10    1.60
  16   0   0    4.20    2.50
  16   0   0    3.30    2.00
  16   0   0    3.20    2.00
  16   0   0    4.90    2.50
 -16   0   0    2.00    1.60
 -16   0   0    1.90    1.60
 -18   0   0   10.60    3.30
 -18   0   0   12.30    3.50
  18   0   0    8.00    2.20
  18   0   0    5.50    3.00
  18   0   0    9.10    2.20
  18   0   0    5.60    3.20
 -18   0   0    8.20    2.90
 -18   0   0    9.70    3.90
 -18   0   0    9.70    3.10
 -18   0   0    9.70    3.30
 -18   0   0    5.80    3.20
  18   0   0    8.00    3.40
  20   0   0   32.50    6.90
  20   0   0   22.50    6.10
 -20   0   0   30.60    7.10
 -20   0   0   15.80    4.90
 -20   0   0   41.10    7.10
 -20   0   0   27.30    5.90
 -20   0   0   29.90    6.80
  20   0   0   22.40    6.00
  20   0   0   27.00    6.00
 -22   0   0   33.70    7.00
 -22   0   0   24.70    6.60
 -22   0   0   35.90    7.30
 -22   0   0   53.69    8.50
  22   0   0   34.20    7.90
 -22   0   0   30.30    6.80
 -22   0   0   41.30    8.70
  22   0   0   41.10    7.80
  22   0   0   44.90    8.70
  22   0   0   40.90    8.30
 -22   0   0   50.29    9.50
  24   0   0   32.90    7.60
 -24   0   0   34.30    8.10
  24   0   0   27.30    7.30
 -24   0   0   16.40    5.20
  24   0   0   16.40    5.60
 -24   0   0   40.50    7.70
 -24   0   0   21.20    5.70
 -24   0   0   32.70    7.90
 -24   0   0   29.30    6.60
 -24   0   0   17.60    5.40
  24   0   0   29.10    6.90
  -1  -1   0  146.79   16.20
   1  -1   0  158.78   16.10
  -1  -1   0  167.68   18.00
   1  -1   0  173.18   17.40
   1   1   0  170.38   18.00
  -1   1   0  182.28   18.00
  -1   1   0  165.38   16.10
  -3  -1   0   34.10    3.80
  -3  -1   0   35.10    3.80
   3  -1   0   28.20    3.40
   3  -1   0   39.80    3.70
  -3  -1   0   30.20    3.50
  -3  -1   0   29.10    3.60
  -3  -1   0   30.20    3.50
   3  -1   0   28.40    3.40
   3  -1   0   32.40    3.50
   3  -1   0   30.30    3.50
   3  -1   0   29.10    3.60
  -3   1   0   34.10    3.50
   3   1   0   27.80    3.50
   3   1   0   33.30    3.80
   3   1   0   27.70    3.70
  -3   1   0   34.20    3.70
  -3   1   0   34.10    3.70
  -3   1   0   32.90    3.50
  -3   1   0   32.70    3.50
  -3   1   0   31.10    3.50
   3   1   0   36.90    3.60
   3   1   0   31.70    3.70
   3   1   0   31.30    3.50
   5  -1   0 1943.31  197.68
  -5  -1   0 2086.79  199.38
  -5   1   0 1885.11  197.08
  -7  -1   0   33.60    5.40
   7  -1   0   25.00    3.90
  -7  -1   0   28.50    5.00
   7  -1   0   29.90    4.40
   7  -1   0   32.80    4.50
   7  -1   0   35.10    4.00
  -7  -1   0   29.20    3.80
   7  -1   0   32.50    3.80
   7  -1   0   31.80    3.40
  -7  -1   0   25.00    4.00
   7  -1   0   35.40    3.50
   7   1   0   31.80    3.90
  -7   1   0   28.50    3.80
   7   1   0   24.30    3.70
   7   1   0   27.40    4.10
   7   1   0   31.90    4.60
  -7   1   0   20.20    3.80
  -7   1   0   29.00    3.80
  -7   1   0   29.70    4.30
   7   1   0   19.70    4.10
  -7   1   0   26.60    3.90
   7   1   0   25.70    3.80
  -7   1   0   20.30    3.90
  -7   1   0   27.60    3.70
   9  -1   0    2.00    0.90
   9  -1   0    0.40    0.90
   9  -1   0    1.20    1.00
  -9  -1   0    1.40    0.90
   9  -1   0    0.60    1.00
  -9  -1   0    0.80    0.90
  -9  -1   0    2.60    1.20
  -9  -1   0   -0.20    0.70
  -9  -1   0    3.60    1.60
   9  -1   0    1.80    0.90
   9  -1   0   -0.40    0.90
  -9  -1   0    0.10    0.80
  -9  -1   0    0.10    0.70
   9  -1   0    2.50    1.30
  -9   1   0    1.20    1.00
  -9   1   0    2.50    1.10
   9   1   0    0.90    0.90
  -9   1   0    1.20    1.00
  -9   1   0    1.00    0.90
  -9   1   0    0.40    0.70
   9   1   0    1.00    1.30
   9   1   0    3.70    1.70
  -9   1   0    1.50    1.00
  -9   1   0    0.30    1.00
   9   1   0    0.30    0.80
   9   1   0    2.10    1.10
   9   1   0    1.20    1.10
 -11  -1   0    5.30    1.90
 -11  -1   0    9.50    2.40
  11  -1   0    6.30    2.10
  11  -1   0    7.30    1.70
  11  -1   0    9.50    2.60
 -11  -1   0   15.50    3.00
 -11  -1   0   12.70    3.20
  11  -1   0   15.10    3.20
  11  -1   0   13.80    2.80
  11  -1   0    5.40    1.90
  11  -1   0    8.10    1.80
 -11  -1   0    6.20    2.00
 -11  -1   0   10.10    2.90
 -11  -1   0    6.00    2.00
 -11   1   0    8.90    2.50
  11   1   0   11.60    3.00
  11   1   0   11.30    2.70
 -11   1   0    8.50    2.20
 -11   1   0   17.20    3.50
  11   1   0    5.90    2.40
 -11   1   0   12.20    2.60
 -11   1   0    5.70    2.00
 -11   1   0    6.50    2.10
 -11   1   0   13.20    2.60
  11   1   0    5.60    2.00
 -13  -1   0   21.20    4.00
  13  -1   0   20.70    4.30
 -13  -1   0   18.20    4.30
  13  -1   0   12.70    3.50
  13  -1   0   23.40    4.50
  13  -1   0   21.90    3.20
 -13  -1   0   16.70    3.60
 -13  -1   0    8.10    2.90
 -13  -1   0   26.00    4.40
  13  -1   0   16.00    3.60
 -13  -1   0   21.10    3.90
 -13  -1   0   21.90    4.70
  13  -1   0   23.80    4.20
  13  -1   0   12.90    2.60
  13   1   0   21.40    4.10
 -13   1   0   21.30    4.10
 -13   1   0   12.70    3.10
 -13   1   0   18.60    4.10
 -13   1   0   14.40    3.30
 -13   1   0   29.50    5.00
  13   1   0   17.10    3.70
  13   1   0   25.80    5.00
 -13   1   0   15.90    3.40
 -13   1   0   12.30    3.20
  13   1   0   22.30    4.70
  15  -1   0   29.30    5.20
  15  -1   0   22.80    5.10
 -15  -1   0   16.90    4.10
  15  -1   0   19.30    4.40
 -15  -1   0   23.30    4.70
  15  -1   0   18.30    4.40
  15  -1   0   24.70    3.80
  15  -1   0   20.80    4.80
  15  -1   0   21.90    3.70
 -15  -1   0   26.70    4.90
 -15  -1   0   17.40    4.30
 -15  -1   0   22.40    5.30
 -15  -1   0   25.80    5.50
 -15  -1   0   30.30    5.20
 -15   1   0   17.80    4.60
 -15   1   0   15.60    4.10
 -15   1   0   22.00    4.50
  15   1   0   24.10    4.80
  15   1   0   28.30    5.80
 -15   1   0   28.70    5.00
 -15   1   0   28.40    5.70
  15   1   0   28.90    5.40
 -15   1   0   29.50    4.90
 -15   1   0   21.10    4.30
  15   1   0   28.00    5.60
 -17  -1   0   12.80    3.30
  17  -1   0   16.80    2.90
 -17  -1   0    5.10    2.40
 -17  -1   0   10.10    3.10
 -17  -1   0   14.90    3.50
 -17  -1   0   10.30    3.80
 -17  -1   0   11.90    4.10
  17  -1   0   11.10    3.50
  17  -1   0   12.90    2.50
 -17  -1   0   10.10    3.20
  17  -1   0   18.40    4.30
 -17   1   0    9.50    3.00
 -17   1   0    6.00    2.60
 -17   1   0   10.30    3.60
  17   1   0    8.90    3.70
  17   1   0   11.60    3.60
 -17   1   0   15.00    3.70
  17   1   0    3.10    2.20
 -17   1   0   13.00    3.60
 -17   1   0    9.70    3.50
 -17   1   0   11.30    3.20
  17   1   0    7.20    3.20
 -19  -1   0    9.20    3.20
 -19  -1   0   22.90    5.60
 -19  -1   0   11.90    3.70
  19  -1   0   12.80    4.20
  19  -1   0   15.30    4.20
 -19  -1   0   11.10    3.40
  19  -1   0    3.80    2.50
 -19  -1   0    6.30    2.90
 -19  -1   0   14.90    4.70
  19  -1   0   19.10    3.30
  19  -1   0   15.00    2.90
  19  -1   0    6.50    3.30
 -19   1   0    9.90    3.30
  19   1   0   12.10    3.70
 -19   1   0    9.20    3.90
  19   1   0    9.10    3.50
 -19   1   0    8.10    3.10
  19   1   0    9.00    3.70
  19   1   0   10.50    4.00
 -19   1   0    8.30    3.20
 -19   1   0   10.90    3.40
 -19   1   0   13.50    3.80
 -19   1   0    9.70    3.80
 -21  -1   0    5.60    3.60
 -21  -1   0    5.40    2.90
  21  -1   0    1.90    1.90
 -21  -1   0    2.20    2.30
 -21  -1   0    1.50    1.80
 -21  -1   0    5.50    2.50
  21  -1   0   -0.40    1.40
  21  -1   0    4.60    2.90
 -21  -1   0    5.30    3.50
  21  -1   0    5.30    3.10
 -21  -1   0   -0.10    0.60
 -21   1   0    2.60    2.60
 -21   1   0   -0.80    1.20
 -21   1   0    3.20    2.60
  21   1   0    1.20    2.30
 -21   1   0    1.10    1.30
 -21   1   0    5.00    2.70
  21   1   0    2.50    2.10
  21   1   0    1.80    2.40
  21   1   0    4.30    2.70
 -21   1   0    1.40    2.30
 -21   1   0    0.20    0.70
 -23  -1   0   71.29   11.10
 -23  -1   0   63.09   11.50
  23  -1   0   38.60    8.90
  23  -1   0   49.90    9.80
 -23  -1   0   57.99    9.90
  23  -1   0   66.39   11.10
 -23  -1   0   81.79   11.40
 -23  -1   0   66.59   11.90
 -23  -1   0   73.79   11.30
 -23  -1   0   65.79   10.80
  23  -1   0   50.99   10.50
  23   1   0   74.49   12.00
 -23   1   0   51.09    9.50
 -23   1   0   49.10    9.50
  23   1   0   66.49   11.90
 -23   1   0   60.89   11.00
 -23   1   0   68.39   10.70
  23   1   0   56.19   11.00
 -23   1   0   54.09   10.50
  23   1   0   59.79   10.20
 -25  -1   0   -1.30    2.50
  25  -1   0    3.70    3.00
 -25  -1   0   -0.30    2.20
 -25  -1   0    3.90    2.80
  25  -1   0    5.20    3.30
  25  -1   0    2.90    2.80
 -25  -1   0   -1.70    1.10
 -25   1   0    1.60    2.00
 -25   1   0    3.20    2.80
 -25   1   0   -0.80    1.70
  25   1   0   -0.50    2.00
 -25   1   0    2.80    3.10
 -25   1   0    2.20    2.30
 -25   1   0    0.70    1.60
   0  -2   0    6.60    1.00
   0  -2   0    6.60    1.30
   0  -2   0    7.10    1.00
   0  -2   0    8.20    1.40
   0  -2   0    3.90    1.20
   0  -2   0    8.00    1.60
   0  -2   0    6.40    1.10
   0  -2   0    6.90    1.00
   0  -2   0    5.90    1.30
   0   2   0    8.30    1.00
   0   2   0    6.40    1.20
   0   2   0    6.50    1.00
   0   2   0    5.00    0.90
   0   2   0    6.30    1.20
   0   2   0    7.30    1.60
   0   2   0    7.20    1.20
   0   2   0    5.80    0.90
  -2  -2   0 1104.39  107.59
  -2  -2   0 1077.69  111.09
   2  -2   0 1137.09  109.79
  -2   2   0  969.10  109.59
   2   2   0 1068.99  107.59
   2   2   0 1210.58  111.29
  -4  -2   0  851.41   83.89
   4  -2   0  869.21   81.89
   4  -2   0  835.62   78.39
  -4  -2   0  753.72   78.89
   4   2   0  924.41   84.19
  -4   2   0  740.83   78.29
   4   2   0  733.83   78.59
  -4   2   0  771.22   81.69
   6  -2   0  169.28   16.30
   6  -2   0  179.18   16.70
  -6  -2   0  170.68   16.90
   6  -2   0  156.78   16.20
  -6  -2   0  145.49   16.30
   6  -2   0  145.69   16.30
  -6  -2   0  157.38   16.40
   6  -2   0  137.49   16.20
  -6  -2   0  160.08   16.40
  -6  -2   0  188.28   16.70
  -6  -2   0  151.48   16.70
  -6   2   0  138.19   16.10
  -6   2   0  142.99   16.50
  -6   2   0  170.88   16.30
  -6   2   0  166.48   16.20
   6   2   0  165.38   16.80
   6   2   0  132.09   16.10
   6   2   0  177.58   16.90
  -6   2   0  134.99   16.40
  -6   2   0  162.28   16.20
  -6   2   0  160.98   16.20
  -6   2   0  160.78   16.30
   6   2   0  172.08   16.40
  -8  -2   0   80.79   10.30
   8  -2   0  108.79   10.20
   8  -2   0   93.69   10.00
   8  -2   0  100.89    9.70
   8  -2   0   80.29    9.60
  -8  -2   0   87.89   10.00
   8  -2   0   89.89   10.00
   8  -2   0   94.69   10.20
  -8  -2   0   95.39   10.50
   8  -2   0   87.99   10.10
  -8  -2   0   98.79   10.20
  -8  -2   0  100.29   10.10
  -8  -2   0   79.49    9.90
   8   2   0   93.29   10.50
  -8   2   0   88.49   10.00
   8   2   0   69.99    9.80
  -8   2   0   87.79    9.80
   8   2   0   85.29   10.40
  -8   2   0   98.29    9.90
  -8   2   0   95.69   10.00
  -8   2   0   84.09   10.00
   8   2   0   88.29    9.90
  -8   2   0   84.69    9.70
   8   2   0   94.89    9.90
 -10  -2   0  411.86   37.10
 -10  -2   0  389.36   37.50
  10  -2   0  352.46   36.90
  10  -2   0  380.66   36.80
  10  -2   0  333.87   36.20
 -10  -2   0  397.36   37.00
 -10  -2   0  337.07   37.30
  10  -2   0  355.56   36.90
 -10  -2   0  364.26   36.90
  10  -2   0  313.27   36.70
 -10  -2   0  325.37   36.70
  10  -2   0  316.27   36.20
  10   2   0  392.06   37.20
  10   2   0  370.36   37.50
  10   2   0  406.76   37.00
 -10   2   0  378.76   37.00
 -10   2   0  321.87   36.70
 -10   2   0  353.56   36.60
  10   2   0  361.36   37.40
 -10   2   0  399.56   36.70
 -10   2   0  333.07   36.70
 -10   2   0  364.56   36.60
  10   2   0  417.06   36.90
  10   2   0  346.57   36.60
 -10   2   0  342.37   36.90
  12  -2   0  200.68   19.10
 -12  -2   0  173.88   18.90
  12  -2   0  196.58   18.90
 -12  -2   0  165.58   18.60
  12  -2   0  166.28   18.00
 -12  -2   0  200.98   19.70
 -12  -2   0  158.78   18.60
  12  -2   0  188.68   19.00
 -12  -2   0  191.08   18.90
  12  -2   0  155.08   18.80
 -12  -2   0  181.28   19.50
  12  -2   0  166.58   18.00
  12  -2   0  185.28   18.90
  12   2   0  165.28   18.50
 -12   2   0  154.08   18.40
 -12   2   0  150.28   18.60
  12   2   0  181.08   19.40
  12   2   0  196.78   19.00
  12   2   0  184.98   18.60
 -12   2   0  174.78   18.50
  12   2   0  151.48   18.80
 -12   2   0  172.88   18.80
  12   2   0  136.29   18.90
 -12   2   0  188.98   18.60
 -12   2   0  169.58   18.80
  14  -2   0   19.90    4.30
 -14  -2   0   30.90    6.00
 -14  -2   0   16.70    3.90
 -14  -2   0   13.30    3.70
  14  -2   0   41.00    6.20
  14  -2   0   22.20    3.70
  14  -2   0   27.80    4.90
 -14  -2   0   20.80    5.10
 -14  -2   0   25.20    4.60
 -14  -2   0   22.10    4.40
  14  -2   0   21.50    3.60
  14  -2   0   24.70    4.90
 -14  -2   0   32.50    5.10
  14  -2   0   27.50    5.10
  14   2   0   21.90    4.70
  14   2   0   21.40    4.50
 -14   2   0   30.10    5.10
 -14   2   0   30.90    5.40
  14   2   0   21.40    5.00
 -14   2   0   14.70    3.80
 -14   2   0   21.70    4.10
 -14   2   0   19.10    4.40
 -14   2   0   18.40    4.00
 -14   2   0   15.30    3.80
  14   2   0   15.60    4.60
 -16  -2   0   19.40    4.10
  16  -2   0   19.00    4.40
 -16  -2   0    8.40    3.00
 -16  -2   0   12.90    3.40
  16  -2   0   12.20    2.70
  16  -2   0   12.20    3.70
 -16  -2   0   15.90    4.40
 -16  -2   0   11.00    3.40
 -16  -2   0   12.80    4.00
  16  -2   0   12.70    2.70
  16  -2   0    7.80    2.80
 -16  -2   0    8.50    2.90
  16  -2   0    6.20    2.70
  16  -2   0    5.10    2.80
  16   2   0   14.40    4.20
 -16   2   0    6.80    2.70
 -16   2   0    7.60    2.70
 -16   2   0   13.90    3.60
  16   2   0   14.30    3.70
 -16   2   0   10.40    3.50
  16   2   0   13.40    3.70
 -16   2   0   26.70    5.20
 -16   2   0   11.80    3.40
 -16   2   0   14.80    3.50
  16   2   0   14.60    4.30
  18  -2   0   98.49   11.10
  18  -2   0  101.59   11.30
 -18  -2   0   68.99   10.80
 -18  -2   0   48.30   10.10
 -18  -2   0   84.29   12.80
 -18  -2   0   68.59   10.90
 -18  -2   0   79.99   12.70
  18  -2   0   70.29    9.00
  18  -2   0   86.39   10.90
  18  -2   0   80.39    9.20
 -18  -2   0   82.79   10.30
  18  -2   0   83.39   11.50
 -18   2   0   70.39   10.80
 -18   2   0   88.19   12.30
  18   2   0   72.79   12.20
 -18   2   0   81.19    9.90
 -18   2   0  105.39   10.70
  18   2   0   72.59   12.10
 -18   2   0   88.99   12.20
  18   2   0   63.69   11.20
  18   2   0   61.09   11.40
 -18   2   0   63.29   10.60
  20  -2   0   40.30    8.10
 -20  -2   0   52.49    8.50
  20  -2   0   40.10    7.80
  20  -2   0   45.80    8.20
 -20  -2   0   56.29   10.10
 -20  -2   0   42.20    8.10
 -20  -2   0   64.79   10.70
  20  -2   0   47.20    8.70
 -20  -2   0   45.80    7.90
  20  -2   0   40.10    8.20
 -20   2   0   52.79    8.60
 -20   2   0   42.40    7.50
  20   2   0   47.90    8.70
 -20   2   0   33.30    7.00
 -20   2   0   48.50    8.10
  20   2   0   45.60    8.30
  20   2   0   57.49   10.00
  20   2   0   36.70    8.50
 -22  -2   0   13.30    4.20
  22  -2   0    7.30    3.30
  22  -2   0    5.50    3.20
 -22  -2   0    8.40    3.50
 -22  -2   0    7.40    3.50
 -22  -2   0   16.20    5.40
  22  -2   0    4.00    2.70
 -22  -2   0   13.60    5.40
  22  -2   0   21.30    5.40
 -22  -2   0    2.90    2.90
  22   2   0   19.10    6.50
 -22   2   0    4.40    2.60
 -22   2   0    9.90    3.70
 -22   2   0    9.80    3.70
 -22   2   0    6.90    3.10
  22   2   0   11.40    4.20
 -22   2   0   10.60    3.70
 -22   2   0   13.90    4.80
  22   2   0   12.30    4.20
 -22   2   0   12.70    4.30
  22   2   0   11.70    5.20
 -24  -2   0    2.50    3.30
 -24  -2   0    4.90    4.00
 -24  -2   0    8.00    3.40
  24  -2   0    1.60    2.10
 -24  -2   0    4.70    2.40
  24  -2   0    5.60    3.20
 -24  -2   0    1.20    2.20
  24  -2   0    3.10    3.10
  24   2   0    2.40    3.10
 -24   2   0    7.80    3.50
 -24   2   0    9.20    3.90
  24   2   0    4.70    2.90
 -24   2   0    5.70    2.90
  24   2   0    2.60    3.00
 -24   2   0    3.00    2.50
  24   2   0    3.80    2.90
 -24   2   0    5.80    3.60
  -1  -3   0 2528.45  250.37
   1  -3   0 2440.66  249.38
  -1  -3   0 2401.16  246.28
  -1   3   0 2484.15  249.88
   1   3   0 2708.93  250.87
  -3  -3   0  284.77   29.10
   3  -3   0  269.57   29.10
   3  -3   0  260.77   29.10
   3  -3   0  289.67   29.20
   3  -3   0  292.07   29.40
  -3  -3   0  302.57   29.20
  -3  -3   0  309.17   29.40
  -3  -3   0  300.27   29.20
   3   3   0  301.17   29.40
  -5  -3   0    4.50    1.20
  -5  -3   0    9.50    1.80
   5  -3   0    6.20    1.20
  -5  -3   0    7.50    1.90
   5  -3   0    8.20    1.60
   5  -3   0    4.40    1.50
   5  -3   0    3.40    1.30
   5  -3   0    5.70    1.40
  -5  -3   0    3.40    1.40
   5  -3   0    4.20    1.30
  -5  -3   0    3.50    1.40
   5  -3   0    4.00    1.20
  -5  -3   0    5.10    1.30
   5  -3   0    7.40    1.30
  -5   3   0    5.90    1.80
   5   3   0    5.10    1.40
   5   3   0    6.00    1.40
   5   3   0    5.00    1.50
   5   3   0    4.90    1.70
   5   3   0    5.60    1.30
   5   3   0    3.30    1.50
   5   3   0    3.90    1.30
  -5   3   0    7.00    1.50
   5   3   0    6.50    1.60
   5   3   0    7.10    1.40
   7  -3   0  106.89   10.00
  -7  -3   0   90.29    9.50
   7  -3   0   73.29    9.60
   7  -3   0   90.79    9.30
   7  -3   0   78.39    9.30
   7  -3   0   89.79    9.40
  -7  -3   0   69.49    9.50
   7  -3   0   92.49    9.60
  -7  -3   0   91.99    9.50
  -7  -3   0   92.99   10.10
  -7  -3   0  102.49   10.20
   7  -3   0   97.09    9.30
  -7  -3   0   70.09    9.40
  -7   3   0  103.09    9.50
  -7   3   0   81.69    9.30
   7   3   0   76.89    9.20
  -7   3   0   82.99    9.20
   7   3   0   71.89    9.20
  -7   3   0   71.89    9.50
   7   3   0   96.59    9.60
   7   3   0   82.79    9.70
   7   3   0   83.39    9.90
   7   3   0   84.09   10.00
  -7   3   0   86.79    9.90
  -9  -3   0   50.19    6.30
   9  -3   0   49.30    6.10
  -9  -3   0   51.99    6.20
   9  -3   0   53.09    6.10
   9  -3   0   53.89    5.90
   9  -3   0   51.99    6.10
  -9  -3   0   46.00    6.60
  -9  -3   0   53.59    6.30
  -9  -3   0   53.69    6.80
  -9  -3   0   50.29    7.50
   9  -3   0   46.40    5.80
   9  -3   0   50.39    6.30
   9   3   0   49.10    5.90
   9   3   0   50.79    6.00
   9   3   0   40.80    6.80
   9   3   0   50.79    6.00
  -9   3   0   49.70    5.80
  -9   3   0   52.59    5.90
   9   3   0   48.60    6.00
  -9   3   0   47.60    5.90
   9   3   0   48.80    7.30
  -9   3   0   41.10    5.70
  -9   3   0   50.49    6.40
   9   3   0   48.90    6.10
   9   3   0   59.39    7.00
  -9   3   0   46.30    5.70
  -9   3   0   46.80    5.90
   9   3   0   44.40    6.80
  -9   3   0   37.20    6.50
  -9   3   0   44.20    5.80
 -11  -3   0  727.23   72.29
  11  -3   0  755.32   71.79
  11  -3   0  591.94   71.59
 -11  -3   0  782.62   72.39
 -11   3   0  715.73   71.89
  11   3   0  771.92   73.09
 -13  -3   0   11.20    3.00
  13  -3   0   10.80    3.00
  13  -3   0   13.90    2.70
  13  -3   0    9.90    2.70
 -13  -3   0   13.60    3.80
  13  -3   0   12.50    3.10
 -13  -3   0   11.40    3.50
  13  -3   0    9.00    2.20
 -13  -3   0   11.40    3.00
  13  -3   0   12.80    3.00
  13  -3   0    7.70    2.70
 -13  -3   0   10.90    2.90
 -13  -3   0   10.20    2.90
 -13   3   0   17.60    3.30
 -13   3   0   18.70    3.70
  13   3   0   11.90    3.50
 -13   3   0    6.40    2.50
  13   3   0   14.70    3.90
 -13   3   0    3.80    1.90
  13   3   0   11.90    3.20
  13   3   0   11.30    2.70
 -13   3   0    7.30    2.50
  13   3   0   11.80    3.00
 -13   3   0   12.00    3.00
  13   3   0   14.20    3.00
 -13   3   0    8.30    2.40
 -15  -3   0   15.70    4.30
  15  -3   0   17.10    3.80
 -15  -3   0    8.50    2.90
  15  -3   0   12.00    3.30
  15  -3   0   10.80    3.20
 -15  -3   0   13.40    3.40
  15  -3   0   14.70    2.90
  15  -3   0   16.40    3.10
 -15  -3   0   11.40    3.80
  15  -3   0   15.30    3.90
 -15  -3   0   11.80    3.30
 -15  -3   0    8.40    2.80
 -15  -3   0    9.30    2.90
  15  -3   0   17.00    3.80
 -15   3   0   11.70    3.00
 -15   3   0    8.90    3.00
 -15   3   0   11.70    3.10
 -15   3   0   13.50    3.50
  15   3   0   10.00    3.40
  15   3   0   10.30    3.20
 -15   3   0   14.00    3.60
 -15   3   0    5.50    2.60
  15   3   0    7.00    3.00
 -15   3   0    9.80    2.80
  15   3   0   13.40    4.10
 -17  -3   0   67.99   10.20
  17  -3   0   54.09    7.70
 -17  -3   0   79.59    9.40
 -17  -3   0   75.69   11.50
  17  -3   0   56.19   10.30
 -17  -3   0   67.69   11.10
  17  -3   0   73.69   10.50
  17  -3   0   65.79   10.20
 -17  -3   0   76.29    9.10
  17  -3   0   57.79    9.70
  17  -3   0   58.49    7.80
  17  -3   0   66.59   10.20
 -17   3   0   63.29    9.20
 -17   3   0   75.19    9.30
 -17   3   0   72.69    9.10
 -17   3   0   61.49    9.30
 -17   3   0   59.59    9.70
  17   3   0   60.59    9.70
  17   3   0   52.99    9.70
  19  -3   0   75.39   11.30
 -19  -3   0   87.79   13.40
 -19  -3   0   81.89   12.90
  19  -3   0   85.69   10.40
 -19  -3   0   81.59   10.10
 -19  -3   0   57.29   10.30
  19  -3   0   55.69   10.60
  19  -3   0   68.49   10.90
  19  -3   0   76.89   11.30
 -19  -3   0  102.39   12.60
  19   3   0   70.59   11.50
 -19   3   0   60.49    9.90
  19   3   0   46.80    9.60
 -19   3   0   89.49   11.90
 -19   3   0   74.69   10.80
 -19   3   0   76.89   11.40
  21  -3   0    7.30    3.20
  21  -3   0    1.60    2.40
 -21  -3   0    8.40    3.50
 -21  -3   0   10.90    4.50
 -21  -3   0    3.50    2.90
  21  -3   0    6.20    3.00
 -21  -3   0    7.60    4.40
 -21  -3   0    6.80    3.20
  21  -3   0    4.90    2.90
 -21  -3   0    0.60    1.30
 -21  -3   0    4.70    2.50
  21  -3   0    5.10    2.90
 -21   3   0    3.30    2.30
 -21   3   0    4.10    2.80
  21   3   0    7.70    4.00
  21   3   0    4.40    3.20
 -21   3   0    8.60    3.30
  21   3   0    5.40    3.00
  21   3   0    9.20    3.30
 -21   3   0    6.90    3.10
  23  -3   0   -0.20    2.10
 -23  -3   0    1.60    2.30
 -23  -3   0   -1.10    1.30
 -23  -3   0    1.50    2.30
  23  -3   0    2.30    2.30
  23  -3   0   -0.20    1.60
  23  -3   0    0.80    1.50
 -23  -3   0    1.30    2.20
 -23  -3   0   -2.40    2.10
  23  -3   0    0.40    1.90
 -23  -3   0    1.30    3.10
  23  -3   0   -2.00    1.60
 -23  -3   0    1.40    2.30
  23   3   0   -0.40    1.10
  23   3   0   -0.70    1.60
 -23   3   0   -0.40    1.30
 -23   3   0   -1.60    1.20
 -23   3   0    1.80    2.20
 -23   3   0   -2.20    1.00
  23   3   0    0.90    2.40
  23   3   0    2.10    2.70
 -23   3   0   -2.10    0.90
   0  -4   0  429.26   41.80
   0   4   0  399.06   41.40
   2  -4   0   12.90    2.50
   2  -4   0   14.10    2.60
  -2  -4   0   12.50    2.30
  -2  -4   0   13.30    2.50
   2  -4   0   16.20    2.60
  -2  -4   0   14.20    2.30
  -2  -4   0   12.00    1.90
  -2  -4   0   10.70    2.40
   2  -4   0   13.80    3.00
  -2  -4   0   10.80    2.40
  -2  -4   0   16.90    2.80
   2  -4   0   17.70    3.00
  -2  -4   0   12.30    2.30
   2  -4   0   14.10    2.50
   2  -4   0   16.80    2.40
  -2  -4   0   11.60    2.30
   2  -4   0   12.20    2.30
  -2  -4   0   13.10    2.00
   2   4   0   11.10    2.40
   2   4   0   12.20    2.40
  -2   4   0   15.40    2.70
  -2   4   0   10.20    2.20
  -2   4   0   13.90    2.50
  -2   4   0   11.10    2.30
   2   4   0   10.70    2.20
   2   4   0   15.90    2.00
   2   4   0   14.00    2.40
   2   4   0   14.10    2.50
   2   4   0    8.50    2.10
  -2   4   0   13.90    1.80
   2   4   0   12.20    2.50
   2   4   0   13.90    1.90
  -2   4   0    7.30    2.00
   2   4   0   13.00    2.30
  -2   4   0   13.10    2.30
  -2   4   0    9.80    2.60
   4  -4   0  103.99   12.20
  -4  -4   0  133.59   12.60
  -4  -4   0  118.59   12.70
   4  -4   0  111.59   12.50
   4  -4   0  132.19   12.60
   4  -4   0  118.59   12.60
  -4  -4   0  118.49   12.60
  -4  -4   0  114.49   12.20
   4  -4   0   95.39   12.30
  -4  -4   0  142.69   12.60
  -4  -4   0  112.19   12.60
   4  -4   0  130.89   12.80
  -4  -4   0  115.79   12.20
   4  -4   0   99.99   12.40
  -4  -4   0  127.29   12.70
   4  -4   0   97.09   12.50
   4  -4   0  107.79   12.80
  -4  -4   0  137.89   12.70
  -4  -4   0  139.09   12.90
   4   4   0   99.79   12.10
   4   4   0  120.79   12.60
   4   4   0  108.09   12.10
   4   4   0  112.49   12.70
   4   4   0  127.79   12.70
  -4   4   0  117.29   13.10
  -4   4   0  111.89   12.00
  -4   4   0  116.39   12.50
  -4   4   0  129.19   12.60
   4   4   0  106.79   12.60
  -4   4   0  109.39   12.30
   4   4   0  121.29   12.20
   4   4   0  130.09   12.60
   6  -4   0    4.40    1.50
   6  -4   0    1.80    1.10
  -6  -4   0    5.30    1.60
   6  -4   0    6.30    2.10
  -6  -4   0    3.60    1.30
  -6  -4   0    6.20    1.80
  -6  -4   0    3.10    1.60
   6  -4   0    5.40    1.60
   6  -4   0    4.50    1.00
   6  -4   0    3.90    1.50
   6  -4   0    4.50    1.00
   6  -4   0    3.70    1.40
   6  -4   0    2.60    1.30
  -6  -4   0    1.90    1.30
  -6  -4   0    3.20    1.30
   6  -4   0    6.50    1.70
  -6  -4   0    2.00    1.30
  -6  -4   0    1.90    1.20
   6   4   0    3.70    1.40
   6   4   0    1.50    1.20
   6   4   0    2.00    1.10
   6   4   0    2.10    1.40
   6   4   0    2.00    0.90
   6   4   0    3.80    1.10
  -6   4   0    5.60    1.50
  -6   4   0    2.10    1.40
   6   4   0    5.00    1.70
  -6   4   0    1.90    1.00
  -6   4   0    4.50    1.20
   6   4   0    6.40    1.60
   6   4   0    1.50    1.30
  -8  -4   0   88.59    9.80
  -8  -4   0   86.49    9.10
   8  -4   0   59.19    9.00
   8  -4   0   91.99    9.10
  -8  -4   0   85.99    9.70
  -8  -4   0   74.99    9.10
   8  -4   0   64.29    9.10
   8  -4   0   85.19    8.70
   8  -4   0   73.09    8.80
   8  -4   0   87.39    9.00
   8  -4   0   67.69    8.90
  -8  -4   0   93.59    9.50
   8  -4   0   83.49    8.60
  -8  -4   0   82.19    9.00
   8   4   0   60.69    9.30
   8   4   0   90.99    9.60
   8   4   0   83.59    9.60
  -8   4   0   78.29    8.90
   8   4   0   87.79    9.00
  -8   4   0   77.59    9.60
  -8   4   0   70.89    8.60
   8   4   0   95.79    9.10
  -8   4   0   78.89    8.70
   8   4   0   75.89    9.20
  -8   4   0   68.99    8.60
   8   4   0   80.59    9.00
   8   4   0   65.29    8.80
  -8   4   0   87.19    9.00
 -10  -4   0    0.80    1.00
 -10  -4   0   -0.80    0.60
 -10  -4   0    0.50    1.00
 -10  -4   0   -0.30    0.80
 -10  -4   0    1.50    1.60
  10  -4   0    0.70    0.90
  10  -4   0   -0.20    0.70
  10  -4   0    0.80    1.00
 -10  -4   0    0.60    1.50
  10  -4   0    0.70    0.80
  10  -4   0    1.00    1.10
  10  -4   0    0.30    0.80
  10  -4   0    1.00    0.90
  10  -4   0    0.90    0.90
  10   4   0    1.30    1.40
  10   4   0   -0.30    0.60
  10   4   0    1.00    1.10
 -10   4   0    0.30    0.80
  10   4   0    0.20    0.80
 -10   4   0    0.30    0.70
 -10   4   0    0.70    0.80
  10   4   0   -1.20    0.50
 -10   4   0    0.90    0.90
  10   4   0   -0.40    0.70
 -10   4   0    0.10    0.80
  10   4   0   -0.20    0.90
  10   4   0   -0.90    0.80
  10   4   0    0.80    1.20
 -10   4   0   -0.30    0.50
 -12  -4   0   35.90    6.50
 -12  -4   0   30.90    5.40
 -12  -4   0   34.80    5.70
  12  -4   0   38.40    5.30
 -12  -4   0   25.70    5.20
  12  -4   0   36.20    5.40
  12  -4   0   32.40    5.10
  12  -4   0   29.70    5.50
  12  -4   0   25.70    4.60
  12  -4   0   31.30    5.30
  12  -4   0   22.70    5.00
 -12  -4   0   39.10    5.80
  12  -4   0   30.60    4.90
 -12  -4   0   36.10    6.60
  12   4   0   32.20    5.00
  12   4   0   30.10    4.90
  12   4   0   32.40    5.40
 -12   4   0   25.40    4.60
  12   4   0   38.50    5.40
 -12   4   0   27.20    5.40
  12   4   0   24.90    4.60
  12   4   0   20.90    5.00
 -12   4   0   31.30    4.70
 -12   4   0   27.00    4.60
 -12   4   0   29.00    4.70
  12   4   0   26.50    5.40
  12   4   0   36.20    6.50
 -12   4   0   39.80    6.10
 -12   4   0   26.10    4.60
  12   4   0   40.60    6.90
  14  -4   0    5.00    2.10
 -14  -4   0    4.30    2.00
  14  -4   0    9.10    2.70
 -14  -4   0    2.70    1.70
  14  -4   0    3.90    1.70
  14  -4   0    6.80    2.80
  14  -4   0    8.30    2.40
  14  -4   0    3.10    2.00
 -14  -4   0    4.50    2.20
 -14  -4   0    8.50    3.30
  14  -4   0    3.60    1.80
  14  -4   0    7.20    2.70
 -14  -4   0    5.50    2.80
 -14  -4   0    2.00    1.70
  14   4   0    2.30    1.80
  14   4   0    1.30    1.40
 -14   4   0    3.80    1.80
  14   4   0    1.40    1.80
 -14   4   0    6.60    2.70
  14   4   0    6.80    2.60
  14   4   0    4.10    1.90
  14   4   0    3.60    1.90
  14   4   0    2.60    2.00
  14   4   0    4.00    2.10
 -14   4   0    4.60    1.90
 -14   4   0    5.70    2.00
  14   4   0    8.30    2.40
 -14   4   0    3.30    1.80
  16  -4   0  106.09   10.90
  16  -4   0   75.19    9.70
 -16  -4   0   87.19   11.90
 -16  -4   0   76.39   11.40
  16  -4   0   86.49   11.70
 -16  -4   0   93.29   10.70
  16  -4   0   71.49   11.00
 -16  -4   0   73.79   14.60
  16  -4   0   77.29   10.50
 -16  -4   0  107.19   16.70
  16  -4   0   96.49   11.20
 -16  -4   0   79.89   10.70
  16   4   0   84.59   12.60
 -16   4   0   79.49   10.00
  16   4   0   67.09   10.40
  16   4   0  104.69   11.60
  16   4   0   95.69   11.30
 -16   4   0   71.19   10.70
  16   4   0   88.29   10.60
 -16   4   0   71.59   11.40
 -16   4   0   64.29   11.10
  16   4   0   88.09   10.30
 -16   4   0   67.79   10.50
 -18  -4   0    5.50    2.90
  18  -4   0    5.00    2.40
  18  -4   0    4.60    2.80
 -18  -4   0    4.90    2.60
  18  -4   0    5.40    2.70
  18  -4   0   11.50    3.50
 -18  -4   0    6.40    3.70
 -18  -4   0    6.60    3.00
  18  -4   0   11.60    2.90
  18  -4   0    8.50    3.10
  18  -4   0    8.10    3.40
 -18  -4   0    6.50    3.00
  18  -4   0    6.30    2.30
 -18  -4   0    9.60    4.10
  18   4   0   14.60    3.50
 -18   4   0    8.20    2.90
  18   4   0    8.90    2.90
  18   4   0    5.40    2.70
  18   4   0    8.10    3.30
 -18   4   0    6.20    2.50
 -18   4   0    8.00    3.00
  18   4   0    6.30    3.20
 -20  -4   0   50.09    8.60
 -20  -4   0   41.60    7.90
 -20  -4   0   55.29    8.70
  20  -4   0   37.20    8.10
 -20  -4   0   39.00    8.70
  20  -4   0   40.30    7.70
 -20  -4   0   48.70    8.50
  20  -4   0   39.00    7.70
  20  -4   0   52.59    8.70
 -20  -4   0   38.00    8.60
  20  -4   0   40.20    8.10
 -20  -4   0   39.30    7.80
  20   4   0   46.50    8.80
 -20   4   0   45.60    7.70
 -20   4   0   57.19    9.20
  20   4   0   45.60    8.20
 -20   4   0   42.40    7.70
  20   4   0   35.30    8.20
  20   4   0   40.00    7.30
 -20   4   0   61.79    8.40
  20   4   0   33.60    6.70
 -22  -4   0    7.60    4.50
  22  -4   0    0.50    1.70
 -22  -4   0    8.30    3.60
  22  -4   0    6.40    3.10
 -22  -4   0    3.70    4.00
  22  -4   0    5.20    2.90
  22  -4   0    5.00    2.70
 -22  -4   0    5.50    2.70
  22  -4   0    3.70    2.60
 -22  -4   0    5.80    3.00
 -22  -4   0    6.70    3.40
  22  -4   0    8.10    3.60
 -22  -4   0    8.50    3.30
  22   4   0    0.50    1.90
  22   4   0    1.30    2.30
 -22   4   0    4.10    2.60
  22   4   0    2.90    2.30
 -22   4   0    7.80    3.50
  22   4   0    3.60    2.70
  22   4   0    4.50    3.40
 -22   4   0    3.10    2.00
 -22   4   0    7.80    3.20
  22   4   0    9.20    3.50
  22   4   0    7.20    3.50
  24  -4   0   43.00    8.80
 -24  -4   0   53.79   11.00
 -24  -4   0   52.59    9.60
  24  -4   0   30.30    7.60
 -24  -4   0   52.29    9.50
  24  -4   0   38.90    8.70
 -24  -4   0   45.70   10.50
 -24  -4   0   39.90    8.30
  24   4   0   42.70    8.20
 -24   4   0   51.99    8.40
  24   4   0   54.19    9.60
  24   4   0   45.50    8.00
  24   4   0   32.30    8.10
  24   4   0   39.00    8.80
   1  -5   0   57.39    6.50
   1  -5   0   70.19    7.70
   1  -5   0   62.39    6.90
   1  -5   0   52.39    6.80
   1  -5   0   56.29    6.30
  -1  -5   0   57.19    6.40
  -1  -5   0   52.89    6.30
   1  -5   0   51.99    6.00
   1  -5   0   58.59    6.80
  -1  -5   0   59.19    6.50
   1  -5   0   55.39    6.00
  -1  -5   0   60.39    6.50
  -1  -5   0   44.30    7.70
  -1  -5   0   54.69    6.90
  -1  -5   0   49.30    6.70
   1  -5   0   67.09    7.20
  -1  -5   0   49.40    6.60
  -1  -5   0   57.69    6.90
  -1   5   0   48.50    6.60
   1   5   0   53.69    6.70
   1   5   0   59.39    6.10
   1   5   0   53.59    6.30
  -1   5   0   61.49    6.10
   1   5   0   64.69    6.40
  -1   5   0   52.19    6.80
   1   5   0   56.69    6.80
  -1   5   0   57.59    6.10
   1   5   0   60.89    6.10
  -1   5   0   70.79    7.00
   1   5   0   46.90    6.50
  -1   5   0   59.29    6.80
   1   5   0   52.99    6.90
   1   5   0   54.99    6.70
  -1   5   0   67.29    6.80
   1   5   0   48.40    6.60
  -1   5   0   56.29    6.80
  -3  -5   0  357.06   40.50
  -3  -5   0  434.16   41.00
   3  -5   0  399.36   40.90
  -3  -5   0  396.86   41.00
  -3  -5   0  403.06   40.90
   3  -5   0  406.36   40.80
   3  -5   0  420.56   40.90
   3  -5   0  415.86   40.80
   3  -5   0  419.56   41.20
  -3  -5   0  384.26   40.70
  -3  -5   0  369.46   40.60
   3   5   0  428.96   41.20
   3   5   0  373.36   40.70
   3   5   0  395.86   40.80
  -3   5   0  427.66   40.90
  -3   5   0  392.06   40.60
   3   5   0  399.66   40.90
   3   5   0  376.86   40.70
   3   5   0  409.96   40.80
  -3   5   0  442.16   41.80
  -3   5   0  389.36   40.80
  -3   5   0  445.66   40.90
  -3   5   0  408.76   40.80
  -5  -5   0   32.10    5.10
   5  -5   0   47.60    5.30
   5  -5   0   44.80    5.70
  -5  -5   0   45.60    6.10
  -5  -5   0   39.40    5.50
  -5  -5   0   40.80    4.70
  -5  -5   0   33.60    5.50
   5  -5   0   36.80    5.30
  -5  -5   0   34.90    4.60
  -5  -5   0   34.10    5.60
   5  -5   0   36.20    5.40
   5  -5   0   36.70    5.40
  -5  -5   0   37.00    5.30
  -5  -5   0   37.20    5.50
   5  -5   0   43.20    4.80
   5  -5   0   37.40    5.90
   5  -5   0   40.50    5.90
  -5   5   0   37.60    4.80
  -5   5   0   38.40    5.40
   5   5   0   31.60    5.40
  -5   5   0   27.90    5.50
   5   5   0   39.40    5.90
  -5   5   0   37.90    5.80
   5   5   0   37.30    5.40
   5   5   0   38.80    5.40
   5   5   0   36.40    4.50
   5   5   0   33.20    5.40
   5   5   0   34.40    4.40
  -5   5   0   38.00    5.40
   5   5   0   36.20    4.40
   5   5   0   34.50    5.60
   7  -5   0    2.40    1.30
   7  -5   0    2.30    1.50
   7  -5   0    1.80    1.10
   7  -5   0    2.40    1.20
   7  -5   0    2.10    1.10
  -7  -5   0    0.50    0.90
   7  -5   0    1.50    1.30
   7  -5   0    1.70    0.60
  -7  -5   0    1.40    1.00
   7  -5   0    1.70    1.30
  -7  -5   0    3.00    1.30
   7  -5   0    1.10    1.00
  -7  -5   0    2.30    1.40
  -7  -5   0    2.50    1.70
   7  -5   0    1.70    0.60
  -7  -5   0    0.70    1.30
   7  -5   0    1.50    1.10
   7   5   0    0.20    1.10
   7   5   0    1.20    1.00
   7   5   0    1.20    0.90
  -7   5   0    1.40    1.10
   7   5   0    1.80    1.20
  -7   5   0    1.70    1.40
  -7   5   0    0.30    0.90
   7   5   0   -0.20    0.60
   7   5   0    0.90    0.90
   7   5   0   -0.30    0.80
   7   5   0    1.20    1.30
  -7   5   0    2.10    0.90
   7   5   0   -0.30    0.90
  -9  -5   0   60.39    8.30
   9  -5   0   41.80    6.50
   9  -5   0   56.29    5.50
   9  -5   0   37.00    6.70
   9  -5   0   57.79    6.20
   9  -5   0   54.49    5.50
  -9  -5   0   44.80    6.40
   9  -5   0   40.60    6.40
   9  -5   0   27.90    6.10
  -9  -5   0   42.20    7.40
   9  -5   0   37.00    6.20
  -9  -5   0   51.69    7.30
   9  -5   0   48.20    6.80
   9  -5   0   41.70    6.40
  -9  -5   0   38.70    6.30
  -9  -5   0   57.79    6.50
  -9   5   0   48.60    6.00
   9   5   0   44.30    7.00
  -9   5   0   46.40    5.60
   9   5   0   59.69    8.00
   9   5   0   48.60    6.60
   9   5   0   42.30    7.20
  -9   5   0   39.10    7.10
   9   5   0   41.60    6.50
   9   5   0   36.00    6.10
   9   5   0   35.50    5.90
   9   5   0   46.90    7.20
  -9   5   0   46.30    5.60
  -9   5   0   44.00    6.50
  -9   5   0   56.69    5.80
   9   5   0   42.90    6.10
 -11  -5   0   61.49    9.00
 -11  -5   0   68.89    9.30
 -11  -5   0   72.79   10.70
  11  -5   0   61.39    8.30
  11  -5   0   66.59    8.00
  11  -5   0   77.79    8.20
  11  -5   0   66.89    8.60
 -11  -5   0   68.39    8.60
  11  -5   0   65.59    8.40
 -11  -5   0   66.59    9.60
  11  -5   0   81.69    9.30
 -11  -5   0   59.69    9.30
  11  -5   0   67.79    9.00
  11  -5   0   62.09    8.30
  11   5   0   75.09    8.70
  11   5   0   70.69    9.30
 -11   5   0   73.69    8.50
  11   5   0   73.09    8.40
  11   5   0   71.69   10.60
 -11   5   0   62.69    8.10
 -11   5   0   53.29    9.60
  11   5   0   76.29    8.50
  11   5   0   80.09    8.80
  11   5   0   68.79    8.40
 -11   5   0   76.49    8.30
 -11   5   0   81.39    8.60
  11   5   0   63.39    9.40
 -11   5   0   73.29    8.30
 -13  -5   0    0.70    1.80
 -13  -5   0    1.40    2.00
  13  -5   0    1.40    1.20
  13  -5   0    1.30    1.50
  13  -5   0    1.70    1.20
  13  -5   0    0.70    1.30
 -13  -5   0   -0.80    0.80
  13  -5   0    0.20    0.90
  13  -5   0   -0.60    0.80
  13  -5   0    1.20    1.60
 -13  -5   0    0.30    1.20
 -13  -5   0    2.10    1.60
 -13   5   0   -0.30    0.90
  13   5   0   -0.10    1.10
 -13   5   0    1.30    1.30
 -13   5   0    1.50    1.40
 -13   5   0   -0.50    0.90
  13   5   0    0.90    1.10
  13   5   0    1.90    1.60
 -13   5   0    1.70    1.30
 -13   5   0   -0.30    0.90
  13   5   0   -0.60    0.80
  13   5   0    2.20    1.60
  13   5   0    3.40    1.80
  13   5   0   -0.60    0.90
  13   5   0    0.90    1.80
  13   5   0    0.00    1.50
  15  -5   0    2.30    1.60
  15  -5   0   -0.60    1.40
  15  -5   0    2.40    1.60
 -15  -5   0   -1.00    1.00
  15  -5   0    1.40    1.40
  15  -5   0    2.20    1.60
  15  -5   0    1.90    1.60
  15  -5   0    1.30    1.50
 -15  -5   0    1.00    1.40
 -15  -5   0    0.80    1.50
 -15  -5   0    1.50    1.70
  15  -5   0    1.60    1.80
  15   5   0    5.30    2.40
  15   5   0    3.70    1.90
 -15   5   0    4.40    1.80
  15   5   0    2.90    2.20
  15   5   0    2.80    2.10
 -15   5   0    3.80    2.30
 -15   5   0    2.10    1.50
 -15   5   0    1.50    1.50
  15   5   0    5.10    2.80
  15   5   0   -1.10    1.00
  15   5   0    4.20    2.30
 -17  -5   0    1.70    2.50
  17  -5   0   -1.60    1.00
  17  -5   0    1.10    1.40
 -17  -5   0   -0.30    1.10
 -17  -5   0    1.20    1.60
 -17  -5   0    1.30    1.70
  17  -5   0   -0.60    1.40
  17  -5   0    0.70    1.50
 -17  -5   0    1.30    2.50
  17  -5   0    1.00    1.60
  17  -5   0    1.00    1.80
 -17  -5   0    1.00    1.70
  17   5   0    3.60    2.20
  17   5   0    0.30    1.20
  17   5   0    1.00    2.00
  17   5   0    0.20    1.50
  17   5   0    3.40    2.00
  19  -5   0   12.80    4.10
 -19  -5   0   11.00    5.00
 -19  -5   0   11.10    3.90
  19  -5   0    7.50    3.10
 -19  -5   0    4.60    2.80
  19  -5   0   15.50    4.30
  19  -5   0   10.60    3.30
  19  -5   0    6.90    3.10
 -19  -5   0   13.00    3.90
 -19  -5   0    7.40    4.10
 -19  -5   0   11.50    4.00
  19  -5   0    8.90    3.20
 -19  -5   0    6.80    3.20
  19   5   0   15.80    4.80
 -19   5   0   13.60    3.70
 -19   5   0   10.50    3.30
  19   5   0   16.90    4.90
  19   5   0   11.90    3.60
  19   5   0   13.90    4.60
 -19   5   0   10.80    4.10
  19   5   0    7.70    4.10
 -19   5   0    7.60    2.80
  19   5   0   11.00    3.50
  19   5   0   10.40    3.30
  21  -5   0   38.80    8.60
 -21  -5   0   30.20    7.40
 -21  -5   0   29.30    7.30
 -21  -5   0   64.09   11.40
 -21  -5   0   69.69   11.90
 -21  -5   0   57.19    9.20
  21  -5   0   46.70    8.80
 -21  -5   0   47.00    8.90
 -21  -5   0   29.80    7.20
  21  -5   0   42.30    8.40
  21  -5   0   46.80    8.50
  21   5   0   43.20    7.60
  21   5   0   58.69   10.00
  21   5   0   54.89    9.00
  21   5   0   65.39   11.20
 -21   5   0   40.50    7.70
 -21   5   0   46.10    8.90
 -21   5   0   42.00    7.80
  21   5   0   52.69    8.20
  21   5   0   47.10    9.60
  21   5   0   51.29    9.40
 -23  -5   0   58.89   12.20
  23  -5   0   53.09   10.40
 -23  -5   0   67.29   12.70
  23  -5   0   52.09   11.50
  23  -5   0   61.59   15.50
 -23  -5   0   81.79   11.80
  23   5   0   51.09    9.80
  23   5   0   56.99    9.60
 -23   5   0   59.19    9.90
  23   5   0   54.99    9.60
  23   5   0   79.59   12.60
 -23   5   0   52.49    9.70
   0  -6   0  104.09   11.80
   0  -6   0  122.99   12.50
   0  -6   0  114.29   12.00
   0  -6   0   97.89   12.40
   0  -6   0  102.59   11.40
   0  -6   0   89.69   12.70
   0  -6   0  117.79   12.40
   0  -6   0   95.59   11.40
   0  -6   0  115.99   12.30
   0   6   0  128.29   11.50
   0   6   0  116.59   12.30
   0   6   0  121.39   11.40
   0   6   0   98.89   12.30
   0   6   0  112.19   11.40
   0   6   0  109.19   12.10
   0   6   0  114.39   12.30
   0   6   0  119.79   11.40
   0   6   0   86.89   11.80
   0   6   0  107.69   12.20
  -2  -6   0  153.38   16.30
   2  -6   0  190.08   17.20
  -2  -6   0  171.38   16.90
   2  -6   0  150.18   16.20
  -2  -6   0  156.38   17.00
  -2  -6   0  148.29   16.70
  -2  -6   0  156.08   16.70
   2  -6   0  119.19   17.00
  -2  -6   0  149.49   16.40
  -2  -6   0  147.69   16.30
  -2  -6   0  143.59   16.30
   2  -6   0  171.68   17.20
   2  -6   0  170.38   16.90
  -2  -6   0  164.18   15.90
   2  -6   0  132.89   16.20
   2  -6   0  156.58   16.70
  -2  -6   0  164.78   15.90
  -2   6   0  127.89   16.60
  -2   6   0  163.58   15.80
   2   6   0  143.39   16.60
  -2   6   0  157.48   15.80
   2   6   0  149.19   16.70
   2   6   0  137.79   16.50
  -2   6   0  183.98   16.80
   2   6   0  154.88   17.00
   2   6   0  154.98   16.60
   2   6   0  160.68   16.20
   2   6   0  144.29   16.20
  -2   6   0  180.38   16.90
   2   6   0  148.59   16.60
  -2   6   0  169.18   16.60
  -2   6   0  131.39   16.50
   2   6   0  164.48   15.90
  -2   6   0  139.29   16.60
   2   6   0  169.08   15.90
  -4  -6   0    2.50    1.00
  -4  -6   0    1.40    1.10
   4  -6   0    3.50    1.60
  -4  -6   0    1.90    1.30
   4  -6   0    3.00    1.70
  -4  -6   0    1.80    1.10
   4  -6   0    1.50    1.00
   4  -6   0    4.10    1.80
  -4  -6   0    3.70    1.60
  -4  -6   0    3.10    1.50
  -4  -6   0    4.20    1.50
   4  -6   0    2.20    1.40
  -4  -6   0    1.80    0.90
  -4  -6   0    1.60    1.40
  -4  -6   0    4.40    1.60
   4  -6   0    2.00    1.40
   4   6   0    1.70    1.20
  -4   6   0    2.00    1.40
  -4   6   0    3.40    1.40
  -4   6   0    0.60    1.00
   4   6   0    2.20    0.80
   4   6   0    0.80    1.10
   4   6   0    1.20    1.30
   4   6   0    1.20    1.10
   4   6   0    0.10    0.90
   4   6   0    1.30    0.80
   4   6   0    2.00    1.30
   4   6   0    1.20    1.10
  -4   6   0    2.20    1.40
   4   6   0    2.60    1.40
  -6  -6   0   44.40    6.20
  -6  -6   0   39.70    5.50
   6  -6   0   56.19    7.60
   6  -6   0   55.89    6.10
  -6  -6   0   42.10    6.50
   6  -6   0   39.10    5.60
   6  -6   0   37.20    6.50
  -6  -6   0   34.00    5.70
  -6  -6   0   33.10    5.90
   6  -6   0   41.70    6.20
   6  -6   0   27.20    5.90
  -6  -6   0   42.10    5.10
   6  -6   0   43.10    6.70
  -6  -6   0   30.60    5.90
  -6  -6   0   47.20    6.70
  -6  -6   0   36.50    5.90
   6  -6   0   40.30    6.30
   6  -6   0   37.60    6.00
   6   6   0   32.90    5.70
   6   6   0   42.50    4.90
   6   6   0   42.40    4.90
   6   6   0   36.50    5.90
   6   6   0   44.20    4.90
  -6   6   0   48.30    5.50
  -6   6   0   42.10    6.10
   6   6   0   40.80    6.40
  -6   6   0   33.30    5.70
   6   6   0   38.30    5.80
   6   6   0   37.60    6.10
  -6   6   0   34.60    6.60
   6   6   0   28.20    5.60
   8  -6   0   54.89    7.20
  -8  -6   0   47.60    7.10
  -8  -6   0   41.30    6.40
   8  -6   0   37.20    4.20
  -8  -6   0   38.50    5.90
  -8  -6   0   39.00    5.90
  -8  -6   0   59.69    8.00
  -8  -6   0   50.89    7.50
   8  -6   0   60.89    8.00
   8  -6   0   39.20    4.20
   8  -6   0   47.70    6.80
   8  -6   0   39.60    6.60
   8  -6   0   37.60    6.00
   8  -6   0   57.99    7.20
   8  -6   0   42.80    7.10
   8  -6   0   46.60    6.60
   8   6   0   42.70    5.30
   8   6   0   49.90    6.70
  -8   6   0   48.60    5.20
  -8   6   0   51.19    6.70
   8   6   0   48.20    7.10
   8   6   0   38.00    5.60
   8   6   0   42.50    5.20
  -8   6   0   42.70    7.40
   8   6   0   44.90    6.80
   8   6   0   44.30    7.10
   8   6   0   42.40    6.40
  -8   6   0   35.70    6.00
  -8   6   0   40.10    5.00
  -8   6   0   43.80    5.10
   8   6   0   44.80    7.00
  10  -6   0  141.09   17.00
  10  -6   0  140.29   16.70
  10  -6   0  132.29   16.70
  10  -6   0  136.29   16.60
 -10  -6   0  151.18   17.40
  10  -6   0  139.99   16.50
  10  -6   0  158.88   16.80
 -10  -6   0  163.08   17.50
 -10  -6   0  163.88   16.90
  10  -6   0  165.78   16.60
 -10  -6   0  172.58   16.70
 -10  -6   0  148.09   16.50
 -10  -6   0  157.38   17.00
  10  -6   0  133.59   16.20
  10  -6   0  146.39   15.40
  10  -6   0  152.38   15.50
  10   6   0  168.98   16.30
 -10   6   0  132.69   16.30
  10   6   0  144.49   16.50
  10   6   0  143.09   16.10
  10   6   0  123.69   16.00
 -10   6   0  166.88   16.10
  10   6   0  157.38   16.70
  10   6   0  145.29   16.90
 -10   6   0  162.68   16.60
 -10   6   0  145.29   15.90
  10   6   0  163.88   17.50
  10   6   0  159.28   17.10
  10   6   0  124.69   16.90
 -10   6   0  169.38   16.00
 -12  -6   0  151.18   16.60
  12  -6   0  144.79   16.50
 -12  -6   0  147.49   16.50
 -12  -6   0  130.29   16.60
 -12  -6   0  159.68   17.70
  12  -6   0  120.89   16.00
  12  -6   0  177.98   17.50
  12  -6   0  144.59   16.50
  12  -6   0  134.69   15.60
  12  -6   0  138.99   15.60
  12  -6   0  128.29   16.80
  12  -6   0  125.39   17.10
 -12  -6   0  144.29   17.40
  12  -6   0  127.69   16.30
 -12   6   0  151.18   16.30
  12   6   0  177.18   16.40
 -12   6   0  193.88   18.30
  12   6   0  160.48   16.70
  12   6   0  122.29   16.10
  12   6   0  118.29   17.00
 -12   6   0  156.28   16.00
  12   6   0  130.09   16.20
  12   6   0  176.28   16.50
 -12   6   0  171.88   16.60
 -12   6   0  172.58   16.30
  12   6   0  156.98   17.60
 -12   6   0  172.18   16.30
  12   6   0  156.08   17.20
  12   6   0  133.29   17.60
 -14  -6   0   42.20    7.20
  14  -6   0   24.20    6.10
  14  -6   0   44.00    5.80
 -14  -6   0   35.20    6.90
  14  -6   0   41.50    7.20
  14  -6   0   49.99    8.10
 -14  -6   0   39.20    7.00
  14  -6   0   41.90    5.70
  14  -6   0   51.99    7.60
 -14  -6   0   48.10    7.70
  14  -6   0   49.30    7.30
  14   6   0   44.70    7.00
 -14   6   0   36.80    7.70
  14   6   0   45.00    7.60
  14   6   0   37.40    6.60
  14   6   0   51.69    7.90
 -14   6   0   49.00    6.80
 -14   6   0   48.10    6.80
  14   6   0   43.30    7.00
  14   6   0   64.99    9.50
 -14   6   0   39.60    6.40
 -16  -6   0    1.50    1.80
  16  -6   0    0.60    1.40
  16  -6   0    0.10    1.30
  16  -6   0    2.10    2.00
  16  -6   0    0.80    1.60
 -16  -6   0   -2.20    1.50
 -16  -6   0    5.40    3.30
 -16  -6   0   -1.10    0.80
  16  -6   0    0.50    1.70
  16  -6   0    1.00    1.50
  16   6   0    0.10    1.40
  16   6   0    3.10    2.20
 -16   6   0   -0.90    1.10
 -16   6   0    0.70    1.30
  16   6   0    0.10    1.30
  16   6   0    0.60    1.80
 -16   6   0   -1.40    0.80
  16   6   0    2.70    2.00
 -18  -6   0  119.99   14.60
  18  -6   0  109.19   14.30
 -18  -6   0  110.29   15.70
 -18  -6   0  128.89   18.20
  18  -6   0   94.29   15.60
  18  -6   0  120.59   14.80
 -18  -6   0  116.89   15.60
 -18  -6   0  120.79   14.50
 -18  -6   0  126.39   14.90
  18  -6   0  113.69   14.40
  18   6   0  142.89   14.70
 -18   6   0  119.69   13.60
  18   6   0  115.59   13.90
  18   6   0  115.99   17.30
  18   6   0  112.79   14.00
  18   6   0  148.69   15.20
  18   6   0  115.29   15.60
  18   6   0  103.19   15.60
 -18   6   0   91.89   13.50
 -18   6   0  117.09   13.90
 -18   6   0  115.99   15.20
  20  -6   0   14.50    4.90
  20  -6   0    9.50    3.90
 -20  -6   0    6.80    3.30
 -20  -6   0   11.40    4.10
  20  -6   0   21.70    5.40
 -20  -6   0   13.50    5.10
 -20  -6   0    6.30    3.10
 -20  -6   0    8.20    3.70
 -20  -6   0   10.20    4.70
 -20  -6   0    9.90    3.70
  20   6   0    7.80    3.20
 -20   6   0   13.40    4.50
 -20   6   0    7.50    4.10
 -20   6   0   12.20    3.80
  20   6   0    7.20    3.90
  20   6   0    8.80    3.40
  20   6   0   11.00    3.50
 -20   6   0   16.30    4.30
  20   6   0   16.00    4.90
  20   6   0    4.90    3.10
 -22  -6   0   21.50    7.10
  22  -6   0   37.00   11.30
 -22  -6   0   16.70    6.60
  22  -6   0   19.50    5.90
 -22  -6   0   29.80    7.30
 -22  -6   0   17.80    5.20
  22  -6   0   23.10    8.50
  22  -6   0   22.40    5.60
 -22  -6   0   17.60    5.40
  22   6   0   27.00    6.40
  22   6   0   22.10    5.40
 -22   6   0   19.10    5.10
  22   6   0   21.70    5.10
  22   6   0   23.80    6.40
  22   6   0   29.00    6.40
 -22   6   0   17.10    4.70
   1  -7   0    7.20    2.90
   1  -7   0    9.60    2.70
  -1  -7   0   11.80    2.80
   1  -7   0    7.50    2.00
   1  -7   0    9.60    2.80
   1  -7   0   10.50    2.40
   1  -7   0    7.60    2.30
  -1  -7   0    8.40    2.30
  -1  -7   0    8.20    2.70
  -1  -7   0    8.50    2.00
  -1  -7   0    7.10    2.50
  -1  -7   0   11.00    2.40
  -1  -7   0   12.20    2.30
  -1  -7   0    7.10    2.40
  -1  -7   0    8.70    3.20
   1  -7   0    6.70    2.40
  -1   7   0   10.00    1.70
   1   7   0   10.70    1.70
   1   7   0    4.90    2.00
   1   7   0   15.30    2.40
  -1   7   0    7.70    2.40
   1   7   0   10.60    2.60
  -1   7   0    7.70    2.20
   1   7   0    8.70    2.70
  -1   7   0    3.10    1.80
  -1   7   0   10.90    2.70
   1   7   0    9.30    2.50
   1   7   0    9.00    1.90
  -1   7   0    6.90    2.40
   1   7   0    6.80    2.20
  -1   7   0    8.30    1.60
  -1   7   0   13.70    3.00
   1   7   0   10.40    1.70
   1   7   0    8.60    2.40
  -3  -7   0    1.00    0.70
  -3  -7   0   -0.30    0.60
   3  -7   0   -0.60    0.50
  -3  -7   0   -0.20    0.80
  -3  -7   0    0.30    0.80
   3  -7   0    0.20    0.70
  -3  -7   0    0.10    0.80
   3  -7   0   -0.20    0.70
  -3  -7   0   -0.50    0.50
  -3  -7   0   -0.50    1.00
   3  -7   0   -0.30    0.70
   3  -7   0   -0.20    0.50
   3  -7   0   -0.30    0.60
  -3  -7   0   -0.90    0.60
   3  -7   0    0.40    1.00
  -3  -7   0   -0.90    0.60
  -3  -7   0   -0.70    1.20
  -3  -7   0   -0.70    1.00
   3   7   0    1.60    1.30
  -3   7   0    0.30    0.90
  -3   7   0    1.10    0.60
  -3   7   0   -0.40    0.80
  -3   7   0    0.30    0.50
  -3   7   0    0.00    1.00
   3   7   0    0.90    1.00
   3   7   0    0.60    0.80
   3   7   0   -0.50    0.40
   3   7   0   -0.60    0.60
   3   7   0   -0.50    0.70
   3   7   0   -0.30    0.60
   3   7   0   -0.40    0.70
  -3   7   0   -0.20    0.70
  -3   7   0   -0.30    0.70
  -5  -7   0  250.47   28.10
  -5  -7   0  259.47   28.40
   5  -7   0  285.57   27.90
   5  -7   0  280.47   28.40
  -5  -7   0  282.27   28.10
  -5  -7   0  240.68   28.00
   5  -7   0  247.68   28.50
   5  -7   0  270.07   28.40
   5  -7   0  245.78   28.10
   5  -7   0  240.38   28.80
  -5  -7   0  278.87   28.30
  -5  -7   0  287.97   28.10
  -5  -7   0  278.97   28.40
  -5  -7   0  277.37   28.20
   5  -7   0  281.07   28.50
  -5   7   0  222.38   28.80
  -5   7   0  299.37   28.40
   5   7   0  263.27   27.20
   5   7   0  247.08   27.20
  -5   7   0  282.17   27.30
  -5   7   0  286.67   28.00
   5   7   0  254.67   28.20
   5   7   0  289.67   28.20
   5   7   0  287.87   28.30
  -5   7   0  293.57   28.40
  -5   7   0  276.17   27.20
   5   7   0  246.78   28.00
   5   7   0  266.47   28.20
   5   7   0  272.47   28.20
   5   7   0  241.08   28.40
  -7  -7   0    6.80    1.90
  -7  -7   0    6.00    2.50
  -7  -7   0    8.20    2.50
   7  -7   0   11.50    2.60
   7  -7   0    9.30    3.20
   7  -7   0    5.60    2.30
   7  -7   0    5.90    2.30
   7  -7   0    8.50    2.70
  -7  -7   0    7.60    2.50
  -7  -7   0    6.90    2.20
  -7  -7   0   11.00    3.20
   7  -7   0    5.80    2.20
  -7  -7   0    8.80    2.20
  -7  -7   0    7.20    2.50
  -7  -7   0   10.90    3.20
   7  -7   0   10.70    3.10
   7  -7   0    8.20    2.60
  -7   7   0    4.80    2.00
   7   7   0    5.80    2.40
   7   7   0    7.50    1.90
   7   7   0    5.10    2.10
   7   7   0    3.40    1.70
  -7   7   0    5.20    1.50
   7   7   0   12.60    3.30
   7   7   0   10.60    2.90
  -7   7   0    8.00    3.20
  -7   7   0    9.90    1.90
   7   7   0    5.20    2.40
   7   7   0    5.30    2.20
  -7   7   0    6.40    1.30
   7   7   0    7.20    1.80
   7   7   0    9.80    2.80
  -7   7   0    8.30    2.40
  -9  -7   0    2.10    1.70
   9  -7   0    0.60    1.50
  -9  -7   0    1.90    1.30
  -9  -7   0   -0.30    1.10
   9  -7   0    0.20    1.30
  -9  -7   0   -0.30    1.00
   9  -7   0    0.80    1.40
  -9  -7   0    0.20    1.30
   9  -7   0    0.50    1.60
   9  -7   0   -0.90    1.00
  -9  -7   0   -1.10    1.00
   9  -7   0   -0.10    0.80
  -9   7   0   -0.30    0.60
   9   7   0    0.70    1.40
   9   7   0    3.30    1.90
  -9   7   0   -0.20    0.90
   9   7   0    0.20    0.90
  -9   7   0   -0.60    1.30
   9   7   0    0.90    1.30
   9   7   0    1.80    1.90
   9   7   0    1.40    1.00
   9   7   0    2.70    1.70
  -9   7   0    1.10    0.90
   9   7   0   -0.10    0.90
  -9   7   0   -0.10    0.70
  -9   7   0   -0.20    1.00
  11  -7   0   48.40    8.20
 -11  -7   0   52.39    8.30
 -11  -7   0   38.60    6.80
  11  -7   0   41.10    6.40
 -11  -7   0   41.10    7.60
 -11  -7   0   43.80    6.50
  11  -7   0   38.00    4.20
  11  -7   0   36.60    4.20
 -11  -7   0   39.00    6.20
 -11  -7   0   40.90    7.60
  11  -7   0   37.50    7.80
  11  -7   0   44.30    8.20
 -11   7   0   42.40    7.80
 -11   7   0   41.30    5.70
  11   7   0   39.70    5.80
  11   7   0   41.10    7.00
  11   7   0   35.90    6.30
  11   7   0   41.30    5.80
  11   7   0   41.50    7.10
 -11   7   0   45.50    6.80
  11   7   0   38.70    7.30
  11   7   0   23.10    5.90
 -11   7   0   43.00    6.70
 -11   7   0   47.30    5.10
  11   7   0   35.00    5.60
  11   7   0   29.90    5.90
 -11   7   0   34.10    5.40
  13  -7   0    3.60    2.20
 -13  -7   0    1.80    1.80
  13  -7   0    2.40    1.60
 -13  -7   0    1.90    1.70
 -13  -7   0    7.90    4.60
  13  -7   0    5.00    2.50
 -13  -7   0    6.80    4.40
 -13  -7   0    0.60    1.50
 -13  -7   0    5.00    2.40
  13  -7   0    2.30    2.00
 -13   7   0    4.50    2.10
  13   7   0    5.60    2.00
  13   7   0    1.40    1.80
 -13   7   0    3.50    1.70
  13   7   0    1.50    2.10
 -13   7   0    4.50    2.90
 -13   7   0    5.40    1.90
 -13   7   0    3.40    2.00
  13   7   0   -0.20    1.30
  13   7   0    2.90    1.60
  13   7   0    2.40    2.00
 -13   7   0    4.90    1.70
  13   7   0    1.30    1.70
  13   7   0    2.10    2.40
  13   7   0    3.60    2.00
 -15  -7   0    7.10    3.00
  15  -7   0    4.80    2.30
  15  -7   0    2.30    2.10
  15  -7   0    1.80    1.50
 -15  -7   0    2.50    1.80
 -15  -7   0    1.70    1.80
  15  -7   0    2.10    2.30
 -15  -7   0    1.10    2.00
 -15  -7   0    2.60    2.70
  15  -7   0    3.20    2.30
  15  -7   0    1.50    1.70
 -15  -7   0    4.70    3.10
 -15   7   0    4.10    1.80
  15   7   0    3.00    2.10
 -15   7   0    1.40    1.50
  15   7   0    1.50    1.80
  15   7   0    0.60    1.40
 -15   7   0    2.60    1.80
  15   7   0    2.10    1.80
  15   7   0    5.30    3.00
 -15   7   0    0.70    1.50
 -15   7   0    5.30    2.10
 -17  -7   0    1.30    1.60
  17  -7   0    2.40    2.10
 -17  -7   0    2.40    2.60
 -17  -7   0    2.60    2.50
  17  -7   0    0.50    1.50
  17  -7   0    2.20    2.20
 -17  -7   0    4.00    2.30
 -17  -7   0   -0.20    1.20
  17  -7   0    2.70    2.00
  17  -7   0    0.10    1.70
  17  -7   0    4.80    2.60
 -17  -7   0    1.30    1.90
 -17   7   0    2.90    2.80
  17   7   0    3.10    2.10
 -17   7   0   -0.70    1.10
 -17   7   0    1.10    1.50
  17   7   0    3.10    3.10
  17   7   0   -2.70    1.20
  17   7   0    0.90    2.30
  17   7   0    1.50    1.80
  17   7   0    2.90    2.70
  17   7   0   -0.40    1.30
 -19  -7   0   21.20    5.30
 -19  -7   0   14.70    5.60
 -19  -7   0   21.20    5.30
  19  -7   0   17.40    5.20
 -19  -7   0   17.20    4.90
  19  -7   0   13.20    4.30
 -19  -7   0   18.20    5.10
 -19  -7   0   21.30    6.30
  19  -7   0   14.80    4.80
  19  -7   0   17.60    4.70
  19  -7   0   23.40    5.40
 -19   7   0   20.90    4.70
  19   7   0   15.20    4.90
  19   7   0   20.80    4.90
  19   7   0   24.60    5.60
  19   7   0   16.00    5.40
  19   7   0   15.60    5.20
  19   7   0   25.50    5.40
  19   7   0   13.00    4.70
 -19   7   0   21.90    4.70
 -19   7   0   12.90    4.90
  21  -7   0   17.30    5.00
 -21  -7   0   17.30    6.50
  21  -7   0   11.10    4.40
 -21  -7   0   31.10    8.00
  21  -7   0   24.90    6.00
 -21  -7   0   16.30    5.00
 -21  -7   0   25.90    6.20
  21  -7   0   19.30    5.70
 -21  -7   0   19.50    6.10
  21   7   0   16.30    5.60
  21   7   0   17.20    5.20
  21   7   0   17.10    4.70
  21   7   0   22.50    5.50
 -21   7   0   18.10    4.70
 -21   7   0   21.20    5.10
  -2  -8   0  117.29   16.50
   2  -8   0  149.49   15.50
  -2  -8   0  141.99   16.00
  -2  -8   0  125.99   15.60
  -2  -8   0  126.59   15.70
   2  -8   0  166.58   17.40
   2  -8   0  145.29   16.10
  -2  -8   0  136.59   15.40
  -2  -8   0  137.49   15.50
   2  -8   0  156.48   15.50
   2  -8   0  128.29   15.80
   2  -8   0  151.08   16.00
   2   8   0  158.38   15.90
  -2   8   0  134.99   14.40
   2   8   0  133.39   15.00
  -2   8   0  132.69   15.80
   2   8   0  129.49   15.60
  -2   8   0  128.79   15.40
   2   8   0  143.49   14.40
   2   8   0  107.09   17.20
  -2   8   0  140.39   15.80
   2   8   0  142.29   15.90
  -2   8   0  160.38   16.00
  -2   8   0  139.19   14.40
  -2   8   0  145.69   16.00
   2   8   0  136.09   14.40
   2   8   0  169.58   15.20
  -4  -8   0   95.79   13.70
  -4  -8   0  100.69   10.20
  -4  -8   0   95.59   11.30
  -4  -8   0   88.19   10.80
   4  -8   0   80.99   12.00
  -4  -8   0   83.89   10.80
  -4  -8   0  100.29   10.90
   4  -8   0  103.79   11.50
   4  -8   0   65.89   12.20
   4  -8   0  107.49   11.00
   4  -8   0   99.19   11.40
   4  -8   0   76.79   10.40
  -4  -8   0   96.69   10.90
  -4  -8   0  111.99   10.30
   4  -8   0   89.79   11.20
  -4  -8   0   95.59   11.20
  -4  -8   0   88.59   11.30
   4   8   0   80.19   12.60
  -4   8   0   89.09   11.10
  -4   8   0   92.79   11.30
   4   8   0   92.69   10.70
   4   8   0   93.39    9.90
   4   8   0   91.69   11.80
  -4   8   0   91.89   10.60
   4   8   0  106.79   11.40
   4   8   0   97.49   13.80
  -4   8   0   92.69   10.80
   4   8   0   88.19   11.00
   4   8   0   83.29    9.90
  -4   8   0  102.69   10.70
   4   8   0  101.89   11.40
   4   8   0   85.89   10.60
  -6  -8   0   -0.70    1.30
  -6  -8   0    0.00    1.10
   6  -8   0    1.60    1.70
  -6  -8   0   -2.10    0.50
  -6  -8   0    1.00    1.40
   6  -8   0    2.50    1.90
  -6  -8   0   -0.20    1.10
  -6  -8   0    0.00    1.10
  -6  -8   0   -0.90    0.70
   6  -8   0   -0.50    0.90
   6  -8   0    0.20    1.20
  -6  -8   0    0.70    1.40
  -6  -8   0   -1.70    0.80
  -6  -8   0    0.80    1.00
   6  -8   0    1.50    1.60
   6  -8   0   -2.50    0.50
  -6  -8   0   -2.30    1.20
  -6   8   0   -0.40    1.20
  -6   8   0   -0.20    0.70
  -6   8   0    1.40    1.10
   6   8   0   -1.10    1.20
  -6   8   0    0.90    1.10
   6   8   0   -0.60    1.10
   6   8   0   -0.70    1.30
  -6   8   0    1.60    1.20
   6   8   0   -1.00    0.50
   6   8   0   -1.70    0.90
  -6   8   0    0.70    1.60
   6   8   0   -1.30    1.00
   6   8   0    0.70    1.50
   6   8   0   -0.40    0.70
   6   8   0   -0.70    1.20
  -6   8   0    1.60    1.80
  -6   8   0   -0.30    0.70
   6   8   0    0.10    1.30
   8  -8   0   39.10    8.80
   8  -8   0   54.29    8.30
   8  -8   0   40.40    7.60
  -8  -8   0   66.79    9.20
  -8  -8   0   63.79    8.90
  -8  -8   0   52.29    7.80
  -8  -8   0   40.40    7.50
  -8  -8   0   50.09    7.80
   8  -8   0   48.10    7.20
  -8  -8   0   52.99    7.10
  -8  -8   0   51.19    7.70
  -8  -8   0   62.19    8.30
  -8  -8   0   50.49    7.00
   8   8   0   50.99    7.70
   8   8   0   45.50    8.50
  -8   8   0   48.90    7.70
  -8   8   0   46.20    8.80
   8   8   0   43.40    6.40
  -8   8   0   45.20    7.60
   8   8   0   50.49    7.70
  -8   8   0   55.69    6.00
   8   8   0   57.29    8.40
   8   8   0   46.30    7.70
   8   8   0   38.90    7.40
   8   8   0   46.40    8.30
  -8   8   0   45.90    5.80
   8   8   0   57.19    6.20
   8   8   0   55.49    8.70
 -10  -8   0    1.70    2.00
 -10  -8   0    4.40    2.30
  10  -8   0    1.40    2.00
 -10  -8   0    1.60    1.50
 -10  -8   0    4.20    2.40
 -10  -8   0    5.10    2.10
 -10  -8   0    2.50    1.90
 -10  -8   0    6.00    2.90
  10  -8   0    1.00    1.70
  10  -8   0    0.40    1.50
  10  -8   0    0.50    1.20
  10   8   0    0.30    1.40
 -10   8   0    3.00    2.00
  10   8   0    1.10    1.30
  10   8   0    0.90    1.80
 -10   8   0    0.60    0.90
 -10   8   0    4.40    2.60
  10   8   0    5.50    2.80
  10   8   0    3.00    1.90
  10   8   0    3.10    1.30
  10   8   0    2.50    1.70
  10   8   0    3.80    1.80
  10   8   0    3.50    1.60
  10   8   0    4.50    2.90
 -10   8   0    4.00    2.00
  10   8   0    1.20    1.70
 -10   8   0    3.10    1.30
  12  -8   0    9.80    3.50
 -12  -8   0   16.30    4.10
 -12  -8   0   17.50    4.40
  12  -8   0   13.20    3.50
 -12  -8   0   25.70    7.40
  12  -8   0    9.70    3.50
 -12  -8   0    9.90    3.20
  12  -8   0   19.70    5.10
 -12  -8   0   19.00    4.10
  12   8   0   11.50    3.50
  12   8   0   15.30    4.40
 -12   8   0   18.50    3.40
  12   8   0   16.80    3.50
  12   8   0   13.30    3.80
  12   8   0   18.30    4.80
 -12   8   0   11.70    2.90
  12   8   0   28.40    5.90
 -12   8   0   16.00    3.90
 -12   8   0   15.40    4.00
  12   8   0   10.90    4.00
  14  -8   0   -0.30    0.60
  14  -8   0    2.80    2.40
 -14  -8   0    0.60    2.20
 -14  -8   0    6.90    2.60
  14  -8   0    3.80    2.00
 -14  -8   0    3.60    2.30
  14  -8   0    3.50    2.60
 -14  -8   0    0.80    1.70
 -14  -8   0   -0.60    1.20
 -14  -8   0    5.40    3.10
  14  -8   0    2.20    1.70
  14  -8   0    1.20    1.90
 -14   8   0    3.20    1.70
  14   8   0    5.20    2.60
 -14   8   0    3.30    2.80
  14   8   0    0.10    1.90
  14   8   0    3.10    1.90
  14   8   0    1.90    2.20
  14   8   0    0.70    1.60
 -14   8   0    5.70    2.50
 -14   8   0    2.00    1.50
 -14   8   0    1.60    1.80
  16  -8   0   36.00    7.40
  16  -8   0   45.50    7.70
  16  -8   0   37.50    7.50
  16  -8   0   46.50    7.80
 -16  -8   0   45.30    7.90
  16  -8   0   36.60    7.20
 -16  -8   0   40.40    8.70
 -16  -8   0   22.10    5.70
 -16  -8   0   26.90    7.20
  16  -8   0   42.00    7.10
 -16  -8   0   33.60    6.60
 -16  -8   0   39.40    7.10
  16   8   0   35.50    7.40
  16   8   0   37.30    7.90
  16   8   0   31.10    7.30
  16   8   0   32.90    6.50
 -16   8   0   28.80    5.90
 -16   8   0   36.90    6.00
 -16   8   0   27.10    8.50
  16   8   0   33.30    7.00
  16   8   0   32.30    6.50
  16   8   0   30.80    5.90
 -16   8   0   25.30    5.30
 -16   8   0   35.60    6.40
 -18  -8   0    3.70    2.60
 -18  -8   0    0.80    2.80
  18  -8   0    3.50    2.60
  18  -8   0    3.60    2.50
 -18  -8   0    5.00    2.60
  18  -8   0    5.20    3.30
 -18  -8   0    9.30    4.50
  18  -8   0    7.30    4.00
 -18  -8   0   12.90    4.00
  18  -8   0    7.40    4.00
 -18  -8   0    1.60    2.00
  18  -8   0    2.30    2.50
  18   8   0    5.90    3.40
  18   8   0    4.30    2.30
  18   8   0    3.30    2.90
  18   8   0    2.70    2.50
 -18   8   0    4.20    2.30
 -18   8   0    4.80    2.40
  18   8   0    5.00    2.80
  18   8   0    6.10    3.40
 -18   8   0    7.00    3.70
   1  -9   0  177.88   21.50
  -1  -9   0  144.09   19.90
   1  -9   0  224.08   21.10
   1  -9   0  211.98   20.20
  -1  -9   0  162.08   19.70
  -1  -9   0  202.88   20.80
   1  -9   0  184.08   19.80
  -1  -9   0  175.08   19.90
  -1  -9   0  179.78   21.60
   1  -9   0  173.48   20.30
  -1  -9   0  178.08   20.40
   1  -9   0  189.08   20.50
  -1   9   0  213.48   20.50
  -1   9   0  154.58   20.30
  -1   9   0  190.68   20.60
  -1   9   0  198.58   20.50
   1   9   0  170.78   20.20
   1   9   0  199.68   20.50
   1   9   0  188.58   20.50
   1   9   0  176.98   18.40
  -1   9   0  188.28   20.00
   1   9   0  183.18   20.20
  -1   9   0  176.08   18.40
   1   9   0  184.88   18.50
  -1   9   0  191.88   20.50
   1   9   0  173.08   20.60
   1   9   0  189.58   20.10
  -1   9   0  192.78   18.40
   3  -9   0   45.50    7.80
  -3  -9   0   49.20    6.20
   3  -9   0   40.50    7.30
  -3  -9   0   36.10    7.10
   3  -9   0   38.90    8.20
  -3  -9   0   46.70    8.90
  -3  -9   0   46.70    6.10
   3  -9   0   34.50    7.00
   3  -9   0   44.70    6.90
  -3  -9   0   50.19    8.00
   3  -9   0   49.00    7.20
  -3  -9   0   46.40    7.70
  -3  -9   0   62.89    8.00
  -3  -9   0   59.99    7.80
  -3   9   0   49.30    5.20
   3   9   0   48.60    7.60
   3   9   0   51.89    7.80
   3   9   0   42.70    7.10
   3   9   0   42.90    7.80
   3   9   0   55.79    6.30
   3   9   0   45.70    6.00
  -3   9   0   50.99    7.90
  -3   9   0   32.20    6.80
   3   9   0   45.30    7.30
  -3   9   0   46.50    5.20
  -3   9   0   54.39    7.40
   3   9   0   52.69    7.70
   5  -9   0    7.60    2.90
  -5  -9   0    2.90    1.80
   5  -9   0    6.10    2.30
   5  -9   0    6.10    2.30
   5  -9   0    5.10    2.30
   5  -9   0    7.50    3.40
   5  -9   0    5.50    2.60
  -5  -9   0    5.10    2.30
  -5  -9   0    7.00    2.70
   5  -9   0    4.90    2.10
  -5  -9   0    7.60    3.70
  -5  -9   0    5.20    2.20
  -5  -9   0    6.10    2.40
  -5  -9   0    7.80    2.70
  -5  -9   0    5.60    2.40
  -5   9   0    4.60    1.10
   5   9   0    4.50    2.10
  -5   9   0    4.40    2.20
   5   9   0    7.20    1.60
   5   9   0    1.50    1.70
   5   9   0    2.70    2.10
  -5   9   0    6.10    2.40
   5   9   0    5.10    1.40
   5   9   0    3.30    1.90
   5   9   0    5.60    2.70
   5   9   0    5.60    2.30
   5   9   0    3.80    2.10
   5   9   0    8.50    2.80
  -5   9   0    7.70    1.30
  -5   9   0    1.80    1.70
  -7  -9   0    8.50    3.10
  -7  -9   0    6.10    3.50
  -7  -9   0    7.60    2.10
   7  -9   0    7.80    2.90
  -7  -9   0   11.50    3.40
  -7  -9   0    8.30    2.90
   7  -9   0    8.10    3.40
  -7  -9   0    8.70    2.30
   7  -9   0    3.70    2.40
  -7  -9   0   12.90    3.60
  -7  -9   0    9.40    3.40
   7  -9   0   10.70    2.90
  -7  -9   0    7.50    2.80
   7   9   0    4.30    2.20
  -7   9   0    8.10    2.00
   7   9   0    6.50    2.40
  -7   9   0   10.70    2.10
  -7   9   0    5.10    2.00
  -7   9   0    8.70    2.30
  -7   9   0    7.80    2.90
   7   9   0    4.80    2.30
   7   9   0    5.70    1.70
   7   9   0    8.40    2.00
   7   9   0    7.00    2.50
   7   9   0   11.70    3.30
  -7   9   0    4.30    2.40
   7   9   0    5.60    2.90
   7   9   0    6.70    2.60
   7   9   0    8.40    2.70
  -9  -9   0    3.30    1.90
  -9  -9   0    4.40    2.30
   9  -9   0    3.50    1.90
  -9  -9   0    3.60    1.70
  -9  -9   0    5.90    2.10
  -9  -9   0    4.80    2.60
   9  -9   0    4.60    2.50
  -9  -9   0    1.70    2.10
   9  -9   0    1.50    1.80
   9  -9   0    2.10    2.30
  -9   9   0    3.20    2.10
  -9   9   0    2.20    1.20
   9   9   0    2.30    1.80
   9   9   0    7.40    3.20
  -9   9   0    4.60    2.40
   9   9   0    2.50    1.70
   9   9   0    4.00    1.60
  -9   9   0    2.80    1.30
   9   9   0    3.70    1.60
   9   9   0    2.10    1.90
   9   9   0    2.50    1.80
   9   9   0    3.70    2.20
 -11  -9   0   30.30    8.70
  11  -9   0   18.30    4.30
 -11  -9   0   16.40    4.70
  11  -9   0   15.60    4.80
 -11  -9   0   16.90    4.70
  11  -9   0   20.70    5.50
 -11  -9   0   19.50    4.20
 -11  -9   0   24.80    7.90
  11  -9   0   23.90    5.30
 -11  -9   0   31.60    5.10
 -11  -9   0   26.80    5.80
 -11   9   0   26.10    4.10
 -11   9   0   25.90    5.30
  11   9   0   38.50    6.40
  11   9   0   21.50    4.90
 -11   9   0   21.00    4.90
 -11   9   0   18.80    3.60
 -11   9   0   19.90    5.70
  11   9   0   12.40    3.90
  11   9   0   23.00    5.60
  11   9   0   21.00    5.10
  11   9   0   24.30    5.50
  11   9   0   23.90    5.20
  13  -9   0   34.00    7.20
 -13  -9   0   35.70    7.60
 -13  -9   0   31.90    7.30
 -13  -9   0   28.90    6.60
 -13  -9   0   32.60    6.90
  13  -9   0   33.70    6.30
  13  -9   0   48.50    8.90
 -13  -9   0   37.60    6.40
 -13  -9   0   27.10    6.10
 -13  -9   0   31.50    6.00
  13  -9   0   27.80    8.70
  13  -9   0   30.20    6.50
  13  -9   0   32.30    6.90
  13   9   0   36.40    7.20
  13   9   0   33.20    6.40
 -13   9   0   27.40    6.00
  13   9   0   53.59    7.60
  13   9   0   45.60    8.50
 -13   9   0   29.10    6.30
  13   9   0   29.10    5.80
  13   9   0   41.80    7.20
 -13   9   0   24.90    8.10
 -15  -9   0   -1.00    2.10
  15  -9   0    1.10    2.10
  15  -9   0    4.80    3.10
  15  -9   0    0.60    2.00
  15  -9   0   -1.70    1.20
 -15  -9   0    1.50    1.70
 -15  -9   0    2.20    2.40
  15  -9   0    1.90    2.20
 -15  -9   0    0.80    2.30
  15  -9   0    1.10    1.70
 -15  -9   0    1.20    1.90
  15   9   0    0.50    1.20
 -15   9   0    3.40    2.10
  15   9   0    1.90    2.60
  15   9   0   -1.90    1.10
 -15   9   0    0.40    1.70
  15   9   0    0.20    1.60
  15   9   0   -1.10    1.50
  15   9   0    1.20    2.50
  15   9   0   -1.30    1.30
 -15   9   0    4.00    2.80
  15   9   0   -0.60    1.50
  17  -9   0    5.10    3.00
  17  -9   0    7.20    3.70
 -17  -9   0   11.60    4.30
 -17  -9   0    9.00    4.40
 -17  -9   0    5.10    2.50
 -17  -9   0    1.60    2.70
  17  -9   0    5.40    3.30
  17   9   0    1.20    1.90
 -17   9   0    4.60    2.70
  17   9   0    3.10    2.70
  17   9   0    2.80    3.00
  17   9   0    5.20    2.90
  17   9   0    5.50    3.40
 -17   9   0    2.50    2.20
  17   9   0    5.90    3.50
  17   9   0   12.40    3.80
  17   9   0    2.10    2.40
   0 -10   0   17.00    4.50
   0 -10   0   28.30    6.70
   0 -10   0   23.30    4.60
   0 -10   0   17.20    4.40
   0 -10   0   16.40    4.40
   0 -10   0   13.70    3.60
   0  10   0   25.20    5.40
   0  10   0   16.50    4.20
   0  10   0   16.80    4.30
   0  10   0   17.50    4.40
   0  10   0   12.70    3.70
   0  10   0   10.00    3.20
   2 -10   0   19.40    4.60
  -2 -10   0   18.90    4.30
   2 -10   0   19.50    5.60
  -2 -10   0   22.90    4.60
  -2 -10   0   19.80    4.70
  -2 -10   0   19.70    4.70
   2 -10   0   14.30    4.30
  -2 -10   0   14.20    4.20
   2 -10   0   23.10    4.50
  -2 -10   0   14.20    5.00
   2 -10   0   19.80    4.20
  -2  10   0   17.90    4.50
  -2  10   0   20.40    4.50
   2  10   0   27.00    5.40
   2  10   0   23.60    5.10
  -2  10   0   22.90    4.80
  -2  10   0   15.20    3.60
  -2  10   0   25.40    5.10
   2  10   0   12.10    3.70
   2  10   0   19.40    4.30
   2  10   0   17.10    4.40
   2  10   0   14.50    4.10
   4 -10   0    2.00    1.90
   4 -10   0    0.60    1.60
   4 -10   0    4.60    2.10
   4 -10   0    2.50    1.90
  -4 -10   0    0.60    1.30
   4 -10   0    1.60    1.60
  -4 -10   0    4.60    2.40
   4 -10   0    3.70    2.70
  -4 -10   0   -0.50    1.40
   4 -10   0    1.50    2.10
  -4 -10   0    3.50    2.10
   4  10   0    4.10    2.30
   4  10   0    3.80    2.10
   4  10   0   -0.20    1.30
   4  10   0    3.00    2.10
  -4  10   0    1.00    1.30
  -4  10   0    2.20    2.00
   4  10   0    1.50    1.70
  -4  10   0    2.10    2.10
   4  10   0    0.50    1.80
   6 -10   0   42.10    8.30
  -6 -10   0   46.50    7.70
   6 -10   0   46.40    7.90
  -6 -10   0   42.70    7.10
  -6 -10   0   40.10    7.00
   6 -10   0   37.70    7.00
  -6 -10   0   34.90    6.30
  -6 -10   0   35.40    6.50
   6 -10   0   39.90    8.80
  -6 -10   0   34.60    6.70
  -6 -10   0   31.90    7.90
   6 -10   0   46.30    6.90
  -6 -10   0   39.70    6.60
   6 -10   0   39.90    7.00
  -6 -10   0   41.20    7.40
   6 -10   0   45.40    7.40
   6  10   0   35.70    6.60
   6  10   0   31.50    6.10
   6  10   0   34.40    6.60
   6  10   0   34.10    6.30
  -6  10   0   35.30    6.20
   6  10   0   27.70    5.70
   6  10   0   27.20    6.10
   6  10   0   49.40    8.60
   6  10   0   35.70    6.70
  -6  10   0   33.60    6.70
  -6  10   0   35.00    6.80
   8 -10   0   47.80    7.70
  -8 -10   0   43.00    7.70
   8 -10   0   40.10    6.50
   8 -10   0   36.20    6.90
  -8 -10   0   36.30    6.60
  -8 -10   0   37.80    8.60
   8 -10   0   34.40    6.70
   8 -10   0   33.90    6.90
  -8 -10   0   35.00    6.70
  -8 -10   0   20.00    5.50
  -8 -10   0   36.20    6.80
  -8 -10   0   30.60    6.30
   8 -10   0   32.90    7.40
  -8 -10   0   27.50    6.10
  -8  10   0   26.40    6.10
  -8  10   0   26.30    6.00
   8  10   0   26.50    5.90
   8  10   0   32.50    6.40
   8  10   0   36.50    6.70
   8  10   0   48.50    8.10
   8  10   0   34.90    6.60
   8  10   0   49.10    7.80
   8  10   0   32.20    6.20
   8  10   0   37.80    7.80
  -8  10   0   44.00    9.10
 -10 -10   0    1.00    2.20
  10 -10   0   -0.50    1.20
 -10 -10   0    2.80    2.20
 -10 -10   0    0.10    1.70
  10 -10   0    1.30    1.80
  10 -10   0   -1.70    1.20
  10 -10   0    0.30    1.40
 -10 -10   0    1.50    1.80
 -10 -10   0   -1.20    0.90
  10 -10   0   -1.20    1.00
 -10 -10   0    0.00    1.60
  10 -10   0   -1.10    1.40
  10  10   0    1.50    2.10
 -10  10   0   -1.10    1.00
  10  10   0    0.00    1.50
  10  10   0    1.20    2.00
  10  10   0   -1.50    1.30
  10  10   0    1.20    1.90
 -10  10   0    1.60    2.30
  10  10   0   -1.50    1.10
  10  10   0    0.90    1.50
 -10  10   0   -0.50    1.60
  10  10   0    3.90    2.50
  12 -10   0   40.10    8.30
  12 -10   0   83.69   11.90
 -12 -10   0   57.09    9.70
 -12 -10   0   37.70    8.00
  12 -10   0   48.40    8.70
 -12 -10   0   37.30    8.10
 -12 -10   0   50.79    9.30
  12 -10   0   51.39    8.30
  12 -10   0   33.00    7.90
  12 -10   0   37.40    8.10
  12  10   0   51.59    8.70
  12  10   0   64.69    9.10
  12  10   0   55.89    8.90
 -12  10   0   70.99    9.70
  12  10   0   42.50    8.80
 -12  10   0   47.50    8.30
  12  10   0   43.10    7.80
  12  10   0   45.70    8.20
 -12  10   0   48.70   10.20
  14 -10   0    4.80    3.20
 -14 -10   0    0.40    2.60
  14 -10   0    6.80    3.30
  14 -10   0    4.20    2.70
  14 -10   0   -0.60    1.30
 -14 -10   0    1.00    2.50
 -14 -10   0    1.90    2.60
  14  10   0    3.60    2.40
  14  10   0    2.20    2.40
 -14  10   0    1.80    2.30
  14  10   0    0.60    2.60
  14  10   0    4.20    2.40
  14  10   0    3.50    2.60
 -14  10   0    2.00    2.20
  14  10   0    0.90    1.90
  14  10   0    1.20    2.20
  14  10   0    0.40    1.80
 -14  10   0   -0.60    1.50
   1 -11   0    0.50    2.40
  -1 -11   0    5.30    2.80
   1 -11   0    0.00    1.40
  -1 -11   0    3.40    2.50
  -1 -11   0    2.20    2.00
   1 -11   0    2.10    1.90
  -1 -11   0    1.20    1.40
  -1 -11   0    2.70    2.90
  -1  11   0    0.80    1.60
  -1  11   0    4.10    2.20
   1  11   0    4.70    2.60
   1  11   0    3.30    2.10
   1  11   0    2.70    2.00
  -1  11   0    3.30    2.40
   1  11   0    0.80    1.50
  -1  11   0    2.80    2.00
   1  11   0    2.10    1.70
   1  11   0   -0.30    1.80
  -1  11   0    1.20    1.80
   3 -11   0   -0.90    0.70
   3 -11   0    3.20    2.50
   3 -11   0    3.20    2.60
   3 -11   0   -0.40    1.00
  -3 -11   0   -0.10    1.70
  -3 -11   0    1.50    1.70
   3 -11   0   -0.20    1.70
  -3 -11   0   -1.10    0.90
  -3 -11   0   -1.10    1.50
   3 -11   0    0.80    1.70
  -3 -11   0   -0.90    1.40
  -3  11   0    1.50    1.90
   3  11   0   -0.60    1.50
   3  11   0    0.20    1.30
   3  11   0    2.20    1.80
  -3  11   0   -0.40    1.50
  -3  11   0   -1.00    1.20
   3  11   0   -1.00    0.80
   3  11   0    1.20    1.60
   3  11   0    1.50    1.80
   5 -11   0   30.70    7.10
  -5 -11   0   45.80    7.90
   5 -11   0   45.80    8.20
   5 -11   0   43.20    8.10
  -5 -11   0   48.70    8.70
  -5 -11   0   35.90    8.80
   5 -11   0   50.79    8.90
   5 -11   0   53.79    9.80
   5 -11   0   41.10    7.10
  -5 -11   0   61.69   12.20
   5  11   0   61.19    9.10
  -5  11   0   54.19    9.00
   5  11   0   43.00    8.00
   5  11   0   49.20    8.30
  -5  11   0   45.10    7.40
   5  11   0   36.50    7.40
   5  11   0   37.60    7.20
   5  11   0   47.00    8.60
  -5  11   0   52.79    8.60
   7 -11   0   23.10    5.20
   7 -11   0   15.50    4.80
  -7 -11   0   18.80    4.70
  -7 -11   0   14.80    4.50
   7 -11   0    8.10    3.50
   7 -11   0   14.40    4.50
  -7 -11   0    6.60    4.20
  -7 -11   0    4.90    2.80
   7 -11   0    8.50    3.10
   7 -11   0   10.80    4.60
   7  11   0   15.50    4.20
   7  11   0   14.00    4.10
   7  11   0   11.90    3.90
  -7  11   0   17.90    4.70
  -7  11   0    8.30    3.50
   7  11   0   17.30    5.20
   7  11   0    9.90    3.40
   7  11   0   13.40    4.10
   9 -11   0    7.70    3.10
   9 -11   0    3.30    2.50
   9 -11   0   16.60    4.70
  -9 -11   0   10.30    3.60
   9 -11   0   17.30    4.80
   9 -11   0    3.20    3.20
  -9  11   0   18.30    5.10
   9  11   0    9.10    3.40
   9  11   0    4.00    2.50
   9  11   0    7.80    3.40
   9  11   0    6.90    3.70
  -9  11   0    7.70    3.50
   9  11   0    7.40    3.20
 -11 -11   0   16.80    6.20
  11 -11   0   22.30    6.20
 -11 -11   0   11.70    4.40
  11 -11   0   13.60    4.60
  11  11   0   29.10    6.60
  11  11   0   24.40    6.70
 -11  11   0   13.10    4.50
  11  11   0   17.20    4.60
 -11  11   0   17.20    4.60
  11  11   0   22.00    5.10
  11  11   0   11.40    4.70
   0 -12   0   66.89   10.40
   0 -12   0   44.00   11.60
   0 -12   0   69.59   10.60
   0  12   0   71.49   10.40
   0  12   0   68.69    9.90
   0  12   0   38.20    8.70
   0  12   0   67.49   10.40
  -2 -12   0   -0.10    1.00
   2 -12   0   -0.20    2.20
  -2 -12   0    3.10    2.20
  -2 -12   0    1.60    2.60
   2 -12   0    3.90    2.90
   2  12   0    3.90    2.90
   2  12   0    0.70    1.60
   2  12   0    2.00    2.20
   2  12   0    3.80    2.50
  -2  12   0    1.10    2.20
   2  12   0    4.10    2.80
  -2  12   0   -0.90    1.40
  -4 -12   0    2.30    2.30
   4 -12   0    1.80    2.10
  -4 -12   0    2.40    3.00
   4 -12   0   -0.40    1.10
  -4 -12   0   -0.90    1.60
   4  12   0   -0.10    1.10
   4  12   0    1.80    1.80
   4  12   0   -1.50    0.70
   4  12   0   -1.70    0.70
   4  12   0   -1.20    1.20
  -4  12   0    0.80    1.80
  -4  12   0    0.50    1.80
   6 -12   0   14.60    4.60
  26   0  -1    2.50    2.30
  26   0  -1    0.30    2.10
  26   0  -1    0.10    2.10
 -26   0   1    0.30    1.50
 -26   0   1   -0.60    0.90
  26   0  -1   -1.70    1.40
 -26   0   1    1.20    3.00
 -26   0   1   -0.70    1.70
 -26   0   1    0.70    2.70
 -24   0   1    1.00    1.80
  24   0  -1   -0.30    2.20
 -24   0   1   -2.10    1.70
 -24   0   1   -0.70    1.10
 -24   0   1   -0.70    1.60
 -24   0   1   -0.80    1.40
 -24   0   1    1.30    3.00
 -24   0   1    1.70    2.10
  24   0  -1   -0.80    1.50
  24   0  -1    0.30    2.10
 -22   0   1    0.20    1.50
  22   0  -1    2.10    2.50
 -22   0   1    0.80    1.70
 -22   0   1    0.40    1.40
 -22   0   1    2.30    2.00
  22   0  -1   -0.60    0.90
 -22   0   1   -1.90    1.20
 -22   0   1    1.30    1.90
  22   0  -1   -2.00    0.80
 -22   0   1    0.80    2.30
  22   0  -1   -2.40    1.30
 -20   0   1    2.60    1.80
 -20   0   1   -0.20    1.70
  20   0  -1   -0.40    1.30
 -20   0   1    0.60    1.40
 -20   0   1    0.70    2.10
  20   0  -1    0.60    1.90
 -20   0   1   -1.20    0.80
 -20   0   1    0.10    1.30
 -20   0   1    0.00    1.10
  20   0  -1   -0.70    1.90
  20   0  -1   -0.80    1.20
 -18   0   1   -2.40    0.70
 -18   0   1    1.30    1.90
 -18   0   1   -0.70    0.50
  18   0  -1    0.90    1.70
  18   0  -1    0.50    1.10
  18   0  -1   -0.20    1.50
 -18   0   1    1.60    1.50
 -18   0   1   -0.20    1.20
  18   0  -1   -0.40    0.60
 -18   0   1   -0.80    1.40
  18   0  -1    0.20    1.90
  18   0  -1   -0.30    0.60
 -18   0   1    0.20    1.20
 -16   0   1    1.10    1.10
  16   0  -1    1.10    1.40
  16   0  -1    0.30    0.60
 -16   0   1   -1.80    1.00
 -16   0   1   -0.60    1.10
 -16   0   1   -0.70    0.70
 -16   0   1    2.10    1.50
  16   0  -1    1.20    1.60
 -16   0   1   -0.20    0.90
  16   0  -1   -1.00    1.10
  16   0  -1   -0.30    1.10
  16   0  -1    0.30    0.60
 -16   0   1    0.30    0.80
 -14   0   1    1.60    1.10
  14   0  -1    0.40    1.00
 -14   0   1    0.30    0.70
  14   0  -1    0.10    1.20
  14   0  -1   -0.70    1.00
 -14   0   1   -0.30    1.20
 -14   0   1   -0.50    0.70
  14   0  -1   -0.20    0.80
 -14   0   1    0.10    1.20
 -14   0   1    0.40    0.70
 -14   0   1   -0.30    0.50
  12   0  -1   -0.60    0.80
  12   0  -1    0.60    1.00
 -12   0   1   -0.40    0.70
 -12   0   1    0.10    0.70
  12   0  -1   -0.40    1.00
 -12   0   1   -0.40    0.60
 -12   0   1   -0.20    0.70
  12   0  -1    1.50    1.60
  12   0  -1   -0.40    0.40
 -12   0   1    0.40    1.20
 -12   0   1    0.10    0.80
 -12   0   1    0.30    1.00
 -10   0   1   -0.40    0.60
  10   0  -1   -0.40    0.90
  10   0  -1   -0.70    0.50
 -10   0   1    1.00    1.20
 -10   0   1    0.50    0.70
  10   0  -1    0.00    0.60
 -10   0   1    0.60    0.80
 -10   0   1   -0.50    0.70
  10   0  -1    0.00    0.70
 -10   0   1    0.20    0.70
  10   0  -1    0.40    0.90
 -10   0   1    0.10    1.00
  -8   0   1   -0.50    0.30
  -8   0   1   -0.20    0.50
   8   0  -1   -0.10    0.50
   8   0  -1    0.10    0.60
   8   0  -1   -0.30    0.60
  -8   0   1    0.00    0.70
  -8   0   1    0.00    0.50
   8   0  -1    0.80    0.80
  -8   0   1    0.00    0.50
  -8   0   1    0.30    0.40
  -8   0   1    0.40    0.50
   8   0  -1   -0.40    0.40
  -6   0   1   -0.10    0.50
  -6   0   1    1.50    1.00
   6   0  -1    0.00    0.50
  -6   0   1    0.60    0.60
  -6   0   1    0.20    0.80
  -6   0   1    0.30    0.60
   6   0  -1   -0.10    0.50
   6   0  -1   -0.20    0.50
  -4   0   1    0.20    0.40
   4   0  -1    0.00    0.30
  -4   0   1   -0.10    0.40
   4   0  -1    0.30    0.50
   4   0  -1    0.10    0.30
  -4   0   1    0.40    0.40
   4   0  -1    0.20    0.50
   4   0  -1    0.30    0.30
  -4   0   1    0.80    0.40
  -4   0   1   -0.50    0.30
  -2   0   1    0.00    0.10
   2   0   1   -0.20    0.20
  -2   0  -1    0.40    0.30
  -2   0  -1    0.10    0.30
   2   0   1    0.30    0.30
  -2   0  -1    0.40    0.40
   2   0   1   -0.20    0.20
  -2   0  -1    2.30    0.60
   2   0   1    0.10    0.20
   2   0   1    0.10    0.20
  -2   0  -1    0.80    0.50
   2   0   1   -0.10    0.40
  -4   0  -1    0.20    0.60
   4   0   1    0.30    0.60
   4   0   1    0.60    0.60
   4   0   1    0.40    0.60
   4   0   1   -0.10    0.60
   4   0   1   -0.10    0.70
  -4   0  -1   -0.10    0.40
  -4   0  -1    0.20    0.50
   4   0   1   -0.20    0.50
  -4   0  -1   -0.50    0.60
   4   0   1   -0.20    0.40
  -4   0  -1   -0.10    0.70
  -4   0  -1   -0.40    0.50
  -4   0  -1    0.60    0.60
   6   0   1   -0.20    0.60
  -6   0  -1    0.00    0.40
   6   0   1    0.00    0.60
   6   0   1    0.00    0.50
   6   0   1    0.50    0.80
  -6   0  -1    0.30    0.60
  -6   0  -1    0.60    0.70
  -6   0  -1    0.00    0.40
  -6   0  -1   -0.30    0.40
   6   0   1    0.00    0.60
  -6   0  -1    0.50    0.60
  -6   0  -1    0.30    0.60
   6   0   1    0.10    0.50
   8   0   1   -0.10    0.80
  -8   0  -1   -0.30    0.40
   8   0   1   -0.50    0.60
  -8   0  -1    0.10    0.60
   8   0   1    0.00    0.60
  -8   0  -1    0.20    0.50
   8   0   1    0.30    0.60
  -8   0  -1    0.40    0.60
  -8   0  -1    0.30    1.00
   8   0   1   -0.10    0.80
  -8   0  -1   -0.50    0.50
  -8   0  -1    1.00    1.30
   8   0   1   -0.40    0.50
  10   0   1   -0.50    0.80
 -10   0  -1    0.10    0.80
 -10   0  -1   -0.40    0.40
  10   0   1   -1.20    0.40
 -10   0  -1   -0.60    0.40
 -10   0  -1   -0.80    0.90
  10   0   1    1.60    1.30
 -10   0  -1   -0.10    0.60
  10   0   1    0.80    1.00
 -10   0  -1    0.30    0.70
  10   0   1   -1.00    0.50
 -10   0  -1   -1.50    0.60
  10   0   1   -0.90    0.60
  12   0   1    0.20    1.00
  12   0   1   -0.80    0.70
 -12   0  -1   -1.50    0.70
  12   0   1   -0.50    0.60
  12   0   1   -1.30    0.60
 -12   0  -1    1.40    1.30
 -12   0  -1   -1.40    0.30
 -12   0  -1    0.00    0.60
 -12   0  -1   -0.20    0.80
 -12   0  -1   -0.30    0.80
 -12   0  -1   -0.50    1.10
  12   0   1   -0.90    0.50
  12   0   1    0.80    1.10
 -14   0  -1    0.40    1.40
 -14   0  -1    0.90    1.30
 -14   0  -1    1.30    1.30
 -14   0  -1   -0.80    0.60
 -14   0  -1   -0.70    0.90
  14   0   1    0.00    1.20
  14   0   1    0.50    1.10
 -14   0  -1    0.60    0.80
  14   0   1   -0.40    1.20
  14   0   1   -0.90    0.90
 -16   0  -1   -1.10    0.70
 -16   0  -1   -1.50    1.20
 -16   0  -1    1.10    1.40
  16   0   1    0.40    1.60
 -16   0  -1    1.10    1.30
  16   0   1   -1.20    1.10
 -16   0  -1   -0.30    1.10
 -16   0  -1    0.70    1.50
  16   0   1    0.10    1.30
  16   0   1   -0.30    1.00
 -16   0  -1   -1.60    1.40
  18   0   1    0.60    1.30
 -18   0  -1   -1.20    1.10
 -18   0  -1    0.00    1.30
  18   0   1    1.30    1.10
  18   0   1   -2.10    1.10
  18   0   1    0.60    1.70
  18   0   1   -0.70    1.40
 -18   0  -1   -1.00    1.50
 -18   0  -1   -0.20    1.30
 -18   0  -1    0.70    1.60
 -18   0  -1   -0.20    1.00
  18   0   1   -0.20    1.20
 -18   0  -1   -2.10    0.80
  20   0   1    0.50    1.50
 -20   0  -1    1.50    1.90
 -20   0  -1    1.10    1.90
  20   0   1   -0.80    1.50
 -20   0  -1   -0.50    1.90
  20   0   1   -1.10    1.50
 -20   0  -1   -1.80    1.00
 -20   0  -1   -1.20    1.50
  20   0   1    1.40    2.20
 -22   0  -1    0.50    2.40
  22   0   1    0.30    1.50
  22   0   1   -1.80    1.40
  22   0   1    0.90    1.80
  22   0   1    0.80    1.70
 -22   0  -1    1.70    1.80
 -22   0  -1   -1.50    1.60
 -22   0  -1    0.00    1.20
 -24   0  -1   -1.90    1.20
 -24   0  -1    5.60    3.10
  24   0   1    1.10    2.50
  24   0   1   -2.00    0.90
 -24   0  -1    1.70    2.40
 -24   0  -1    1.70    2.00
  24   0   1   -0.80    0.60
 -24   0  -1    0.20    1.70
  24   0   1    2.50    2.50
 -25  -1   1   -0.20    2.50
 -25  -1   1    5.20    2.80
  25  -1  -1   -0.50    1.80
  25  -1  -1    4.50    3.10
  25  -1  -1    1.20    2.30
 -25  -1   1   -2.00    1.20
 -25  -1   1   -1.10    2.10
  25  -1  -1    2.30    2.40
 -25  -1   1    2.10    2.20
 -25   1   1   -1.40    1.90
 -25   1   1    2.70    2.80
  25   1  -1    2.60    2.80
  25   1  -1    5.10    3.40
 -25   1   1   -1.10    1.60
  25   1  -1    1.50    2.20
  25   1  -1   -0.60    1.80
 -25   1   1   -1.60    1.30
 -25   1   1    2.70    2.40
  23  -1  -1    6.60    3.70
  23  -1  -1   17.70    4.90
 -23  -1   1   19.30    5.20
  23  -1  -1    9.00    4.00
 -23  -1   1   19.40    5.10
 -23  -1   1   34.20    6.50
  23  -1  -1   24.30    5.80
 -23  -1   1    9.60    4.50
 -23  -1   1   17.90    5.70
 -23  -1   1   13.40    4.90
  23   1  -1   12.80    4.90
 -23   1   1   17.60    5.80
 -23   1   1   30.50    6.20
  23   1  -1   24.60    5.90
  23   1  -1   18.30    5.00
 -23   1   1   17.20    4.70
 -23   1   1   30.60    6.80
 -23   1   1   14.50    5.20
 -23   1   1   21.70    5.10
  23   1  -1   15.00    5.10
 -23   1   1   14.50    4.40
 -21  -1   1   53.19    8.30
 -21  -1   1   46.60    8.20
  21  -1  -1   54.89    9.10
 -21  -1   1   61.79   10.20
  21  -1  -1   32.60    7.50
  21  -1  -1   40.00    8.00
 -21  -1   1   51.29    8.40
 -21  -1   1   69.89   10.90
  21  -1  -1   32.10    7.70
 -21   1   1   24.00    6.50
 -21   1   1   81.59   10.00
 -21   1   1   63.39    9.90
  21   1  -1   34.80    7.90
 -21   1   1   76.09   10.90
  21   1  -1   44.60    8.20
 -21   1   1   48.40    8.20
  21   1  -1   50.39    8.70
  21   1  -1   36.20    7.80
 -19  -1   1   23.60    5.10
  19  -1  -1   31.20    4.20
 -19  -1   1   23.90    5.00
 -19  -1   1   18.90    4.70
 -19  -1   1   22.90    5.20
  19  -1  -1   26.80    5.70
  19  -1  -1   39.40    6.70
  19  -1  -1   23.20    3.70
 -19  -1   1   22.40    7.70
 -19  -1   1   16.70    6.50
  19  -1  -1   14.20    4.70
  19  -1  -1   22.60    5.00
  19   1  -1   24.00    5.50
  19   1  -1   16.10    4.90
 -19   1   1   22.60    5.00
 -19   1   1   19.80    4.50
 -19   1   1   22.60    5.70
 -19   1   1   23.40    5.60
 -19   1   1   19.70    4.60
 -19   1   1   15.00    4.30
  19   1  -1   19.50    4.80
  19   1  -1   16.70    5.00
 -19   1   1   13.60    4.00
 -17  -1   1    1.30    1.40
  17  -1  -1    3.00    1.40
 -17  -1   1    2.90    2.20
 -17  -1   1    4.30    2.00
  17  -1  -1    1.00    1.00
 -17  -1   1    0.10    0.90
 -17  -1   1    3.10    1.80
  17  -1  -1    2.20    1.90
 -17  -1   1    3.50    1.90
 -17  -1   1    1.10    1.70
  17  -1  -1    0.30    1.40
  17  -1  -1    2.50    1.60
  17  -1  -1    2.10    1.80
  17  -1  -1    1.40    1.50
 -17   1   1    3.00    2.20
 -17   1   1    2.00    1.70
 -17   1   1    1.70    2.00
  17   1  -1    0.20    1.10
  17   1  -1    2.90    1.90
 -17   1   1    0.40    1.30
 -17   1   1    0.50    1.10
  17   1  -1    1.50    1.60
  17   1  -1    2.10    2.20
 -17   1   1    2.60    1.80
 -17   1   1    0.90    1.60
 -15  -1   1    1.70    1.40
  15  -1  -1    2.60    1.00
  15  -1  -1    1.80    1.30
 -15  -1   1    2.20    1.90
 -15  -1   1    2.70    1.50
 -15  -1   1    1.30    1.10
  15  -1  -1    1.00    1.10
 -15  -1   1    1.50    1.30
 -15  -1   1    1.00    1.40
  15  -1  -1    0.80    1.50
  15  -1  -1    1.30    0.80
  15  -1  -1    0.70    1.30
  15  -1  -1    0.10    1.00
 -15  -1   1   -1.00    0.70
 -15   1   1    1.50    1.70
 -15   1   1    2.10    1.30
 -15   1   1   -0.10    1.30
  15   1  -1    0.50    1.10
 -15   1   1    2.50    1.50
 -15   1   1    0.40    1.10
  15   1  -1    1.40    1.50
  15   1  -1    1.10    1.10
 -15   1   1    0.60    0.90
  15   1  -1    1.20    1.40
 -15   1   1    0.80    1.00
 -13  -1   1   22.30    4.00
 -13  -1   1   22.90    4.00
  13  -1  -1   17.20    3.60
 -13  -1   1   10.90    3.00
  13  -1  -1   13.10    3.40
 -13  -1   1   17.20    3.50
 -13  -1   1   17.60    4.20
  13  -1  -1   27.20    4.70
  13  -1  -1   20.10    3.00
 -13  -1   1   20.50    4.50
  13  -1  -1   20.20    4.00
  13  -1  -1   18.30    3.90
 -13  -1   1   17.20    3.60
  13  -1  -1   22.00    3.00
 -13   1   1   12.90    3.20
 -13   1   1   11.10    3.10
  13   1  -1   14.80    3.80
  13   1  -1   19.60    4.40
 -13   1   1   19.80    3.70
  13   1  -1   28.50    4.80
 -13   1   1   21.10    3.80
  13   1  -1   17.10    3.60
 -13   1   1   19.00    3.90
 -13   1   1   25.40    4.60
 -13   1   1   18.30    4.00
  11  -1  -1  112.79   13.10
 -11  -1   1  110.79   12.80
  11  -1  -1  134.79   13.30
 -11  -1   1  121.39   13.50
 -11  -1   1  119.29   13.10
 -11  -1   1  100.29   12.80
 -11  -1   1  118.29   12.90
  11  -1  -1   94.39   12.70
 -11  -1   1  102.39   13.20
  11  -1  -1  116.69   12.30
 -11   1   1  143.19   13.20
 -11   1   1  136.99   13.30
 -11   1   1  130.89   13.00
 -11   1   1  123.09   12.90
  11   1  -1  115.29   13.00
 -11   1   1  138.99   13.50
 -11   1   1  133.89   13.40
  11   1  -1   97.89   13.20
  11   1  -1  107.29   13.30
  -9  -1   1  137.39   16.00
  -9  -1   1  170.08   16.80
   9  -1  -1  174.78   15.70
   9  -1  -1  150.18   16.30
  -9  -1   1  158.28   16.30
  -9  -1   1  171.98   16.20
   9  -1  -1  180.98   16.50
  -9  -1   1  163.08   16.30
   9  -1  -1  147.39   16.30
  -9  -1   1  151.58   16.60
   9  -1  -1  143.29   16.10
  -9  -1   1  156.58   16.10
  -9   1   1  141.69   16.20
   9   1  -1  139.59   16.40
  -9   1   1  134.09   15.90
  -9   1   1  180.08   16.50
  -9   1   1  154.48   16.10
  -9   1   1  150.78   16.20
   9   1  -1  128.39   16.10
  -9   1   1  141.99   16.00
   9   1  -1  150.98   16.60
  -7  -1   1 2299.97  246.28
   7  -1  -1 2425.56  246.38
  -7   1   1 2626.14  246.58
  -5  -1   1 4752.22  502.05
   5  -1  -1 5220.08  502.15
   5   1  -1 5237.88  502.45
  -5   1   1 5088.49  502.25
  -3  -1   1  328.27   33.90
  -3  -1   1  287.47   31.80
   3  -1  -1  351.26   32.00
   3  -1  -1  354.36   34.70
   3   1  -1  341.27   31.80
   3   1  -1  313.27   33.80
  -3   1   1  258.07   33.90
   1  -1  -1 1786.22  181.08
  -1   1   1 1848.62  181.28
  -1  -1  -1    5.30    1.00
  -1  -1  -1    4.50    1.00
   1  -1   1    4.30    0.90
   1  -1   1    5.00    0.90
   1  -1   1    5.10    0.80
  -1  -1  -1    5.00    1.10
  -1  -1  -1    5.30    1.10
   1  -1   1    4.70    0.80
   1  -1   1    3.90    0.80
  -1  -1  -1    4.20    1.00
  -1  -1  -1    4.10    0.90
   1  -1   1    5.20    0.70
  -1  -1  -1    5.00    1.00
  -1  -1  -1    6.00    1.10
   1  -1   1    4.60    0.90
   1   1   1    4.60    0.90
  -1   1  -1    5.70    0.90
  -1   1  -1    4.30    0.80
  -1   1  -1    3.60    0.80
   1   1   1    3.60    1.00
   1   1   1    3.90    0.90
   1   1   1    5.30    1.00
  -1   1  -1    4.80    0.90
   1   1   1    6.50    1.00
  -1   1  -1    3.90    0.80
  -1   1  -1    5.10    0.70
  -1   1  -1    3.20    0.80
   1   1   1    2.50    0.80
  -1   1  -1    4.30    0.60
   1   1   1    6.10    1.10
   1   1   1    6.50    1.20
  -3  -1  -1  216.78   20.60
   3   1   1  186.68   20.50
  -5  -1  -1  201.38   19.60
   5  -1   1  196.38   19.40
   5  -1   1  168.88   19.60
  -5  -1  -1  157.18   19.40
   5  -1   1  215.48   19.40
  -5  -1  -1  194.68   19.90
   5  -1   1  200.08   19.50
  -5  -1  -1  176.88   19.60
   5  -1   1  168.28   19.20
  -5  -1  -1  202.58   19.60
  -5  -1  -1  182.08   19.80
   5  -1   1  185.88   20.20
   5  -1   1  192.88   19.50
   5  -1   1  229.88   20.60
  -5   1  -1  186.48   19.60
  -5   1  -1  175.88   19.60
  -5   1  -1  185.28   19.40
  -5   1  -1  190.98   19.40
  -5   1  -1  189.68   19.50
   5   1   1  225.58   19.70
   5   1   1  186.78   19.90
   5   1   1  205.68   19.60
   7  -1   1   46.80    6.50
   7  -1   1   57.49    6.00
   7  -1   1   40.00    6.20
   7  -1   1   52.99    6.20
   7  -1   1   52.19    6.50
  -7  -1  -1   53.39    6.40
  -7  -1  -1   67.09    6.70
   7  -1   1   50.69    6.20
  -7  -1  -1   53.89    6.30
  -7  -1  -1   54.09    6.40
  -7  -1  -1   46.30    6.50
   7  -1   1   54.79    6.00
  -7  -1  -1   51.59    6.60
   7  -1   1   41.50    6.20
   7  -1   1   52.39    6.20
  -7  -1  -1   55.29    6.40
   7   1   1   37.30    6.60
   7   1   1   52.99    6.20
  -7   1  -1   46.70    6.10
   7   1   1   67.09    6.60
  -7   1  -1   71.49    6.50
  -7   1  -1   50.79    6.10
   7   1   1   71.69    6.50
  -7   1  -1   59.79    6.40
  -7   1  -1   42.60    6.20
   7   1   1   69.49    7.00
   7   1   1   50.29    6.60
  -7   1  -1   68.39    6.60
  -7   1  -1   53.59    6.50
  -9  -1  -1   26.20    4.40
   9  -1   1   28.20    4.20
   9  -1   1   19.80    4.30
   9  -1   1   31.40    4.00
  -9  -1  -1   21.90    4.30
  -9  -1  -1   23.00    4.30
  -9  -1  -1   38.20    5.50
   9  -1   1   29.10    4.60
  -9  -1  -1   28.20    4.60
  -9  -1  -1   35.20    5.40
  -9  -1  -1   26.90    4.50
   9  -1   1   44.80    5.30
   9  -1   1   22.80    3.70
   9  -1   1   23.50    4.00
   9  -1   1   29.00    4.90
   9  -1   1   30.30    4.60
  -9   1  -1   23.30    4.10
   9   1   1   19.80    3.90
  -9   1  -1   32.80    4.70
   9   1   1   19.90    4.50
  -9   1  -1   35.90    5.20
   9   1   1   29.60    4.60
  -9   1  -1   28.30    4.30
  -9   1  -1   44.00    5.60
   9   1   1   19.30    3.90
   9   1   1   26.10    4.90
  -9   1  -1   33.40    4.70
  -9   1  -1   29.70    4.50
 -11  -1  -1    2.30    1.70
  11  -1   1    5.10    1.70
 -11  -1  -1    3.10    1.80
 -11  -1  -1    1.70    1.10
 -11  -1  -1    2.60    1.30
  11  -1   1    6.10    2.20
  11  -1   1    3.60    1.30
  11  -1   1    2.20    1.10
  11  -1   1    2.50    1.60
 -11  -1  -1    3.50    1.50
  11  -1   1    4.80    1.80
 -11  -1  -1    1.80    1.40
 -11  -1  -1    0.90    1.10
  11  -1   1    3.70    1.80
  11   1   1    3.40    1.90
 -11   1  -1    3.20    1.70
 -11   1  -1    1.30    1.10
  11   1   1    1.30    1.10
  11   1   1    2.40    1.30
 -11   1  -1    2.80    1.40
 -11   1  -1    0.70    1.30
  11   1   1    0.10    0.90
 -11   1  -1    5.20    1.80
  11   1   1    3.70    1.70
 -11   1  -1    2.00    1.30
 -11   1  -1    1.40    1.10
  11   1   1    2.10    1.50
 -13  -1  -1   -0.20    0.90
  13  -1   1    0.80    1.40
 -13  -1  -1   -0.40    0.50
  13  -1   1    0.80    1.30
 -13  -1  -1    2.20    1.50
  13  -1   1   -0.50    0.50
 -13  -1  -1    0.90    1.60
  13  -1   1   -0.30    0.60
  13  -1   1    1.10    1.20
  13  -1   1    0.20    0.80
 -13  -1  -1    1.30    1.20
 -13  -1  -1    0.70    1.20
  13  -1   1   -0.20    0.50
 -13  -1  -1   -0.50    1.10
  13   1   1   -1.00    0.40
 -13   1  -1    0.10    1.00
 -13   1  -1    0.60    1.10
  13   1   1   -0.30    0.80
  13   1   1    1.20    1.00
 -13   1  -1   -1.20    0.60
 -13   1  -1    3.50    1.90
  13   1   1    1.30    1.40
 -13   1  -1    0.00    1.00
  13   1   1    0.40    1.00
 -13   1  -1   -0.30    0.80
  13   1   1    0.30    1.10
 -13   1  -1    1.40    1.60
 -15  -1  -1   16.10    4.20
 -15  -1  -1   23.90    5.50
  15  -1   1   30.00    5.60
 -15  -1  -1   23.60    5.60
 -15  -1  -1   26.40    5.00
  15  -1   1   25.90    4.10
  15  -1   1   24.50    4.10
  15  -1   1   25.50    5.20
  15  -1   1   17.20    4.70
  15  -1   1   23.20    5.20
 -15  -1  -1   24.20    4.80
 -15  -1  -1   26.50    5.20
 -15   1  -1   28.90    5.20
 -15   1  -1   17.70    5.10
 -15   1  -1   27.00    5.70
 -15   1  -1   22.00    5.00
  15   1   1   15.40    4.60
  15   1   1   22.50    5.10
 -15   1  -1   25.00    4.90
 -15   1  -1   24.90    5.40
  15   1   1   22.30    4.80
  15   1   1   19.50    5.10
 -15   1  -1   25.70    4.70
  17  -1   1  103.89   10.10
 -17  -1  -1  107.99   13.10
  17  -1   1   90.19   11.50
  17  -1   1   86.59   11.50
  17  -1   1   73.19   12.50
  17  -1   1   71.39   12.10
 -17  -1  -1   72.79   11.50
 -17  -1  -1   94.99   11.10
 -17  -1  -1  103.49   14.50
 -17  -1  -1   57.59   10.90
  17   1   1   90.59   13.30
 -17   1  -1   81.39   12.60
 -17   1  -1   77.29   11.40
  17   1   1   63.69   11.90
 -17   1  -1   84.59   12.80
 -17   1  -1   87.19   10.70
  17   1   1   83.59   12.90
 -17   1  -1   93.09   11.10
  19  -1   1   -1.10    1.20
 -19  -1  -1    0.90    1.60
 -19  -1  -1    1.20    2.30
  19  -1   1    0.30    1.90
 -19  -1  -1   -0.60    2.00
 -19  -1  -1   -0.50    1.10
 -19  -1  -1    1.30    1.70
  19  -1   1   -0.10    1.40
  19  -1   1   -0.40    1.20
 -19   1  -1   -0.10    1.90
 -19   1  -1    1.30    1.10
 -19   1  -1   -1.90    1.00
  19   1   1    0.10    1.90
 -19   1  -1    0.40    1.70
 -19   1  -1   -0.70    0.50
  19   1   1   -0.10    2.00
 -19   1  -1    1.50    2.20
  19   1   1    0.00    1.50
  19   1   1   -1.50    1.00
 -21  -1  -1   38.50    7.70
 -21  -1  -1   42.40    8.20
 -21  -1  -1   46.50    8.40
  21  -1   1   41.60    8.70
 -21  -1  -1   61.79   10.50
  21  -1   1   48.80    9.10
 -21  -1  -1   35.70    7.30
 -21  -1  -1   56.69   10.30
  21  -1   1   56.29    9.70
 -21  -1  -1   33.50    7.20
  21  -1   1   44.40    8.50
  21   1   1   44.00    8.40
 -21   1  -1   43.30    8.10
 -21   1  -1   23.20    6.20
 -21   1  -1   35.10    8.20
 -21   1  -1   52.09    9.20
 -21   1  -1   36.10    7.70
 -21   1  -1   34.90    7.30
 -21   1  -1   47.10    8.50
  21   1   1   34.90    8.10
  21   1   1   61.89   10.60
  21   1   1   40.70    8.60
 -23  -1  -1   65.59   10.30
 -23  -1  -1   55.89    9.80
  23  -1   1   21.80    8.80
  23  -1   1   40.80    9.30
 -23  -1  -1   67.39   10.40
  23  -1   1   35.40   10.30
  23  -1   1   48.40    9.20
 -23  -1  -1   51.09   10.20
 -23  -1  -1   65.49   11.50
 -23  -1  -1   62.09    9.60
 -23  -1  -1   39.70    8.40
 -23   1  -1   45.20    8.90
 -23   1  -1   57.69    9.40
  23   1   1   43.50    9.60
  23   1   1   66.59   11.60
 -23   1  -1   38.60    8.60
  23   1   1   72.19   10.90
 -23   1  -1   49.60    9.10
  23   1   1   36.90    8.80
 -23   1  -1   42.40    8.60
  26  -2  -1    6.30    3.70
 -26  -2   1    5.00    2.80
  26  -2  -1   10.50    4.10
  26  -2  -1    8.00    3.50
 -26  -2   1    8.90    3.90
 -26  -2   1    8.10    3.70
  26  -2  -1   10.90    4.40
 -26   2   1    8.00    3.60
  26   2  -1    6.40    4.60
  26   2  -1    7.40    4.10
 -26   2   1   -0.60    2.10
 -24  -2   1    1.50    2.40
 -24  -2   1    1.90    2.30
 -24  -2   1    4.40    3.90
 -24  -2   1   10.00    4.70
 -24  -2   1    1.20    2.30
 -24  -2   1    6.60    3.10
  24  -2  -1    4.30    2.90
  24  -2  -1   12.00    4.10
  24  -2  -1    7.00    3.60
 -24  -2   1    4.00    2.60
  24  -2  -1    2.30    2.60
 -24   2   1    4.30    3.20
  24   2  -1    2.60    3.00
 -24   2   1    6.70    3.50
 -24   2   1    4.20    2.70
  24   2  -1   -1.10    1.60
 -24   2   1    0.60    2.30
  24   2  -1    4.10    3.30
 -24   2   1    1.90    2.10
  24   2  -1   -1.10    1.50
 -24   2   1    8.00    3.80
 -24   2   1    6.20    3.00
 -22  -2   1   67.59   11.60
 -22  -2   1   42.50    8.60
  22  -2  -1   60.89   10.20
 -22  -2   1   54.19   10.50
 -22  -2   1   54.29    9.10
  22  -2  -1   38.50    8.50
 -22  -2   1   60.89    9.70
 -22  -2   1   56.89    9.50
  22  -2  -1   37.70    8.20
 -22   2   1   55.19    9.60
 -22   2   1   45.10    8.30
  22   2  -1   68.09   10.90
  22   2  -1   43.40    9.30
 -22   2   1   56.69    9.60
  22   2  -1   84.49   11.00
 -22   2   1   64.69   10.50
  22   2  -1   34.40    8.80
 -22   2   1   90.69   11.00
 -22   2   1   57.39   10.00
 -20  -2   1   30.20    6.60
 -20  -2   1   64.09    8.50
  20  -2  -1   30.40    7.20
 -20  -2   1   37.20    8.20
  20  -2  -1   50.89    8.60
 -20  -2   1   38.00    8.10
  20  -2  -1   50.49    8.00
 -20  -2   1   36.70    7.00
  20  -2  -1   30.40    6.80
  20  -2  -1   44.30    7.70
 -20   2   1   39.80    7.70
 -20   2   1   24.50    6.10
  20   2  -1   49.70    8.30
  20   2  -1   51.09    8.60
  20   2  -1   61.89    9.90
 -20   2   1   43.40    7.40
 -20   2   1   49.70    8.60
 -20   2   1   30.50    6.40
  20   2  -1   31.10    7.40
  18  -2  -1    9.70    3.50
  18  -2  -1   16.30    3.00
 -18  -2   1   12.60    4.80
 -18  -2   1   10.40    3.30
 -18  -2   1   16.20    5.20
  18  -2  -1   16.70    4.20
 -18  -2   1    9.10    3.10
  18  -2  -1   12.20    3.70
  18  -2  -1   10.50    2.50
  18  -2  -1   13.60    4.20
 -18  -2   1   10.00    3.30
 -18   2   1   12.60    3.40
  18   2  -1   22.70    5.60
 -18   2   1   14.10    4.30
  18   2  -1   13.10    3.90
 -18   2   1    5.80    3.10
 -18   2   1    8.20    3.10
 -18   2   1   16.00    3.90
 -18   2   1   11.40    3.90
  18   2  -1    9.70    3.80
  18   2  -1   12.60    3.50
 -18   2   1    7.40    3.20
 -16  -2   1   23.60    4.70
  16  -2  -1   31.00    5.50
  16  -2  -1   29.90    5.60
  16  -2  -1   22.00    5.00
  16  -2  -1   20.50    4.60
  16  -2  -1   20.30    3.70
 -16  -2   1   27.50    5.90
 -16  -2   1   27.30    5.10
  16  -2  -1   20.80    4.90
 -16  -2   1   28.30    6.10
  16  -2  -1   33.90    4.30
 -16  -2   1   23.40    4.90
 -16  -2   1   21.70    4.80
 -16  -2   1   22.50    4.70
  16   2  -1   20.20    5.20
  16   2  -1   27.40    5.50
  16   2  -1   22.40    4.80
 -16   2   1   25.40    5.30
 -16   2   1   28.00    5.50
 -16   2   1   18.50    4.20
 -16   2   1   17.50    4.40
 -16   2   1   34.60    5.40
 -16   2   1   30.00    5.00
 -16   2   1   31.70    6.50
  16   2  -1   41.70    6.90
 -14  -2   1  113.59   11.40
  14  -2  -1  107.49   11.60
 -14  -2   1  110.69   12.20
  14  -2  -1   80.49   11.10
  14  -2  -1  110.69   10.50
  14  -2  -1  112.99   11.50
 -14  -2   1   81.09   11.00
  14  -2  -1   76.49   10.90
 -14  -2   1  103.59   12.00
  14  -2  -1   86.39   11.10
  14  -2  -1   84.99   10.20
 -14  -2   1  100.89   11.30
 -14  -2   1  111.89   11.40
 -14   2   1   94.39   11.30
 -14   2   1  104.89   11.50
  14   2  -1  109.39   12.10
 -14   2   1   93.79   11.30
 -14   2   1   90.79   10.90
  14   2  -1  107.99   11.60
  14   2  -1   75.29   11.40
 -14   2   1   80.09   10.70
  14   2  -1   99.69   11.20
 -14   2   1   78.59   10.70
 -14   2   1   89.59   11.20
 -12  -2   1  339.17   34.80
 -12  -2   1  372.06   34.30
  12  -2  -1  296.77   34.10
  12  -2  -1  281.17   34.00
  12  -2  -1  393.66   34.40
  12  -2  -1  395.06   34.50
 -12  -2   1  301.77   34.00
  12  -2  -1  310.77   33.40
 -12   2   1  283.27   34.00
 -12   2   1  378.26   34.40
 -12   2   1  282.97   33.70
  12   2  -1  383.56   34.50
 -12   2   1  373.46   34.50
  12   2  -1  275.77   33.80
 -12   2   1  311.97   33.80
  12   2  -1  369.86   34.90
 -10  -2   1   -0.60    0.90
  10  -2  -1    2.20    0.90
  10  -2  -1    0.50    0.80
 -10  -2   1    0.60    0.80
 -10  -2   1    2.50    1.10
  10  -2  -1    0.90    0.70
  10  -2  -1    1.90    1.20
  10  -2  -1    0.90    0.90
 -10  -2   1    1.80    1.00
 -10  -2   1    1.90    1.10
 -10  -2   1    1.80    1.50
  10  -2  -1    0.60    1.00
  10  -2  -1   -0.30    0.50
 -10   2   1    2.80    1.20
 -10   2   1    0.40    0.70
 -10   2   1    1.50    1.10
  10   2  -1    1.30    1.00
  10   2  -1    1.50    1.40
 -10   2   1    1.90    1.20
 -10   2   1    2.30    1.10
 -10   2   1   -0.50    0.90
 -10   2   1    2.80    1.10
  10   2  -1    2.10    1.20
  10   2  -1    2.90    1.70
  -8  -2   1   64.99    8.30
  -8  -2   1   68.79    8.40
   8  -2  -1   81.89    8.70
   8  -2  -1   68.19    8.40
   8  -2  -1   92.79    8.60
   8  -2  -1   61.99    8.40
  -8  -2   1   90.59    8.50
   8  -2  -1   78.99    8.50
   8  -2  -1   80.29    8.10
   8  -2  -1   64.39    8.30
  -8  -2   1   62.79    8.20
  -8  -2   1   89.29    9.20
  -8  -2   1   69.29    8.80
  -8   2   1   72.59    8.60
   8   2  -1   88.09    9.10
   8   2  -1   85.69    9.10
  -8   2   1   92.49    8.60
  -8   2   1   72.39    8.40
   8   2  -1   72.39    8.50
  -8   2   1   76.89    8.40
   8   2  -1   75.09    8.40
  -8   2   1   70.69    8.00
  -8   2   1   76.19    8.10
  -6  -2   1   87.89    8.40
   6  -2  -1   62.29    8.30
   6  -2  -1   77.79    8.60
  -6  -2   1   74.09    8.70
  -6  -2   1   66.49    8.60
   6  -2  -1   80.99    8.30
  -6  -2   1   83.59    8.40
  -6  -2   1   75.79    8.30
   6  -2  -1   76.39    8.30
   6  -2  -1   78.49    8.40
  -6  -2   1   90.69    8.50
   6  -2  -1   64.79    8.40
   6  -2  -1   75.89    8.20
  -6   2   1   79.59    8.20
   6   2  -1   67.69    8.20
  -6   2   1   78.39    8.30
  -6   2   1   78.49    8.70
  -6   2   1   76.19    8.40
  -6   2   1   85.89    8.30
   6   2  -1   82.99    8.20
  -6   2   1   86.29    8.20
   6   2  -1   72.99    8.40
   6   2  -1   73.29    8.20
   6   2  -1   78.09    8.80
  -4  -2   1  173.28   16.40
   4  -2  -1  154.98   16.40
   4  -2  -1  170.78   16.50
  -4  -2   1  175.48   16.70
  -4  -2   1  152.78   16.30
   4  -2  -1  159.68   16.50
   4  -2  -1  153.28   16.60
   4   2  -1  136.99   16.20
  -4   2   1  166.08   16.50
   4   2  -1  147.99   16.60
   4   2  -1  179.08   16.80
  -4   2   1  173.88   16.80
   4   2  -1  175.98   16.40
  -4   2   1  137.99   16.30
   4   2  -1  176.48   16.60
   2  -2  -1 1483.05  131.99
  -2  -2   1 1334.87  127.89
  -2  -2   1 1273.27  129.89
  -2   2   1 1212.98  131.49
   2   2  -1 1281.17  127.89
  -2   2   1 1248.88  128.09
   0  -2  -1  136.39   12.80
   0  -2   1  125.39   12.90
   0  -2   1  122.29   12.60
   0  -2   1  126.49   12.70
   0  -2   1  130.29   12.70
   0  -2  -1  125.29   12.80
   0  -2  -1  127.49   12.80
   0  -2  -1  107.29   12.80
   0  -2  -1  137.09   12.80
   0  -2  -1  126.49   12.70
   0  -2  -1  122.89   12.80
   0  -2  -1  114.19   13.00
   0  -2  -1  137.19   12.70
   0  -2   1  123.99   12.70
   0  -2   1  118.49   12.90
   0   2   1  129.19   12.80
   0   2  -1  123.69   12.70
   0   2  -1  131.59   12.90
   0   2  -1  103.69   12.80
   0   2   1  130.49   12.70
   0   2   1  129.69   12.80
   0   2  -1  118.49   12.70
   0   2   1  148.49   12.90
   0   2   1  119.49   12.60
   0   2  -1  114.29   12.70
   0   2   1  116.79   12.70
   0   2  -1  119.29   12.60
   0   2   1  130.59   12.80
   2  -2   1  251.27   25.60
   2  -2   1  256.87   25.50
   2  -2   1  247.88   25.50
  -2  -2  -1  258.17   25.70
   2   2   1  268.97   25.60
   2   2   1  238.88   25.70
  -4  -2  -1    6.00    1.60
  -4  -2  -1    3.80    1.20
  -4  -2  -1    5.80    1.40
   4  -2   1    5.30    1.30
   4  -2   1    6.00    1.40
  -4  -2  -1   11.00    2.10
  -4  -2  -1    4.10    1.40
   4  -2   1    4.30    1.00
   4  -2   1    6.30    1.30
  -4  -2  -1    4.50    1.30
   4  -2   1    6.30    1.30
   4  -2   1    4.40    1.20
   4  -2   1    2.90    1.00
   4   2   1    4.90    1.60
   4   2   1    4.90    1.50
   4   2   1    3.30    1.30
  -4   2  -1    4.80    1.00
   4   2   1    6.80    1.40
   4   2   1    4.70    1.20
   4   2   1    4.50    1.20
   4   2   1    4.40    1.20
  -4   2  -1    2.40    0.80
   4   2   1    5.60    1.70
  -4   2  -1    4.80    1.20
   4   2   1    3.80    1.20
  -4   2  -1    6.50    1.30
  -4   2  -1    2.40    1.00
  -4   2  -1    3.30    0.90
  -4   2  -1    3.70    1.10
  -6  -2  -1   89.39   10.20
   6  -2   1   83.89    9.50
  -6  -2  -1   99.69   10.00
   6  -2   1   77.39    9.60
  -6  -2  -1   80.99   10.10
   6  -2   1   97.29    9.70
   6  -2   1   86.49   10.20
  -6  -2  -1   85.99    9.80
   6  -2   1   78.19    9.50
   6  -2   1   88.39    9.80
  -6  -2  -1   79.79    9.90
  -6   2  -1   85.79    9.50
   6   2   1   89.19    9.90
  -6   2  -1   94.89    9.70
   6   2   1  102.09    9.90
  -6   2  -1  110.59    9.80
   6   2   1  101.89   10.40
   6   2   1  101.99    9.90
   6   2   1   81.39   10.10
   6   2   1  101.59   10.20
  -6   2  -1   77.69    9.80
   8  -2   1   48.10    5.20
  -8  -2  -1   38.50    5.60
  -8  -2  -1   41.60    6.30
  -8  -2  -1   46.50    5.30
   8  -2   1   37.70    4.70
   8  -2   1   36.50    5.10
  -8  -2  -1   34.90    5.60
  -8  -2  -1   40.90    6.20
   8  -2   1   40.40    5.20
   8  -2   1   37.30    5.40
   8  -2   1   48.30    5.50
  -8  -2  -1   35.30    5.50
   8  -2   1   39.90    4.80
  -8   2  -1   34.40    5.00
  -8   2  -1   37.50    5.00
  -8   2  -1   36.40    5.30
   8   2   1   33.60    5.80
  -8   2  -1   38.90    4.90
   8   2   1   45.10    5.10
   8   2   1   33.80    5.60
  -8   2  -1   48.50    5.00
  -8   2  -1   42.00    5.90
   8   2   1   40.70    5.40
   8   2   1   28.30    5.30
  -8   2  -1   39.60    5.10
   8   2   1   26.00    5.50
  10  -2   1    9.80    2.60
 -10  -2  -1   20.00    4.10
  10  -2   1   12.30    2.50
 -10  -2  -1   26.00    4.60
 -10  -2  -1   17.20    3.50
  10  -2   1   21.90    3.90
 -10  -2  -1   14.40    3.10
  10  -2   1   13.60    3.30
  10  -2   1    9.70    2.90
 -10  -2  -1   14.00    3.10
  10  -2   1    9.70    2.40
 -10  -2  -1   14.10    3.20
  10  -2   1   17.60    3.60
  10   2   1   19.30    4.10
  10   2   1   14.90    3.60
  10   2   1   12.60    3.30
  10   2   1   17.10    3.10
  10   2   1   12.50    2.70
 -10   2  -1   15.10    3.20
 -10   2  -1   17.80    3.40
 -10   2  -1   23.40    3.90
  10   2   1   13.00    3.10
 -10   2  -1   15.70    3.00
 -10   2  -1   18.80    3.60
 -10   2  -1   14.70    2.90
 -10   2  -1    9.60    2.50
 -12  -2  -1  110.69   11.80
 -12  -2  -1  110.69   11.70
  12  -2   1  121.89   12.20
  12  -2   1  102.79   11.60
 -12  -2  -1  100.19   12.10
 -12  -2  -1   87.39   11.40
  12  -2   1   87.29   11.50
  12  -2   1   94.89   10.80
 -12  -2  -1   93.29   12.00
 -12  -2  -1   96.49   11.50
  12  -2   1   97.89   11.50
 -12  -2  -1   97.69   11.50
 -12   2  -1   99.69   11.40
  12   2   1   98.89   12.20
 -12   2  -1   96.39   11.60
 -12   2  -1  103.09   11.70
  12   2   1  114.09   11.50
 -12   2  -1   90.49   11.50
  12   2   1   75.59   11.50
 -12   2  -1  106.69   11.30
  12   2   1   90.89   11.20
 -12   2  -1  107.89   11.70
  12   2   1   97.59   12.10
 -14  -2  -1    1.50    1.70
 -14  -2  -1   -0.50    0.90
 -14  -2  -1    1.20    1.40
 -14  -2  -1   -0.40    1.00
 -14  -2  -1    0.50    1.40
  14  -2   1    0.50    1.20
  14  -2   1    0.80    0.90
  14  -2   1    0.70    1.30
 -14  -2  -1    1.50    1.40
  14  -2   1    1.10    1.50
  14  -2   1    1.90    1.70
  14  -2   1    1.90    1.10
  14  -2   1    2.00    1.70
  14   2   1    2.90    1.80
 -14   2  -1   -0.20    0.90
 -14   2  -1   -0.10    1.20
 -14   2  -1    2.50    1.60
 -14   2  -1    3.00    1.90
  14   2   1    1.60    1.60
 -14   2  -1    0.60    1.30
  14   2   1    0.80    1.10
 -14   2  -1    3.70    1.70
  14   2   1    1.50    1.70
 -14   2  -1   -0.30    0.90
  16  -2   1   42.00    7.70
 -16  -2  -1   31.40    6.00
 -16  -2  -1   26.40    5.60
  16  -2   1   31.90    6.40
  16  -2   1   39.80    6.80
 -16  -2  -1   22.80    5.30
 -16  -2  -1   38.20    6.40
  16  -2   1   25.00    4.70
  16  -2   1   22.00    5.20
 -16  -2  -1   28.60    6.60
  16  -2   1   24.40    4.50
  16  -2   1   27.70    5.80
 -16  -2  -1   42.10    7.70
 -16  -2  -1   32.10    5.90
 -16   2  -1   30.90    5.50
  16   2   1   31.00    6.30
  16   2   1   31.80    6.10
  16   2   1   22.20    5.90
 -16   2  -1   20.10    5.20
 -16   2  -1   48.50    7.60
  16   2   1   26.00    5.90
 -16   2  -1   19.00    4.80
 -16   2  -1   47.60    6.80
 -16   2  -1   42.60    7.20
 -16   2  -1   32.00    6.10
  18  -2   1   39.30    7.10
  18  -2   1   28.00    4.60
  18  -2   1   36.10    6.80
  18  -2   1   15.60    4.50
 -18  -2  -1   23.10    5.10
 -18  -2  -1   25.30    5.60
 -18  -2  -1   25.60    6.40
  18  -2   1   36.40    6.60
  18  -2   1   22.70    5.40
 -18  -2  -1   22.80    5.10
 -18  -2  -1   26.40    6.60
 -18  -2  -1   14.20    4.30
  18  -2   1   20.30    4.00
 -18   2  -1   29.70    5.70
  18   2   1    9.90    4.50
  18   2   1   18.60    4.90
  18   2   1   16.90    5.20
 -18   2  -1   20.40    4.80
 -18   2  -1   29.00    5.60
  18   2   1   24.30    6.10
 -18   2  -1   23.40    4.90
 -20  -2  -1    5.50    3.60
 -20  -2  -1    9.50    4.30
  20  -2   1   16.50    4.80
 -20  -2  -1    4.90    2.50
 -20  -2  -1   10.80    3.70
  20  -2   1   11.10    4.20
 -20  -2  -1    4.00    2.60
  20  -2   1   12.40    4.00
 -20  -2  -1    5.80    2.80
  20  -2   1    4.60    2.90
 -20   2  -1    7.20    3.00
  20   2   1   13.70    4.60
  20   2   1   10.90    3.90
 -20   2  -1    9.70    3.60
  20   2   1    4.70    3.20
 -20   2  -1    7.00    3.00
  20   2   1    6.50    3.30
  22  -2   1   56.19   10.10
  22  -2   1   38.70    8.40
  22  -2   1   39.10    7.90
 -22  -2  -1   45.70    8.20
 -22  -2  -1   65.09   11.20
 -22  -2  -1   37.00    7.80
  22  -2   1   45.00    8.80
 -22  -2  -1   61.59    9.70
 -22  -2  -1   52.99    9.00
 -22  -2  -1   38.90    8.90
 -22  -2  -1   43.10    8.50
 -22   2  -1   36.60    7.90
 -22   2  -1   37.40    8.00
 -22   2  -1   47.10    8.50
  22   2   1   25.70    7.20
  22   2   1   31.30    8.00
  22   2   1   38.30    8.80
 -22   2  -1   44.80    7.90
 -22   2  -1   39.00    7.80
  22   2   1   49.60    8.90
  24  -2   1   36.50    8.20
 -24  -2  -1   39.10    7.80
  24  -2   1   28.20    7.20
  24  -2   1   34.90    8.20
 -24  -2  -1   33.00    7.50
  24  -2   1   23.30    6.50
 -24  -2  -1   21.90    7.20
 -24  -2  -1   29.80    8.10
 -24  -2  -1   22.70    6.30
  24   2   1   41.00    9.40
 -24   2  -1   37.40    7.90
 -24   2  -1   29.50    6.60
 -24   2  -1   21.30    5.90
 -25  -3   1   27.30    6.50
 -25  -3   1    9.60    3.90
  25  -3  -1   15.90    5.40
 -25  -3   1   16.90    6.00
 -25  -3   1   18.70    5.10
  25  -3  -1   18.60    5.70
  25  -3  -1   19.70    5.50
 -25  -3   1   20.50    6.60
  25  -3  -1   18.10    5.50
 -25   3   1    4.90    4.10
  25   3  -1   29.00    6.70
 -25   3   1   14.30    5.30
 -25   3   1   16.00    4.80
  25   3  -1   19.00    6.10
 -25   3   1   15.60    5.10
 -25   3   1   18.20    5.40
 -25   3   1    9.40    4.80
 -23  -3   1  131.69   17.00
  23  -3  -1  133.69   16.80
  23  -3  -1  148.89   17.40
 -23  -3   1  107.59   17.50
  23  -3  -1  145.09   17.40
 -23  -3   1  140.49   18.20
 -23  -3   1  135.89   18.10
 -23  -3   1  129.69   16.60
 -23  -3   1  146.09   17.20
  23  -3  -1  189.58   18.80
  23   3  -1  152.78   18.70
 -23   3   1  138.19   17.20
  23   3  -1  140.89   17.10
 -23   3   1  142.29   16.90
 -23   3   1  128.49   17.10
 -23   3   1  130.09   16.30
 -23   3   1  142.59   17.20
  23   3  -1  120.09   17.10
 -23   3   1  151.88   17.50
 -23   3   1  108.19   17.20
  21  -3  -1    0.70    1.90
 -21  -3   1    2.60    2.00
 -21  -3   1   -0.20    2.70
 -21  -3   1    3.40    3.10
  21  -3  -1    0.70    1.70
 -21  -3   1    1.60    2.00
  21  -3  -1   -0.10    1.60
  21  -3  -1    4.80    2.70
 -21  -3   1   -0.90    1.20
  21  -3  -1   -0.20    1.00
 -21  -3   1    2.10    2.10
  21  -3  -1   -1.00    1.60
  21   3  -1    0.00    0.50
 -21   3   1    0.70    2.10
 -21   3   1    1.90    2.20
 -21   3   1    0.90    1.60
  21   3  -1    0.30    1.70
 -21   3   1   -1.30    1.20
  21   3  -1    0.90    2.30
 -21   3   1   -0.10    1.20
  21   3  -1    2.00    2.10
 -21   3   1    1.30    1.40
 -19  -3   1    4.60    2.40
 -19  -3   1   -1.00    2.10
  19  -3  -1    2.40    1.30
  19  -3  -1    5.20    2.70
 -19  -3   1    3.90    2.00
  19  -3  -1   -0.30    0.70
 -19  -3   1    2.60    1.90
 -19  -3   1    1.60    1.50
  19  -3  -1    1.60    2.10
  19  -3  -1    1.80    1.90
 -19  -3   1    3.90    3.10
  19  -3  -1    6.90    3.10
 -19   3   1    3.30    2.10
 -19   3   1    3.00    2.40
 -19   3   1    2.10    1.90
 -19   3   1    4.50    2.60
  19   3  -1    7.10    3.10
 -19   3   1   -0.20    1.50
 -19   3   1    4.90    2.40
 -19   3   1    3.40    2.40
  17  -3  -1   17.40    4.60
  17  -3  -1   14.10    4.10
  17  -3  -1   23.00    5.00
  17  -3  -1   35.90    4.70
 -17  -3   1   28.50    5.50
  17  -3  -1   32.70    4.60
 -17  -3   1   23.10    4.90
 -17  -3   1   26.90    6.20
  17  -3  -1   18.70    4.50
 -17  -3   1   14.00    3.90
  17  -3  -1   13.80    4.00
 -17  -3   1   27.40    5.30
  17  -3  -1   27.00    6.30
 -17  -3   1   29.90    5.40
 -17  -3   1   25.30    6.10
 -17   3   1   28.80    5.70
 -17   3   1   32.90    5.40
  17   3  -1   20.70    5.40
 -17   3   1   26.50    4.90
 -17   3   1   21.40    4.90
 -17   3   1   16.10    4.10
 -17   3   1   27.00    5.40
  17   3  -1   23.10    5.90
 -17   3   1   20.00    4.80
  17   3  -1   22.70    4.90
  17   3  -1   26.50    5.50
  15  -3  -1    0.70    1.30
  15  -3  -1    0.30    0.80
 -15  -3   1    1.10    1.30
 -15  -3   1    0.50    1.00
  15  -3  -1   -0.10    1.00
  15  -3  -1    0.30    0.80
 -15  -3   1   -0.30    0.90
 -15  -3   1    0.10    1.20
  15  -3  -1   -0.20    0.60
 -15  -3   1   -1.20    1.40
  15  -3  -1   -1.50    0.70
 -15  -3   1   -1.00    0.40
 -15  -3   1   -1.60    1.00
  15  -3  -1    0.00    1.10
  15  -3  -1    0.70    1.30
 -15   3   1   -0.40    1.10
 -15   3   1    4.00    1.90
  15   3  -1   -0.70    1.40
  15   3  -1   -0.70    0.80
 -15   3   1    0.70    1.20
 -15   3   1    1.40    1.20
  15   3  -1   -0.60    1.60
 -15   3   1    0.10    1.00
 -15   3   1    0.40    1.10
  15   3  -1    1.60    1.40
 -13  -3   1   70.29    7.70
  13  -3  -1   41.50    6.40
  13  -3  -1   59.09    7.30
  13  -3  -1   62.59    7.60
  13  -3  -1   67.29    7.80
 -13  -3   1   68.39    9.50
 -13  -3   1   71.99    7.60
 -13  -3   1   70.89    9.60
 -13  -3   1   64.79    8.20
  13  -3  -1   61.39    6.80
  13  -3  -1   49.50    7.10
 -13  -3   1   51.79    7.10
  13  -3  -1   71.89    7.60
  13  -3  -1   45.20    6.90
 -13   3   1   57.09    7.80
 -13   3   1   52.39    7.10
 -13   3   1   53.09    7.60
 -13   3   1   62.29    7.70
  13   3  -1   38.70    7.50
  13   3  -1   63.49    8.10
  13   3  -1   56.49    8.00
 -13   3   1   47.50    8.00
 -13   3   1   57.19    7.30
 -13   3   1   57.89    7.10
  13   3  -1   63.79    9.30
  11  -3  -1  223.28   24.80
  11  -3  -1  276.27   25.60
  11  -3  -1  261.17   25.50
  11  -3  -1  258.37   25.70
 -11  -3   1  236.28   25.30
 -11  -3   1  250.87   26.10
 -11  -3   1  232.78   25.30
 -11  -3   1  277.37   25.50
 -11  -3   1  275.27   25.60
 -11  -3   1  227.18   26.00
  11  -3  -1  244.38   25.70
  11   3  -1  287.27   26.30
  11   3  -1  252.07   25.60
  11   3  -1  206.18   24.80
 -11   3   1  231.68   25.10
 -11   3   1  228.58   24.80
  11   3  -1  245.38   25.30
 -11   3   1  216.48   25.50
  11   3  -1  247.28   25.10
 -11   3   1  246.38   25.20
 -11   3   1  233.28   25.10
 -11   3   1  231.38   25.60
  11   3  -1  230.58   26.00
   9  -3  -1    0.80    0.90
   9  -3  -1   -0.10    0.50
   9  -3  -1    3.80    1.50
  -9  -3   1    0.50    0.80
   9  -3  -1   -0.50    0.40
   9  -3  -1    0.60    0.60
  -9  -3   1    1.40    1.30
   9  -3  -1   -0.30    0.50
  -9  -3   1    0.00    0.70
  -9  -3   1   -1.00    0.90
   9  -3  -1    0.10    0.90
   9  -3  -1    0.20    0.80
  -9  -3   1    0.50    0.70
  -9  -3   1    0.30    0.70
   9   3  -1   -0.70    0.70
  -9   3   1   -0.10    0.70
  -9   3   1    0.20    0.90
  -9   3   1   -0.70    0.50
   9   3  -1    0.60    1.10
  -9   3   1    0.60    0.70
  -9   3   1    1.00    0.70
   9   3  -1    0.60    0.90
  -9   3   1    0.50    0.80
   9   3  -1   -0.40    0.60
   9   3  -1    1.10    0.80
   9   3  -1    0.80    0.80
  -7  -3   1  159.88   18.10
   7  -3  -1  183.28   17.90
   7  -3  -1  156.58   17.50
  -7  -3   1  149.29   18.00
   7  -3  -1  152.88   17.30
  -7  -3   1  193.48   17.80
  -7  -3   1  168.98   17.70
   7  -3  -1  194.78   18.20
   7  -3  -1  158.08   17.60
  -7  -3   1  185.98   17.60
  -7  -3   1  174.68   17.60
   7  -3  -1  157.98   17.40
  -7   3   1  177.08   17.30
  -7   3   1  148.49   17.40
   7   3  -1  176.98   17.80
   7   3  -1  179.98   17.60
   7   3  -1  196.08   18.30
  -7   3   1  170.88   17.50
   7   3  -1  141.19   17.70
  -7   3   1  145.39   17.50
   7   3  -1  172.78   17.50
   7   3  -1  157.08   17.50
   7   3  -1  188.48   17.50
  -7   3   1  202.18   18.40
   7   3  -1  184.48   18.30
  -5  -3   1  814.82   82.09
   5  -3  -1  805.92   86.69
  -5  -3   1  858.41   87.59
   5  -3  -1  812.32   82.09
   5   3  -1  885.81   87.69
  -5   3   1  918.31   87.89
   5   3  -1  794.62   82.09
  -3  -3   1    2.80    1.00
  -3  -3   1    1.20    0.60
   3  -3  -1    2.20    0.80
  -3  -3   1    2.40    0.90
  -3  -3   1    2.20    0.60
   3  -3  -1    2.20    0.90
   3  -3  -1    1.60    0.90
  -3  -3   1    2.80    1.00
   3  -3  -1    0.80    0.80
  -3  -3   1    2.00    0.60
  -3  -3   1    0.80    0.90
   3  -3  -1    4.20    1.20
  -3  -3   1    2.80    0.90
  -3  -3   1    2.90    0.90
   3   3  -1    1.30    0.70
  -3   3   1    1.30    0.90
   3   3  -1    0.70    0.60
  -3   3   1    1.50    0.70
   3   3  -1    1.50    0.90
  -3   3   1    3.40    1.00
   3   3  -1    2.20    0.80
  -3   3   1    1.50    0.80
   3   3  -1    2.00    0.80
  -3   3   1    2.70    1.00
  -3   3   1    2.20    0.90
  -3   3   1    2.10    0.80
   3   3  -1    2.10    0.80
   3   3  -1    2.40    0.60
   3   3  -1    2.80    0.60
   3   3  -1    2.20    0.50
   3   3  -1    2.60    0.90
   3   3  -1    0.00    0.50
  -1  -3   1 1283.47  128.09
   1  -3  -1 1215.18  126.09
   1  -3  -1 1136.29  130.09
  -1  -3   1 1359.36  125.69
   1   3  -1 1230.08  125.59
  -1   3   1 1405.06  131.59
  -1   3   1 1309.07  126.09
   1  -3   1  107.99   10.90
  -1  -3  -1  120.79   11.00
  -1  -3  -1   99.29   10.50
   1  -3   1   93.69   10.40
   1  -3   1  107.69   10.60
   1  -3   1  106.19   10.50
  -1  -3  -1   87.59   10.50
   1  -3   1  114.69   10.20
  -1  -3  -1  108.89   10.50
  -1  -3  -1  100.09   10.50
  -1  -3  -1  101.89   10.50
  -1  -3  -1   94.19   10.50
   1  -3   1  103.49   10.40
   1  -3   1   90.69   10.40
   1  -3   1   97.79   10.50
   1  -3   1  108.39   10.80
   1  -3   1  102.39   10.10
  -1  -3  -1   93.49   10.70
   1   3   1  102.29   10.50
  -1   3  -1   96.09   10.80
   1   3   1   84.89   10.40
  -1   3  -1   95.59   10.20
  -1   3  -1  104.79   10.60
   1   3   1   82.99   10.50
   1   3   1  105.19   10.40
   1   3   1   98.89   10.40
   1   3   1   82.49   10.40
   1   3   1  105.19   10.40
  -1   3  -1   94.19   10.60
   1   3   1  102.89   10.60
   1   3   1  103.09   10.70
  -1   3  -1   81.59   10.40
   3  -3   1    9.20    1.70
   3  -3   1    7.00    1.70
   3  -3   1    6.00    1.50
   3  -3   1    7.00    1.30
   3  -3   1    9.20    1.70
  -3  -3  -1    9.50    1.90
  -3  -3  -1    6.00    1.60
   3  -3   1    8.50    1.70
  -3  -3  -1    6.20    1.70
  -3  -3  -1    6.20    1.50
  -3  -3  -1    7.50    1.60
  -3  -3  -1    5.00    1.50
   3  -3   1   10.20    2.10
  -3  -3  -1    5.50    1.40
  -3  -3  -1    5.70    1.60
   3  -3   1    9.80    1.90
  -3  -3  -1    6.80    1.80
  -3   3  -1    7.70    1.70
  -3   3  -1    5.60    1.60
  -3   3  -1    7.90    1.10
   3   3   1    6.30    1.70
   3   3   1    6.10    1.80
  -3   3  -1    6.20    1.60
   3   3   1    6.50    1.60
   3   3   1    3.20    1.40
  -3   3  -1    6.20    1.10
   3   3   1    2.70    1.20
  -3   3  -1    7.40    1.20
   3   3   1    8.00    1.70
   3   3   1    7.50    1.60
  -5  -3  -1  766.12   79.19
   5  -3   1  813.32   75.09
  -5  -3  -1  714.33   70.19
  -5   3  -1  647.34   69.59
  -5   3  -1  740.73   74.29
   5   3   1  662.03   70.19
   7  -3   1  799.42   86.19
  -7  -3  -1  812.52   80.29
  -7   3  -1  725.53   79.59
   7   3   1  955.30   91.69
  -7   3  -1  882.01   86.09
   9  -3   1    0.90    0.90
  -9  -3  -1    0.60    1.20
  -9  -3  -1   -0.30    0.80
   9  -3   1    0.20    0.80
   9  -3   1    1.60    1.00
  -9  -3  -1    0.20    0.60
  -9  -3  -1    0.80    1.40
   9  -3   1    0.70    1.00
  -9  -3  -1    0.70    1.00
   9  -3   1    1.80    1.10
   9  -3   1    1.50    1.10
   9  -3   1    0.60    0.80
  -9  -3  -1   -0.80    0.50
  -9   3  -1   -0.10    0.80
  -9   3  -1    0.10    0.70
   9   3   1    1.50    1.20
  -9   3  -1    0.50    0.90
   9   3   1    1.30    1.40
   9   3   1   -0.40    1.10
   9   3   1    1.10    1.20
   9   3   1    0.50    0.80
  -9   3  -1    0.40    0.70
  -9   3  -1    1.80    1.00
   9   3   1   -0.60    0.60
   9   3   1   -0.70    0.90
 -11  -3  -1    1.60    1.60
  11  -3   1    0.00    0.70
  11  -3   1    0.30    1.00
  11  -3   1    1.60    1.40
 -11  -3  -1    0.40    0.80
 -11  -3  -1    1.20    1.30
  11  -3   1    1.50    1.20
 -11  -3  -1    0.50    1.10
 -11  -3  -1    0.30    1.40
  11  -3   1    0.60    1.10
 -11  -3  -1    0.30    0.90
  11  -3   1    1.60    1.40
  11  -3   1   -0.20    0.70
  11   3   1   -1.50    0.60
 -11   3  -1    0.70    1.00
 -11   3  -1    0.90    1.20
  11   3   1    0.20    0.90
  11   3   1   -0.40    0.90
 -11   3  -1    0.90    0.90
  11   3   1    0.80    1.20
  11   3   1   -0.20    0.70
 -11   3  -1    0.20    0.80
 -11   3  -1    0.60    1.10
  11   3   1    1.70    1.30
  11   3   1   -0.20    0.80
  13  -3   1   12.10    3.20
  13  -3   1   16.90    3.70
 -13  -3  -1   11.50    3.30
  13  -3   1    7.50    2.70
  13  -3   1    9.40    2.50
  13  -3   1   11.80    2.70
  13  -3   1   15.70    3.40
 -13  -3  -1    8.10    2.70
 -13  -3  -1   10.50    3.60
 -13  -3  -1   16.00    3.70
 -13  -3  -1    8.90    3.40
 -13  -3  -1   10.70    3.10
  13  -3   1   12.00    3.30
 -13   3  -1    9.20    2.60
  13   3   1   16.40    3.40
  13   3   1   10.60    3.20
 -13   3  -1   12.30    3.20
  13   3   1    7.10    3.10
 -13   3  -1    6.00    2.30
  13   3   1   12.40    3.00
 -13   3  -1    9.80    2.50
  13   3   1   15.80    3.60
 -13   3  -1    9.30    2.80
  13   3   1   14.80    4.10
 -15  -3  -1   34.10    6.00
  15  -3   1   24.70    5.20
  15  -3   1   23.60    5.20
 -15  -3  -1   23.10    5.40
  15  -3   1   35.30    6.10
  15  -3   1   22.50    5.10
 -15  -3  -1   30.20    6.50
 -15  -3  -1   31.90    5.70
 -15  -3  -1   33.80    6.80
  15  -3   1   30.60    5.80
 -15  -3  -1   20.80    4.90
  15   3   1   20.90    5.50
  15   3   1   28.10    5.20
 -15   3  -1   20.50    4.80
 -15   3  -1   22.60    4.70
  15   3   1   28.50    5.30
 -15   3  -1   25.70    4.80
 -15   3  -1   23.70    5.30
  15   3   1   29.90    5.60
 -15   3  -1   27.30    5.10
  15   3   1   37.70    6.80
  15   3   1   24.40    5.90
 -17  -3  -1   65.39   10.70
 -17  -3  -1   85.69   11.40
  17  -3   1   79.29    9.10
  17  -3   1   63.09    8.70
  17  -3   1   72.09   11.50
 -17  -3  -1   65.49   10.50
  17  -3   1   99.19   11.00
  17  -3   1   49.10   10.20
  17  -3   1   65.79   10.50
 -17  -3  -1   73.79   11.00
  17  -3   1   69.99   10.80
 -17  -3  -1   58.19   11.30
 -17  -3  -1   84.79   12.70
  17   3   1   70.29   10.80
 -17   3  -1   77.39   10.80
 -17   3  -1   79.29   10.10
  17   3   1  100.49   12.90
 -17   3  -1   82.49    9.50
 -17   3  -1   76.59   10.60
  19  -3   1    0.10    1.50
 -19  -3  -1   -2.60    1.50
  19  -3   1    3.00    2.10
 -19  -3  -1   -1.50    1.10
 -19  -3  -1   -0.40    1.60
  19  -3   1    2.00    2.10
  19  -3   1    1.00    2.00
  19  -3   1   -0.10    1.50
 -19  -3  -1   -0.20    1.50
 -19  -3  -1   -2.10    1.60
 -19  -3  -1    0.50    0.70
  19   3   1    1.20    1.90
 -19   3  -1   -0.50    1.10
 -19   3  -1    0.60    1.30
 -19   3  -1    1.50    1.60
  19   3   1    0.20    1.50
  21  -3   1   42.30    8.80
  21  -3   1   48.80    9.10
  21  -3   1   68.69   10.10
 -21  -3  -1   50.29    9.30
  21  -3   1   39.00    8.10
  21  -3   1   39.10    8.70
 -21  -3  -1   44.90    8.70
 -21  -3  -1   55.19   10.50
 -21  -3  -1   61.49   11.00
 -21  -3  -1   63.79    9.90
 -21  -3  -1   41.10    8.40
  21   3   1   45.70    8.60
  21   3   1   53.99   10.30
 -21   3  -1   51.99    9.20
 -21   3  -1   45.80    8.40
 -21   3  -1   47.20    8.50
  21   3   1   37.60    8.80
  21   3   1   37.50    8.80
 -23  -3  -1   38.90    7.70
  23  -3   1   44.30    8.90
 -23  -3  -1   38.50    9.50
 -23  -3  -1   42.50    8.20
  23  -3   1   39.70    8.70
  23  -3   1   25.90    6.80
 -23  -3  -1   28.50    8.30
  23   3   1   29.40    7.20
  23   3   1   45.00    9.50
 -23   3  -1   32.10    7.10
 -23   3  -1   37.50    7.80
 -23   3  -1   35.70    7.60
 -23   3  -1   42.20    8.30
 -24  -4   1   22.90    5.70
  24  -4  -1   25.00    6.40
 -24  -4   1   19.90    8.10
 -24  -4   1   16.80    5.20
  24  -4  -1   21.20    5.30
  24  -4  -1   19.80    5.70
 -24  -4   1   23.20    9.50
 -24  -4   1   21.60    5.80
  24   4  -1   11.90    4.30
 -24   4   1   17.30    5.30
 -24   4   1   17.70    5.00
 -24   4   1   11.70    4.30
  24   4  -1   17.70    4.50
  24   4  -1   11.90    3.90
  24   4  -1   16.20    5.40
  24   4  -1   30.00    6.90
 -22  -4   1   38.90    8.90
 -22  -4   1   40.10    7.30
  22  -4  -1   37.40    7.60
 -22  -4   1   40.10    7.80
 -22  -4   1   43.30    7.60
 -22  -4   1   44.30    9.30
 -22  -4   1   41.70    7.70
 -22  -4   1   36.90    7.30
  22  -4  -1   33.80    7.10
  22  -4  -1   38.10    7.70
  22  -4  -1   27.90    6.50
  22  -4  -1   39.60    7.70
  22   4  -1   30.00    6.20
  22   4  -1   38.50    7.00
  22   4  -1   26.10    6.70
 -22   4   1   42.00    8.40
  22   4  -1   34.10    6.40
 -22   4   1   26.10    6.20
 -22   4   1   24.80    5.90
  22   4  -1   32.40    8.00
  22   4  -1   25.70    7.10
  20  -4  -1   27.80    5.70
 -20  -4   1   31.20    7.50
 -20  -4   1   31.90    6.40
 -20  -4   1   21.50    5.20
  20  -4  -1   29.60    6.30
  20  -4  -1   16.40    5.00
  20  -4  -1   24.30    5.50
  20  -4  -1   24.50    6.10
 -20  -4   1   39.70    7.30
  20  -4  -1   29.50    6.00
 -20  -4   1   24.40    5.60
 -20  -4   1   29.20    7.20
  20   4  -1   37.70    6.60
 -20   4   1   19.10    4.90
 -20   4   1   44.90    7.30
 -20   4   1   23.00    5.30
 -20   4   1   28.00    6.00
 -20   4   1   22.90    5.10
  20   4  -1   27.40    5.40
  20   4  -1   22.50    5.80
  20   4  -1   29.80    5.40
 -18  -4   1    0.20    1.40
 -18  -4   1   -1.60    1.50
 -18  -4   1   -1.80    1.60
  18  -4  -1    2.90    1.80
  18  -4  -1    1.70    1.80
  18  -4  -1    0.60    1.20
  18  -4  -1    0.00    1.30
  18  -4  -1    1.30    2.10
 -18  -4   1    2.80    1.90
  18  -4  -1    0.30    1.10
 -18  -4   1    1.90    1.80
  18  -4  -1    0.00    1.50
 -18  -4   1    0.30    1.60
  18  -4  -1    1.20    1.60
 -18   4   1   -0.60    1.30
 -18   4   1    0.90    1.30
  18   4  -1   -0.50    1.10
  18   4  -1    0.30    1.40
 -18   4   1    0.50    1.60
 -18   4   1   -0.30    1.20
 -18   4   1   -0.40    1.50
  18   4  -1    0.90    1.40
 -18   4   1    1.20    1.50
  18   4  -1   -1.80    0.90
  16  -4  -1   55.09    7.00
 -16  -4   1   52.59    8.30
  16  -4  -1   62.69    9.10
 -16  -4   1   59.09   10.00
  16  -4  -1   48.40    7.50
 -16  -4   1   56.79    9.00
  16  -4  -1   67.49    9.10
 -16  -4   1   54.69    8.60
  16  -4  -1   39.20    7.80
 -16  -4   1   54.29    8.30
 -16  -4   1   49.30    8.30
 -16  -4   1   70.09   10.70
 -16   4   1   52.29    9.00
 -16   4   1   54.69    8.10
 -16   4   1   41.10    7.50
  16   4  -1   63.69    9.00
  16   4  -1   75.79    8.60
 -16   4   1   60.59    7.60
  16   4  -1   55.19    9.50
 -16   4   1   64.99    8.80
 -16   4   1   56.69    8.90
  16   4  -1   54.29    7.80
  16   4  -1   63.29    9.90
 -16   4   1   57.49    8.30
  16   4  -1   53.69    8.00
  14  -4  -1  109.69   13.40
 -14  -4   1  114.49   13.10
  14  -4  -1  105.79   12.50
  14  -4  -1  130.89   13.20
  14  -4  -1   92.69   12.70
  14  -4  -1  122.09   13.40
  14  -4  -1  121.59   12.70
 -14  -4   1  127.19   14.30
 -14  -4   1   90.39   12.90
  14  -4  -1   99.79   12.90
 -14  -4   1  135.09   13.50
  14  -4  -1  139.19   14.00
 -14  -4   1  128.19   14.30
  14   4  -1  113.49   12.70
 -14   4   1  106.99   12.80
 -14   4   1   96.79   12.60
 -14   4   1  118.29   13.00
  14   4  -1  121.39   13.20
 -14   4   1  109.69   12.80
  14   4  -1  124.29   13.00
 -14   4   1  113.39   12.90
  14   4  -1  113.69   13.50
  12  -4  -1    3.20    1.40
  12  -4  -1    3.80    1.90
 -12  -4   1    1.30    1.50
  12  -4  -1    1.90    1.20
 -12  -4   1    2.30    1.40
  12  -4  -1    6.40    2.10
  12  -4  -1    6.40    2.10
 -12  -4   1    4.00    1.80
  12  -4  -1    6.00    1.80
  12  -4  -1    3.30    1.70
 -12  -4   1    5.40    2.40
 -12  -4   1    4.60    1.70
  12  -4  -1    4.30    1.60
 -12  -4   1    3.40    1.50
  12   4  -1    3.80    1.60
  12   4  -1    4.30    2.10
  12   4  -1    3.70    1.50
 -12   4   1    3.50    1.80
  12   4  -1    4.20    1.90
 -12   4   1    4.10    1.40
  12   4  -1    8.10    2.90
 -12   4   1    3.80    1.40
 -12   4   1    4.60    1.60
 -12   4   1    1.30    1.10
  12   4  -1    3.80    1.50
 -12   4   1    6.30    2.00
  12   4  -1    0.20    1.10
  10  -4  -1   41.40    7.00
  10  -4  -1   54.59    6.70
  10  -4  -1   49.70    7.50
 -10  -4   1   60.69    8.60
  10  -4  -1   52.59    6.30
 -10  -4   1   58.79    7.40
 -10  -4   1   52.79    6.60
  10  -4  -1   46.10    6.20
  10  -4  -1   61.39    6.50
  10  -4  -1   58.09    7.10
  10  -4  -1   52.99    6.40
 -10  -4   1   51.29    6.60
 -10  -4   1   61.29    6.70
 -10  -4   1   74.09    7.20
  10   4  -1   43.70    7.20
  10   4  -1   61.79    8.60
 -10   4   1   49.30    6.20
 -10   4   1   57.49    6.30
  10   4  -1   47.50    6.70
 -10   4   1   50.59    6.40
  10   4  -1   52.99    6.60
 -10   4   1   42.10    6.20
 -10   4   1   58.39    7.30
 -10   4   1   65.39    6.80
  10   4  -1   49.80    7.90
  10   4  -1   52.69    6.40
  10   4  -1   59.99    6.60
   8  -4  -1   14.70    2.40
   8  -4  -1   15.80    3.10
  -8  -4   1   18.90    3.10
   8  -4  -1   12.20    2.60
  -8  -4   1   17.50    3.70
  -8  -4   1   11.50    2.70
   8  -4  -1   16.90    3.30
   8  -4  -1   21.70    3.40
  -8  -4   1   20.00    3.20
   8  -4  -1   14.90    2.90
   8  -4  -1   20.60    3.60
   8  -4  -1   22.50    3.40
  -8  -4   1   16.50    3.60
   8  -4  -1   19.90    3.70
   8  -4  -1   18.30    2.50
  -8  -4   1   10.70    2.70
  -8   4   1   16.10    2.90
   8   4  -1   19.30    3.80
  -8   4   1   17.80    2.30
  -8   4   1   16.60    2.50
   8   4  -1   14.60    2.60
  -8   4   1   14.50    2.80
   8   4  -1   13.40    2.50
  -8   4   1   17.50    3.60
   8   4  -1   25.70    4.30
   8   4  -1    9.70    2.80
   8   4  -1   13.70    2.70
  -8   4   1   15.40    2.90
   8   4  -1   17.50    3.30
   8   4  -1   15.80    2.90
   8   4  -1   12.60    2.70
  -6  -4   1  159.48   15.80
  -6  -4   1  124.19   15.10
  -6  -4   1  143.99   15.20
   6  -4  -1  166.68   15.50
  -6  -4   1  136.19   15.30
   6  -4  -1  132.99   15.40
   6  -4  -1  158.18   15.50
  -6  -4   1  149.39   15.70
  -6  -4   1  134.39   15.10
  -6  -4   1  148.19   15.00
   6  -4  -1  136.29   15.20
   6  -4  -1  148.29   14.50
   6  -4  -1  138.09   15.60
  -6  -4   1  145.39   15.00
   6   4  -1  152.28   15.70
  -6   4   1  150.98   15.20
  -6   4   1  151.68   15.30
   6   4  -1  168.28   15.40
   6   4  -1  147.49   15.70
   6   4  -1  120.29   14.80
   6   4  -1  144.29   15.60
  -6   4   1  144.99   15.40
   6   4  -1  136.89   14.80
   6   4  -1  159.58   15.00
   6   4  -1  147.19   15.20
   6   4  -1  134.79   15.30
   4  -4  -1  409.76   40.00
   4  -4  -1  390.36   40.00
   4  -4  -1  419.86   40.10
  -4  -4   1  406.26   40.10
   4   4  -1  398.86   39.80
  -4   4   1  375.06   39.60
   4   4  -1  374.86   40.10
   2  -4  -1   12.30    2.00
   2  -4  -1   10.40    2.20
   2  -4  -1   12.60    2.30
  -2  -4   1   10.70    2.50
  -2  -4   1    7.70    1.70
  -2  -4   1    5.00    1.60
  -2  -4   1    9.80    2.00
   2  -4  -1   10.10    2.20
  -2  -4   1    9.80    1.50
  -2  -4   1    9.30    1.90
   2  -4  -1    7.10    2.10
  -2  -4   1   11.20    2.00
  -2  -4   1    9.30    2.20
  -2  -4   1   11.00    1.20
  -2  -4   1    8.10    1.20
   2  -4  -1    7.20    1.80
   2  -4  -1    7.20    1.70
  -2   4   1    5.40    1.90
   2   4  -1    6.90    1.70
   2   4  -1    9.50    1.90
   2   4  -1    8.40    1.80
  -2   4   1    7.90    2.10
  -2   4   1    6.70    1.70
   2   4  -1    7.50    2.10
  -2   4   1    7.30    1.80
  -2   4   1    4.90    1.60
  -2   4   1   10.30    1.10
   2   4  -1    4.40    1.50
   2   4  -1    8.90    1.90
  -2   4   1    8.60    1.90
   2   4  -1    9.40    1.10
  -2   4   1    9.20    2.10
   2   4  -1    8.80    1.80
   2   4  -1    7.50    1.70
   2   4  -1    8.80    1.10
  -2   4   1   10.30    1.10
  -2   4   1    7.90    1.60
  -2   4   1    5.70    1.40
   0  -4  -1   13.00    2.00
   0  -4   1   11.60    1.70
   0  -4  -1    9.60    2.20
   0  -4   1   13.20    1.90
   0  -4  -1   10.10    2.00
   0  -4  -1   11.50    2.40
   0  -4  -1   12.60    2.40
   0  -4  -1   11.60    2.00
   0  -4   1   10.50    2.70
   0  -4  -1   11.90    2.20
   0  -4   1   14.90    2.00
   0  -4   1   14.00    2.80
   0  -4  -1    8.90    2.20
   0  -4   1   13.00    2.10
   0  -4   1    9.70    2.10
   0  -4  -1    4.60    2.00
   0  -4  -1    9.20    1.80
   0  -4   1   16.60    2.50
   0  -4   1   10.20    2.10
   0  -4   1   10.70    2.20
   0  -4  -1   11.50    1.90
   0   4  -1   11.00    2.20
   0   4   1   15.20    2.10
   0   4  -1   10.50    2.10
   0   4   1   10.80    2.30
   0   4   1    8.40    2.00
   0   4   1   12.70    2.00
   0   4  -1   11.50    2.20
   0   4  -1   11.90    2.20
   0   4  -1   11.00    1.20
   0   4   1    7.40    2.00
   0   4   1    7.90    1.70
   0   4   1   10.10    1.80
   0   4  -1   13.10    2.40
   0   4  -1   11.90    2.00
   0   4  -1   10.60    1.20
   2  -4   1  282.77   27.20
  -2  -4  -1  246.78   26.90
   2  -4   1  264.67   27.20
  -2  -4  -1  250.77   27.20
  -2  -4  -1  253.17   27.00
   2  -4   1  273.37   27.20
   2  -4   1  294.27   27.10
   2  -4   1  301.57   27.40
  -2  -4  -1  279.57   27.30
  -2  -4  -1  269.67   27.20
  -2  -4  -1  238.68   27.10
  -2  -4  -1  286.37   27.60
   2  -4   1  267.27   26.70
   2  -4   1  250.57   27.40
  -2  -4  -1  270.37   27.30
  -2   4  -1  269.57   26.90
   2   4   1  258.37   27.30
   2   4   1  301.87   27.50
   2   4   1  276.17   27.00
   2   4   1  272.37   27.40
  -2   4  -1  268.07   27.30
  -2   4  -1  249.28   27.10
   2   4   1  250.07   27.20
  -2   4  -1  235.18   27.50
   2   4   1  263.57   27.30
   4  -4   1  147.99   15.80
  -4  -4  -1  129.79   15.40
   4  -4   1  144.29   15.50
  -4  -4  -1  142.09   15.60
   4  -4   1  151.88   15.70
   4  -4   1  171.48   16.20
   4  -4   1  137.09   15.40
  -4  -4  -1  159.58   16.00
  -4  -4  -1  158.58   15.60
   4  -4   1  142.09   15.60
  -4  -4  -1  138.99   15.60
   4  -4   1  161.58   15.30
  -4  -4  -1  145.39   15.50
  -4   4  -1  135.49   15.00
   4   4   1  157.28   15.60
   4   4   1  167.28   15.50
   4   4   1  131.29   15.50
   4   4   1  152.18   15.90
   4   4   1  157.58   15.50
  -4   4  -1  168.78   15.80
  -4   4  -1  140.09   15.00
  -4   4  -1  126.79   15.90
   4   4   1  143.49   15.80
   4   4   1  120.99   15.70
   4   4   1  153.98   15.80
  -4   4  -1  152.28   15.60
   4   4   1  160.98   15.80
  -6  -4  -1  876.91   87.49
  -8  -4  -1  119.49   11.80
   8  -4   1  123.29   11.70
   8  -4   1  130.19   12.20
  -8  -4  -1  107.09   11.70
   8  -4   1   98.19   11.40
  -8  -4  -1  110.09   11.90
   8  -4   1   85.59   11.10
  -8  -4  -1  113.59   12.30
   8  -4   1  116.39   11.50
   8  -4   1  115.59   11.40
   8  -4   1   79.39   11.20
  -8  -4  -1  103.99   12.00
  -8  -4  -1  104.59   12.20
  -8   4  -1   80.79   11.60
   8   4   1  109.09   11.70
   8   4   1   93.59   11.40
   8   4   1  105.59   11.50
   8   4   1   83.09   11.20
  -8   4  -1  118.99   11.20
  -8   4  -1  104.29   11.40
  -8   4  -1  109.19   11.20
  -8   4  -1  105.79   11.20
   8   4   1   88.39   11.90
   8   4   1  100.99   11.60
  -8   4  -1  122.19   12.10
   8   4   1  100.59   11.50
  -8   4  -1   88.19   11.20
  10  -4   1    2.80    1.40
  10  -4   1    1.80    1.50
 -10  -4  -1    1.90    1.30
  10  -4   1    0.60    0.80
 -10  -4  -1    0.40    1.00
 -10  -4  -1    4.20    1.80
  10  -4   1    2.00    1.20
  10  -4   1    0.70    1.00
  10  -4   1    1.90    1.20
 -10  -4  -1    1.10    1.30
  10  -4   1    0.90    1.10
 -10  -4  -1    1.10    1.30
  10  -4   1    1.00    1.10
 -10  -4  -1   -0.60    0.70
 -10   4  -1    1.10    1.00
 -10   4  -1    0.80    1.10
 -10   4  -1    1.20    1.00
  10   4   1    1.60    1.20
 -10   4  -1    1.30    1.00
  10   4   1    2.50    1.50
 -10   4  -1    0.90    1.00
  10   4   1    1.10    1.00
  10   4   1    1.50    1.30
  10   4   1    2.60    1.60
 -10   4  -1    0.40    1.00
  10   4   1    1.20    1.50
 -10   4  -1    2.00    1.30
  10   4   1    2.10    1.60
  10   4   1    1.10    1.30
  10   4   1    2.20    1.40
  12  -4   1    7.30    2.50
 -12  -4  -1    3.30    1.70
 -12  -4  -1   10.30    3.50
  12  -4   1    7.70    2.30
  12  -4   1    5.60    2.20
  12  -4   1    5.00    2.10
 -12  -4  -1    4.40    2.00
 -12  -4  -1    3.30    2.30
  12  -4   1    5.20    2.00
  12  -4   1    7.10    2.10
  12  -4   1    4.30    2.00
 -12  -4  -1    3.40    1.90
  12  -4   1    3.60    1.80
 -12  -4  -1    3.80    1.90
  12   4   1    5.10    1.80
 -12   4  -1    4.60    1.70
  12   4   1    6.20    2.10
  12   4   1    6.30    2.30
 -12   4  -1    6.60    2.10
  12   4   1    2.30    2.10
 -12   4  -1    6.30    2.30
  12   4   1    5.30    2.50
  12   4   1    4.50    2.50
  12   4   1    6.00    2.10
 -12   4  -1    5.00    1.80
  12   4   1    3.90    1.80
 -12   4  -1    5.40    2.20
  12   4   1    6.10    2.60
  14  -4   1   18.40    3.60
  14  -4   1   20.10    4.20
 -14  -4  -1   20.30    4.30
  14  -4   1   11.50    3.20
 -14  -4  -1   20.10    5.10
 -14  -4  -1   17.50    4.80
 -14  -4  -1    9.70    3.30
  14  -4   1    9.80    3.00
  14  -4   1   10.30    3.20
  14  -4   1   23.10    4.00
 -14  -4  -1   11.10    3.30
  14  -4   1   14.60    3.90
  14  -4   1    5.40    2.50
 -14  -4  -1   10.50    3.30
  14   4   1   17.50    4.40
 -14   4  -1    5.60    2.80
 -14   4  -1   15.50    3.30
  14   4   1   14.30    4.40
 -14   4  -1   18.10    3.60
  14   4   1    9.80    3.30
 -14   4  -1   11.60    3.10
  14   4   1   14.30    3.50
 -14   4  -1   16.90    4.10
  14   4   1   11.90    3.50
  14   4   1   15.80    4.10
  14   4   1   16.70    4.60
  14   4   1   11.50    3.10
  16  -4   1   10.70    3.60
 -16  -4  -1    7.10    3.10
  16  -4   1   14.10    3.40
  16  -4   1   12.00    3.60
  16  -4   1   15.90    4.20
 -16  -4  -1   19.90    5.30
  16  -4   1    8.40    3.20
 -16  -4  -1   13.80    3.70
 -16  -4  -1   12.90    3.80
 -16  -4  -1    9.20    3.70
  16  -4   1   19.00    4.20
 -16  -4  -1   20.30    4.60
  16  -4   1   13.40    3.30
 -16  -4  -1   13.80    4.00
  16   4   1   12.80    3.40
  16   4   1    6.00    3.40
 -16   4  -1   11.90    3.70
 -16   4  -1    8.10    2.90
  16   4   1   12.10    4.10
  16   4   1   13.50    4.40
 -16   4  -1   11.20    3.60
  16   4   1   15.50    3.60
  16   4   1    9.60    3.60
  16   4   1    9.00    3.00
 -16   4  -1   10.40    2.90
  16   4   1   14.70    4.00
  16   4   1   14.60    3.50
 -16   4  -1   10.40    3.20
 -18  -4  -1    5.00    2.50
  18  -4   1    5.50    2.90
 -18  -4  -1    3.30    2.30
  18  -4   1    1.20    1.70
 -18  -4  -1    4.70    3.40
 -18  -4  -1    2.60    2.10
 -18  -4  -1    0.70    1.00
 -18  -4  -1    5.60    2.80
  18  -4   1    4.60    2.40
  18  -4   1    1.80    1.90
  18  -4   1    3.20    2.30
 -18  -4  -1    0.40    2.50
  18  -4   1    2.50    2.10
  18   4   1    1.50    1.60
 -18   4  -1    4.90    2.40
  18   4   1    2.70    2.40
  18   4   1    0.90    1.70
  18   4   1    0.80    1.70
 -18   4  -1    0.00    1.30
  18   4   1    4.50    2.40
 -18   4  -1    3.00    1.90
 -20  -4  -1    0.80    1.80
  20  -4   1    2.30    2.30
  20  -4   1    6.80    3.10
 -20  -4  -1    7.00    4.20
  20  -4   1    2.70    2.50
  20  -4   1    4.60    2.70
 -20  -4  -1    1.40    3.10
 -20  -4  -1    0.70    2.20
 -20  -4  -1    3.30    2.20
  20  -4   1    3.00    2.60
  20  -4   1    2.50    2.30
  20   4   1    4.40    2.70
  20   4   1   -0.50    1.20
  20   4   1    3.50    3.00
 -20   4  -1    2.60    2.10
  20   4   1    2.40    2.90
  20   4   1    2.10    1.90
  20   4   1    5.90    2.90
 -20   4  -1    8.00    3.50
 -20   4  -1    2.00    1.80
 -20   4  -1    1.60    1.60
 -20   4  -1    2.80    2.20
 -22  -4  -1    0.80    2.80
 -22  -4  -1    3.70    2.80
 -22  -4  -1    5.60    3.20
  22  -4   1    1.10    2.60
  22  -4   1    4.90    2.90
 -22  -4  -1    4.40    2.90
  22  -4   1    2.50    2.40
 -22  -4  -1    5.50    3.10
  22  -4   1    2.30    2.50
 -22  -4  -1   -0.70    2.00
 -22  -4  -1    2.70    2.30
  22   4   1    8.40    4.10
 -22   4  -1    3.10    2.30
  22   4   1    2.10    2.60
 -22   4  -1    2.10    2.20
  22   4   1    3.60    2.90
  22   4   1    5.30    3.20
 -22   4  -1   -1.10    1.30
  22   4   1    0.00    1.60
 -22   4  -1    2.50    2.00
  22   4   1    1.80    2.30
 -22   4  -1    5.20    3.10
  22   4   1   -0.60    1.80
 -23  -5   1   86.89   20.40
  23  -5  -1   57.59   10.50
  23  -5  -1   58.49   11.40
  23  -5  -1   86.59   12.90
 -23  -5   1   95.69   12.40
 -23  -5   1   93.59   12.80
  23  -5  -1   74.59   11.70
 -23  -5   1   72.49   11.50
 -23  -5   1   57.29   10.50
 -23   5   1   48.40   10.40
 -23   5   1   63.49   10.70
  23   5  -1   75.49   12.30
  23   5  -1   55.69    9.60
  23   5  -1   54.09   12.70
  23   5  -1   68.99   10.40
 -23   5   1   73.59   10.80
 -23   5   1   87.39   11.90
  23   5  -1   91.59   12.20
  23   5  -1   40.40   11.80
  23   5  -1   65.59   11.60
 -21  -5   1    5.30    2.80
  21  -5  -1    3.00    2.30
 -21  -5   1   11.50    4.60
 -21  -5   1    8.10    3.70
  21  -5  -1    9.50    3.80
  21  -5  -1    6.30    3.30
 -21  -5   1    2.80    2.40
 -21  -5   1    7.70    4.10
  21  -5  -1    3.90    2.90
 -21  -5   1    4.70    2.60
  21   5  -1    2.40    2.20
  21   5  -1    3.50    2.50
  21   5  -1    2.60    2.50
  21   5  -1    0.70    1.80
  21   5  -1    5.70    2.80
 -21   5   1    3.20    3.00
  21   5  -1    4.00    2.30
  21   5  -1    2.30    2.30
 -21   5   1    8.60    3.20
 -21   5   1    7.10    2.80
 -19  -5   1   12.10    4.80
  19  -5  -1    7.50    2.70
 -19  -5   1   12.40    3.50
 -19  -5   1    4.50    2.60
 -19  -5   1   19.40    5.70
  19  -5  -1   11.20    3.90
  19  -5  -1    6.50    2.90
  19  -5  -1    7.40    2.80
 -19  -5   1   14.10    3.80
  19  -5  -1   11.40    3.80
  19  -5  -1    7.50    2.90
 -19  -5   1    9.30    3.40
  19   5  -1    2.10    2.10
 -19   5   1    7.40    2.80
  19   5  -1   11.20    3.10
 -19   5   1    5.20    2.30
  19   5  -1   10.60    4.30
  19   5  -1    5.20    3.00
 -19   5   1    9.00    3.00
  19   5  -1    6.20    2.60
  19   5  -1   12.10    4.10
  17  -5  -1    3.10    1.70
 -17  -5   1    3.70    3.00
  17  -5  -1    2.00    1.90
 -17  -5   1    3.40    2.10
  17  -5  -1    2.90    2.00
  17  -5  -1    2.90    1.50
  17  -5  -1    0.20    1.30
  17  -5  -1    2.60    2.00
 -17  -5   1    3.60    2.10
 -17  -5   1    3.30    2.10
  17  -5  -1    6.50    2.40
  17  -5  -1    3.10    2.00
 -17  -5   1    2.90    2.80
  17   5  -1    2.60    2.50
  17   5  -1    1.50    1.80
  17   5  -1    2.30    1.80
 -17   5   1    3.30    2.00
 -17   5   1    0.00    1.00
 -17   5   1    1.50    2.00
  17   5  -1    2.20    1.70
 -17   5   1    2.20    1.70
  17   5  -1    5.70    2.40
  17   5  -1    4.50    2.70
  17   5  -1    0.00    1.70
 -15  -5   1   29.10    6.40
  15  -5  -1   23.60    4.40
  15  -5  -1   24.90    4.50
  15  -5  -1   15.00    3.80
 -15  -5   1   21.50    4.80
  15  -5  -1   21.10    4.70
 -15  -5   1   17.90    4.50
  15  -5  -1   21.10    4.20
  15  -5  -1   21.70    4.70
 -15  -5   1   20.00    4.30
 -15  -5   1   23.40    4.80
  15  -5  -1   17.40    5.40
 -15  -5   1   27.20    6.30
  15  -5  -1   23.90    5.20
  15   5  -1   18.10    4.80
 -15   5   1   23.60    4.50
  15   5  -1   31.20    5.20
  15   5  -1   22.50    4.70
  15   5  -1   30.10    5.00
 -15   5   1   21.30    5.30
 -15   5   1   44.50    5.90
  15   5  -1   28.70    6.20
  15   5  -1   30.70    5.90
 -15   5   1   32.30    4.80
 -15   5   1   34.50    4.90
  15   5  -1   21.80    5.50
 -15   5   1   25.80    4.80
  13  -5  -1   16.70    3.60
  13  -5  -1   20.30    4.60
  13  -5  -1   28.10    4.20
 -13  -5   1   16.00    4.00
  13  -5  -1   18.10    4.20
 -13  -5   1   23.80    4.50
  13  -5  -1   22.50    4.70
  13  -5  -1   20.60    4.00
  13  -5  -1   23.20    4.50
 -13  -5   1   25.20    4.50
  13  -5  -1   26.90    4.10
 -13  -5   1   16.70    3.80
 -13  -5   1   24.90    5.50
 -13  -5   1   26.90    5.60
 -13   5   1   22.40    4.10
  13   5  -1   16.50    4.10
 -13   5   1   22.60    4.00
 -13   5   1   22.10    5.00
 -13   5   1   28.10    4.40
 -13   5   1   18.20    3.80
  13   5  -1   16.70    3.80
  13   5  -1   15.10    5.10
  13   5  -1   28.20    4.60
  13   5  -1   21.30    4.10
  13   5  -1   21.60    6.00
  13   5  -1   17.60    4.30
 -13   5   1   28.70    4.50
  11  -5  -1   17.10    3.60
 -11  -5   1   18.60    3.60
  11  -5  -1   26.70    4.20
 -11  -5   1   10.60    3.00
 -11  -5   1   22.30    4.90
  11  -5  -1   18.20    3.00
  11  -5  -1   20.60    4.30
  11  -5  -1   18.50    3.10
 -11  -5   1   19.40    3.90
  11  -5  -1   22.40    4.10
  11  -5  -1   24.50    4.60
  11  -5  -1   18.20    3.70
 -11  -5   1   14.80    3.50
  11  -5  -1   20.60    3.80
 -11  -5   1   30.60    5.70
  11  -5  -1   21.00    3.90
  11   5  -1   21.20    4.20
  11   5  -1   14.50    3.20
  11   5  -1   12.40    3.50
 -11   5   1   19.10    3.50
  11   5  -1   19.30    3.60
 -11   5   1   19.40    3.60
 -11   5   1   21.30    4.70
 -11   5   1   21.90    3.70
  11   5  -1   14.50    3.90
  11   5  -1   16.80    4.10
  11   5  -1   18.70    3.70
  -9  -5   1   49.70    6.20
   9  -5  -1   55.09    5.40
   9  -5  -1   40.40    6.40
  -9  -5   1   46.10    6.70
   9  -5  -1   59.49    8.00
  -9  -5   1   48.30    6.00
  -9  -5   1   43.40    7.40
   9  -5  -1   38.50    6.40
   9  -5  -1   53.59    7.30
  -9  -5   1   40.60    6.10
   9  -5  -1   45.70    6.60
   9  -5  -1   48.70    6.90
   9  -5  -1   51.79    7.40
   9  -5  -1   57.29    6.30
  -9  -5   1   54.59    8.00
   9   5  -1   46.40    5.70
  -9   5   1   49.50    7.90
   9   5  -1   41.60    6.70
   9   5  -1   46.20    7.30
  -9   5   1   45.00    6.50
   9   5  -1   43.80    7.00
   9   5  -1   51.59    7.50
   9   5  -1   45.40    5.70
  -9   5   1   47.90    6.50
   9   5  -1   52.39    6.10
  -9   5   1   47.40    6.00
   9   5  -1   37.00    5.90
   9   5  -1   41.70    6.40
  -7  -5   1  107.09   12.50
   7  -5  -1  113.69   12.70
   7  -5  -1  111.99   13.00
   7  -5  -1  114.49   12.70
  -7  -5   1  119.59   13.20
  -7  -5   1  117.99   12.70
  -7  -5   1  119.99   13.20
   7  -5  -1  122.89   12.90
   7  -5  -1  117.79   12.70
  -7  -5   1  122.39   12.90
  -7  -5   1  103.79   12.70
   7  -5  -1  104.69   12.50
  -7  -5   1  130.79   12.80
  -7  -5   1  102.19   12.70
   7   5  -1  126.29   12.30
   7   5  -1  112.59   13.00
  -7   5   1  106.69   12.60
   7   5  -1  124.09   12.20
  -7   5   1   91.49   12.50
   7   5  -1  115.59   13.10
   7   5  -1  123.69   13.20
  -7   5   1  113.39   12.40
   7   5  -1  122.89   12.70
   7   5  -1  111.39   12.20
   7   5  -1  134.49   13.00
  -7   5   1  128.19   13.70
   7   5  -1  115.99   12.70
  -5  -5   1   46.40    5.60
  -5  -5   1   43.10    6.20
  -5  -5   1   45.90    6.00
  -5  -5   1   56.09    5.70
   5  -5  -1   62.09    6.70
  -5  -5   1   59.29    6.50
   5  -5  -1   70.19    7.30
   5  -5  -1   56.09    6.30
  -5  -5   1   43.50    6.80
  -5  -5   1   55.59    6.00
   5  -5  -1   43.10    6.70
  -5  -5   1   51.39    6.20
   5  -5  -1   51.89    6.30
  -5  -5   1   49.00    6.10
   5   5  -1   46.00    6.00
  -5   5   1   52.39    6.20
   5   5  -1   53.89    6.20
  -5   5   1   56.69    6.30
   5   5  -1   47.40    6.90
  -5   5   1   41.20    6.50
   5   5  -1   49.50    6.10
   5   5  -1   44.90    5.50
   5   5  -1   48.30    5.40
   5   5  -1   45.10    6.10
   5   5  -1   48.10    6.10
   5   5  -1   50.69    6.10
   5   5  -1   54.59    5.50
  -5   5   1   40.00    7.00
  -5   5   1   49.80    5.80
   5   5  -1   48.30    6.20
  -3  -5   1  677.03   69.79
   3  -5  -1  718.63   69.89
   3   5  -1  693.23   69.49
  -1  -5   1   68.29    7.80
  -1  -5   1   63.69    8.10
  -1  -5   1   65.79    7.10
   1  -5  -1   62.39    7.70
  -1  -5   1   68.69    7.60
   1  -5  -1   68.39    7.40
   1  -5  -1   62.39    8.10
  -1  -5   1   63.39    7.00
  -1  -5   1   56.19    7.00
   1  -5  -1   62.49    7.70
   1  -5  -1   68.19    7.70
   1  -5  -1   55.49    7.40
  -1  -5   1   59.99    6.90
  -1  -5   1   62.89    7.30
   1  -5  -1   54.39    7.50
  -1  -5   1   62.49    7.40
   1   5  -1   66.69    7.50
  -1   5   1   67.29    7.50
   1   5  -1   75.49    7.60
   1   5  -1   60.99    6.40
  -1   5   1   63.79    7.60
   1   5  -1   62.39    7.70
  -1   5   1   55.99    6.70
   1   5  -1   72.79    7.60
  -1   5   1   62.19    7.00
   1   5  -1   63.59    7.10
  -1   5   1   79.89    7.80
  -1   5   1   73.39    7.70
   1   5  -1   68.99    7.60
   1   5  -1   64.19    6.50
  -1   5   1   52.19    7.30
  -1   5   1   74.79    6.90
  -1   5   1   62.69    7.00
   1   5  -1   64.09    7.20
  -1   5   1   71.49    7.80
   1  -5   1    1.40    1.10
   1  -5   1   -0.20    0.40
  -1  -5  -1    0.10    0.80
  -1  -5  -1   -0.20    0.90
   1  -5   1    1.40    1.20
   1  -5   1    0.40    0.60
  -1  -5  -1    0.90    1.00
  -1  -5  -1    2.00    0.80
  -1  -5  -1    1.10    0.70
  -1  -5  -1    1.20    1.20
   1  -5   1   -0.60    0.70
   1  -5   1    1.30    0.60
  -1  -5  -1    1.80    0.90
   1  -5   1    0.90    1.00
   1  -5   1    0.10    0.60
  -1  -5  -1    1.90    1.10
   1  -5   1    0.50    0.50
  -1  -5  -1    1.60    1.20
  -1  -5  -1    2.00    1.10
  -1  -5  -1    1.60    0.90
   1  -5   1    0.90    0.80
   1   5   1    1.00    1.10
  -1   5  -1    0.60    0.30
  -1   5  -1    0.30    0.70
  -1   5  -1    0.80    0.70
  -1   5  -1    0.20    0.60
   1   5   1    2.10    1.10
   1   5   1    2.00    1.20
   1   5   1    0.50    1.00
  -1   5  -1    1.80    1.20
  -1   5  -1    1.30    0.80
  -1   5  -1    0.00    0.50
  -1   5  -1    1.30    0.40
   1   5   1    0.80    0.80
   1   5   1    0.10    0.80
   3  -5   1    0.40    0.90
   3  -5   1    0.60    0.40
  -3  -5  -1    0.90    0.80
  -3  -5  -1    0.60    0.90
   3  -5   1    1.00    0.80
  -3  -5  -1    1.00    0.80
   3  -5   1    0.30    0.60
  -3  -5  -1   -0.30    0.50
   3  -5   1    0.70    1.00
   3  -5   1    0.60    0.90
   3  -5   1    0.10    0.40
  -3  -5  -1    1.50    1.00
  -3  -5  -1    1.20    0.90
   3  -5   1    0.30    0.60
  -3  -5  -1    0.30    0.70
  -3  -5  -1    0.40    1.00
  -3  -5  -1    2.40    1.30
  -3  -5  -1    1.00    1.00
   3  -5   1   -0.30    0.50
   3  -5   1   -0.40    0.70
   3   5   1   -0.20    0.50
  -3   5  -1    1.10    1.10
  -3   5  -1    0.80    0.40
  -3   5  -1    0.10    0.60
   3   5   1    1.50    1.10
  -3   5  -1    1.50    1.00
   3   5   1    1.00    1.00
   3   5   1    0.40    0.70
   3   5   1    0.00    0.80
   3   5   1    0.20    0.80
   3   5   1    1.30    1.10
   3   5   1    0.80    0.70
   3   5   1    1.60    1.10
  -3   5  -1    0.30    0.40
  -3   5  -1    0.00    0.70
   5  -5   1  531.15   50.39
  -5  -5  -1  564.34   50.59
  -5  -5  -1  433.46   50.09
   5  -5   1  446.16   50.09
   5  -5   1  535.05   50.79
   5  -5   1  492.55   50.39
  -5  -5  -1  495.45   50.19
   5  -5   1  489.55   50.39
  -5  -5  -1  513.15   50.89
   5  -5   1  562.94   51.09
  -5  -5  -1  499.15   50.69
   5  -5   1  526.35   50.39
  -5  -5  -1  509.35   50.49
  -5   5  -1  457.75   50.29
  -5   5  -1  560.84   50.49
  -5   5  -1  486.75   50.99
   5   5   1  511.85   50.39
   5   5   1  527.55   50.69
   5   5   1  445.76   50.49
   5   5   1  458.95   50.59
   5   5   1  513.65   50.49
   5   5   1  505.95   50.59
   5   5   1  498.65   50.09
   5   5   1  444.96   49.99
   7  -5   1  266.87   28.90
   7  -5   1  263.57   29.00
  -7  -5  -1  272.77   28.70
  -7  -5  -1  276.47   29.20
   7  -5   1  303.47   28.90
   7  -5   1  244.38   28.80
   7  -5   1  292.67   28.70
   7  -5   1  299.97   28.80
   7  -5   1  303.97   28.40
  -7  -5  -1  252.17   29.00
  -7  -5  -1  305.47   28.90
  -7  -5  -1  275.27   29.20
   7  -5   1  304.37   28.90
   7  -5   1  262.87   28.60
  -7  -5  -1  272.77   28.80
   7   5   1  304.27   29.30
  -7   5  -1  282.87   28.10
  -7   5  -1  275.37   28.60
   7   5   1  250.67   28.30
  -7   5  -1  234.98   28.50
   7   5   1  320.47   29.00
   7   5   1  279.87   29.30
   7   5   1  292.97   29.30
   7   5   1  268.67   28.60
  -7   5  -1  298.77   28.20
  -7   5  -1  249.48   29.20
   7   5   1  289.97   28.80
   7   5   1  289.77   28.50
   7   5   1  230.38   28.60
  -7   5  -1  252.17   28.60
   9  -5   1  125.29   14.50
   9  -5   1  129.09   14.40
   9  -5   1  136.59   15.00
   9  -5   1  109.89   14.40
   9  -5   1  130.19   14.10
   9  -5   1  146.69   15.20
  -9  -5  -1  120.79   15.10
  -9  -5  -1  149.69   15.10
  -9  -5  -1  134.69   14.70
   9  -5   1  148.39   14.20
  -9  -5  -1  152.28   15.40
   9  -5   1  142.39   14.70
  -9  -5  -1  105.59   14.40
  -9  -5  -1  126.39   15.20
   9   5   1  142.99   15.30
   9   5   1  113.99   14.20
   9   5   1  116.69   14.40
   9   5   1  120.79   14.50
   9   5   1  158.98   15.70
  -9   5  -1  126.99   14.10
  -9   5  -1  124.19   13.90
  -9   5  -1  103.09   14.80
  -9   5  -1  148.49   14.60
   9   5   1  111.79   14.40
   9   5   1  145.99   14.60
   9   5   1  132.79   14.80
  -9   5  -1  151.98   14.30
  -9   5  -1  152.38   14.70
   9   5   1  139.69   15.50
  11  -5   1   28.30    4.60
 -11  -5  -1   21.10    4.60
  11  -5   1   35.30    5.30
 -11  -5  -1   21.80    4.80
 -11  -5  -1   23.10    4.90
 -11  -5  -1   34.70    6.40
  11  -5   1   28.50    4.60
 -11  -5  -1   24.50    4.80
  11  -5   1   27.60    5.30
  11  -5   1   34.00    5.20
  11  -5   1   28.60    5.00
  11  -5   1   39.60    6.00
  11  -5   1   18.40    4.20
 -11  -5  -1   19.90    5.10
 -11   5  -1   26.20    4.10
  11   5   1   26.00    5.70
 -11   5  -1   29.70    4.80
 -11   5  -1   17.30    3.90
  11   5   1   22.30    4.70
  11   5   1   30.80    5.30
  11   5   1   34.50    6.00
  11   5   1   25.10    4.80
  11   5   1   29.10    4.90
 -11   5  -1   30.00    5.60
  11   5   1   20.40    4.20
  11   5   1   30.60    4.90
 -11   5  -1   25.30    4.60
  11   5   1   26.90    5.80
 -11   5  -1   23.80    4.30
 -13  -5  -1    2.70    1.70
 -13  -5  -1    4.10    2.10
  13  -5   1    3.10    1.70
  13  -5   1    3.70    2.10
  13  -5   1    2.30    1.50
  13  -5   1    1.70    1.90
 -13  -5  -1    0.50    1.40
 -13  -5  -1    1.50    2.10
 -13  -5  -1    4.70    2.70
 -13  -5  -1    1.30    1.50
  13  -5   1    2.80    1.70
  13  -5   1   -0.50    0.90
  13   5   1    1.00    1.90
  13   5   1    3.50    2.10
  13   5   1    2.70    2.10
 -13   5  -1    3.30    1.60
 -13   5  -1    0.40    1.50
 -13   5  -1    0.80    1.20
  13   5   1    2.70    1.70
  13   5   1    2.80    1.70
 -13   5  -1    3.80    2.20
  13   5   1   -0.20    1.30
  13   5   1    1.50    1.30
  13   5   1    3.20    2.10
 -13   5  -1    4.30    1.80
 -15  -5  -1   52.79    9.20
 -15  -5  -1   33.50    6.90
  15  -5   1   48.50    7.30
 -15  -5  -1   34.20    6.90
 -15  -5  -1   60.09    9.70
  15  -5   1   38.10    6.90
 -15  -5  -1   28.20    6.40
  15  -5   1   50.79    7.90
  15  -5   1   42.10    6.90
 -15  -5  -1   37.20    7.00
  15  -5   1   43.80    7.30
  15  -5   1   45.90    7.70
  15   5   1   57.19    7.50
 -15   5  -1   29.80    5.70
  15   5   1   50.29    7.50
  15   5   1   41.50    7.90
 -15   5  -1   42.60    6.90
  15   5   1   27.80    6.00
  15   5   1   30.00    6.00
  15   5   1   40.30    8.30
  15   5   1   55.09    9.20
  15   5   1   48.90    7.60
 -15   5  -1   44.30    7.00
 -15   5  -1   53.69    8.30
  15   5   1   36.20    7.10
 -15   5  -1   30.20    6.80
  17  -5   1    1.00    1.70
 -17  -5  -1    0.80    1.80
 -17  -5  -1    1.70    2.40
  17  -5   1    1.80    1.80
 -17  -5  -1    3.60    2.80
  17  -5   1    1.20    1.70
 -17  -5  -1    6.00    2.90
  17  -5   1   -0.20    1.30
 -17  -5  -1    3.50    2.50
 -17  -5  -1    4.60    2.60
  17  -5   1    2.00    2.10
  17  -5   1    1.90    2.30
  17   5   1    2.80    2.00
  17   5   1    2.20    2.40
 -17   5  -1    2.80    2.00
  17   5   1    1.40    2.00
  17   5   1    0.20    0.40
 -17   5  -1    3.00    2.00
 -17   5  -1    0.40    0.60
  17   5   1    0.50    0.70
  17   5   1    0.80    1.70
 -19  -5  -1    2.60    2.90
  19  -5   1    0.70    1.50
 -19  -5  -1    0.60    1.80
 -19  -5  -1   -2.40    1.40
  19  -5   1    0.60    1.90
  19  -5   1    0.90    1.70
  19  -5   1    3.10    2.10
 -19  -5  -1   -1.60    1.30
 -19  -5  -1   -1.10    0.70
 -19  -5  -1   -0.30    1.40
  19   5   1    4.60    2.90
 -19   5  -1   -1.20    1.20
  19   5   1    0.60    1.70
 -19   5  -1    0.10    1.50
 -19   5  -1   -0.90    1.60
  19   5   1   -2.00    0.80
  19   5   1    3.00    2.10
 -19   5  -1    1.50    1.90
  19   5   1    1.00    1.90
 -19   5  -1   -1.30    1.40
  21  -5   1   43.20    8.70
 -21  -5  -1   43.60    9.00
 -21  -5  -1   72.49   12.30
 -21  -5  -1   60.99   11.50
 -21  -5  -1   49.00    9.20
 -21  -5  -1   52.49    9.50
  21  -5   1   50.19    9.30
 -21  -5  -1   53.39    9.50
  21  -5   1   51.99    9.40
 -21  -5  -1   59.59   10.20
  21   5   1   52.49    9.30
  21   5   1   57.29    9.00
  21   5   1   45.90    9.50
 -21   5  -1   50.49    9.70
 -21   5  -1   49.50    8.90
  21   5   1   56.49   10.70
  21   5   1   50.09   10.30
  21   5   1   41.50    9.80
 -21   5  -1   45.20    8.40
  21   5   1   69.19    9.80
 -21   5  -1   52.69   10.10
  22  -6  -1   -1.60    0.90
  22  -6  -1    2.60    2.00
 -22  -6   1   -0.90    1.30
  22  -6  -1    2.10    2.40
  22  -6  -1    1.40    2.40
  22  -6  -1   -0.40    1.00
 -22  -6   1   -1.10    1.40
 -22  -6   1    2.60    2.00
  22  -6  -1   -0.60    1.30
 -22  -6   1   -2.10    1.70
 -22  -6   1   -1.20    1.30
  22   6  -1    0.60    2.20
  22   6  -1    0.10    1.50
 -22   6   1   -1.70    0.80
 -22   6   1   -0.50    1.40
 -22   6   1    1.20    1.50
  22   6  -1    1.10    2.30
  22   6  -1    3.30    3.40
  22   6  -1    0.80    1.80
  22   6  -1    1.40    2.00
  22   6  -1    1.00    1.60
 -20  -6   1   15.20    5.90
  20  -6  -1   17.60    5.30
 -20  -6   1   15.60    4.80
 -20  -6   1   19.00    5.70
 -20  -6   1   19.80    6.50
 -20  -6   1   23.40    5.70
 -20  -6   1   31.00    6.00
 -20  -6   1   15.80    4.70
  20  -6  -1   20.30    5.50
  20  -6  -1   22.10    5.20
  20  -6  -1   10.50    3.90
  20  -6  -1   37.60    7.20
  20  -6  -1   24.90    5.50
 -20   6   1   23.20    5.90
  20   6  -1   12.90    5.00
  20   6  -1   23.80    5.80
  20   6  -1   25.70    5.20
 -20   6   1   22.90    5.00
  20   6  -1   15.00    5.20
 -20   6   1   17.00    4.40
  20   6  -1   23.70    5.90
  20   6  -1   10.80    3.50
 -20   6   1   20.80    4.70
  20   6  -1   26.30    5.40
  18  -6  -1    6.70    2.80
  18  -6  -1    4.70    2.50
 -18  -6   1    5.50    3.30
 -18  -6   1    6.50    2.60
  18  -6  -1    3.90    2.00
 -18  -6   1    3.10    2.30
 -18  -6   1    5.50    2.70
 -18  -6   1    8.90    4.30
  18  -6  -1    3.70    2.30
  18  -6  -1    9.40    4.00
 -18  -6   1    4.60    2.70
  18  -6  -1    1.50    1.70
  18  -6  -1    7.00    3.20
  18  -6  -1    6.90    3.50
  18   6  -1   11.00    3.30
  18   6  -1    1.60    1.80
 -18   6   1    3.40    2.20
  18   6  -1    5.80    2.40
  18   6  -1    2.00    2.20
 -18   6   1    4.10    2.10
 -18   6   1    5.70    3.30
  18   6  -1    3.30    2.10
 -18   6   1    5.40    2.20
  18   6  -1    4.80    2.20
  18   6  -1    5.00    2.60
 -16  -6   1   15.80    4.10
 -16  -6   1   17.70    5.40
  16  -6  -1   22.70    4.80
  16  -6  -1   13.10    3.20
 -16  -6   1   17.70    5.20
  16  -6  -1   14.80    4.10
 -16  -6   1   21.60    4.90
  16  -6  -1   14.20    4.10
 -16  -6   1   21.40    4.60
  16  -6  -1   10.40    3.80
 -16  -6   1   23.30    4.70
  16  -6  -1   23.60    4.00
  16   6  -1   16.90    4.50
  16   6  -1   21.70    4.40
  16   6  -1   17.80    5.10
  16   6  -1   23.10    5.10
 -16   6   1   14.10    3.60
 -16   6   1   15.60    3.90
 -16   6   1   17.50    3.90
  16   6  -1   16.40    5.10
  14  -6  -1   72.69    9.70
  14  -6  -1   87.09   10.10
 -14  -6   1   64.99    9.70
  14  -6  -1   56.59    8.00
  14  -6  -1   77.59    9.30
 -14  -6   1   66.49    9.60
  14  -6  -1   58.29    9.10
  14  -6  -1   70.19    8.20
 -14  -6   1   72.29   11.40
 -14  -6   1   69.79   10.30
  14  -6  -1   86.89    9.10
 -14  -6   1   86.59   12.10
  14  -6  -1   65.89   10.10
 -14  -6   1   47.40    8.90
  14  -6  -1   80.89   10.30
 -14   6   1   92.09    9.10
 -14   6   1   81.29    8.90
  14   6  -1   57.09    9.80
 -14   6   1   74.79    8.70
  14   6  -1   77.09   11.70
  14   6  -1   70.29   10.50
  14   6  -1   76.09    8.90
  14   6  -1   50.79    8.80
  14   6  -1   71.19   11.20
 -14   6   1   48.90   10.00
 -14   6   1   85.69    9.10
 -14   6   1   67.49    8.50
  14   6  -1   80.19    9.10
 -12  -6   1  214.38   24.50
  12  -6  -1  240.48   23.90
 -12  -6   1  218.18   24.60
  12  -6  -1  241.78   24.40
  12  -6  -1  189.78   23.40
  12  -6  -1  242.78   23.80
  12  -6  -1  209.38   23.50
 -12  -6   1  200.88   23.40
  12  -6  -1  244.78   24.60
 -12  -6   1  225.88   23.50
 -12  -6   1  260.37   24.10
  12  -6  -1  196.38   23.80
  12   6  -1  216.78   23.50
  12   6  -1  203.18   24.50
  12   6  -1  212.08   23.20
 -12   6   1  225.38   23.20
 -12   6   1  213.08   23.10
  12   6  -1  225.88   24.80
 -12   6   1  228.78   23.50
 -12   6   1  253.17   23.70
  12   6  -1  243.58   24.20
  12   6  -1  205.18   23.30
 -12   6   1  205.18   23.00
 -12   6   1  188.58   24.30
 -10  -6   1    9.60    2.80
 -10  -6   1   13.30    2.90
 -10  -6   1   15.60    4.10
  10  -6  -1   12.00    1.70
 -10  -6   1   14.20    2.90
  10  -6  -1   11.90    3.00
  10  -6  -1   11.50    3.10
 -10  -6   1   18.40    4.30
  10  -6  -1   10.50    3.00
  10  -6  -1   13.20    1.60
  10  -6  -1    9.90    2.60
 -10  -6   1    9.80    2.70
  10  -6  -1   10.40    2.70
  10  -6  -1   15.20    3.90
  10  -6  -1    7.00    2.60
  10  -6  -1    6.30    2.60
  10  -6  -1    7.10    2.50
 -10   6   1   11.80    2.60
  10   6  -1    8.00    2.30
  10   6  -1    7.50    2.70
 -10   6   1    6.80    2.40
  10   6  -1   15.00    3.20
  10   6  -1    8.00    3.00
  10   6  -1   12.40    3.50
  10   6  -1   14.30    2.70
  10   6  -1    6.20    2.50
 -10   6   1    8.20    2.50
 -10   6   1   18.20    5.00
  -8  -6   1   29.10    5.40
   8  -6  -1   24.30    4.70
  -8  -6   1   23.10    4.30
   8  -6  -1   18.60    4.20
   8  -6  -1   38.70    5.10
  -8  -6   1   32.20    5.60
   8  -6  -1   22.30    4.70
  -8  -6   1   26.80    4.20
   8  -6  -1   28.40    5.00
  -8  -6   1   30.70    4.30
  -8  -6   1   33.60    5.10
  -8  -6   1   25.70    4.60
  -8  -6   1   27.20    4.50
   8  -6  -1   31.90    5.20
   8  -6  -1   25.20    5.10
  -8   6   1   25.00    4.40
  -8   6   1   27.20    4.10
   8   6  -1   27.00    3.80
   8   6  -1   21.70    4.40
   8   6  -1   19.10    4.00
  -8   6   1   22.40    4.30
   8   6  -1   25.40    4.50
   8   6  -1   26.10    3.80
   8   6  -1   28.80    5.20
   8   6  -1   27.10    4.70
  -8   6   1   27.70    4.70
  -8   6   1   20.50    5.10
   8   6  -1   26.30    4.90
   8   6  -1   30.20    3.90
   8   6  -1   34.00    5.60
   8   6  -1   18.00    3.90
  -6  -6   1    6.50    1.60
   6  -6  -1    6.00    2.10
   6  -6  -1    6.30    1.90
  -6  -6   1    5.50    2.00
   6  -6  -1    6.60    2.20
  -6  -6   1    7.20    2.20
  -6  -6   1    6.10    1.50
  -6  -6   1    8.20    2.20
  -6  -6   1    8.00    2.10
  -6  -6   1    9.40    2.60
   6  -6  -1    9.20    2.80
   6  -6  -1    8.70    2.50
  -6  -6   1    3.60    1.60
   6  -6  -1    5.90    2.00
  -6  -6   1   11.30    2.80
  -6   6   1    5.90    2.10
  -6   6   1    5.40    1.90
   6   6  -1    4.90    2.00
   6   6  -1    4.00    1.90
   6   6  -1    7.90    2.30
   6   6  -1    6.30    1.40
   6   6  -1    8.40    2.30
   6   6  -1    5.70    2.00
   6   6  -1    4.70    1.80
  -6   6   1    9.40    1.90
   6   6  -1    6.20    1.90
   6   6  -1    5.80    1.90
  -6   6   1    4.90    2.10
  -6   6   1   12.10    2.60
   6   6  -1    6.80    1.50
   4  -6  -1  301.47   29.60
   4  -6  -1  269.37   30.00
  -4  -6   1  287.57   29.20
  -4  -6   1  263.97   28.30
  -4  -6   1  294.07   29.20
  -4  -6   1  255.27   29.10
  -4  -6   1  267.37   30.10
  -4  -6   1  311.07   29.30
   4  -6  -1  282.57   29.50
  -4  -6   1  285.97   29.20
   4  -6  -1  267.67   29.30
   4  -6  -1  301.37   29.20
  -4  -6   1  287.87   29.60
   4  -6  -1  288.67   29.60
  -4  -6   1  315.87   28.90
  -4   6   1  285.67   28.60
  -4   6   1  260.07   28.60
  -4   6   1  260.07   29.10
  -4   6   1  288.27   28.60
   4   6  -1  257.27   29.10
   4   6  -1  274.77   29.00
  -4   6   1  279.07   29.30
   4   6  -1  266.57   29.10
   4   6  -1  271.67   29.00
  -4   6   1  315.07   30.50
   4   6  -1  274.27   29.10
   4   6  -1  278.77   29.20
  -4   6   1  330.97   29.50
  -4   6   1  314.47   29.40
   4   6  -1  262.17   29.50
  -4   6   1  273.67   29.10
  -2  -6   1  108.19   12.40
   2  -6  -1  104.69   12.10
   2  -6  -1  111.89   12.60
  -2  -6   1  117.89   12.10
   2  -6  -1   88.29   12.40
  -2  -6   1  112.29   11.90
  -2  -6   1   95.49   12.90
  -2  -6   1  123.49   12.70
   2  -6  -1  125.69   12.70
  -2  -6   1  102.19   12.00
  -2  -6   1  111.29   11.90
   2  -6  -1  101.39   13.10
  -2  -6   1  121.89   12.40
   2  -6  -1  111.49   12.30
   2  -6  -1   90.99   12.40
  -2  -6   1  120.39   12.90
   2   6  -1  106.79   12.10
  -2   6   1  107.89   11.20
  -2   6   1  130.19   12.60
   2   6  -1  102.09   11.90
  -2   6   1  100.49   12.40
  -2   6   1  123.69   12.80
   2   6  -1  136.49   12.60
   2   6  -1  126.29   12.60
  -2   6   1  116.19   12.50
   2   6  -1  118.39   12.50
  -2   6   1  116.69   12.50
   2   6  -1  114.29   11.20
   2   6  -1  115.19   12.80
   2   6  -1  113.99   11.20
   2   6  -1  108.09   12.30
  -2   6   1  123.49   12.60
   2   6  -1  136.59   12.20
  -2   6   1  101.29   11.20
   0  -6   1   35.50    4.20
   0  -6  -1   31.50    4.90
   0  -6   1   21.00    5.00
   0  -6   1   38.40    5.80
   0  -6  -1   33.70    5.40
   0  -6   1   33.90    4.10
   0  -6  -1   30.40    5.00
   0  -6   1   40.00    5.70
   0  -6  -1   33.40    5.40
   0  -6   1   33.30    5.00
   0  -6   1   33.40    5.20
   0  -6   1   34.30    4.00
   0  -6  -1   27.50    4.80
   0  -6  -1   35.60    6.20
   0  -6  -1   31.50    5.30
   0  -6   1   30.20    3.90
   0   6   1   32.90    4.40
   0   6   1   29.00    5.10
   0   6  -1   34.70    3.40
   0   6  -1   41.30    5.70
   0   6   1   33.60    4.10
   0   6  -1   32.90    4.90
   0   6   1   30.80    5.00
   0   6  -1   41.40    5.60
   0   6   1   34.50    4.00
   0   6  -1   35.40    5.40
   0   6   1   31.20    5.10
   0   6  -1   30.00    3.40
   0   6   1   21.40    4.60
   0   6   1   41.10    4.10
   0   6   1   39.70    5.40
   0   6  -1   27.90    4.80
   0   6   1   33.90    5.20
   0   6  -1   36.90    4.40
  -2  -6  -1   30.20    5.60
   2  -6   1   26.30    4.50
   2  -6   1   24.10    4.20
   2  -6   1   22.00    2.70
  -2  -6  -1   25.40    3.70
  -2  -6  -1   23.60    4.10
   2  -6   1   23.20    2.80
  -2  -6  -1   28.00    4.10
  -2  -6  -1   25.20    4.10
   2  -6   1   24.00    4.70
   2  -6   1   27.90    4.30
  -2  -6  -1   29.00    4.80
   2  -6   1   19.50    4.10
  -2  -6  -1   22.60    4.30
  -2  -6  -1   22.50    4.30
  -2  -6  -1   20.50    3.50
  -2  -6  -1   26.80    4.30
   2  -6   1   40.80    5.90
   2  -6   1   26.70    4.50
   2  -6   1   20.70    3.50
  -2  -6  -1   23.40    4.20
  -2   6  -1   27.70    2.80
   2   6   1   24.80    4.30
   2   6   1   24.50    3.90
  -2   6  -1   27.10    4.60
  -2   6  -1   26.20    3.90
  -2   6  -1   30.30    4.60
   2   6   1   24.70    4.20
   2   6   1   22.60    4.30
   2   6   1   30.40    4.70
  -2   6  -1   23.80    2.70
   2   6   1   23.40    3.50
   2   6   1   21.60    4.20
   2   6   1   32.40    5.00
   2   6   1   17.90    3.30
  -2   6  -1   30.60    5.50
  -2   6  -1   23.90    2.70
   2   6   1   21.20    3.80
  -2   6  -1   26.20    2.80
  -4  -6  -1    8.50    2.40
   4  -6   1    6.00    2.00
   4  -6   1    6.10    2.10
   4  -6   1   12.80    2.80
   4  -6   1    9.10    2.30
  -4  -6  -1    5.90    2.10
  -4  -6  -1    9.20    2.10
  -4  -6  -1    8.00    2.30
  -4  -6  -1   11.40    2.70
  -4  -6  -1    8.20    2.30
   4  -6   1    8.20    2.70
   4  -6   1    7.00    2.60
  -4  -6  -1    9.90    2.50
  -4  -6  -1    7.20    2.20
   4  -6   1   10.10    2.50
  -4  -6  -1    8.40    2.00
  -4  -6  -1    3.90    1.90
   4  -6   1    4.80    1.60
  -4   6  -1    6.70    2.10
  -4   6  -1    7.40    1.40
   4   6   1    9.00    2.60
   4   6   1    9.70    2.50
  -4   6  -1    6.90    2.10
  -4   6  -1   16.40    2.80
   4   6   1    8.20    2.40
   4   6   1    9.00    2.30
  -4   6  -1    5.60    2.40
   4   6   1    9.80    2.20
   4   6   1    7.70    1.90
   4   6   1   10.50    2.70
   4   6   1    8.60    1.90
   4   6   1    9.60    2.60
  -4   6  -1    8.20    1.50
   6  -6   1   58.89    8.60
  -6  -6  -1   92.09    9.30
  -6  -6  -1   60.99    8.40
   6  -6   1   81.79    8.50
  -6  -6  -1   74.29    9.30
   6  -6   1   87.49    7.70
  -6  -6  -1   77.39    9.20
   6  -6   1   63.59    9.80
  -6  -6  -1   69.99    8.60
  -6  -6  -1   62.29    8.70
   6  -6   1   64.69    8.60
   6  -6   1   94.99    9.30
  -6  -6  -1   60.09    8.70
   6  -6   1   57.19    9.20
   6  -6   1   69.99    9.30
  -6  -6  -1   88.39    9.10
  -6  -6  -1   93.79    9.70
  -6  -6  -1   77.59    9.20
   6  -6   1   74.99    7.60
   6  -6   1   59.49    8.70
   6  -6   1   68.89    7.60
   6  -6   1   65.99    8.80
  -6   6  -1   70.89    9.50
  -6   6  -1   75.39    8.10
   6   6   1   70.29    8.50
   6   6   1   70.69    9.10
   6   6   1   69.19    8.40
   6   6   1   84.09    9.40
   6   6   1   71.69    9.10
  -6   6  -1   72.99    8.00
  -6   6  -1   76.49    8.90
   6   6   1   80.59    9.20
   6   6   1   70.49    8.90
   6   6   1   85.49    9.10
  -6   6  -1   78.59    9.00
   6   6   1   79.19    8.50
   8  -6   1   48.30    6.50
   8  -6   1   32.80    5.30
   8  -6   1   21.30    5.00
  -8  -6  -1   29.00    5.00
  -8  -6  -1   29.50    5.70
   8  -6   1   21.90    4.70
  -8  -6  -1   34.10    6.00
   8  -6   1   21.90    4.50
   8  -6   1   31.70    3.70
   8  -6   1   21.30    4.60
   8  -6   1   28.40    4.60
   8  -6   1   38.40    6.00
  -8  -6  -1   34.30    5.30
  -8  -6  -1   38.10    6.10
  -8  -6  -1   25.00    5.10
   8  -6   1   35.00    3.70
   8  -6   1   30.90    5.10
   8   6   1   27.80    5.00
   8   6   1   30.90    4.90
  -8   6  -1   22.80    4.70
  -8   6  -1   26.80    4.90
   8   6   1   51.29    7.30
  -8   6  -1   28.80    5.70
   8   6   1   23.00    4.30
   8   6   1   21.60    4.90
   8   6   1   39.80    6.30
   8   6   1   35.10    5.00
   8   6   1   28.40    5.20
  -8   6  -1   24.70    4.10
   8   6   1   27.90    5.00
  -8   6  -1   25.30    4.10
 -10  -6  -1   71.39   11.30
 -10  -6  -1  111.59   11.00
  10  -6   1   78.59    9.60
  10  -6   1   91.99   10.40
  10  -6   1   80.69   10.40
 -10  -6  -1   78.99   10.40
  10  -6   1   97.49   10.70
  10  -6   1   85.99   10.40
  10  -6   1   75.99   10.60
 -10  -6  -1   86.99   11.00
 -10  -6  -1   88.29   11.30
  10  -6   1   98.79   10.80
  10  -6   1   81.69   10.40
  10  -6   1   97.29    9.80
 -10  -6  -1   81.39   11.10
  10   6   1   91.79   11.50
  10   6   1   91.89   11.30
  10   6   1   92.59   10.30
  10   6   1   87.59   10.80
 -10   6  -1   99.89   10.70
 -10   6  -1   97.59    9.70
 -10   6  -1   85.59   11.40
  10   6   1   78.19   10.30
  10   6   1   89.69   10.60
 -10   6  -1   82.79    9.90
  10   6   1   68.79    9.90
  10   6   1   99.39   10.80
 -10   6  -1   87.39   10.00
  10   6   1   90.99   11.20
 -10   6  -1   85.59   10.40
  12  -6   1  113.29   12.70
 -12  -6  -1  110.89   12.60
  12  -6   1   97.89   11.80
 -12  -6  -1   91.69   11.90
  12  -6   1   96.39   11.20
 -12  -6  -1  105.79   13.00
 -12  -6  -1   89.89   12.00
 -12  -6  -1   92.29   12.00
  12  -6   1  105.49   12.70
 -12  -6  -1  109.69   13.10
  12  -6   1  104.19   11.40
  12   6   1   92.29   11.50
 -12   6  -1   81.39   11.20
  12   6   1  101.89   12.40
 -12   6  -1   88.99   11.00
  12   6   1   98.39   12.00
  12   6   1  123.19   12.00
  12   6   1   88.69   13.80
 -12   6  -1   88.79   12.50
 -12   6  -1  108.19   11.60
  12   6   1  108.29   12.10
  12   6   1  120.09   13.10
  12   6   1  106.09   13.10
  12   6   1   98.89   11.80
 -14  -6  -1   14.90    4.00
 -14  -6  -1   16.10    4.10
  14  -6   1   13.70    3.60
 -14  -6  -1   16.50    4.80
 -14  -6  -1    5.80    2.90
 -14  -6  -1   13.90    4.60
  14  -6   1   10.90    2.90
 -14  -6  -1   13.20    3.80
  14  -6   1   13.10    3.80
  14  -6   1   10.90    2.90
  14  -6   1   12.20    3.50
  14  -6   1    9.30    3.30
  14   6   1   10.90    4.00
  14   6   1    9.50    3.00
  14   6   1    9.70    4.00
  14   6   1   15.10    4.10
  14   6   1   13.20    3.30
 -14   6  -1    9.40    2.60
  14   6   1   11.30    3.70
  14   6   1    8.10    2.80
  14   6   1    9.60    3.10
  14   6   1    7.60    2.90
 -14   6  -1   11.30    3.00
 -14   6  -1   14.60    4.50
 -14   6  -1    9.40    2.70
  16  -6   1  193.38   20.70
  16  -6   1  187.18   20.20
  16  -6   1  183.68   21.00
 -16  -6  -1  171.68   20.80
 -16  -6  -1  169.28   21.50
 -16  -6  -1  178.08   20.80
 -16  -6  -1  172.68   21.50
  16  -6   1  192.08   20.80
 -16  -6  -1  189.88   21.00
  16  -6   1  207.88   20.30
 -16  -6  -1  165.28   20.60
 -16   6  -1  169.08   20.00
 -16   6  -1  198.88   19.80
  16   6   1  192.18   20.60
  16   6   1  153.78   19.90
  16   6   1  194.68   20.90
 -16   6  -1  166.48   20.00
  16   6   1  206.48   21.80
  16   6   1  165.98   20.10
  16   6   1  167.48   20.10
 -18  -6  -1   32.60    6.60
  18  -6   1   22.70    6.00
 -18  -6  -1   24.60    6.80
 -18  -6  -1   24.00    5.70
 -18  -6  -1   18.90    5.30
  18  -6   1   35.50    6.60
  18  -6   1   22.70    5.70
 -18  -6  -1   14.70    5.60
 -18  -6  -1   28.70    7.40
  18  -6   1   27.60    6.10
  18   6   1   38.70    7.60
 -18   6  -1   25.10    5.30
  18   6   1   18.10    7.10
 -18   6  -1   24.10    5.70
  18   6   1   32.10    6.30
 -18   6  -1   29.10    5.40
  18   6   1   33.70    6.50
  18   6   1   34.80    9.30
 -18   6  -1   29.40    6.90
  18   6   1   27.70    5.70
  18   6   1   15.80    4.70
  20  -6   1    2.70    2.20
  20  -6   1   -0.70    1.40
 -20  -6  -1    1.60    2.10
 -20  -6  -1    0.00    3.00
 -20  -6  -1   -1.90    2.10
  20  -6   1    1.30    2.90
  20  -6   1   -1.40    1.30
 -20  -6  -1    0.30    1.80
 -20  -6  -1    0.20    1.20
 -20  -6  -1    2.50    2.60
 -20   6  -1    0.70    1.60
 -20   6  -1   -1.30    1.30
  20   6   1   -1.50    1.20
  20   6   1    1.00    2.20
  20   6   1   -0.20    1.70
  20   6   1    1.60    2.90
  20   6   1    0.90    1.70
 -20   6  -1   -1.00    1.10
  20   6   1    2.80    2.20
  20   6   1   -1.30    1.40
  21  -7  -1    0.30    1.60
  21  -7  -1    3.70    2.70
  21  -7  -1    0.90    2.00
  21  -7  -1    1.40    2.40
 -21  -7   1    2.20    2.10
 -21  -7   1    3.30    2.70
  21  -7  -1    2.20    2.30
 -21  -7   1    2.00    3.40
 -21  -7   1    0.90    2.20
 -21  -7   1    2.90    4.10
  21   7  -1    0.90    1.90
  21   7  -1    2.30    2.20
  21   7  -1    2.20    2.40
 -21   7   1    2.10    1.90
  21   7  -1    4.10    2.30
 -21   7   1    0.50    1.60
  21   7  -1    1.60    2.40
  21   7  -1    0.50    2.10
 -19  -7   1   27.90    7.30
  19  -7  -1   38.80    7.50
  19  -7  -1   57.89    9.40
 -19  -7   1   37.60    7.00
  19  -7  -1   32.30    6.80
  19  -7  -1   39.10    6.90
 -19  -7   1   28.80    6.50
  19  -7  -1   22.90    5.90
  19  -7  -1   28.90    6.80
 -19  -7   1   39.40    7.10
 -19  -7   1   43.70    9.20
 -19  -7   1   43.90    9.00
  19   7  -1   32.90    9.00
 -19   7   1   25.10    5.60
 -19   7   1   30.50    7.50
  19   7  -1   40.10    8.70
  19   7  -1   24.90    6.30
  19   7  -1   43.30    7.10
 -19   7   1   38.20    6.60
  19   7  -1   32.50    6.90
  19   7  -1   24.70    5.70
  19   7  -1   30.20    6.30
 -17  -7   1   31.40    6.90
 -17  -7   1   31.70    7.00
 -17  -7   1   45.70    7.60
 -17  -7   1   55.69   10.10
  17  -7  -1   50.29    8.30
 -17  -7   1   49.00    8.50
  17  -7  -1   48.50    8.30
  17  -7  -1   45.30    8.40
  17  -7  -1   44.70    8.30
  17  -7  -1   41.00    7.50
  17  -7  -1   68.29    9.90
 -17  -7   1   41.80    9.10
  17   7  -1   40.00    7.10
 -17   7   1   45.60    7.30
  17   7  -1   41.60    7.00
  17   7  -1   44.30    7.40
 -17   7   1   54.59    7.40
  17   7  -1   58.29    9.20
 -17   7   1   42.90    7.90
  17   7  -1   48.90    8.60
 -17   7   1   36.40    7.40
 -17   7   1   31.20    7.70
 -17   7   1   51.79    7.50
  15  -7  -1   11.80    3.60
  15  -7  -1    7.30    2.90
 -15  -7   1   10.70    3.20
 -15  -7   1    8.20    2.90
  15  -7  -1    6.60    3.00
 -15  -7   1    7.30    2.90
 -15  -7   1    5.30    3.20
 -15  -7   1    6.00    2.50
  15  -7  -1    5.30    2.60
 -15  -7   1    1.90    2.50
 -15   7   1    6.90    2.50
  15   7  -1    3.80    2.70
  15   7  -1   15.00    4.60
  15   7  -1    6.10    2.30
  15   7  -1    5.80    2.20
 -15   7   1    6.00    2.20
  15   7  -1    6.20    2.90
 -15   7   1    5.20    2.10
 -15   7   1    3.80    1.90
  15   7  -1    6.20    3.00
 -15   7   1    3.70    2.10
  15   7  -1    6.60    2.70
  13  -7  -1   79.89   11.00
  13  -7  -1   78.19   12.00
 -13  -7   1  104.39   11.70
 -13  -7   1   95.69   11.50
 -13  -7   1  103.49   11.40
  13  -7  -1   84.09   12.20
 -13  -7   1   88.39   12.10
  13  -7  -1   90.79   11.60
  13  -7  -1   95.09    9.70
 -13  -7   1  100.59   11.30
 -13  -7   1   89.39   12.20
  13  -7  -1   95.09    9.70
  13  -7  -1   83.89   11.70
  13  -7  -1   79.39   12.60
 -13   7   1   97.79   10.80
 -13   7   1  101.99   10.80
  13   7  -1   92.09   12.90
 -13   7   1  106.69   12.90
 -13   7   1   65.59   11.20
  13   7  -1   82.69   11.10
 -13   7   1  109.19   11.40
  13   7  -1   81.99   11.90
  13   7  -1   86.99   12.00
 -13   7   1   79.99   10.50
  13   7  -1  110.89   12.10
  13   7  -1   95.29   10.70
  13   7  -1  104.89   11.40
  11  -7  -1    5.70    2.40
  11  -7  -1    4.90    2.30
 -11  -7   1    5.90    3.00
  11  -7  -1    4.90    2.30
 -11  -7   1    5.00    2.00
 -11  -7   1    7.60    2.70
  11  -7  -1    6.30    2.60
 -11  -7   1    5.00    2.70
 -11  -7   1    5.60    2.10
  11  -7  -1    5.60    2.80
  11  -7  -1    5.90    2.30
 -11  -7   1    6.70    2.40
 -11   7   1    6.20    1.90
  11   7  -1    4.90    2.50
 -11   7   1    4.40    2.80
  11   7  -1    6.20    2.40
  11   7  -1    4.80    2.00
  11   7  -1    6.20    2.50
 -11   7   1    5.20    1.70
  11   7  -1    4.00    2.30
  11   7  -1    3.20    2.20
 -11   7   1    3.30    1.50
  11   7  -1    3.60    1.70
  11   7  -1    5.30    1.80
  11   7  -1    3.90    2.10
  -9  -7   1    2.70    1.50
  -9  -7   1    8.90    3.10
   9  -7  -1    1.30    1.70
   9  -7  -1    1.20    1.60
   9  -7  -1    4.30    2.00
  -9  -7   1    4.90    2.50
  -9  -7   1    4.50    2.00
   9  -7  -1    4.70    2.40
  -9  -7   1    2.70    1.90
   9  -7  -1    7.00    2.20
   9  -7  -1    5.50    2.60
  -9  -7   1    4.30    2.00
  -9  -7   1    4.60    1.60
  -9  -7   1    3.80    2.00
  -9   7   1    5.30    2.20
   9   7  -1    2.90    1.60
  -9   7   1    0.40    1.80
   9   7  -1    4.30    1.30
   9   7  -1   -0.10    1.10
   9   7  -1    4.40    2.00
   9   7  -1    6.00    2.50
   9   7  -1    4.30    2.00
  -9   7   1    6.00    1.70
   9   7  -1    6.00    2.50
  -9   7   1    4.10    1.90
   9   7  -1    1.10    1.40
  -7  -7   1    6.80    2.40
  -7  -7   1    7.00    2.60
  -7  -7   1    6.80    2.20
   7  -7  -1    5.00    2.40
  -7  -7   1    4.20    2.00
   7  -7  -1    2.90    1.80
  -7  -7   1    5.80    2.40
  -7  -7   1    4.80    2.00
   7  -7  -1    7.60    2.30
  -7  -7   1    7.00    2.60
   7  -7  -1    4.20    2.10
  -7  -7   1    8.40    2.40
   7  -7  -1    5.50    2.60
   7  -7  -1    5.50    2.50
   7  -7  -1    6.10    2.60
  -7   7   1    3.00    2.40
   7   7  -1    6.20    2.30
  -7   7   1    6.90    2.20
  -7   7   1    5.60    2.10
   7   7  -1    5.80    2.20
   7   7  -1    9.70    2.50
  -7   7   1    4.60    1.50
   7   7  -1    6.00    2.20
   7   7  -1    5.90    2.00
   7   7  -1    2.80    1.70
   7   7  -1    8.90    2.80
   7   7  -1    6.60    2.40
  -7   7   1    6.10    2.20
   5  -7  -1  120.49   15.80
  -5  -7   1  134.09   15.70
  -5  -7   1  135.09   14.70
  -5  -7   1  145.39   14.80
   5  -7  -1  124.39   15.80
  -5  -7   1  129.19   15.30
   5  -7  -1  153.68   15.70
  -5  -7   1  147.99   15.80
  -5  -7   1  141.59   15.70
   5  -7  -1  127.09   16.50
   5  -7  -1  167.48   16.20
  -5  -7   1  128.69   15.60
  -5  -7   1  127.59   15.60
   5  -7  -1  146.49   16.20
  -5  -7   1  124.19   16.60
  -5  -7   1  162.88   15.60
  -5  -7   1  168.88   16.50
   5   7  -1  140.89   16.20
   5   7  -1  153.98   15.90
   5   7  -1  138.29   15.60
  -5   7   1  156.38   16.00
   5   7  -1  160.28   14.90
  -5   7   1  173.88   17.40
  -5   7   1  141.89   15.80
   5   7  -1  156.98   15.80
  -5   7   1  130.49   15.00
   5   7  -1  141.99   15.70
   5   7  -1  121.89   15.40
  -5   7   1  172.38   16.00
  -5   7   1  142.49   15.00
   5   7  -1  138.29   14.80
   5   7  -1  151.88   15.90
   5   7  -1  132.19   15.50
  -3  -7   1    5.60    1.90
  -3  -7   1    9.40    2.70
   3  -7  -1    7.10    2.40
  -3  -7   1    9.60    2.40
  -3  -7   1    9.80    3.40
   3  -7  -1    8.10    2.30
   3  -7  -1   11.80    3.60
  -3  -7   1    7.50    2.20
   3  -7  -1    8.60    2.70
   3  -7  -1   19.10    3.90
   3  -7  -1    9.40    2.80
  -3  -7   1   15.20    3.20
  -3  -7   1    8.20    2.50
  -3  -7   1    9.10    2.20
   3  -7  -1   11.10    2.60
  -3  -7   1   11.70    3.00
  -3   7   1    7.40    1.70
   3   7  -1   11.90    2.50
   3   7  -1   10.90    2.60
   3   7  -1   10.90    1.40
   3   7  -1    7.60    2.40
  -3   7   1    8.20    2.40
  -3   7   1    5.70    2.20
   3   7  -1   10.40    1.40
   3   7  -1    8.60    2.40
   3   7  -1    7.50    2.30
  -3   7   1   12.50    2.80
  -3   7   1    6.40    2.20
   3   7  -1    7.30    2.40
   3   7  -1   10.90    2.40
  -3   7   1    8.90    2.00
  -3   7   1    7.20    2.40
   3   7  -1    8.60    2.70
   1  -7  -1    2.20    1.50
   1  -7  -1    1.60    1.60
   1  -7  -1    2.60    1.60
  -1  -7   1    4.30    1.50
  -1  -7   1    1.40    1.30
   1  -7  -1    1.40    1.80
  -1  -7   1    4.20    1.70
  -1  -7   1    4.40    1.80
  -1  -7   1    1.80    1.10
  -1  -7   1    1.30    1.60
  -1  -7   1    3.20    1.50
  -1  -7   1    2.80    1.20
  -1  -7   1    2.80    1.10
   1  -7  -1    1.60    1.30
   1  -7  -1    2.20    1.40
   1  -7  -1    2.70    1.40
   1   7  -1    3.40    1.60
   1   7  -1    1.50    1.20
  -1   7   1    2.70    1.50
  -1   7   1    2.40    1.00
   1   7  -1    1.60    1.70
   1   7  -1    2.60    1.40
  -1   7   1    1.20    0.90
   1   7  -1    2.40    1.30
  -1   7   1    0.20    1.00
  -1   7   1    4.90    1.90
  -1   7   1    2.60    0.80
   1   7  -1    4.40    1.70
  -1   7   1    3.00    1.50
  -1   7   1    3.80    0.90
  -1   7   1    1.50    1.20
  -1   7   1    4.10    1.70
  -1  -7  -1   -0.90    0.50
   1  -7   1    0.60    1.10
   1  -7   1    4.40    1.90
  -1  -7  -1   -1.40    0.50
   1  -7   1    0.10    0.40
   1  -7   1    0.30    0.60
   1  -7   1    0.00    0.70
   1  -7   1   -0.20    0.70
   1  -7   1    0.40    0.50
   1  -7   1   -1.60    0.60
  -1  -7  -1   -0.50    0.70
  -1  -7  -1   -0.20    0.70
  -1  -7  -1   -0.80    0.50
  -1  -7  -1   -0.10    1.10
  -1  -7  -1    0.40    1.10
   1  -7   1    0.40    1.10
   1   7   1   -0.80    0.70
   1   7   1   -0.20    0.60
  -1   7  -1    0.70    1.10
   1   7   1    0.90    0.70
   1   7   1   -0.40    0.80
  -1   7  -1    0.50    0.80
   1   7   1    0.90    1.10
  -1   7  -1   -1.20    0.70
  -1   7  -1    1.30    1.40
   1   7   1   -0.40    0.90
  -1   7  -1    0.70    1.00
  -1   7  -1    2.40    1.50
   1   7   1    1.80    1.20
   1   7   1   -0.70    0.80
   1   7   1    0.60    0.80
   1   7   1    0.10    0.60
   3  -7   1    1.90    1.40
  -3  -7  -1   -0.10    0.70
  -3  -7  -1    0.50    1.10
  -3  -7  -1   -0.20    0.90
   3  -7   1    0.90    1.10
  -3  -7  -1    0.70    1.30
   3  -7   1    1.10    1.10
  -3  -7  -1    0.90    1.10
  -3  -7  -1    1.40    0.90
   3  -7   1    1.00    0.90
  -3  -7  -1    0.30    0.90
   3  -7   1   -0.40    0.80
  -3  -7  -1    0.20    1.20
   3  -7   1    0.10    0.80
   3  -7   1    2.60    1.50
  -3  -7  -1   -0.80    0.90
  -3  -7  -1    0.10    1.50
  -3  -7  -1   -0.10    1.00
   3   7   1   -0.40    0.60
   3   7   1    1.10    1.30
   3   7   1    0.70    1.20
  -3   7  -1    1.00    1.00
   3   7   1    0.30    1.20
  -3   7  -1    0.20    1.10
  -3   7  -1    0.30    0.40
  -3   7  -1    1.00    1.10
   3   7   1   -0.50    0.80
   3   7   1   -0.10    0.80
  -3   7  -1    0.70    0.50
   3   7   1    1.40    0.90
  -3   7  -1    0.90    0.40
   3   7   1    0.50    1.00
   3   7   1    1.70    1.40
  -3   7  -1    0.60    0.40
  -3   7  -1   -0.80    0.40
   3   7   1    1.60    1.50
   5  -7   1   73.89    9.00
  -5  -7  -1   75.39    9.10
  -5  -7  -1   70.09   10.30
  -5  -7  -1   74.89    9.10
  -5  -7  -1   78.39    8.60
  -5  -7  -1   79.29    9.30
  -5  -7  -1   90.69    9.30
  -5  -7  -1   76.29    9.10
  -5  -7  -1   57.09    9.60
   5  -7   1   60.79    9.40
   5  -7   1   65.19   10.00
   5  -7   1   74.09    8.50
  -5  -7  -1   77.89    8.70
   5  -7   1   79.99    9.10
   5  -7   1   62.79    8.90
   5  -7   1   72.89    9.10
   5  -7   1   67.99    9.90
  -5  -7  -1   73.99    9.00
   5  -7   1   87.09   10.00
  -5   7  -1   65.89   10.70
   5   7   1   71.59   10.30
   5   7   1   77.89    8.40
   5   7   1   66.89    8.90
   5   7   1   63.09    8.80
  -5   7  -1   77.89    7.90
  -5   7  -1   83.69    9.30
  -5   7  -1   74.69    9.10
   5   7   1   77.69    9.40
   5   7   1   62.89    9.60
   5   7   1   68.69    8.30
   5   7   1   75.69    9.10
   5   7   1   71.99    8.40
  -5   7  -1   69.99    7.80
   7  -7   1   37.20    7.20
  -7  -7  -1   38.90    6.70
  -7  -7  -1   47.20    8.10
  -7  -7  -1   48.40    7.70
   7  -7   1   39.90    6.70
   7  -7   1   45.40    6.90
   7  -7   1   44.70    6.90
   7  -7   1   45.80    6.40
   7  -7   1   48.70    7.40
  -7  -7  -1   44.50    6.50
  -7  -7  -1   47.50    7.20
  -7  -7  -1   52.59    7.70
  -7  -7  -1   49.60    8.00
  -7  -7  -1   52.69    7.90
  -7  -7  -1   39.90    6.30
   7   7   1   46.20    7.50
   7   7   1   48.40    6.40
   7   7   1   52.49    5.90
   7   7   1   42.40    6.10
  -7   7  -1   39.00    5.20
  -7   7  -1   39.60    5.20
  -7   7  -1   47.50    7.00
   7   7   1   43.70    6.90
  -7   7  -1   45.10    7.00
   7   7   1   39.90    6.90
  -7   7  -1   42.50    7.90
   7   7   1   51.59    7.60
   7   7   1   46.60    7.40
   7   7   1   40.90    6.90
   9  -7   1    5.00    1.10
   9  -7   1    6.10    2.00
  -9  -7  -1    7.20    2.90
  -9  -7  -1    6.30    2.30
   9  -7   1   10.70    3.20
  -9  -7  -1    4.40    2.40
   9  -7   1    6.60    2.90
   9  -7   1    6.10    1.10
  -9  -7  -1    9.40    3.10
   9  -7   1    7.70    2.60
  -9  -7  -1    4.20    2.00
   9  -7   1    8.00    2.70
  -9  -7  -1    9.40    3.40
   9  -7   1    6.00    2.20
  -9   7  -1    5.90    1.80
   9   7   1    6.50    2.30
  -9   7  -1    7.90    2.60
   9   7   1    8.40    2.90
   9   7   1    8.80    3.30
   9   7   1    9.90    2.40
  -9   7  -1    7.90    2.00
   9   7   1    9.10    2.40
   9   7   1    8.10    3.00
   9   7   1    5.60    2.10
  -9   7  -1    8.40    2.50
   9   7   1    3.00    2.10
  -9   7  -1    6.10    1.00
  -9   7  -1    3.70    2.60
  11  -7   1    0.80    1.20
 -11  -7  -1    0.50    1.80
 -11  -7  -1   -0.60    1.60
  11  -7   1    1.70    1.70
 -11  -7  -1    1.60    1.90
 -11  -7  -1   -1.30    1.10
 -11  -7  -1    0.50    1.40
  11  -7   1    0.80    1.40
 -11  -7  -1    1.20    1.40
 -11   7  -1   -0.50    0.50
 -11   7  -1   -1.40    0.50
  11   7   1    1.20    1.30
  11   7   1    2.00    1.60
 -11   7  -1    0.30    1.40
  11   7   1   -0.40    0.80
  11   7   1   -0.50    1.30
  11   7   1   -0.70    1.40
  11   7   1    0.50    1.10
  11   7   1    2.30    2.00
  11   7   1    1.20    1.50
 -11   7  -1   -0.30    0.60
  11   7   1   -1.00    1.60
 -11   7  -1   -0.80    0.80
 -11   7  -1    0.60    1.10
  13  -7   1   26.60    5.40
 -13  -7  -1   22.30    5.90
 -13  -7  -1   28.40    6.70
  13  -7   1   25.90    5.60
 -13  -7  -1   27.30    5.70
 -13  -7  -1   23.40    5.50
  13  -7   1   40.20    6.70
 -13  -7  -1   28.30    5.50
  13  -7   1   17.40    3.70
  13  -7   1   26.90    5.10
 -13  -7  -1   27.80    5.40
  13  -7   1   22.80    4.00
  13   7   1   31.60    5.70
  13   7   1   27.00    5.40
  13   7   1   31.50    5.50
 -13   7  -1   19.10    5.50
  13   7   1   35.10    6.40
  13   7   1   26.40    6.10
 -13   7  -1   35.40    5.30
  13   7   1   41.10    6.00
 -13   7  -1   32.90    5.60
  13   7   1   29.90    6.80
  13   7   1   40.80    7.10
 -13   7  -1   22.60    4.60
 -13   7  -1   26.50    5.20
  13   7   1   33.70    5.50
 -13   7  -1   26.70    4.10
  15  -7   1    1.40    2.20
 -15  -7  -1    8.90    3.20
 -15  -7  -1   12.90    4.80
 -15  -7  -1    7.70    3.20
 -15  -7  -1    5.60    3.50
 -15  -7  -1    7.60    2.90
  15  -7   1   12.60    3.80
 -15  -7  -1    5.60    2.70
  15  -7   1    5.50    2.50
  15  -7   1    7.70    3.00
  15   7   1    5.60    2.50
 -15   7  -1    6.60    2.40
  15   7   1   11.50    3.90
  15   7   1   11.50    3.20
  15   7   1   11.30    3.60
 -15   7  -1    7.90    2.60
  15   7   1    9.40    3.10
  15   7   1    6.40    3.20
  15   7   1    9.10    3.10
  17  -7   1   41.80    7.70
  17  -7   1   38.30    7.20
 -17  -7  -1   42.80    7.60
 -17  -7  -1   33.80    6.80
  17  -7   1   25.80    5.70
  17  -7   1   29.60    6.20
 -17  -7  -1   33.50    7.90
  17  -7   1   34.20    6.70
 -17  -7  -1   24.40    6.90
 -17  -7  -1   28.30    6.40
  17  -7   1   32.10    6.50
  17   7   1   34.90    6.60
  17   7   1   31.80    6.20
  17   7   1   28.70    6.30
  17   7   1   23.70    6.20
 -17   7  -1   19.50    6.10
 -17   7  -1   38.00    6.40
  17   7   1   18.80    6.20
 -17   7  -1   35.70    6.20
  17   7   1   30.70    6.50
  17   7   1   30.60    7.60
 -19  -7  -1   34.10    6.80
 -19  -7  -1   22.00    6.80
 -19  -7  -1   23.30    5.80
  19  -7   1    9.50    3.80
  19  -7   1   14.90    4.60
  19  -7   1   26.50    6.20
  19  -7   1   21.30    5.00
 -19  -7  -1   25.90    6.30
  19  -7   1   16.20    4.90
 -19  -7  -1   28.80    7.50
 -19  -7  -1   17.60    5.00
  19   7   1   17.60    5.60
 -19   7  -1   23.90    5.20
 -19   7  -1   21.00    4.80
  19   7   1   10.50    5.20
  19   7   1   20.30    5.60
  19   7   1   21.60    5.20
  19   7   1   21.70    5.90
  19   7   1   29.10    5.90
  19   7   1   17.70    4.80
 -19   7  -1    8.90    4.20
 -20  -8   1    9.80    3.50
  20  -8  -1    4.70    3.20
 -20  -8   1   11.60    4.00
  20  -8  -1    5.70    3.20
 -20  -8   1    2.40    3.60
 -20  -8   1   10.50    4.00
 -20  -8   1    5.90    4.20
  20  -8  -1   10.20    3.90
  20  -8  -1   11.30    4.10
  20   8  -1    6.00    2.80
  20   8  -1    7.40    2.90
  20   8  -1    6.10    3.10
  20   8  -1    4.70    2.60
  20   8  -1    5.50    3.30
  20   8  -1   14.40    5.20
  20   8  -1    6.50    4.30
  20   8  -1    9.80    4.00
 -18  -8   1    3.20    3.20
  18  -8  -1    0.40    1.30
  18  -8  -1    1.00    1.60
 -18  -8   1    0.30    1.50
  18  -8  -1    2.30    2.00
  18  -8  -1    0.90    2.20
 -18  -8   1   -1.60    0.90
  18  -8  -1    7.40    3.20
 -18  -8   1    5.00    3.80
 -18   8   1   -0.20    1.10
  18   8  -1    4.30    2.90
 -18   8   1    1.20    1.60
  18   8  -1    2.80    1.80
  18   8  -1    2.30    2.80
 -18   8   1    1.40    1.60
  18   8  -1   -0.50    1.20
 -18   8   1   -0.10    2.10
  18   8  -1   -0.90    1.30
 -18   8   1    1.40    1.70
  18   8  -1   -0.20    1.70
  18   8  -1   -0.80    1.30
  18   8  -1    1.80    2.30
  16  -8  -1    8.40    3.30
 -16  -8   1    5.10    2.50
  16  -8  -1    7.20    3.10
 -16  -8   1    7.10    3.00
 -16  -8   1    7.70    3.80
  16  -8  -1    8.00    3.10
 -16  -8   1    7.70    3.80
  16  -8  -1   11.80    3.80
  16  -8  -1    2.50    2.50
 -16  -8   1    3.90    2.40
 -16  -8   1    9.20    3.10
  16  -8  -1   10.40    3.90
 -16   8   1    5.40    2.50
 -16   8   1    4.60    2.30
  16   8  -1    7.30    3.10
 -16   8   1    8.00    2.60
  16   8  -1    8.00    2.70
  16   8  -1   12.40    3.60
  16   8  -1    7.70    3.00
  16   8  -1   14.80    4.20
 -16   8   1   13.10    5.50
 -16   8   1    8.80    2.80
  16   8  -1    8.90    2.80
  14  -8  -1   -1.00    0.90
  14  -8  -1   -1.90    0.90
 -14  -8   1    0.60    1.40
  14  -8  -1    0.80    1.60
  14  -8  -1    3.10    2.20
 -14  -8   1    1.30    1.60
 -14  -8   1   -1.20    1.40
  14  -8  -1   -0.90    1.10
 -14  -8   1    2.40    1.90
  14  -8  -1   -1.50    1.40
 -14  -8   1    0.50    1.80
  14   8  -1    1.70    1.80
  14   8  -1   -0.60    1.20
 -14   8   1   -1.10    0.70
 -14   8   1    0.30    1.10
 -14   8   1   -0.70    1.40
  14   8  -1    0.90    1.70
  14   8  -1   -0.50    1.70
 -14   8   1   -0.70    0.90
 -14   8   1   -2.00    0.80
  14   8  -1    0.60    1.80
  14   8  -1   -1.30    0.90
  14   8  -1   -0.10    1.00
  14   8  -1    0.40    1.30
 -14   8   1    0.00    1.20
  14   8  -1   -0.30    1.10
  12  -8  -1   17.10    5.10
 -12  -8   1   42.80    7.60
  12  -8  -1   26.40    6.20
  12  -8  -1   41.90    7.10
 -12  -8   1   32.90    5.50
  12  -8  -1   29.30    5.80
 -12  -8   1   49.90    8.20
 -12  -8   1   25.00    5.50
 -12  -8   1   32.20    5.50
 -12  -8   1   37.20    6.50
  12   8  -1   37.50    6.30
 -12   8   1   34.00    5.20
  12   8  -1   31.00    4.60
  12   8  -1   31.80    6.00
 -12   8   1   48.30    7.10
  12   8  -1   33.70    5.90
  12   8  -1   32.40    6.60
  12   8  -1   28.50    5.60
 -12   8   1   38.60    5.40
  12   8  -1   33.80    6.30
  12   8  -1   37.90    7.20
 -12   8   1   29.00    5.70
  12   8  -1   34.50    6.80
 -10  -8   1   16.80    3.40
 -10  -8   1   14.50    3.60
  10  -8  -1    7.60    3.20
  10  -8  -1    8.90    3.40
  10  -8  -1   11.70    3.20
  10  -8  -1   19.10    5.00
 -10  -8   1   13.90    4.20
 -10  -8   1   23.10    4.60
 -10  -8   1   16.50    3.30
 -10  -8   1   25.50    5.40
 -10   8   1   11.20    3.40
  10   8  -1   15.50    3.80
  10   8  -1   11.90    3.70
 -10   8   1   14.90    2.90
 -10   8   1   19.10    3.10
  10   8  -1   13.00    4.00
 -10   8   1   19.70    5.10
  10   8  -1   17.60    4.30
  10   8  -1   14.40    3.60
 -10   8   1   15.90    3.80
 -10   8   1   17.40    2.90
  10   8  -1   15.90    3.60
  10   8  -1   17.80    3.80
  10   8  -1   11.70    2.30
  10   8  -1   16.10    4.00
  -8  -8   1   14.10    3.50
  -8  -8   1   18.50    4.00
  -8  -8   1   19.10    4.40
   8  -8  -1   14.90    3.40
  -8  -8   1   24.70    4.40
   8  -8  -1   14.20    3.90
  -8  -8   1   13.10    2.80
  -8  -8   1   11.30    3.60
  -8  -8   1   16.40    3.00
   8  -8  -1    9.40    3.80
   8  -8  -1   16.00    4.00
  -8  -8   1   11.80    3.50
  -8  -8   1   14.90    3.70
   8   8  -1    8.90    2.90
  -8   8   1   10.40    3.20
  -8   8   1   14.80    4.50
   8   8  -1   19.90    4.20
   8   8  -1   14.70    3.70
   8   8  -1   13.70    3.70
  -8   8   1   15.50    2.50
  -8   8   1   12.00    3.20
  -8   8   1   20.00    4.10
   8   8  -1   13.30    3.90
   8   8  -1   22.40    4.30
   8   8  -1   16.40    3.70
   8   8  -1   17.20    3.80
   6  -8  -1  355.46   36.30
  -6  -8   1  354.86   36.60
  -6  -8   1  364.16   35.40
  -6  -8   1  351.16   36.50
   6  -8  -1  352.46   36.90
   6  -8  -1  342.17   36.90
  -6  -8   1  339.87   35.30
   6  -8  -1  350.86   36.80
  -6  -8   1  332.97   36.10
  -6  -8   1  351.76   36.70
   6  -8  -1  389.16   37.20
  -6  -8   1  373.86   36.30
  -6  -8   1  315.77   36.30
  -6  -8   1  366.96   38.20
  -6  -8   1  400.36   36.70
   6  -8  -1  358.76   36.20
   6  -8  -1  321.87   37.40
   6   8  -1  341.67   36.30
  -6   8   1  297.17   37.50
  -6   8   1  343.57   36.50
  -6   8   1  347.57   35.60
   6   8  -1  337.67   36.30
   6   8  -1  383.86   37.40
   6   8  -1  356.76   36.40
   6   8  -1  339.97   36.50
   6   8  -1  364.66   36.50
  -6   8   1  356.76   35.60
  -4  -8   1   43.80    6.00
  -4  -8   1   63.39    9.00
   4  -8  -1   47.80    6.90
   4  -8  -1   38.20    7.80
   4  -8  -1   33.60    6.60
  -4  -8   1   44.80    6.10
   4  -8  -1   40.10    7.10
  -4  -8   1   37.00    8.00
  -4  -8   1   54.09    6.20
  -4  -8   1   49.80    6.90
  -4  -8   1   44.80    7.80
   4  -8  -1   47.80    7.00
   4  -8  -1   47.40    7.50
  -4  -8   1   56.29    7.40
  -4   8   1   35.50    6.50
   4   8  -1   58.79    8.30
   4   8  -1   43.80    6.00
   4   8  -1   34.30    6.10
  -4   8   1   43.20    5.40
  -4   8   1   47.20    7.00
   4   8  -1   58.49    6.40
  -4   8   1   50.69    7.40
   4   8  -1   51.49    7.30
  -4   8   1   41.00    7.00
  -4   8   1   38.90    6.90
   4   8  -1   57.89    7.50
  -4   8   1   43.70    5.50
   2  -8  -1   22.30    4.40
  -2  -8   1   10.30    3.40
  -2  -8   1    9.10    2.40
   2  -8  -1   17.80    3.80
  -2  -8   1    9.60    3.50
  -2  -8   1    7.20    2.40
   2  -8  -1   15.80    3.40
  -2  -8   1   13.90    2.80
  -2  -8   1    9.40    2.40
  -2  -8   1   19.20    3.70
   2  -8  -1    7.20    3.40
   2  -8  -1   18.30    3.60
   2  -8  -1   13.00    3.50
   2   8  -1    7.10    2.20
  -2   8   1   26.80    4.60
  -2   8   1   10.00    2.90
  -2   8   1   15.50    3.50
  -2   8   1   13.90    3.30
   2   8  -1   12.40    3.10
  -2   8   1   14.00    2.40
  -2   8   1   15.70    2.50
   2   8  -1   17.40    3.70
   2   8  -1   13.10    2.60
   2   8  -1    9.30    2.70
   2   8  -1   14.50    4.30
  -2   8   1   13.40    3.30
  -2   8   1   15.00    3.50
   0  -8   1   47.20    6.50
   0  -8  -1   25.70    4.80
   0  -8  -1   24.00    5.10
   0  -8  -1   27.00    5.50
   0  -8   1   32.70    5.50
   0  -8   1   33.90    6.70
   0  -8  -1   26.50    6.20
   0  -8   1   40.20    5.70
   0  -8   1   27.80    4.50
   0  -8   1   27.70    3.70
   0  -8  -1   25.30    5.30
   0  -8   1   30.00    3.70
   0  -8  -1   42.40    5.80
   0  -8   1   30.80    4.80
   0   8  -1   28.70    5.00
   0   8  -1   19.70    5.60
   0   8  -1   36.00    5.90
   0   8   1   29.50    5.40
   0   8   1   29.70    4.10
   0   8   1   17.80    4.70
   0   8  -1   31.10    5.20
   0   8   1   35.00    3.90
   0   8  -1   32.30    4.90
   0   8   1   28.40    5.20
   0   8   1   23.80    5.00
   0   8  -1   25.70    5.20
   0   8   1   23.20    4.90
   0   8   1   32.10    5.30
   2  -8   1   20.50    4.70
   2  -8   1   21.40    3.80
   2  -8   1   23.10    4.70
   2  -8   1   22.60    5.40
  -2  -8  -1   19.80    4.30
   2  -8   1   23.70    4.70
  -2  -8  -1   28.60    5.20
  -2  -8  -1   31.60    6.40
  -2  -8  -1   29.00    5.00
  -2  -8  -1   26.80    5.10
   2  -8   1   23.70    4.00
  -2  -8  -1   23.40    4.80
   2  -8   1   28.40    4.90
   2   8   1   26.70    5.20
   2   8   1   24.70    3.90
   2   8   1   27.00    3.60
   2   8   1   15.70    4.00
   2   8   1   18.50    4.30
   2   8   1   19.70    3.70
   2   8   1   24.10    4.90
  -2   8  -1   17.80    4.30
   2   8   1   28.10    3.80
  -2   8  -1   29.10    4.40
   2   8   1   20.20    4.40
   2   8   1   24.50    4.70
  -2   8  -1   27.40    5.10
   4  -8   1   43.80    8.50
  -4  -8  -1   58.99    7.90
  -4  -8  -1   67.79    7.60
  -4  -8  -1   48.80    8.70
   4  -8   1   65.29    8.30
  -4  -8  -1   74.79    8.50
  -4  -8  -1   60.29    7.90
   4  -8   1   64.49    7.70
  -4  -8  -1   56.09    7.40
  -4  -8  -1   73.89    9.40
  -4  -8  -1   62.09    9.10
   4  -8   1   59.49    8.80
   4  -8   1   71.99    9.50
   4  -8   1   56.19    9.80
  -4  -8  -1   73.09    8.50
   4   8   1   62.79    9.20
  -4   8  -1   61.69    6.70
   4   8   1   56.59    7.20
  -4   8  -1   57.49    8.30
   4   8   1   66.49    8.00
   4   8   1   64.09    7.30
  -4   8  -1   62.59    6.70
  -4   8  -1   64.29    6.60
   4   8   1   55.09    8.90
  -4   8  -1   75.49    8.60
   4   8   1   64.79    7.90
  -4   8  -1   64.69    6.60
   4   8   1   61.69    9.20
   4   8   1   61.89    9.00
  -4   8  -1   75.49    8.60
   4   8   1   69.99    9.40
   6  -8   1   21.40    3.70
  -6  -8  -1   18.40    3.40
  -6  -8  -1   19.10    3.50
  -6  -8  -1   21.80    4.40
  -6  -8  -1   18.80    4.20
   6  -8   1   18.60    4.70
  -6  -8  -1   21.00    4.30
  -6  -8  -1   10.40    3.30
  -6  -8  -1   12.20    3.70
   6  -8   1   13.90    3.80
  -6  -8  -1   16.30    4.70
   6  -8   1   17.30    4.00
  -6  -8  -1   15.10    4.20
  -6  -8  -1   15.70    3.90
   6  -8   1   12.90    3.50
  -6  -8  -1   21.40    4.20
   6  -8   1   15.90    4.00
  -6   8  -1   14.90    3.80
   6   8   1   15.20    3.70
  -6   8  -1   15.40    2.40
   6   8   1   14.80    4.10
  -6   8  -1   13.10    3.60
   6   8   1   20.60    3.30
  -6   8  -1   11.70    4.10
  -6   8  -1   11.50    2.20
   6   8   1   10.60    3.40
   6   8   1   16.80    3.20
   6   8   1   12.30    3.60
   6   8   1   12.40    3.60
   6   8   1   16.80    4.20
  -8  -8  -1   26.30    5.30
  -8  -8  -1   20.80    4.20
   8  -8   1   27.90    5.20
  -8  -8  -1   19.80    4.90
   8  -8   1   20.60    4.60
  -8  -8  -1   17.80    4.40
   8  -8   1   23.40    4.80
  -8  -8  -1   27.30    5.60
   8  -8   1   27.90    5.20
  -8  -8  -1   21.70    4.60
  -8  -8  -1   20.30    4.00
   8  -8   1   24.20    5.70
   8  -8   1   19.70    4.00
   8   8   1   16.20    4.00
   8   8   1   26.30    5.30
  -8   8  -1   24.30    5.00
   8   8   1   15.10    4.10
   8   8   1   20.30    3.70
  -8   8  -1   27.30    3.70
   8   8   1   20.60    4.60
   8   8   1   27.50    5.50
   8   8   1   12.20    3.90
  -8   8  -1   15.70    4.00
  -8   8  -1   22.70    5.60
   8   8   1   18.70    3.60
  -8   8  -1   16.00    3.10
   8   8   1   20.60    3.70
 -10  -8  -1   21.60    4.30
 -10  -8  -1   20.00    5.00
  10  -8   1    8.10    3.30
  10  -8   1    9.70    3.30
 -10  -8  -1   13.70    4.20
 -10  -8  -1   19.60    4.60
  10  -8   1   10.10    3.40
 -10  -8  -1   10.80    3.10
  10  -8   1   11.30    3.20
 -10  -8  -1   14.10    4.00
 -10   8  -1   14.90    4.60
  10   8   1   13.30    3.10
 -10   8  -1    9.30    3.20
  10   8   1   10.90    3.90
  10   8   1   12.20    3.90
  10   8   1   13.80    3.10
 -10   8  -1   12.30    3.40
  10   8   1   17.80    3.40
  10   8   1   13.70    4.00
 -10   8  -1   10.20    2.50
  10   8   1   14.30    4.40
 -10   8  -1   13.70    2.70
  10   8   1   10.60    3.30
  10   8   1    9.60    3.10
 -12  -8  -1    2.00    2.10
 -12  -8  -1    3.30    2.70
 -12  -8  -1    0.10    1.50
  12  -8   1    0.50    1.30
 -12  -8  -1   -1.40    0.90
 -12  -8  -1   -0.10    1.20
  12  -8   1    0.30    1.70
 -12  -8  -1   -1.10    1.30
  12  -8   1    0.80    1.50
  12  -8   1   -1.70    1.00
 -12  -8  -1   -1.40    1.90
 -12   8  -1    0.40    1.00
 -12   8  -1    2.10    1.30
  12   8   1    0.00    1.60
  12   8   1    0.10    1.70
 -12   8  -1    1.50    1.60
  12   8   1    0.10    1.40
  12   8   1   -0.90    1.50
  12   8   1    0.60    1.80
 -12   8  -1    1.50    1.80
  12   8   1    3.80    2.40
  12   8   1   -0.30    1.90
 -14  -8  -1    3.30    2.40
  14  -8   1    0.30    1.30
 -14  -8  -1    3.70    2.20
 -14  -8  -1    3.60    2.40
  14  -8   1    5.20    2.40
  14  -8   1    2.80    2.30
 -14  -8  -1    3.70    2.90
 -14  -8  -1    0.70    1.70
  14  -8   1    0.60    1.60
 -14  -8  -1    1.70    2.60
  14  -8   1    1.10    1.90
  14  -8   1    1.40    1.80
 -14  -8  -1    5.10    2.80
  14   8   1    3.30    2.10
  14   8   1    4.40    2.90
  14   8   1    4.70    2.70
  14   8   1    0.10    1.20
 -14   8  -1    4.30    2.50
 -14   8  -1    5.10    2.40
  14   8   1    0.30    1.70
 -14   8  -1    2.10    1.50
 -14   8  -1    3.30    2.70
  14   8   1    4.00    2.00
  14   8   1    1.70    2.00
 -14   8  -1    3.40    1.70
  16  -8   1    1.50    2.30
 -16  -8  -1    1.10    2.40
 -16  -8  -1   -0.70    1.60
  16  -8   1   -0.40    1.60
 -16  -8  -1    1.30    1.80
 -16  -8  -1    0.80    1.70
 -16  -8  -1    2.70    2.20
  16  -8   1    0.80    2.10
  16  -8   1    0.30    1.90
  16  -8   1    4.30    2.70
  16  -8   1    1.20    1.60
 -16  -8  -1    4.00    2.90
  16   8   1   -0.10    1.60
  16   8   1    0.20    2.50
  16   8   1    4.10    2.80
  16   8   1    5.10    2.80
  16   8   1    1.70    2.40
 -16   8  -1    1.50    2.40
  16   8   1    2.90    2.10
  18  -8   1   28.20    6.70
 -18  -8  -1   22.10    5.60
 -18  -8  -1   60.79    9.40
 -18  -8  -1   29.10    6.80
  18  -8   1   36.00    7.60
  18  -8   1   31.10    6.50
 -18  -8  -1   27.60    7.10
 -18  -8  -1   30.90    6.60
 -18  -8  -1   25.30    7.20
  18  -8   1   16.00    5.70
  18   8   1   35.00    6.70
  18   8   1   34.00    6.90
 -18   8  -1   25.00    6.60
  18   8   1   30.90    6.90
  18   8   1   26.70    7.00
  18   8   1   24.50    6.20
  18   8   1   32.00    7.70
  17  -9  -1    3.70    2.90
  17  -9  -1    4.80    2.80
  17  -9  -1    1.10    2.20
  17  -9  -1    2.70    2.10
 -17  -9   1    1.80    2.70
  17  -9  -1    5.50    2.90
 -17  -9   1    7.60    4.00
  17   9  -1    4.30    2.70
  17   9  -1    2.70    2.10
 -17   9   1    1.80    2.60
  17   9  -1    5.50    3.50
  17   9  -1    3.20    2.40
  17   9  -1    3.70    2.40
  17   9  -1    2.90    2.20
 -17   9   1    6.30    2.90
  17   9  -1    5.70    3.20
  17   9  -1    2.00    2.00
 -17   9   1    1.80    2.20
 -15  -9   1    3.20    2.90
  15  -9  -1    4.10    2.80
  15  -9  -1    5.70    3.10
  15  -9  -1   12.50    4.00
  15  -9  -1   12.50    4.20
 -15  -9   1    5.40    2.50
 -15  -9   1    7.40    3.80
  15  -9  -1    8.30    3.50
  15  -9  -1    6.00    2.90
  15   9  -1    5.70    2.90
  15   9  -1   12.70    3.60
  15   9  -1   11.30    3.80
  15   9  -1    9.70    3.30
 -15   9   1    8.70    3.20
  15   9  -1    3.40    2.30
 -15   9   1    7.10    3.60
  15   9  -1    5.90    2.80
  15   9  -1    2.90    2.20
  15   9  -1    5.40    3.30
 -15   9   1    8.90    3.30
 -13  -9   1   -1.10    1.70
  13  -9  -1    1.50    1.80
 -13  -9   1    2.50    1.90
  13  -9  -1    1.80    1.80
  13  -9  -1    1.40    2.00
  13  -9  -1   -0.60    1.10
  13  -9  -1    0.60    2.10
 -13  -9   1    4.30    2.40
  13  -9  -1    2.70    2.20
 -13  -9   1    0.10    1.40
 -13  -9   1    2.20    2.80
 -13  -9   1    2.00    1.90
  13   9  -1    3.30    2.70
  13   9  -1    2.00    2.40
 -13   9   1    0.40    1.20
 -13   9   1    2.30    2.80
  13   9  -1    1.00    2.00
  13   9  -1    4.70    2.30
  13   9  -1    3.30    2.10
  13   9  -1    2.60    1.90
 -13   9   1    0.60    1.80
 -13   9   1    4.00    1.70
  13   9  -1    1.10    1.70
 -13   9   1    0.70    1.60
 -11  -9   1   73.89   11.60
 -11  -9   1   88.09   10.30
  11  -9  -1   78.99   12.40
 -11  -9   1   85.89   11.50
 -11  -9   1   98.09   10.40
 -11  -9   1   97.89   13.50
  11  -9  -1   92.99   13.30
 -11  -9   1   89.69   11.70
 -11  -9   1   68.29   11.40
  11  -9  -1   85.29   12.50
  11   9  -1   86.89   12.10
  11   9  -1   80.59   11.60
 -11   9   1   82.79    9.70
 -11   9   1   68.89   13.20
 -11   9   1   76.29   11.60
  11   9  -1   78.49   11.10
 -11   9   1   59.09   10.90
  11   9  -1   94.09   11.50
  11   9  -1   87.69   12.10
  11   9  -1  107.89   11.20
 -11   9   1   91.49    9.80
  11   9  -1   90.49   13.40
  11   9  -1   91.39   10.90
  -9  -9   1   27.10    5.80
  -9  -9   1   25.30    5.10
  -9  -9   1   23.40    4.90
  -9  -9   1   19.90    4.80
  -9  -9   1   30.90    4.60
  -9  -9   1   32.40    4.60
   9  -9  -1   36.30    7.00
   9  -9  -1   37.10    6.60
   9  -9  -1   24.30    5.60
   9  -9  -1   20.90    4.60
  -9  -9   1   27.00    5.50
  -9  -9   1   23.20    5.30
   9   9  -1   31.70    5.50
   9   9  -1   35.30    6.40
  -9   9   1   22.80    3.80
   9   9  -1   18.20    4.70
   9   9  -1   17.40    4.70
  -9   9   1   33.10    5.90
  -9   9   1   20.10    3.70
  -9   9   1   17.60    4.60
  -9   9   1   30.50    4.50
   9   9  -1   21.70    5.00
   9   9  -1   30.20    5.60
   9   9  -1   25.90    5.30
   9   9  -1   20.30    5.30
  -7  -9   1  171.28   21.60
  -7  -9   1  177.28   19.90
   7  -9  -1  174.58   20.50
  -7  -9   1  153.28   19.60
  -7  -9   1  170.28   20.00
  -7  -9   1  151.18   19.80
  -7  -9   1  200.88   20.50
   7  -9  -1  202.88   21.70
   7  -9  -1  182.28   19.90
  -7  -9   1  161.88   19.90
   7  -9  -1  205.38   20.90
  -7  -9   1  173.68   20.30
   7  -9  -1  191.38   20.00
  -7   9   1  200.58   19.20
   7   9  -1  172.78   19.90
  -7   9   1  173.08   19.90
   7   9  -1  217.78   20.40
   7   9  -1  214.78   20.50
   7   9  -1  163.28   20.00
   7   9  -1  166.88   19.80
  -7   9   1  178.08   20.30
   7   9  -1  207.68   21.20
   7   9  -1  191.78   20.10
  -7   9   1  164.88   20.10
   7   9  -1  180.18   20.20
  -7   9   1  187.88   19.10
  -5  -9   1  340.47   35.20
  -5  -9   1  290.47   34.90
  -5  -9   1  348.17   35.70
  -5  -9   1  356.96   35.30
  -5  -9   1  339.67   35.30
  -5  -9   1  335.77   35.70
   5  -9  -1  401.76   37.60
   5  -9  -1  282.97   35.00
   5  -9  -1  329.47   35.20
  -5  -9   1  355.16   35.70
  -5  -9   1  353.26   37.40
   5   9  -1  337.57   35.50
   5   9  -1  348.67   35.70
  -5   9   1  338.47   35.80
   5   9  -1  299.77   34.90
   5   9  -1  311.47   35.10
   5   9  -1  368.46   36.50
  -5   9   1  346.07   34.30
  -5   9   1  353.36   35.50
  -5   9   1  359.16   34.40
  -5   9   1  307.07   35.50
   5   9  -1  323.87   35.50
   5   9  -1  381.56   35.90
   5   9  -1  370.06   35.20
  -3  -9   1    1.80    1.60
  -3  -9   1    0.10    2.00
   3  -9  -1    0.20    1.50
  -3  -9   1    2.00    1.90
   3  -9  -1    2.20    1.80
  -3  -9   1    2.10    1.50
   3  -9  -1    1.80    1.90
  -3  -9   1    2.50    2.20
   3  -9  -1    2.10    2.20
  -3  -9   1    2.40    1.50
  -3  -9   1    3.30    1.50
  -3  -9   1    1.80    1.70
   3  -9  -1    5.00    2.40
   3  -9  -1    2.80    2.10
   3   9  -1    0.40    1.40
   3   9  -1    2.80    1.50
   3   9  -1    2.60    1.90
   3   9  -1    1.50    1.80
  -3   9   1    0.70    1.40
  -3   9   1    4.20    2.30
  -3   9   1    2.60    1.70
  -3   9   1    1.60    1.50
   3   9  -1    1.40    1.70
   3   9  -1    2.40    1.40
  -3   9   1    3.80    2.10
   3   9  -1    1.80    1.30
  -3   9   1    1.20    1.00
  -3   9   1    0.70    0.80
   3   9  -1    2.50    1.80
   1  -9  -1  816.62   92.79
  -1  -9   1  979.00   91.69
  -1  -9   1  948.01   90.99
   1  -9  -1  823.42   91.19
   1  -9  -1  999.70   92.29
   1  -9  -1  778.72   91.49
  -1  -9   1  866.01   92.89
  -1  -9   1  917.81   91.99
   1  -9  -1 1032.60   91.79
  -1  -9   1  874.51   91.69
   1  -9  -1  935.81   92.09
  -1  -9   1  853.31   90.99
  -1   9   1  902.01   90.19
  -1   9   1  933.91   91.69
   1   9  -1  985.70   91.29
  -1   9   1  873.21   91.69
   1   9  -1  974.10   91.99
  -1   9   1  813.12   91.59
   1   9  -1  958.90   91.79
  -1   9   1  857.71   91.59
   1   9  -1  906.11   91.49
  -1   9   1  958.50   91.69
  -1   9   1  895.81   90.19
   1   9  -1  944.01   91.79
   1   9  -1  945.71   92.29
   1  -9   1  102.09   12.20
   1  -9   1   71.59    9.70
   1  -9   1   96.99   10.20
  -1  -9  -1   89.29   10.50
   1  -9   1   67.19   11.40
   1  -9   1   76.29   11.40
   1  -9   1   77.69   10.40
  -1  -9  -1   97.09   11.00
  -1  -9  -1   90.79   10.60
  -1  -9  -1   92.79   11.10
  -1  -9  -1   77.89   11.70
  -1  -9  -1   87.09   13.40
   1   9   1   86.19    9.30
   1   9   1   73.19    9.20
   1   9   1   90.19    9.30
  -1   9  -1   82.29   10.00
   1   9   1   68.79   10.90
   1   9   1   92.99   12.20
  -1   9  -1   85.29   11.80
   1   9   1  104.39    9.60
   1   9   1   65.09   10.80
  -1   9  -1   91.49   10.80
   1   9   1   88.39   10.60
   1   9   1   73.09   10.20
   1   9   1   84.39   10.60
  -3  -9  -1   55.59    8.50
  -3  -9  -1   59.39    9.00
   3  -9   1   74.59   10.90
  -3  -9  -1   59.19    9.10
   3  -9   1   51.79    8.60
  -3  -9  -1   90.59   12.40
   3  -9   1   44.10    8.10
   3  -9   1   55.89    7.10
  -3  -9  -1   69.49    9.20
   3  -9   1   49.99    7.50
  -3  -9  -1   48.10    8.20
   3   9   1   65.19    8.90
   3   9   1   58.69    8.70
   3   9   1   45.30    8.00
   3   9   1   62.29    7.20
  -3   9  -1   50.69    8.30
   3   9   1   53.99    6.50
  -3   9  -1   53.79    8.50
   3   9   1   56.59    6.50
  -3   9  -1   57.19    7.90
   3   9   1   54.39    8.60
   3   9   1   32.80    7.50
   3   9   1   66.39    7.30
   3   9   1   62.39    9.30
  -5  -9  -1    0.10    1.40
   5  -9   1    0.50    1.50
  -5  -9  -1   -0.60    1.50
  -5  -9  -1    2.30    1.90
  -5  -9  -1    0.30    1.30
   5  -9   1    2.00    1.30
   5  -9   1    2.30    1.90
  -5  -9  -1    2.50    1.40
   5  -9   1   -1.50    0.80
   5  -9   1   -1.30    1.10
  -5  -9  -1    2.40    1.80
   5  -9   1    2.00    1.80
  -5  -9  -1    0.70    2.20
  -5  -9  -1    2.30    1.90
  -5  -9  -1    2.40    1.30
  -5   9  -1    1.10    0.50
  -5   9  -1    0.90    0.50
   5   9   1    1.60    1.60
   5   9   1    0.70    1.60
   5   9   1    2.50    2.00
  -5   9  -1    1.30    0.50
   5   9   1    0.90    1.00
   5   9   1   -0.30    1.10
  -5   9  -1    4.50    2.50
  -5   9  -1    0.20    0.50
   5   9   1    1.40    1.40
   5   9   1    2.20    1.90
   5   9   1    0.70    1.80
   5   9   1    4.00    1.40
   5   9   1    3.10    2.00
  -5   9  -1   -0.80    1.20
  -7  -9  -1    9.10    3.30
  -7  -9  -1   11.70    2.90
  -7  -9  -1    9.80    2.70
   7  -9   1   10.80    3.70
  -7  -9  -1   14.60    3.80
   7  -9   1   12.10    3.80
   7  -9   1    5.00    2.70
  -7  -9  -1    9.80    3.80
  -7  -9  -1   11.90    3.40
  -7  -9  -1   12.90    4.70
   7  -9   1   17.80    4.20
  -7  -9  -1   11.20    3.60
  -7  -9  -1   10.60    3.40
   7  -9   1   11.00    2.90
  -7  -9  -1   10.10    3.20
   7  -9   1   10.60    3.80
   7   9   1   11.80    3.70
   7   9   1   11.20    3.40
   7   9   1   10.10    3.30
  -7   9  -1   10.80    2.10
  -7   9  -1    8.20    1.90
   7   9   1   11.90    3.50
  -7   9  -1    9.90    2.00
  -7   9  -1   10.60    2.00
   7   9   1   17.00    4.10
   7   9   1   12.70    3.60
  -7   9  -1    6.90    2.90
  -7   9  -1   12.30    3.60
   7   9   1    6.60    2.80
   7   9   1   14.30    2.90
   7   9   1    9.30    2.40
   7   9   1    6.20    2.70
  -9  -9  -1   10.50    3.70
   9  -9   1    4.50    2.50
   9  -9   1    5.70    2.70
  -9  -9  -1   10.80    2.90
  -9  -9  -1   16.40    4.30
   9  -9   1    5.80    3.20
   9  -9   1    8.70    3.30
   9  -9   1   13.70    4.00
  -9  -9  -1   10.70    3.10
  -9  -9  -1    7.20    3.40
  -9  -9  -1    5.90    2.90
  -9  -9  -1   18.80    4.50
   9  -9   1   10.70    3.00
   9   9   1   13.10    3.60
   9   9   1   11.30    3.60
   9   9   1    9.30    3.30
   9   9   1   12.40    3.80
  -9   9  -1   14.60    3.80
   9   9   1    8.20    2.30
   9   9   1   10.80    3.30
   9   9   1    8.80    3.30
   9   9   1   14.00    3.80
   9   9   1   11.30    2.60
   9   9   1   11.30    3.50
   9   9   1    8.00    2.40
  -9   9  -1    7.90    3.10
 -11  -9  -1   19.90    4.60
 -11  -9  -1   18.40    4.90
  11  -9   1   16.20    4.40
  11  -9   1   33.50    6.20
  11  -9   1   18.00    5.10
  11  -9   1   27.90    5.90
 -11  -9  -1   15.30    4.80
 -11  -9  -1   25.00    5.90
 -11  -9  -1   17.10    4.40
  11  -9   1   24.70    5.90
 -11  -9  -1   19.50    5.50
 -11  -9  -1   33.30    6.70
  11  -9   1   20.20    5.20
  11   9   1   39.50    7.20
  11   9   1   21.80    4.30
  11   9   1   29.70    6.20
  11   9   1   29.10    4.80
 -11   9  -1   30.00    5.80
  11   9   1   31.40    5.90
  11   9   1   24.40    5.80
  11   9   1   30.30    6.00
 -11   9  -1   28.10    6.90
  11   9   1   17.50    5.10
  11   9   1   16.20    4.30
 -11   9  -1   24.40    5.20
 -13  -9  -1   16.30    5.20
  13  -9   1    9.20    3.60
  13  -9   1    1.90    2.50
 -13  -9  -1   11.20    3.90
 -13  -9  -1   14.80    4.90
  13  -9   1   10.80    3.40
 -13  -9  -1   11.30    4.20
 -13  -9  -1   19.30    5.50
  13  -9   1    9.30    3.50
 -13  -9  -1    5.90    3.20
 -13  -9  -1   16.30    4.70
  13  -9   1    8.60    3.10
  13  -9   1   13.30    4.00
  13   9   1   13.00    3.70
  13   9   1    8.20    3.40
  13   9   1    4.80    2.80
 -13   9  -1   11.20    3.70
  13   9   1    5.60    2.70
  13   9   1    4.50    2.90
  13   9   1   14.00    3.90
 -13   9  -1   13.10    3.80
  15  -9   1    0.50    1.30
 -15  -9  -1    0.60    2.00
 -15  -9  -1    2.60    2.20
 -15  -9  -1    1.50    2.30
 -15  -9  -1   -1.50    0.90
  15  -9   1    1.40    2.10
 -15  -9  -1    1.30    2.30
  15  -9   1    3.50    2.30
  15  -9   1    0.20    1.90
  15  -9   1    1.60    2.00
  15  -9   1   -0.40    1.70
  15   9   1   -1.90    1.10
 -15   9  -1    0.20    1.60
 -15   9  -1    0.70    2.00
  15   9   1    0.60    1.80
  15   9   1    4.40    4.20
  15   9   1   -1.10    1.60
 -15   9  -1   -0.10    1.70
  15   9   1    1.80    1.90
  15   9   1   -0.50    1.50
  14 -10  -1   12.00    4.60
 -14 -10   1    8.00    3.60
 -14 -10   1   13.20    4.70
  14 -10  -1   15.50    5.00
 -14 -10   1   19.00    4.90
  14 -10  -1   11.90    3.80
  14 -10  -1    5.30    3.10
  14 -10  -1   11.60    3.90
 -14 -10   1   17.00    5.30
  14 -10  -1   16.80    4.40
  14  10  -1   10.90    3.50
 -14  10   1    8.50    3.20
  14  10  -1    9.50    3.70
  14  10  -1   11.20    3.70
  14  10  -1    4.10    2.70
  14  10  -1    9.40    3.60
  14  10  -1   14.80    4.10
 -14  10   1    8.60    4.30
  14  10  -1    8.60    3.40
 -14  10   1    6.70    3.20
  14  10  -1    8.70    5.00
 -12 -10   1   20.40    5.60
  12 -10  -1   17.90    5.00
  12 -10  -1   19.50    5.20
  12 -10  -1   20.10    4.60
 -12 -10   1   16.20    4.40
 -12 -10   1   10.50    3.80
 -12 -10   1   26.10    5.90
  12 -10  -1    9.50    3.90
  12 -10  -1   21.10    5.20
  12 -10  -1   10.70    4.60
  12  10  -1   12.90    4.80
  12  10  -1    7.70    3.30
 -12  10   1   17.40    4.80
  12  10  -1   15.00    4.20
 -12  10   1   13.70    5.10
 -12  10   1   21.80    5.10
  12  10  -1   18.80    4.90
  12  10  -1   17.80    4.60
  12  10  -1   15.00    4.70
  12  10  -1   17.60    4.20
  12  10  -1   19.30    4.80
 -10 -10   1   14.60    4.30
 -10 -10   1   13.50    5.00
  10 -10  -1   17.30    5.60
  10 -10  -1   22.50    5.60
 -10 -10   1   21.80    5.30
  10 -10  -1   28.40    5.40
 -10 -10   1   16.90    4.50
  10 -10  -1   22.60    6.20
  10 -10  -1   30.00    6.20
 -10 -10   1   31.80    6.10
  10 -10  -1   16.20    5.30
 -10 -10   1   31.00    8.10
  10  10  -1   21.70    5.10
  10  10  -1   26.30    5.30
  10  10  -1   21.40    5.10
  10  10  -1   22.30    5.00
  10  10  -1   24.10    5.30
 -10  10   1    9.10    5.20
  10  10  -1   14.30    4.80
 -10  10   1   18.40    4.90
  10  10  -1   24.20    5.40
  10  10  -1   17.30    4.50
 -10  10   1   16.80    4.70
   8 -10  -1   92.59   12.40
   8 -10  -1  104.69   12.80
   8 -10  -1  106.49   12.00
  -8 -10   1   86.99   11.90
   8 -10  -1   89.19   13.00
  -8 -10   1  105.69   12.30
  -8 -10   1   79.09   12.40
  -8 -10   1  100.79   13.50
   8 -10  -1   72.09   12.70
  -8 -10   1   99.49   11.90
   8 -10  -1  110.49   13.70
  -8 -10   1   80.19   11.70
   8 -10  -1   69.89   12.70
   8  10  -1  103.59   12.10
   8  10  -1   92.69   11.90
   8  10  -1   97.19   11.90
   8  10  -1   98.89   12.10
   8  10  -1  112.99   14.80
   8  10  -1   96.39   12.90
   8  10  -1   97.99   11.80
  -8  10   1  105.19   12.40
   8  10  -1   85.89   12.80
  -8  10   1  117.29   12.30
  -8  10   1   94.69   12.10
   6 -10  -1   44.30    8.00
  -6 -10   1   49.50    8.70
   6 -10  -1   55.79   10.40
  -6 -10   1   55.09    9.00
  -6 -10   1   57.29    9.30
   6 -10  -1   57.89    8.60
   6 -10  -1   58.29    9.40
  -6 -10   1   52.59    8.30
  -6 -10   1   62.39    8.80
  -6 -10   1   56.09    8.50
   6 -10  -1   72.59   10.30
   6 -10  -1   71.99   10.40
  -6 -10   1   52.39    8.40
   6 -10  -1   50.99    9.30
  -6 -10   1   52.49   10.40
  -6 -10   1   62.09    9.10
   6  10  -1   63.69    9.30
  -6  10   1   74.19    9.40
   6  10  -1   52.59    8.80
   6  10  -1   50.69    8.60
   6  10  -1   48.40    8.00
   6  10  -1   60.79    7.70
  -6  10   1   56.19    9.00
   6  10  -1   54.19    8.90
   6  10  -1   54.19    9.50
   6  10  -1   51.49    8.30
  -6  10   1   73.19   10.20
   4 -10  -1    6.20    2.90
  -4 -10   1    6.60    2.60
   4 -10  -1    8.20    3.10
  -4 -10   1    7.30    2.40
  -4 -10   1    4.40    2.70
  -4 -10   1    3.50    2.80
  -4 -10   1    5.60    2.50
  -4 -10   1    5.00    2.20
   4 -10  -1    5.10    2.30
   4 -10  -1    8.10    3.70
  -4 -10   1    5.80    2.50
   4 -10  -1    5.80    2.70
  -4 -10   1    4.40    1.90
   4  10  -1    1.90    1.90
   4  10  -1    3.90    2.30
  -4  10   1    4.20    2.10
   4  10  -1    4.30    1.90
   4  10  -1    2.20    2.10
  -4  10   1    4.70    2.60
   4  10  -1    7.00    2.90
   4  10  -1    9.00    2.80
  -4  10   1    6.00    2.80
  -2 -10   1   84.69   12.10
  -2 -10   1   67.39   10.50
   2 -10  -1   74.49   11.80
   2 -10  -1   89.09   12.40
   2 -10  -1   79.09   10.40
  -2 -10   1   91.19   13.80
   2 -10  -1   95.39   13.00
   2 -10  -1  119.49   13.30
  -2 -10   1   89.49   10.30
  -2 -10   1   72.69   11.40
  -2 -10   1   80.89   10.60
  -2  10   1   85.49   12.20
  -2  10   1   94.39   10.70
   2  10  -1   68.09   11.00
   2  10  -1   84.79   12.50
   2  10  -1   75.59   11.30
   2  10  -1   84.39   10.20
   2  10  -1   99.19   11.30
  -2  10   1   70.29   11.50
  -2  10   1   90.29   12.10
  -2  10   1  100.09   12.40
   2  10  -1   82.39   11.80
   0 -10   1   21.80    5.00
   0 -10  -1   23.10    5.30
   0 -10   1   20.70    5.10
   0 -10  -1   27.90    5.60
   0 -10   1   24.40    4.60
   0 -10  -1   21.50    6.30
   0 -10   1   18.10    5.50
   0 -10   1   20.20    4.10
   0 -10  -1   15.40    4.60
   0 -10   1   18.20    4.40
   0 -10  -1   20.10    4.50
   0  10  -1   27.00    5.90
   0  10   1   21.90    5.30
   0  10   1   19.30    4.60
   0  10   1   18.00    4.70
   0  10   1   20.20    4.50
   0  10   1   22.90    4.90
   0  10  -1   20.10    4.00
   0  10  -1   22.40    4.80
   0  10   1   31.10    5.60
   0  10  -1   23.00    5.10
   0  10  -1   23.30    4.90
   0  10  -1   15.40    4.40
  -2 -10  -1   34.90    7.10
   2 -10   1   38.90    7.10
  -2 -10  -1   36.60    7.50
   2 -10   1   36.10    8.10
   2 -10   1   46.20    7.60
   2 -10   1   40.70    6.50
  -2 -10  -1   39.90    7.50
  -2 -10  -1   55.29    8.00
   2 -10   1   36.80    6.40
   2 -10   1   47.90    7.90
   2 -10   1   51.09    8.40
  -2 -10  -1   45.30    7.50
  -2 -10  -1   40.50    8.50
   2  10   1   61.39    9.00
   2  10   1   58.99    8.50
   2  10   1   54.79    8.10
   2  10   1   57.79    8.50
  -2  10  -1   34.70    6.20
   2  10   1   58.09    8.30
  -2  10  -1   37.90    7.10
   2  10   1   42.70    7.40
  -2  10  -1   51.99    8.00
  -4 -10  -1    2.30    1.90
  -4 -10  -1    1.30    1.80
  -4 -10  -1    4.50    3.30
   4 -10   1    4.40    2.00
   4 -10   1    7.40    2.40
   4 -10   1    4.10    2.50
  -4 -10  -1    1.50    2.00
   4 -10   1    4.70    2.40
  -4 -10  -1    5.70    2.80
  -4 -10  -1    9.20    3.30
   4 -10   1    4.10    2.20
   4 -10   1    6.10    2.70
   4 -10   1    1.40    2.10
   4  10   1    3.20    2.20
   4  10   1    5.40    2.70
  -4  10  -1    5.80    2.90
   4  10   1    5.30    2.50
   4  10   1    2.20    1.90
  -4  10  -1    3.50    1.80
   4  10   1    2.10    1.90
  -4  10  -1    2.10    2.00
   4  10   1    3.00    1.80
   6 -10   1   10.00    3.50
   6 -10   1    7.00    2.80
  -6 -10  -1    5.60    3.60
  -6 -10  -1    5.20    2.80
  -6 -10  -1   12.50    3.80
  -6 -10  -1   11.20    3.80
   6 -10   1    6.70    3.60
  -6 -10  -1   13.10    4.10
   6 -10   1    8.00    3.30
   6 -10   1   15.30    4.00
  -6 -10  -1    9.20    3.30
   6 -10   1   12.90    3.20
  -6 -10  -1   14.10    3.90
  -6  10  -1    9.20    3.40
  -6  10  -1    5.80    3.00
   6  10   1    8.80    3.50
   6  10   1   12.30    3.60
   6  10   1    7.60    3.00
   6  10   1    5.90    2.50
   6  10   1    8.80    3.20
   6  10   1   14.30    3.90
   6  10   1    9.70    3.10
   6  10   1   11.60    3.50
  -8 -10  -1    2.30    2.90
  -8 -10  -1    8.00    3.10
  -8 -10  -1    6.20    3.30
   8 -10   1    8.70    3.00
   8 -10   1    4.70    2.30
   8 -10   1    8.40    3.60
   8 -10   1    7.50    3.00
  -8 -10  -1    6.30    2.70
   8  10   1    2.10    2.20
   8  10   1    9.40    3.20
  -8  10  -1    4.70    2.70
   8  10   1    1.80    2.10
   8  10   1    4.30    2.60
   8  10   1    8.60    3.20
   8  10   1    8.00    3.20
  -8  10  -1   10.50    4.60
   8  10   1    6.60    3.40
   8  10   1    4.50    2.40
  -8  10  -1    4.50    2.70
  10 -10   1    3.10    2.40
  10 -10   1    0.50    1.40
 -10 -10  -1    5.10    2.80
 -10 -10  -1    3.00    2.60
  10 -10   1    0.10    1.60
 -10 -10  -1    2.00    2.30
 -10 -10  -1    2.40    2.70
 -10 -10  -1   -0.30    1.40
  10 -10   1   -1.10    0.90
  10 -10   1    2.30    2.30
  10 -10   1    2.80    2.60
 -10 -10  -1   -0.40    1.30
  10  10   1    1.00    2.30
  10  10   1    0.90    1.80
 -10  10  -1    0.00    1.70
 -10  10  -1    0.50    1.70
  10  10   1    0.80    1.80
  10  10   1    1.30    2.10
  10  10   1    4.30    2.60
  10  10   1    1.70    2.10
 -10  10  -1   -0.30    1.90
  10  10   1    0.40    1.40
  10  10   1    0.30    1.90
  12 -10   1   23.80    6.00
  12 -10   1   23.90    5.90
  12 -10   1   51.69    8.40
 -12 -10  -1   43.20    8.10
 -12 -10  -1   32.70    7.20
 -12 -10  -1   30.80    7.20
  12 -10   1   38.80    7.70
  12 -10   1   35.00    7.20
 -12 -10  -1   32.90    6.80
 -12 -10  -1   36.10    7.80
  12 -10   1   23.50    5.40
  12  10   1   28.90    6.30
  12  10   1   27.00    6.00
 -12  10  -1   30.50    6.40
  12  10   1   29.40    6.90
  12  10   1   29.60    6.80
 -12  10  -1   28.30    6.30
  12  10   1   25.80    6.10
  12  10   1   29.80    6.30
 -12  10  -1   30.00    7.90
 -14 -10  -1   17.20    5.00
 -14 -10  -1   19.50    5.80
 -14 -10  -1   12.10    4.60
  14 -10   1   16.10    4.60
 -14 -10  -1   19.00    5.80
  14  10   1   25.50    5.40
  14  10   1   12.80    4.60
 -14  10  -1   13.50    4.50
  14  10   1    7.70    5.20
  14  10   1   22.70    5.10
  14  10   1    9.90    5.40
  14  10   1   11.30    4.10
 -14  10  -1    9.90    3.70
 -11 -11   1   17.00    4.50
  11 -11  -1   12.70    4.40
  11 -11  -1    8.50    4.80
 -11 -11   1    3.40    3.70
  11 -11  -1   10.70    4.10
  11 -11  -1   20.40    4.70
  11  11  -1   10.30    3.60
  11  11  -1   15.10    4.20
  11  11  -1   12.20    3.90
 -11  11   1   20.80    5.20
  11  11  -1   11.10    4.40
  11  11  -1   21.10    4.90
 -11  11   1   14.20    4.50
  -9 -11   1   15.80    5.70
   9 -11  -1   27.70    5.60
   9 -11  -1   23.70    5.60
  -9 -11   1   31.40    6.20
   9 -11  -1   27.00    5.90
   9 -11  -1   19.90    5.30
  -9 -11   1   23.10    5.60
   9 -11  -1   13.50    4.50
  -9 -11   1   21.90    5.20
   9 -11  -1   13.30    5.10
   9  11  -1   21.70    5.30
  -9  11   1   24.30    5.80
   9  11  -1   12.90    4.20
   9  11  -1   18.30    5.20
   9  11  -1   27.30    5.50
  -9  11   1   19.60    5.30
   9  11  -1   29.60    6.00
  -7 -11   1   15.40    5.10
   7 -11  -1   14.50    4.20
   7 -11  -1   11.30    4.00
   7 -11  -1   14.20    4.80
  -7 -11   1   14.30    5.30
  -7 -11   1   17.40    5.20
   7 -11  -1   14.70    4.40
   7 -11  -1   16.70    4.60
   7 -11  -1   11.20    3.40
  -7 -11   1   15.70    4.60
   7  11  -1   12.30    3.90
  -7  11   1    7.60    3.40
   7  11  -1    8.70    3.10
   7  11  -1   18.00    4.80
   7  11  -1   14.30    4.60
  -7  11   1    5.00    2.40
  -7  11   1    7.40    3.40
   7  11  -1   14.10    3.80
   5 -11  -1    3.30    2.50
  -5 -11   1    7.80    2.80
   5 -11  -1   14.10    4.50
  -5 -11   1    8.30    3.30
   5 -11  -1    9.20    4.10
  -5 -11   1    3.80    2.60
   5 -11  -1    6.00    2.70
  -5 -11   1   10.80    4.40
   5 -11  -1    4.70    2.60
   5 -11  -1    7.20    3.10
   5 -11  -1    7.20    3.20
  -5  11   1    4.70    2.30
  -5  11   1    6.30    3.00
   5  11  -1    7.60    2.90
  -5  11   1    4.00    2.60
   5  11  -1    4.50    2.70
   5  11  -1    7.30    3.40
   5  11  -1    4.80    2.20
   5  11  -1    8.00    3.10
   3 -11  -1    8.20    3.40
  -3 -11   1    2.80    1.80
  -3 -11   1    4.40    3.40
  -3 -11   1    8.20    3.50
   3 -11  -1    6.00    3.60
   3 -11  -1    6.80    3.20
  -3 -11   1    9.30    3.30
   3 -11  -1    3.70    2.80
   3  11  -1    6.60    3.20
  -3  11   1    2.30    1.90
   3  11  -1    7.70    3.00
  -3  11   1    8.70    3.40
   3  11  -1    2.00    1.90
  -3  11   1    7.00    2.90
   3  11  -1    5.20    2.50
   3  11  -1    8.00    2.90
   3  11  -1    9.30    2.90
  -1 -11   1   -2.00    1.20
   1 -11  -1   -1.40    0.90
   1 -11  -1   -0.70    1.40
  -1 -11   1   -1.20    1.00
   1 -11  -1   -0.60    1.30
  -1 -11   1    1.70    2.20
  -1 -11   1    0.00    1.50
   1  11  -1    0.50    1.70
   1  11  -1   -0.20    0.90
   1  11  -1   -1.90    1.20
   1  11  -1    0.30    1.30
  -1  11   1    2.70    1.80
  -1  11   1    1.70    1.50
   1  11  -1   -1.40    0.60
  -1  11   1    0.30    1.20
   1  11  -1    0.40    1.60
  -1  11   1   -0.20    1.20
  -1  11   1   -1.50    0.60
   1 -11   1    1.80    1.70
   1 -11   1    1.00    1.60
  -1 -11  -1   -0.90    1.10
   1 -11   1    0.70    1.70
   1 -11   1    1.00    1.90
   1 -11   1    4.40    2.50
  -1 -11  -1    1.00    1.80
  -1 -11  -1   -1.30    0.90
  -1 -11  -1   -0.20    1.80
   1  11   1    1.40    1.90
   1  11   1    0.90    1.80
   1  11   1   -0.50    1.20
   1  11   1    3.80    2.70
  -1  11  -1    3.90    2.40
  -1  11  -1    3.80    2.20
   1  11   1    1.20    1.60
  -1  11  -1   -0.20    1.00
   1  11   1    0.90    2.10
  -3 -11  -1   29.70    7.10
  -3 -11  -1   21.90    5.30
   3 -11   1   20.40    5.00
   3 -11   1   20.00    6.00
  -3 -11  -1   36.20    6.30
  -3 -11  -1   27.60    6.00
   3 -11   1   16.80    5.50
   3 -11   1   22.50    6.30
  -3 -11  -1   27.00    7.20
  -3 -11  -1   18.50    5.60
   3  11   1   27.60    5.80
   3  11   1   22.60    5.10
   3  11   1   25.20    5.70
  -3  11  -1   30.40    5.10
   3  11   1   21.70    5.10
  -3  11  -1   20.20    5.30
   3  11   1   19.20    5.30
   3  11   1   29.00    6.00
  -3  11  -1   21.70    5.30
  -5 -11  -1   22.90    5.70
   5 -11   1   27.20    6.20
   5 -11   1   28.50    5.90
  -5 -11  -1   24.20    5.50
   5 -11   1   29.50    7.20
  -5 -11  -1   23.70    5.60
  -5 -11  -1   30.50    6.40
  -5 -11  -1   23.50    6.10
  -5 -11  -1   16.70    5.70
   5 -11   1   19.30    5.20
  -5 -11  -1   34.40    6.80
   5  11   1   17.10    5.00
   5  11   1   25.80    5.70
   5  11   1   25.60    5.80
   5  11   1   26.80    5.60
   5  11   1   13.30    4.70
  -5  11  -1   23.40    5.40
   5  11   1   34.10    6.30
  -5  11  -1   27.30    6.00
  -7 -11  -1   71.99   13.80
   7 -11   1   84.49   13.60
   7 -11   1   72.59   11.80
  -7 -11  -1   77.39   12.40
  -7 -11  -1   78.99   12.10
  -7 -11  -1   72.49   12.10
  -7 -11  -1   87.39   12.50
   7 -11   1   91.79   13.30
  -7 -11  -1   80.19   12.10
   7 -11   1   82.09   12.60
   7  11   1  103.69   11.50
  -7  11  -1   73.69   12.00
  -7  11  -1   84.59   12.40
   7  11   1   81.79   12.00
   7  11   1   78.59   12.10
   7  11   1   78.19   12.10
   7  11   1   85.09   12.30
   7  11   1   88.49   12.90
   9 -11   1   11.50    4.40
  -9 -11  -1   10.40    4.80
   9 -11   1   12.30    4.20
  -9 -11  -1   13.00    4.00
  -9 -11  -1    7.30    3.50
   9  11   1    9.20    3.60
   9  11   1   12.50    4.00
   9  11   1    8.50    4.30
   9  11   1   12.80    4.60
   9  11   1   10.70    4.20
   9  11   1    5.80    3.10
  -9  11  -1   12.30    4.00
  -9  11  -1   11.00    4.10
   6 -12  -1    3.00    2.90
  -6 -12   1    0.80    1.70
  -6 -12   1    0.10    1.40
  -6 -12   1   -0.20    1.50
   6 -12  -1   -1.20    1.30
   6  12  -1    0.90    2.00
   6  12  -1   -0.60    1.80
   6  12  -1    3.40    2.30
  -6  12   1   -0.60    1.80
  -6  12   1    0.70    1.90
  -4 -12   1   21.90    6.30
  -4 -12   1   28.30    6.80
   4 -12  -1   20.50    6.50
   4 -12  -1   24.60    6.00
  -4 -12   1   18.50    7.00
  -4  12   1   18.00    5.00
   4  12  -1   21.10    5.90
  -4  12   1   25.00    5.90
   4  12  -1   19.70    5.50
   4  12  -1   24.70    5.70
  -2 -12   1    2.80    2.50
   2 -12  -1    9.50    4.50
  -2 -12   1    2.80    2.30
  -2  12   1    5.60    3.00
   2  12  -1    6.80    3.30
   2  12  -1    4.50    2.70
   2  12  -1   10.20    3.90
  -2  12   1    3.90    2.60
   0 -12  -1    0.50    2.00
   0 -12   1    2.60    2.30
   0 -12  -1    1.20    1.80
   0 -12  -1   -1.30    1.20
   0 -12   1    0.30    1.80
   0  12   1    2.60    1.90
   0  12   1    2.90    2.20
   0  12   1    0.90    2.00
   0  12   1   -0.40    1.60
   0  12  -1    1.00    1.90
   0  12  -1    2.10    2.20
   2 -12   1    3.10    2.40
  -2 -12  -1    3.50    2.90
  -2 -12  -1    7.00    4.00
   2 -12   1    3.80    2.70
   2  12   1    1.10    1.80
   2  12   1    5.00    2.70
  -2  12  -1   -2.50    1.30
   2  12   1    2.10    2.30
   2  12   1    2.50    2.60
   2  12   1    4.90    2.90
  -2  12  -1   -1.10    2.00
  -4 -12  -1    0.10    2.40
   4 -12   1    2.20    2.20
  -4 -12  -1    8.60    4.50
   4 -12   1    0.90    2.50
   4  12   1    1.90    2.30
  -4  12  -1    3.80    2.90
   4  12   1    6.10    3.10
   4  12   1    4.60    2.70
   4  12   1    3.00    2.60
   4  12   1    4.70    2.70
  -4  12  -1    7.70    3.60
 -26   0   2   31.90    7.20
  26   0  -2   26.30    6.90
 -26   0   2   34.20    7.30
 -26   0   2   29.60    7.70
  26   0  -2   45.00    8.80
 -26   0   2   25.90    6.40
  26   0  -2   24.80    6.30
 -26   0   2   45.30    7.90
 -26   0   2   28.50    9.70
  26   0  -2   16.00    5.70
 -26   0   2   25.10    6.90
 -24   0   2    2.60    2.00
 -24   0   2    3.10    2.90
  24   0  -2    1.90    2.30
 -24   0   2    3.40    2.60
 -24   0   2    2.80    2.20
 -24   0   2    0.90    2.20
  24   0  -2    2.40    2.20
  24   0  -2    1.90    2.70
  24   0  -2    0.90    2.60
 -24   0   2    2.20    2.80
 -22   0   2   29.10    5.60
 -22   0   2   20.90    5.60
  22   0  -2   19.90    5.50
  22   0  -2    9.70    4.00
  22   0  -2   14.30    4.50
 -22   0   2   29.10    6.90
 -22   0   2   24.80    5.40
 -22   0   2   25.00    5.20
  22   0  -2   22.30    5.60
  20   0  -2   34.10    6.70
  20   0  -2   26.70    5.80
 -20   0   2   40.60    7.50
 -20   0   2   23.90    5.20
 -20   0   2   35.50    7.10
  20   0  -2   32.60    6.80
 -20   0   2   34.70    7.20
 -20   0   2   30.70    6.00
 -20   0   2   22.10    5.10
  20   0  -2   23.40    3.90
  18   0  -2    2.20    1.00
  18   0  -2    8.10    2.70
 -18   0   2    1.40    1.60
 -18   0   2    2.00    1.50
 -18   0   2    7.60    3.10
  18   0  -2    2.30    1.80
  18   0  -2    3.80    2.10
  18   0  -2    5.90    1.50
 -18   0   2    3.70    1.90
 -18   0   2    6.60    2.90
  18   0  -2    0.40    1.20
 -18   0   2    5.50    2.40
 -18   0   2    6.90    2.50
  16   0  -2  132.59   14.60
 -16   0   2  125.09   13.70
  16   0  -2  131.89   14.60
 -16   0   2   97.39   13.40
 -16   0   2  110.09   14.20
 -16   0   2  145.29   14.30
  16   0  -2  132.79   14.10
  16   0  -2  113.89   13.70
 -16   0   2  116.19   13.60
 -16   0   2  130.99   13.90
 -16   0   2   98.49   14.00
 -14   0   2   98.59   10.70
  14   0  -2   86.99   11.00
 -14   0   2   89.39   11.00
  14   0  -2   89.79   10.60
 -14   0   2   90.49   10.50
  14   0  -2   97.79   11.20
 -14   0   2   74.79   10.40
  14   0  -2  103.89   10.90
 -14   0   2   85.99   11.00
 -14   0   2   86.49   10.50
  14   0  -2   93.39    9.50
  14   0  -2   92.09   10.70
 -14   0   2   84.89   10.30
  12   0  -2    0.40    0.90
 -12   0   2    0.10    0.60
 -12   0   2    0.30    1.20
  12   0  -2    1.20    1.00
  12   0  -2    0.30    0.40
  12   0  -2    0.50    1.10
 -12   0   2    0.90    1.00
 -12   0   2    1.50    1.10
  12   0  -2    0.00    0.80
  12   0  -2    0.80    1.10
 -12   0   2    1.90    1.10
  12   0  -2    0.90    0.50
 -12   0   2    0.90    1.00
 -12   0   2   -0.20    1.00
 -10   0   2   78.79    9.70
 -10   0   2   95.89   10.00
 -10   0   2   92.09   10.00
  10   0  -2   77.39    9.80
  10   0  -2  110.79   10.20
  10   0  -2   85.79    9.00
  10   0  -2   72.49   10.00
  10   0  -2   90.79   10.30
 -10   0   2  106.79   10.50
 -10   0   2   99.59   10.40
   6   0  -2 4921.51  489.85
  -6   0   2 4971.10  490.05
   4   0  -2 1617.24  150.48
  -4   0   2 1385.16  150.08
  -2   0   2 1439.66  143.49
   2   0  -2 1426.06  143.39
   0   0   2 1810.92  181.38
   2   0   2  264.37   26.40
  -2   0  -2  243.98   26.40
   2   0   2  279.27   26.40
  -4   0  -2  506.15   59.99
   4   0   2  555.64   54.59
   4   0   2  558.44   60.59
  -6   0  -2   10.60    2.60
  -6   0  -2   23.90    3.50
   6   0   2   15.20    3.20
   6   0   2   19.50    3.00
  -6   0  -2   18.40    3.10
   6   0   2   20.20    3.00
   6   0   2   14.00    2.80
  -6   0  -2   16.50    3.10
  -6   0  -2   15.70    2.80
   6   0   2   23.30    3.70
   6   0   2   19.40    3.50
  -8   0  -2   41.40    5.40
   8   0   2   44.40    6.70
  -8   0  -2   49.60    5.70
   8   0   2   51.49    6.20
   8   0   2   38.10    5.80
  -8   0  -2   49.20    5.90
  -8   0  -2   51.89    6.20
  -8   0  -2   40.70    6.10
   8   0   2   35.90    5.70
   8   0   2   42.90    6.40
  -8   0  -2   48.10    6.40
   8   0   2   32.20    5.70
  -8   0  -2   47.70    6.80
  10   0   2   70.49    9.30
 -10   0  -2   80.99    9.20
 -10   0  -2   71.09    9.30
  10   0   2   92.29    9.80
  10   0   2   76.29    9.00
 -10   0  -2   75.49    8.90
 -10   0  -2   83.19    9.10
 -10   0  -2   71.49    9.30
  10   0   2   61.59    8.60
 -10   0  -2   70.69    8.70
  10   0   2   75.69    8.80
  10   0   2   78.39    9.40
 -12   0  -2    6.30    2.60
  12   0   2    4.10    2.10
  12   0   2    1.80    1.50
  12   0   2    1.00    1.20
 -12   0  -2    4.50    2.00
 -12   0  -2    2.30    1.40
 -12   0  -2    4.00    1.80
 -12   0  -2    3.40    1.70
  12   0   2    5.80    2.50
  12   0   2    5.60    2.40
 -12   0  -2    4.20    2.30
  12   0   2    2.40    1.60
 -12   0  -2    4.00    1.90
 -14   0  -2  204.08   19.00
 -14   0  -2  176.48   19.40
 -14   0  -2  153.18   18.70
 -14   0  -2  163.88   18.70
 -14   0  -2  159.38   19.10
  14   0   2  174.78   20.30
  14   0   2  159.38   19.20
  14   0   2  189.48   20.60
  14   0   2  137.49   18.40
 -14   0  -2  167.48   19.30
  16   0   2   84.39   13.80
 -16   0  -2  100.19   12.60
  16   0   2   85.29   12.70
 -16   0  -2  119.19   13.50
 -16   0  -2  105.79   12.40
 -16   0  -2   98.49   12.50
 -16   0  -2  117.69   12.90
 -16   0  -2  112.29   12.50
  16   0   2   95.29   12.90
 -16   0  -2  100.59   13.10
 -18   0  -2   53.89    8.50
 -18   0  -2   49.30    8.90
  18   0   2   72.49   11.00
 -18   0  -2   56.39    8.80
  18   0   2   64.49   10.30
 -18   0  -2   45.90    8.50
 -18   0  -2   49.00    8.60
  18   0   2   52.49    9.10
  18   0   2   40.00    8.70
 -20   0  -2   11.20    3.70
  20   0   2   12.10    4.80
  20   0   2    3.60    2.90
 -20   0  -2    9.30    3.30
  20   0   2    4.80    2.90
  20   0   2   11.80    4.30
 -20   0  -2    4.60    2.80
 -20   0  -2    2.40    2.00
 -20   0  -2    9.80    3.50
 -22   0  -2   30.90    6.40
 -22   0  -2   33.40    7.30
 -22   0  -2   26.00    6.60
  22   0   2   39.50    8.40
  22   0   2   35.10    8.30
 -22   0  -2   29.90    6.90
  22   0   2   32.90    8.00
  22   0   2   35.10    7.60
 -22   0  -2   35.70    7.40
 -27  -1   2   12.50    5.10
 -27  -1   2   16.00    4.70
  27  -1  -2   20.70    6.40
  27  -1  -2   13.50    4.70
 -27   1   2   16.70    5.30
  27   1  -2   13.00    4.60
 -25  -1   2    0.50    1.90
 -25  -1   2    3.20    3.00
  25  -1  -2    0.10    1.70
 -25  -1   2    2.00    2.30
  25  -1  -2   -2.30    1.20
 -25  -1   2   -2.20    1.90
  25  -1  -2    3.40    2.70
 -25  -1   2    0.50    1.70
 -25  -1   2   -0.90    1.70
  25  -1  -2    2.30    2.10
 -25  -1   2    0.90    1.90
 -25   1   2   -0.20    1.60
  25   1  -2    0.20    1.50
 -25   1   2   -1.80    1.90
  25   1  -2    1.00    2.10
  25   1  -2   -0.30    1.50
  25   1  -2    3.20    2.50
 -25   1   2    0.60    2.20
 -25   1   2    5.10    3.30
 -25   1   2    1.30    1.80
 -25   1   2   -1.00    0.70
 -25   1   2    1.70    2.30
  23  -1  -2   16.20    4.80
 -23  -1   2   16.30    4.30
 -23  -1   2   12.80    5.00
 -23  -1   2    9.00    4.40
  23  -1  -2   11.40    4.00
 -23  -1   2   11.10    3.70
  23  -1  -2   13.40    4.30
  23  -1  -2    9.10    3.80
 -23  -1   2    9.30    3.50
  23   1  -2    4.60    2.90
  23   1  -2    9.80    3.80
 -23   1   2    8.40    3.30
 -23   1   2   12.80    4.00
 -23   1   2    5.70    3.50
 -23   1   2    6.10    3.10
  23   1  -2    6.90    3.50
 -23   1   2    1.80    1.90
 -23   1   2    8.20    3.30
 -23   1   2    8.60    4.00
  23   1  -2    8.30    3.70
 -21  -1   2    1.70    2.60
  21  -1  -2    0.10    1.80
 -21  -1   2   -1.70    1.40
  21  -1  -2    1.10    1.80
  21  -1  -2   -0.10    1.20
 -21  -1   2   -0.50    1.30
  21  -1  -2    2.50    2.10
 -21  -1   2    0.50    1.70
 -21  -1   2   -0.50    1.50
  21   1  -2    1.40    2.00
 -21   1   2    1.90    3.30
 -21   1   2    0.20    1.50
  21   1  -2   -1.20    1.20
 -21   1   2    2.20    3.70
  21   1  -2   -0.70    0.90
 -21   1   2   -1.80    0.90
  21   1  -2    0.00    1.50
 -21   1   2    2.10    1.80
 -19  -1   2   82.29   11.40
  19  -1  -2   83.99    9.80
 -19  -1   2   84.89   12.00
 -19  -1   2   96.69   12.50
  19  -1  -2   66.69   10.20
 -19  -1   2   66.09    9.90
 -19  -1   2   74.09    9.30
  19  -1  -2   55.29    7.40
 -19  -1   2   55.59   10.30
 -19  -1   2   69.19    9.90
  19  -1  -2   49.80    9.60
 -19   1   2   93.09   11.90
  19   1  -2   72.89   10.20
 -19   1   2   45.00    8.90
  19   1  -2   64.69    7.40
 -19   1   2   79.99    9.90
  19   1  -2   69.39    7.50
  19   1  -2   71.69   11.00
  19   1  -2   91.59    9.90
 -19   1   2   89.79    9.60
 -19   1   2   52.89    9.20
  19   1  -2   43.60    9.30
 -19   1   2   63.59    9.60
  17  -1  -2    4.10    1.20
 -17  -1   2    1.70    1.50
  17  -1  -2    5.80    2.60
 -17  -1   2    7.30    2.60
  17  -1  -2    2.30    1.70
  17  -1  -2    4.40    2.20
 -17  -1   2    4.20    1.90
 -17  -1   2    4.30    2.50
 -17  -1   2    4.60    2.60
  17  -1  -2    2.80    1.80
 -17  -1   2    6.10    2.40
  17  -1  -2    5.30    2.40
  17  -1  -2    4.00    1.20
 -17  -1   2    6.60    2.30
 -17   1   2    5.30    2.10
 -17   1   2    4.90    2.70
  17   1  -2    3.20    2.00
 -17   1   2    3.80    2.00
 -17   1   2    4.40    2.40
 -17   1   2    3.50    1.80
 -17   1   2    7.50    2.70
 -17   1   2    6.60    2.90
  17   1  -2    7.10    2.50
 -15  -1   2    9.10    2.50
 -15  -1   2    9.40    3.20
 -15  -1   2    8.10    2.40
 -15  -1   2    9.50    2.50
 -15  -1   2    6.60    2.30
 -15  -1   2    4.70    2.00
  15  -1  -2    3.90    2.00
  15  -1  -2    7.90    2.40
  15  -1  -2    5.20    2.20
  15  -1  -2    6.50    2.20
  15  -1  -2    2.40    1.70
 -15  -1   2    6.70    2.80
  15   1  -2    8.30    2.60
  15   1  -2    7.60    2.40
  15   1  -2    7.20    2.70
 -15   1   2   10.10    3.10
 -15   1   2    4.80    1.80
 -15   1   2   17.80    3.90
 -15   1   2    6.10    2.00
 -15   1   2   12.60    3.00
 -15   1   2    7.50    2.30
 -15   1   2    3.60    1.80
  15   1  -2    4.60    2.40
 -13  -1   2   23.20    5.10
  13  -1  -2   26.00    4.70
 -13  -1   2   27.40    5.40
 -13  -1   2   42.80    5.30
  13  -1  -2   20.90    3.50
 -13  -1   2   15.80    3.90
 -13  -1   2   29.80    5.00
  13  -1  -2   36.00    5.30
  13  -1  -2   27.40    5.10
 -13  -1   2   26.60    4.70
  13  -1  -2   26.50    4.70
  13  -1  -2   33.60    3.50
 -13  -1   2   28.30    4.50
  13  -1  -2   25.00    4.90
 -13   1   2   26.40    4.70
  13   1  -2   33.30    5.70
 -13   1   2   40.90    5.20
  13   1  -2   28.90    5.40
 -13   1   2   47.30    5.70
 -13   1   2   28.90    5.20
 -13   1   2   30.10    5.30
 -13   1   2   21.90    4.50
  13   1  -2   31.10    4.90
 -13   1   2   37.20    5.10
  13   1  -2   42.30    5.50
 -11  -1   2  469.35   46.40
  11  -1  -2  409.66   46.30
 -11   1   2  468.95   46.70
 -11   1   2  435.06   46.60
 -11   1   2  513.45   46.50
  11   1  -2  467.65   47.00
  11   1  -2  456.25   46.40
   9  -1  -2  796.32   89.39
  -9  -1   2  780.62   88.99
   9  -1  -2  945.31   83.69
  -9  -1   2  774.12   83.59
  -9   1   2  920.81   90.59
   9   1  -2  793.52   89.79
   7  -1  -2 9999.00  929.11
   7   1  -2 8796.32  930.61
  -5  -1   2 1816.52  182.08
  -5   1   2 1835.22  183.48
   5   1  -2 1814.32  182.38
  -3  -1   2 1593.04  165.28
   3  -1  -2 1849.42  167.78
  -3   1   2 1645.14  167.58
   3   1  -2 1609.24  165.18
   1  -1  -2   81.59    9.70
  -1  -1   2   93.99    9.60
   1  -1  -2  105.49    9.80
  -1  -1   2   88.39    9.50
  -1  -1   2   90.59    9.60
   1  -1  -2  109.39    9.80
   1  -1  -2  107.79    9.80
   1  -1  -2   77.69    9.60
   1  -1  -2   97.19    9.70
  -1  -1   2   93.49    9.50
  -1   1   2  101.99    9.80
  -1   1   2   89.09    9.50
  -1   1   2   91.49    9.70
  -1   1   2   79.59    9.60
  -1   1   2  100.99    9.80
  -1   1   2  105.99    9.60
  -1   1   2   91.29    9.70
   1   1  -2   87.99    9.50
  -1  -1  -2  357.46   37.90
  -1  -1  -2  406.56   42.80
   1  -1   2  380.26   40.20
   1   1   2  449.36   43.40
  -1   1  -2  370.06   37.60
  -1   1  -2  401.76   40.40
   1   1   2  369.36   37.90
   3  -1   2    6.50    1.40
   3  -1   2    5.10    1.20
  -3  -1  -2    3.50    1.30
   3  -1   2    6.70    1.30
  -3  -1  -2    8.10    1.70
  -3  -1  -2    2.50    1.10
   3  -1   2    6.10    1.30
   3  -1   2    6.20    1.50
  -3  -1  -2    7.30    1.60
  -3   1  -2    6.80    1.20
  -3   1  -2    8.10    1.50
  -3   1  -2    5.50    1.10
   3   1   2    9.60    2.10
   3   1   2    3.30    1.20
   3   1   2    2.70    1.10
   3   1   2    4.20    1.40
   3   1   2    7.40    1.80
  -3   1  -2    6.50    1.40
   3   1   2   10.50    1.90
   3   1   2    6.40    1.60
  -5  -1  -2  144.09   16.00
   5  -1   2  135.39   15.70
   5  -1   2  145.69   16.10
  -5  -1  -2  168.78   16.10
  -5  -1  -2  136.09   16.80
   5  -1   2  155.18   15.90
  -5  -1  -2  152.58   16.10
   5  -1   2  161.98   15.90
   5  -1   2  157.18   16.20
   5  -1   2  144.99   15.80
  -5  -1  -2  174.98   17.30
  -5   1  -2  142.89   16.00
  -5   1  -2  171.38   15.90
   5   1   2  160.38   16.40
   5   1   2  136.59   15.90
  -5   1  -2  147.99   15.90
  -5   1  -2  160.48   15.80
  -5   1  -2  145.89   15.90
   5   1   2  155.38   16.00
   5   1   2  162.48   16.40
   5   1   2  149.99   16.40
  -7  -1  -2    1.40    1.20
  -7  -1  -2    1.40    1.30
   7  -1   2    1.00    0.80
  -7  -1  -2    0.70    0.80
   7  -1   2    0.50    0.60
   7  -1   2    0.50    1.10
  -7  -1  -2    1.30    0.90
  -7  -1  -2   -0.50    0.50
   7  -1   2    0.10    0.60
   7  -1   2    0.50    0.60
  -7  -1  -2    0.80    0.90
   7  -1   2    0.70    0.80
   7  -1   2    0.20    0.80
  -7  -1  -2    0.90    1.00
  -7   1  -2    0.00    0.50
   7   1   2    1.00    0.90
   7   1   2    1.70    1.20
  -7   1  -2   -0.30    0.60
   7   1   2    1.40    1.10
  -7   1  -2    0.80    0.80
   7   1   2    0.50    0.80
  -7   1  -2    0.00    0.70
  -7   1  -2    0.60    0.70
   7   1   2    1.30    1.10
   7   1   2    1.30    1.10
  -9  -1  -2    3.70    1.60
   9  -1   2    4.00    1.50
  -9  -1  -2    2.00    1.20
   9  -1   2    6.70    2.40
   9  -1   2    2.40    1.30
   9  -1   2    3.10    1.70
   9  -1   2    4.30    1.70
  -9  -1  -2    3.20    1.50
   9  -1   2    4.60    1.60
  -9  -1  -2    2.40    1.80
   9  -1   2    2.10    1.20
  -9  -1  -2    5.70    2.30
  -9  -1  -2    3.20    1.50
  -9  -1  -2    1.90    1.20
   9   1   2    2.40    1.40
   9   1   2    3.20    1.80
  -9   1  -2    3.50    1.50
   9   1   2    2.20    1.20
   9   1   2    3.20    1.50
  -9   1  -2    2.90    1.30
   9   1   2    3.70    1.60
   9   1   2    6.80    2.40
  -9   1  -2    1.60    1.20
  -9   1  -2    4.50    1.60
  -9   1  -2    5.70    1.70
  11  -1   2  277.77   28.50
 -11  -1  -2  321.27   28.60
  11  -1   2  252.17   27.80
 -11  -1  -2  240.98   28.30
  11  -1   2  290.67   28.10
 -11  -1  -2  254.97   27.80
 -11  -1  -2  265.07   28.00
 -11  -1  -2  271.37   28.10
 -11  -1  -2  256.57   28.00
  11  -1   2  318.27   28.00
 -11  -1  -2  221.98   28.20
  11  -1   2  304.47   28.70
  11   1   2  246.88   28.50
 -11   1  -2  225.08   27.70
 -11   1  -2  280.17   28.00
 -11   1  -2  280.27   27.80
  11   1   2  225.48   27.80
 -11   1  -2  233.08   27.90
 -11   1  -2  256.27   27.80
  11   1   2  305.17   29.00
  11   1   2  253.37   27.80
  11   1   2  269.27   27.80
  11   1   2  325.67   29.00
 -13  -1  -2   89.99   11.80
  13  -1   2   86.29   11.70
  13  -1   2   98.19   11.60
  13  -1   2   81.69   11.30
  13  -1   2  114.19   11.40
 -13  -1  -2  103.39   12.10
 -13  -1  -2  114.79   12.20
  13  -1   2   71.59   12.50
 -13  -1  -2   90.29   11.80
  13  -1   2  106.89   12.50
  13  -1   2  121.69   12.90
 -13  -1  -2  103.89   12.50
 -13  -1  -2  108.89   12.00
 -13  -1  -2  113.49   12.70
  13  -1   2   89.19   11.10
 -13   1  -2  117.19   11.90
  13   1   2   78.99   12.10
 -13   1  -2  105.09   11.80
 -13   1  -2  121.69   12.40
 -13   1  -2   95.39   11.80
 -13   1  -2   89.39   11.60
  13   1   2   82.29   11.70
  13   1   2  104.69   11.80
  13   1   2  110.99   11.90
  13   1   2  117.49   13.00
  15  -1   2    1.00    1.80
  15  -1   2    0.80    1.20
 -15  -1  -2   -0.70    0.90
  15  -1   2   -0.40    1.20
 -15  -1  -2    0.90    2.00
  15  -1   2    1.40    1.30
 -15  -1  -2   -1.70    0.60
 -15  -1  -2   -0.80    1.00
 -15  -1  -2    1.30    1.90
  15  -1   2    0.00    1.40
  15  -1   2   -0.20    1.40
 -15  -1  -2    0.50    1.30
 -15   1  -2   -0.10    1.10
 -15   1  -2    1.20    1.40
  15   1   2   -0.50    1.10
 -15   1  -2   -1.30    0.80
  15   1   2    0.50    1.50
 -15   1  -2    0.70    1.30
  15   1   2   -0.30    1.20
  15   1   2    0.30    1.30
  15   1   2   -1.40    0.50
 -15   1  -2    0.30    1.20
  15   1   2   -0.50    1.10
  17  -1   2   14.40    4.10
 -17  -1  -2    8.80    3.20
 -17  -1  -2    8.50    2.90
 -17  -1  -2    7.10    3.70
  17  -1   2    4.10    2.80
  17  -1   2   16.10    4.60
 -17  -1  -2   16.40    4.20
  17  -1   2   12.00    2.90
  17  -1   2   10.30    2.70
  17  -1   2   14.90    4.40
 -17  -1  -2    9.30    4.00
 -17  -1  -2   11.70    3.50
 -17  -1  -2   10.40    3.40
 -17   1  -2    8.70    3.20
 -17   1  -2   14.70    4.10
  17   1   2    8.70    3.60
  17   1   2   13.90    4.60
 -17   1  -2    6.80    2.70
  17   1   2   12.60    3.80
 -17   1  -2   10.50    3.20
  17   1   2   13.30    4.40
  19  -1   2   23.10    6.00
 -19  -1  -2   21.20    6.30
 -19  -1  -2   18.90    5.20
  19  -1   2   20.30    5.90
  19  -1   2   35.30    7.40
 -19  -1  -2   36.00    7.60
  19  -1   2   26.60    6.00
 -19  -1  -2   28.40    6.00
 -19  -1  -2   28.20    6.10
  19   1   2   30.40    6.40
 -19   1  -2   17.80    5.10
 -19   1  -2   33.20    6.50
 -19   1  -2   51.79    8.00
  19   1   2   19.60    5.80
  19   1   2   24.30    6.60
  19   1   2   25.90    6.60
  21  -1   2    1.10    2.00
  21  -1   2    0.90    2.40
  21  -1   2    2.90    2.40
 -21  -1  -2   -0.60    1.90
 -21  -1  -2    1.10    1.60
  21  -1   2    0.00    1.50
 -21  -1  -2   -1.20    1.40
 -21  -1  -2    3.00    3.00
 -21   1  -2    2.30    2.10
 -21   1  -2   -1.30    1.40
 -21   1  -2    0.40    1.80
  21   1   2    2.90    2.90
  21   1   2    1.20    2.80
 -21   1  -2    2.10    2.20
  21   1   2   -2.20    1.10
  21   1   2    1.20    2.60
 -21   1  -2    1.70    2.10
 -23  -1  -2  132.69   19.10
  23  -1   2  156.68   18.50
 -23  -1  -2  143.49   19.30
  23  -1   2  112.99   18.80
 -23  -1  -2  151.28   17.50
 -23  -1  -2  129.89   16.60
 -23  -1  -2  166.98   17.70
  23  -1   2  105.39   17.60
  23  -1   2  129.79   17.40
 -23   1  -2   98.09   17.00
  23   1   2   98.99   19.10
 -23   1  -2  163.08   17.70
 -23   1  -2  111.39   19.10
 -23   1  -2  142.99   18.80
  23   1   2  109.39   19.20
 -23   1  -2  118.19   16.00
  23   1   2  169.38   19.10
 -26  -2   2    0.00    1.50
  26  -2  -2    0.30    1.70
  26  -2  -2   -1.70    1.70
  26  -2  -2    1.80    2.70
 -26  -2   2    4.10    2.70
 -26  -2   2    4.00    2.90
  26  -2  -2    2.30    2.80
 -26   2   2   -0.90    1.70
 -26   2   2    3.10    2.40
  26   2  -2    1.00    2.10
 -26   2   2    0.90    2.10
 -26   2   2    0.00    1.30
 -26   2   2   -0.40    2.00
  26   2  -2    2.70    2.60
 -26   2   2   -0.40    1.20
  24  -2  -2    3.10    2.60
  24  -2  -2   -1.40    0.90
 -24  -2   2    0.80    2.40
  24  -2  -2    0.00    1.80
 -24  -2   2   -0.70    1.60
  24  -2  -2    2.70    2.50
 -24  -2   2   -0.10    1.50
  24  -2  -2    1.40    2.20
 -24  -2   2    3.00    2.80
 -24  -2   2   -0.30    1.10
 -24  -2   2    0.00    1.70
 -24  -2   2   -2.60    0.80
 -24   2   2    1.30    2.10
 -24   2   2    0.00    1.40
 -24   2   2    1.40    2.80
  24   2  -2   -0.50    2.10
  24   2  -2    0.10    2.00
 -24   2   2   -0.70    1.90
 -24   2   2   -0.70    2.00
  24   2  -2    0.50    1.90
 -24   2   2   -0.30    1.80
 -24   2   2    2.50    1.80
  24   2  -2    1.30    2.10
  22  -2  -2   12.40    4.00
 -22  -2   2    8.90    3.20
 -22  -2   2    9.30    3.30
  22  -2  -2    3.80    2.40
  22  -2  -2    4.60    2.70
 -22  -2   2    5.20    3.80
  22  -2  -2    6.20    2.90
 -22  -2   2    4.10    2.50
 -22  -2   2    4.30    3.50
  22  -2  -2    3.50    2.40
  22   2  -2    4.30    2.40
 -22   2   2    6.00    2.80
  22   2  -2    6.50    3.20
 -22   2   2    3.80    2.40
  22   2  -2   11.20    4.00
 -22   2   2   11.20    4.00
  22   2  -2    7.80    3.60
 -22   2   2    1.00    1.30
 -22   2   2    9.80    3.80
 -22   2   2    6.10    2.60
 -20  -2   2   37.60    7.00
  20  -2  -2   56.99    8.60
 -20  -2   2   41.90    6.80
 -20  -2   2   47.40    8.60
 -20  -2   2   39.10    8.30
 -20  -2   2   50.79    7.70
 -20  -2   2   35.80    7.00
  20  -2  -2   48.50    7.90
  20  -2  -2   37.50    7.20
  20  -2  -2   25.50    6.30
  20  -2  -2   40.10    7.40
 -20   2   2   52.79    7.70
 -20   2   2   38.00    7.50
 -20   2   2   38.50    7.20
 -20   2   2   38.40    7.60
  20   2  -2   44.10    7.60
 -20   2   2   43.10    7.20
  20   2  -2   40.40    8.10
  20   2  -2   32.70    7.10
 -20   2   2   34.10    6.80
  20   2  -2   32.80    6.90
  18  -2  -2  201.58   22.50
  18  -2  -2  236.98   24.30
 -18  -2   2  230.98   23.90
 -18  -2   2  204.18   23.60
 -18  -2   2  232.68   24.00
 -18  -2   2  177.48   24.20
  18  -2  -2  261.97   24.70
  18  -2  -2  224.98   24.30
 -18  -2   2  213.28   23.80
 -18  -2   2  200.88   23.90
  18  -2  -2  265.37   24.80
 -18  -2   2  275.77   25.60
  18  -2  -2  179.98   23.60
  18   2  -2  228.28   24.20
  18   2  -2  242.38   24.10
  18   2  -2  169.58   24.10
 -18   2   2  189.08   23.90
 -18   2   2  231.18   23.80
 -18   2   2  199.78   23.50
 -18   2   2  258.27   24.50
  18   2  -2  249.58   25.30
 -18   2   2  186.68   23.80
 -18   2   2  257.67   24.50
 -18   2   2  208.08   23.60
 -16  -2   2   26.50    5.70
  16  -2  -2   20.30    3.20
 -16  -2   2   15.60    3.70
 -16  -2   2   20.00    4.10
  16  -2  -2   21.90    4.50
 -16  -2   2   20.70    4.40
  16  -2  -2   15.50    4.00
 -16  -2   2   21.80    4.30
  16  -2  -2   16.40    4.00
 -16  -2   2   20.20    5.00
 -16  -2   2   14.50    3.80
  16  -2  -2   23.30    4.70
  16  -2  -2   17.80    4.10
  16   2  -2   11.30    3.40
  16   2  -2   21.80    4.30
 -16   2   2   22.40    4.20
 -16   2   2   19.70    4.30
 -16   2   2   21.30    4.40
  16   2  -2   19.80    4.70
  16   2  -2   20.60    4.90
 -16   2   2   14.70    3.60
 -16   2   2   19.90    4.60
 -16   2   2   28.00    5.20
 -16   2   2   15.80    3.90
 -14  -2   2  158.88   16.00
  14  -2  -2  142.59   16.10
  14  -2  -2  145.29   15.10
 -14  -2   2  128.49   16.40
  14  -2  -2  155.48   16.10
 -14  -2   2  130.59   15.80
 -14  -2   2  139.19   16.10
  14  -2  -2  125.59   15.90
  14  -2  -2  159.58   16.10
  14  -2  -2  166.58   15.10
 -14  -2   2  154.18   16.00
  14  -2  -2  121.49   15.90
 -14  -2   2  151.08   16.80
 -14   2   2  130.69   15.70
 -14   2   2  138.69   16.10
  14   2  -2  164.08   17.00
  14   2  -2  150.48   16.80
  14   2  -2  142.99   16.00
 -14   2   2  163.38   16.00
 -14   2   2  116.49   15.80
  14   2  -2  139.09   15.80
 -14   2   2  138.79   15.70
 -14   2   2  147.99   16.20
 -14   2   2  166.18   16.40
  12  -2  -2  452.35   42.40
 -12  -2   2  420.36   42.40
  12  -2  -2  375.56   42.20
 -12  -2   2  389.26   42.10
 -12  -2   2  407.26   42.90
 -12  -2   2  362.16   41.90
 -12  -2   2  470.45   43.20
 -12  -2   2  442.86   42.10
  12  -2  -2  425.76   42.30
  12  -2  -2  415.76   42.40
 -12   2   2  395.26   42.30
  12   2  -2  435.06   42.20
  12   2  -2  385.66   42.70
 -12   2   2  397.56   42.30
 -12   2   2  469.45   42.70
  12   2  -2  399.26   42.80
  12   2  -2  405.76   42.20
 -12   2   2  386.06   42.00
 -12   2   2  458.35   42.50
 -10  -2   2    6.10    1.90
  10  -2  -2    8.10    2.00
 -10  -2   2    5.70    1.60
  10  -2  -2   10.60    1.70
  10  -2  -2   10.50    2.30
  10  -2  -2    6.80    1.40
 -10  -2   2    7.10    2.40
 -10  -2   2    8.70    2.00
  10  -2  -2    5.00    1.70
 -10  -2   2   10.60    2.20
  10  -2  -2    7.40    1.90
  10  -2  -2    7.10    1.90
 -10  -2   2   10.20    2.70
  10  -2  -2   10.50    2.40
 -10   2   2    8.10    1.50
 -10   2   2    4.40    1.60
  10   2  -2    8.50    2.30
 -10   2   2   15.40    2.60
 -10   2   2    9.50    2.30
  10   2  -2    7.90    2.40
 -10   2   2    7.80    2.10
  10   2  -2    7.50    2.40
 -10   2   2    3.60    1.10
 -10   2   2    6.50    2.00
  10   2  -2    7.90    2.00
  -8  -2   2  791.02   83.79
  -8  -2   2  831.42   82.39
   8  -2  -2  589.14   82.69
  -8   2   2  809.22   83.19
   8   2  -2  797.12   76.49
   8   2  -2  763.32   76.59
  -6  -2   2 1508.75  150.48
   6  -2  -2 1358.46  146.79
   6  -2  -2 1650.53  152.48
   6   2  -2 1423.36  146.59
  -6   2   2 1388.76  151.78
   6   2  -2 1636.74  146.79
   4  -2  -2  104.49   10.90
   4  -2  -2  126.69   11.30
  -4  -2   2  112.99   10.90
  -4  -2   2  106.59   10.80
   4  -2  -2   91.39   10.90
  -4  -2   2  105.39   10.70
  -4  -2   2  103.09   10.80
   4  -2  -2  111.39   11.30
  -4  -2   2  117.89   10.90
  -4  -2   2  101.99   11.20
  -4   2   2   99.19   11.10
   4   2  -2   98.89   11.10
   4   2  -2  102.59   10.80
   4   2  -2   98.69   10.80
  -4   2   2  120.09   11.00
   4   2  -2  106.59   10.80
  -4   2   2  108.99   11.20
  -4   2   2  106.79   10.80
   4   2  -2  103.19   10.70
  -4   2   2   90.99   10.80
  -2  -2   2 2237.68  238.58
  -2  -2   2 2405.36  238.78
   2  -2  -2 2761.92  244.18
  -2   2   2 2404.46  243.78
   0  -2   2   10.80    1.80
   0  -2   2   10.80    1.80
   0  -2   2   10.20    1.80
   0  -2  -2   15.90    1.90
   0  -2  -2   12.90    2.20
   0  -2  -2   10.30    1.90
   0  -2  -2   12.10    2.20
   0  -2  -2   11.10    2.20
   0  -2   2    9.10    1.40
   0  -2   2   13.50    1.60
   0  -2  -2   11.10    2.00
   0  -2  -2   12.90    2.00
   0  -2   2   15.10    2.20
   0  -2   2    9.50    1.30
   0  -2   2    8.00    1.40
   0   2   2   10.70    1.80
   0   2   2   14.40    2.00
   0   2   2   13.70    2.30
   0   2  -2   13.60    2.00
   0   2   2   11.30    2.00
   0   2  -2   12.70    1.40
   0   2   2   11.10    1.70
   0   2  -2    9.20    1.40
   0   2  -2    8.70    1.80
   0   2  -2   11.50    1.70
   0   2  -2    9.60    1.80
   0   2   2    9.00    1.90
   0   2  -2   10.70    1.80
   2  -2   2   19.80    2.90
  -2  -2  -2   20.00    3.50
  -2  -2  -2   25.10    3.80
   2  -2   2   30.40    3.60
   2  -2   2   30.60    3.00
   2  -2   2   30.80    3.30
  -2  -2  -2   26.80    4.00
   2  -2   2   22.80    3.20
   2  -2   2   27.60    3.10
  -2  -2  -2   27.60    3.90
  -2  -2  -2   23.50    3.60
   2  -2   2   31.80    3.60
  -2  -2  -2   21.20    3.70
   2   2   2   30.10    3.80
  -2   2  -2   24.60    2.80
  -2   2  -2   29.90    3.20
   2   2   2   18.40    3.30
   2   2   2   22.70    3.60
   2   2   2   31.30    3.90
  -2   2  -2   30.20    3.30
  -2   2  -2   22.50    3.20
  -2   2  -2   29.50    2.80
   2   2   2   28.60    3.40
   2   2   2   25.20    3.70
  -2   2  -2   29.10    3.30
  -2   2  -2   25.00    3.20
   2   2   2   19.80    3.70
   2   2   2   27.40    3.60
   2   2   2   27.00    4.00
  -2   2  -2   27.30    3.10
  -4  -2  -2   20.10    4.10
  -4  -2  -2   28.00    4.30
   4  -2   2   30.40    3.60
   4  -2   2   28.40    4.00
   4  -2   2   25.60    3.50
  -4  -2  -2   25.10    4.50
  -4  -2  -2   32.10    5.10
  -4  -2  -2   38.00    5.20
   4  -2   2   26.60    3.60
   4  -2   2   28.40    3.60
  -4  -2  -2   28.30    4.80
   4  -2   2   20.30    3.90
   4  -2   2   39.00    3.70
   4   2   2   34.30    4.90
  -4   2  -2   29.20    3.60
   4   2   2   28.70    4.10
  -4   2  -2   26.70    3.50
   4   2   2   35.00    4.80
  -4   2  -2   32.10    3.80
   4   2   2   29.80    4.50
   4   2   2   25.30    4.00
  -4   2  -2   33.60    3.40
   4   2   2   39.30    5.10
  -6  -2  -2   25.20    4.20
  -6  -2  -2   28.20    4.40
   6  -2   2   28.70    4.50
  -6  -2  -2   23.00    4.30
   6  -2   2   25.60    3.90
  -6  -2  -2   24.10    4.50
   6  -2   2   31.30    4.20
   6  -2   2   25.70    3.90
   6  -2   2   24.50    4.30
  -6  -2  -2   30.90    4.90
   6  -2   2   32.60    4.60
   6  -2   2   24.60    3.80
  -6  -2  -2   20.50    4.10
   6  -2   2   25.50    3.90
   6   2   2   18.70    4.10
  -6   2  -2   32.70    3.90
   6   2   2   23.60    4.10
  -6   2  -2   24.70    3.80
   6   2   2   29.00    4.50
   6   2   2   34.60    5.20
  -6   2  -2   31.10    3.50
   6   2   2   32.80    5.20
  -6   2  -2   24.90    3.90
  -6   2  -2   28.40    4.30
   6   2   2   28.10    4.70
   6   2   2   32.10    4.40
   8  -2   2    1.50    1.00
   8  -2   2    1.90    1.20
  -8  -2  -2    1.00    1.00
   8  -2   2    1.40    1.20
   8  -2   2    0.40    0.80
   8  -2   2    0.10    0.70
   8  -2   2    1.40    1.20
   8  -2   2    0.50    0.80
   8  -2   2    0.40    0.80
  -8  -2  -2    0.80    0.90
  -8  -2  -2    1.10    1.10
   8  -2   2   -0.60    0.40
  -8  -2  -2   -0.20    1.00
  -8  -2  -2    0.30    1.10
  -8  -2  -2    1.60    1.30
  -8   2  -2    1.50    0.90
  -8   2  -2    1.20    0.90
   8   2   2    1.00    0.90
   8   2   2    2.00    1.50
  -8   2  -2    0.50    0.70
   8   2   2    0.10    1.20
   8   2   2    2.50    1.30
   8   2   2    2.50    1.60
   8   2   2    1.70    1.40
  -8   2  -2    0.90    1.00
  -8   2  -2    1.30    1.00
   8   2   2    0.70    0.90
  10  -2   2   35.80    4.80
 -10  -2  -2   28.30    4.90
  10  -2   2   30.70    4.60
  10  -2   2   29.60    4.90
  10  -2   2   21.70    4.70
  10  -2   2   34.30    4.70
  10  -2   2   27.50    4.40
  10  -2   2   36.70    5.20
 -10  -2  -2   25.60    4.70
  10  -2   2   23.00    4.80
 -10  -2  -2   18.00    4.80
 -10  -2  -2   22.10    5.00
 -10  -2  -2   24.10    4.70
 -10  -2  -2   15.50    4.10
  10  -2   2   33.80    5.40
 -10  -2  -2   21.40    4.50
  10   2   2   31.10    5.70
 -10   2  -2   30.30    4.80
 -10   2  -2   34.00    4.70
  10   2   2   30.50    5.60
 -10   2  -2   26.40    4.80
  10   2   2   34.70    5.90
  10   2   2   30.80    5.10
 -10   2  -2   32.10    5.00
  10   2   2   26.70    4.60
 -10   2  -2   19.00    4.10
  10   2   2   43.00    5.50
 -12  -2  -2  230.78   26.40
  12  -2   2  289.77   26.70
 -12  -2  -2  217.18   25.80
  12  -2   2  210.88   25.90
  12  -2   2  254.17   25.90
 -12  -2  -2  224.58   25.90
 -12  -2  -2  249.38   25.90
 -12  -2  -2  289.67   26.50
 -12  -2  -2  242.88   25.90
  12  -2   2  224.18   25.20
  12  -2   2  251.47   25.30
  12  -2   2  268.17   26.00
  12  -2   2  219.68   26.00
 -12  -2  -2  244.48   26.60
  12   2   2  240.88   25.70
 -12   2  -2  220.58   25.60
  12   2   2  257.57   26.60
 -12   2  -2  224.28   25.60
  12   2   2  257.37   26.80
 -12   2  -2  239.58   25.70
 -12   2  -2  274.07   25.70
 -12   2  -2  247.18   26.00
  12   2   2  237.68   26.00
  12   2   2  240.28   26.70
  12   2   2  238.58   25.70
 -14  -2  -2   21.60    4.60
  14  -2   2   19.90    4.60
 -14  -2  -2    7.20    3.30
  14  -2   2   22.90    4.60
  14  -2   2   10.90    3.00
  14  -2   2   19.70    4.50
 -14  -2  -2   23.70    5.40
 -14  -2  -2   13.60    3.50
  14  -2   2   15.70    3.70
 -14  -2  -2   14.60    3.80
  14  -2   2    8.20    3.20
 -14  -2  -2   15.10    4.60
 -14  -2  -2   14.90    3.80
  14  -2   2   14.60    3.50
  14   2   2   15.00    4.40
  14   2   2   17.70    3.70
 -14   2  -2   10.40    3.00
 -14   2  -2    9.00    2.80
  14   2   2   11.80    3.80
  14   2   2   12.30    4.10
 -14   2  -2    8.60    3.00
  14   2   2   15.20    4.00
 -14   2  -2   20.70    4.30
  14   2   2   11.50    3.10
 -14   2  -2   10.70    3.20
 -16  -2  -2  281.57   31.60
 -16  -2  -2  325.67   32.70
 -16  -2  -2  305.87   31.60
  16  -2   2  268.97   31.70
 -16  -2  -2  289.47   32.30
  16  -2   2  265.67   31.80
  16  -2   2  279.47   30.60
  16  -2   2  295.97   30.60
  16  -2   2  304.57   31.60
  16  -2   2  299.87   32.10
  16  -2   2  324.67   32.90
 -16  -2  -2  318.77   31.90
 -16   2  -2  248.78   30.70
  16   2   2  281.67   31.60
  16   2   2  292.67   32.30
  16   2   2  322.07   32.80
 -16   2  -2  350.46   33.10
  16   2   2  321.07   31.50
  16   2   2  319.87   32.80
  16   2   2  244.18   30.90
 -16   2  -2  297.37   32.40
 -16   2  -2  285.07   31.40
 -18  -2  -2   14.60    4.40
  18  -2   2   14.20    4.30
 -18  -2  -2   14.80    4.30
 -18  -2  -2   13.40    4.90
 -18  -2  -2   12.10    4.00
 -18  -2  -2   13.60    5.10
  18  -2   2   15.40    4.70
  18  -2   2   14.50    4.50
  18  -2   2   16.50    4.90
 -18   2  -2   22.40    4.90
  18   2   2   14.60    4.40
 -18   2  -2   20.40    4.70
  18   2   2   22.20    5.80
 -18   2  -2   21.30    4.50
 -18   2  -2    7.40    3.10
  18   2   2   22.50    6.00
  18   2   2   17.90    5.10
  20  -2   2    6.60    3.50
 -20  -2  -2   10.80    3.60
  20  -2   2   12.40    4.00
 -20  -2  -2   11.40    4.70
  20  -2   2    4.40    2.80
 -20  -2  -2   15.90    4.70
  20  -2   2    6.40    3.70
 -20  -2  -2    7.80    4.00
 -20  -2  -2    8.10    3.50
 -20  -2  -2    5.00    2.60
 -20  -2  -2   11.00    4.00
 -20   2  -2    7.70    3.50
 -20   2  -2    9.30    3.60
  20   2   2    8.00    4.00
 -20   2  -2   15.40    4.10
 -20   2  -2   12.60    4.20
  20   2   2    6.80    3.70
  20   2   2    2.20    2.40
  20   2   2    6.80    3.20
  22  -2   2   67.49   12.10
 -22  -2  -2   83.89   14.10
 -22  -2  -2   65.59   11.30
 -22  -2  -2   93.49   13.20
 -22  -2  -2   90.49   12.80
 -22  -2  -2   81.59   14.20
  22  -2   2   64.09   12.00
  22  -2   2   82.39   12.60
 -22   2  -2   76.09   11.80
  22   2   2   68.59   12.80
  22   2   2   87.99   13.80
  22   2   2   55.29   11.90
 -22   2  -2   63.69   11.30
 -22   2  -2   67.59   11.30
  22   2   2   79.79   12.60
 -22   2  -2   53.59   10.90
 -25  -3   2   43.70    8.00
  25  -3  -2   30.00    6.90
  25  -3  -2   29.40    7.20
  25  -3  -2   38.90    8.80
 -25  -3   2   25.80    7.90
 -25  -3   2   26.60    6.30
 -25  -3   2   35.90    8.80
 -25  -3   2   38.60    7.90
 -25  -3   2   29.20    6.60
  25  -3  -2   28.30    6.50
  25  -3  -2   25.60    7.60
  25  -3  -2   26.30    6.70
 -25  -3   2   36.30    7.20
 -25   3   2   37.90    8.00
 -25   3   2   33.20    7.40
  25   3  -2   27.90    7.20
 -25   3   2   36.90    7.70
 -25   3   2   35.10    7.20
 -25   3   2   20.20    5.90
 -25   3   2   28.10    7.00
  25   3  -2   23.90    6.70
  25   3  -2   40.80    8.60
 -25   3   2   33.60    7.20
  25   3  -2   36.30    7.50
  23  -3  -2   10.60    4.00
  23  -3  -2    7.20    3.40
 -23  -3   2    9.10    4.60
 -23  -3   2    7.30    3.50
  23  -3  -2   10.10    3.80
  23  -3  -2   10.90    4.00
 -23  -3   2    7.00    3.00
  23  -3  -2   11.50    3.90
 -23  -3   2    1.80    3.10
  23  -3  -2    5.90    3.40
 -23  -3   2   12.10    3.90
 -23   3   2    6.10    3.50
 -23   3   2    6.90    3.20
 -23   3   2   22.10    4.90
 -23   3   2   12.90    4.20
  23   3  -2    3.90    4.00
 -23   3   2    9.40    3.90
  23   3  -2   13.40    4.40
  23   3  -2    8.10    3.40
 -23   3   2    6.40    2.90
  21  -3  -2    0.80    1.90
 -21  -3   2    1.40    1.50
 -21  -3   2   -0.30    2.20
  21  -3  -2   -0.30    1.50
  21  -3  -2    1.30    1.90
  21  -3  -2   -1.80    0.80
 -21  -3   2   -1.10    1.80
 -21  -3   2    3.40    2.40
 -21  -3   2   -1.00    0.80
 -21  -3   2   -0.50    1.00
  21  -3  -2   -1.00    0.80
 -21   3   2   -0.70    0.50
 -21   3   2    0.80    2.10
 -21   3   2   -1.30    0.30
  21   3  -2   -0.10    1.60
 -21   3   2   -0.60    1.30
  21   3  -2    0.30    1.60
 -21   3   2    1.70    2.30
 -21   3   2    0.00    0.50
 -19  -3   2   13.30    3.90
  19  -3  -2   22.60    4.80
  19  -3  -2   17.40    3.30
  19  -3  -2   14.70    4.00
 -19  -3   2   18.30    4.50
 -19  -3   2   11.00    3.50
  19  -3  -2   21.20    5.00
 -19  -3   2   17.40    5.50
  19  -3  -2   13.20    4.10
 -19  -3   2   17.50    5.50
  19  -3  -2   14.80    4.20
  19  -3  -2   14.00    3.00
  19   3  -2   19.50    4.60
 -19   3   2   17.70    5.10
 -19   3   2   28.70    5.70
 -19   3   2   15.60    3.90
  19   3  -2   12.40    3.70
 -19   3   2   23.50    5.30
 -19   3   2   21.40    4.80
 -19   3   2   15.80    4.00
 -19   3   2   17.60    4.00
 -17  -3   2    7.00    2.90
  17  -3  -2    7.10    2.70
  17  -3  -2    6.00    2.60
  17  -3  -2   13.80    3.70
  17  -3  -2    7.50    2.90
 -17  -3   2   10.30    3.00
  17  -3  -2    5.70    1.90
 -17  -3   2    6.20    2.40
  17  -3  -2    8.10    2.10
 -17  -3   2   10.20    3.70
 -17  -3   2   11.30    3.00
  17  -3  -2    8.70    2.90
 -17  -3   2   11.60    3.30
 -17  -3   2    7.30    3.50
  17  -3  -2    9.50    3.20
 -17   3   2   15.80    3.90
 -17   3   2    9.10    3.00
 -17   3   2    9.40    3.00
 -17   3   2    7.60    2.60
 -17   3   2    6.60    2.40
  17   3  -2   10.60    3.70
  17   3  -2   10.00    3.00
 -17   3   2   12.40    3.40
 -17   3   2    7.30    2.60
  17   3  -2    5.50    2.40
  17   3  -2   12.20    3.60
  15  -3  -2   76.19    9.30
  15  -3  -2   70.79    9.10
 -15  -3   2   68.89    8.90
  15  -3  -2   85.79    9.50
 -15  -3   2   69.19    9.10
  15  -3  -2   85.89    9.50
  15  -3  -2   75.09    8.40
 -15  -3   2   84.29    9.40
 -15  -3   2   64.39    9.20
 -15  -3   2   86.89    9.40
  15  -3  -2   77.89    9.50
 -15  -3   2   84.99   11.70
 -15  -3   2   80.59   11.50
  15  -3  -2   82.89    9.70
  15  -3  -2   57.69    8.20
 -15   3   2   61.39    8.80
  15   3  -2   96.69   10.60
  15   3  -2   78.49    9.20
 -15   3   2   79.59    9.10
  15   3  -2   51.19    9.40
  15   3  -2   95.09   10.60
 -15   3   2   64.59    9.00
 -15   3   2   67.59   10.20
 -15   3   2   76.39    9.20
 -15   3   2   78.09    9.60
  13  -3  -2    2.70    1.60
  13  -3  -2    2.20    1.50
  13  -3  -2    3.20    1.30
  13  -3  -2    6.70    2.10
 -13  -3   2    1.90    1.80
 -13  -3   2    5.00    1.90
  13  -3  -2    5.30    1.90
  13  -3  -2    6.00    1.60
 -13  -3   2    5.10    1.80
 -13  -3   2    2.80    2.10
 -13  -3   2    1.70    1.40
  13  -3  -2    4.10    1.70
  13  -3  -2    2.40    1.40
 -13  -3   2    2.40    1.40
  13   3  -2    1.30    1.20
 -13   3   2    2.90    1.70
  13   3  -2    2.50    1.90
  13   3  -2    6.80    1.80
 -13   3   2    1.50    0.90
  13   3  -2    5.10    2.30
  13   3  -2    3.50    1.60
 -13   3   2    5.00    2.00
 -13   3   2    3.10    1.20
 -13   3   2    2.70    1.50
 -13   3   2    6.60    2.20
 -11  -3   2   13.50    2.80
  11  -3  -2   14.10    2.90
  11  -3  -2   22.20    3.50
 -11  -3   2   15.10    3.70
 -11  -3   2   18.90    3.10
 -11  -3   2   12.60    2.80
  11  -3  -2   20.70    2.90
  11  -3  -2   13.80    2.50
  11  -3  -2    9.20    2.60
 -11  -3   2   21.40    4.30
  11  -3  -2   12.10    2.90
  11  -3  -2   13.20    3.00
  11  -3  -2   22.00    4.00
 -11  -3   2   14.70    3.00
  11   3  -2   13.30    2.60
  11   3  -2   13.20    2.90
 -11   3   2   12.00    2.30
 -11   3   2   12.90    2.80
  11   3  -2   12.40    2.50
  11   3  -2   14.70    3.60
 -11   3   2   16.70    3.10
 -11   3   2   21.60    2.90
 -11   3   2   11.90    3.20
  11   3  -2   15.80    3.10
  11   3  -2   14.40    3.50
 -11   3   2   20.30    3.50
   9  -3  -2   27.60    4.30
   9  -3  -2   28.60    4.70
  -9  -3   2   45.30    6.10
   9  -3  -2   22.10    3.90
  -9  -3   2   30.40    4.70
   9  -3  -2   23.90    4.60
  -9  -3   2   27.50    4.20
  -9  -3   2   33.50    4.00
   9  -3  -2   32.90    5.00
  -9  -3   2   28.40    5.20
   9  -3  -2   32.70    4.80
  -9  -3   2   31.20    4.40
   9  -3  -2   25.70    4.60
   9  -3  -2   30.50    4.40
   9  -3  -2   29.90    4.30
   9   3  -2   34.30    4.00
   9   3  -2   28.30    5.00
  -9   3   2   38.50    4.90
   9   3  -2   42.70    5.80
   9   3  -2   33.00    4.20
  -9   3   2   38.20    4.10
  -9   3   2   24.20    4.00
  -9   3   2   33.60    5.40
   9   3  -2   33.30    4.10
  -9   3   2   30.50    4.00
   9   3  -2   31.00    4.20
  -9   3   2   40.40    4.20
   7  -3  -2   29.90    4.70
   7  -3  -2   31.60    3.80
  -7  -3   2   33.40    5.10
  -7  -3   2   33.40    5.10
   7  -3  -2   26.90    4.20
   7  -3  -2   31.70    4.40
  -7  -3   2   32.40    3.90
   7  -3  -2   30.30    4.50
  -7  -3   2   38.90    4.10
   7  -3  -2   29.60    4.70
   7  -3  -2   33.40    4.90
  -7  -3   2   38.70    4.00
  -7  -3   2   24.60    3.90
   7   3  -2   27.30    3.70
   7   3  -2   33.50    3.80
   7   3  -2   26.90    4.40
  -7   3   2   30.40    3.90
   7   3  -2   30.80    3.80
   7   3  -2   36.50    5.20
  -7   3   2   38.80    4.40
  -7   3   2   27.80    3.70
  -7   3   2   35.60    4.00
  -7   3   2   33.90    3.80
  -7   3   2   39.50    5.40
   7   3  -2   34.60    5.10
   7   3  -2   33.20    4.10
   7   3  -2   34.40    4.00
   7   3  -2   32.80    3.90
   7   3  -2   30.60    3.80
  -7   3   2   27.30    4.40
   5  -3  -2   88.39    8.60
  -5  -3   2   82.29    8.40
  -5  -3   2   72.09    7.50
  -5  -3   2   71.79    7.60
  -5  -3   2   65.89    7.50
  -5  -3   2   83.79    8.40
  -5  -3   2   74.49    8.00
  -5  -3   2   81.39    8.10
   5  -3  -2   68.09    7.90
   5  -3  -2   68.59    8.00
   5  -3  -2   71.49    7.90
  -5  -3   2   80.19    7.70
   5  -3  -2   71.19    8.10
   5   3  -2   79.49    7.80
  -5   3   2   68.79    7.90
  -5   3   2   59.69    7.70
   5   3  -2   75.69    7.70
   5   3  -2   87.49    7.90
   5   3  -2   74.89    7.30
  -5   3   2   55.39    8.10
  -5   3   2   69.29    7.50
   5   3  -2   73.19    7.80
   5   3  -2   74.59    8.10
   5   3  -2   61.19    8.00
  -5   3   2   71.39    7.90
  -5   3   2   58.49    7.80
   5   3  -2   67.29    7.70
  -5   3   2   67.29    8.00
   3  -3  -2  301.27   34.10
   3  -3  -2  352.16   34.20
   3  -3  -2  334.47   34.10
   3  -3  -2  334.67   34.50
  -3  -3   2  331.47   34.30
   3   3  -2  364.36   34.40
  -3   3   2  393.26   34.80
  -3   3   2  361.26   34.30
  -3   3   2  298.67   34.10
  -3   3   2  336.97   34.30
  -3   3   2  338.57   34.10
   1  -3  -2  726.43   68.99
  -1  -3   2  696.83   68.49
  -1  -3   2  670.83   67.89
   1  -3  -2  697.53   74.89
   1   3  -2  659.83   68.69
  -1   3   2  718.33   68.89
  -1   3   2  711.63   75.49
   1   3  -2  671.13   67.89
   1  -3   2   64.39    7.10
   1  -3   2   67.59    7.40
  -1  -3  -2   70.59    7.10
  -1  -3  -2   68.79    7.30
  -1  -3  -2   64.49    7.20
   1  -3   2   55.99    7.00
   1  -3   2   64.89    6.80
   1  -3   2   67.39    6.60
   1  -3   2   55.39    7.10
  -1  -3  -2   55.89    7.20
   1  -3   2   56.09    7.20
  -1  -3  -2   69.89    7.40
  -1  -3  -2   83.09    7.80
   1  -3   2   74.69    7.30
   1  -3   2   58.09    7.00
  -1  -3  -2   65.19    7.20
  -1  -3  -2   62.19    7.20
  -1   3  -2   61.29    6.70
   1   3   2   60.39    7.20
   1   3   2   71.19    7.30
   1   3   2   70.59    7.20
   1   3   2   63.59    7.30
  -1   3  -2   62.59    6.70
   1   3   2   58.89    7.20
  -1   3  -2   60.59    7.10
  -1   3  -2   76.69    7.40
   1   3   2   63.99    7.30
   1   3   2   65.69    7.20
  -1   3  -2   76.49    7.60
   1   3   2   59.69    7.20
   3  -3   2  157.38   14.90
  -3  -3  -2  129.79   15.40
  -3  -3  -2  136.89   15.50
   3  -3   2  157.68   15.20
  -3  -3  -2  173.18   16.20
  -3  -3  -2  141.79   15.50
   3  -3   2  157.98   15.40
   3  -3   2  154.98   15.50
  -3  -3  -2  138.19   15.60
  -3  -3  -2  139.39   15.80
  -3  -3  -2  154.58   15.80
  -3  -3  -2  169.78   16.20
   3  -3   2  146.99   15.40
   3  -3   2  170.38   15.60
   3   3   2  163.68   15.50
   3   3   2  130.59   15.30
   3   3   2  140.19   15.60
   3   3   2  151.48   15.40
  -3   3  -2  144.19   15.00
   3   3   2  124.79   15.50
  -3   3  -2  132.69   14.90
   3   3   2  155.68   15.80
  -3   3  -2  138.49   15.30
  -3   3  -2  142.19   15.30
  -3   3  -2  148.09   15.40
   3   3   2  144.19   15.30
  -3   3  -2  144.69   15.60
  -5  -3  -2  301.57   27.90
  -5  -3  -2  290.37   27.80
   5  -3   2  262.27   27.10
  -5  -3  -2  250.47   27.30
  -5  -3  -2  259.57   27.40
   5  -3   2  242.08   27.00
   5  -3   2  240.88   27.00
  -5  -3  -2  286.17   27.40
   5  -3   2  251.77   27.00
  -5  -3  -2  267.67   27.60
   5  -3   2  299.87   27.50
   5  -3   2  254.67   26.80
  -5   3  -2  249.97   26.80
   5   3   2  294.17   27.30
   5   3   2  278.07   27.20
   5   3   2  253.17   27.20
   5   3   2  289.27   27.80
   5   3   2  228.58   27.40
   5   3   2  281.17   27.30
  -5   3  -2  261.27   27.10
  -5   3  -2  236.78   27.10
   5   3   2  313.37   28.00
  -5   3  -2  263.57   27.10
   5   3   2  261.37   27.30
  -5   3  -2  251.87   26.90
   7  -3   2   28.00    4.20
   7  -3   2   22.60    4.00
   7  -3   2   18.50    3.50
  -7  -3  -2   16.20    3.90
  -7  -3  -2   20.80    4.00
   7  -3   2   24.00    3.90
  -7  -3  -2   28.00    4.50
   7  -3   2   26.40    4.10
  -7  -3  -2   24.40    4.70
  -7  -3  -2   22.10    4.10
   7  -3   2   19.90    3.60
   7  -3   2   26.10    3.90
  -7  -3  -2   26.90    4.80
   7   3   2   22.90    4.30
   7   3   2   12.80    3.50
  -7   3  -2   26.10    4.30
   7   3   2   30.10    4.90
  -7   3  -2   23.20    3.70
   7   3   2   32.80    5.20
  -7   3  -2   23.30    4.00
   7   3   2   24.80    4.00
   7   3   2   16.10    3.50
   7   3   2   27.10    4.80
  -7   3  -2   24.10    3.40
  -7   3  -2   23.60    3.70
   7   3   2   21.70    3.90
   7   3   2   14.80    3.40
   9  -3   2   45.10    5.90
   9  -3   2   45.20    5.70
   9  -3   2   40.60    6.00
   9  -3   2   44.60    6.40
  -9  -3  -2   38.50    6.00
  -9  -3  -2   42.40    6.90
   9  -3   2   25.50    5.30
  -9  -3  -2   49.60    6.60
   9  -3   2   33.30    5.30
  -9  -3  -2   47.90    7.00
   9  -3   2   38.40    5.60
  -9  -3  -2   45.30    6.30
  -9  -3  -2   39.60    6.30
   9   3   2   24.00    5.30
  -9   3  -2   36.80    5.40
   9   3   2   31.70    5.40
   9   3   2   30.00    5.80
  -9   3  -2   25.30    4.60
   9   3   2   46.30    6.00
  -9   3  -2   37.30    5.90
  -9   3  -2   36.70    5.90
   9   3   2   36.20    6.40
   9   3   2   36.60    6.50
   9   3   2   41.30    6.60
  11  -3   2   35.80    5.60
 -11  -3  -2   23.50    4.70
  11  -3   2   39.90    5.50
  11  -3   2   29.70    5.00
 -11  -3  -2   21.00    4.60
 -11  -3  -2   22.00    4.60
  11  -3   2   25.60    4.70
  11  -3   2   23.60    4.90
  11  -3   2   28.50    4.50
 -11  -3  -2   20.50    4.50
  11  -3   2   28.60    4.50
 -11  -3  -2   19.40    4.90
 -11  -3  -2   33.40    6.20
 -11   3  -2   23.50    4.80
  11   3   2   23.30    4.80
  11   3   2   28.50    4.80
 -11   3  -2   22.70    3.90
 -11   3  -2   22.60    4.30
 -11   3  -2   20.90    4.20
  11   3   2   21.30    4.90
  11   3   2   13.20    4.20
 -11   3  -2   30.10    5.00
  11   3   2   29.20    4.80
  11   3   2   20.70    5.00
  11   3   2   15.90    4.60
 -13  -3  -2   28.60    5.50
  13  -3   2   26.00    5.40
 -13  -3  -2   19.70    5.30
  13  -3   2   35.00    5.80
  13  -3   2   17.60    4.80
 -13  -3  -2   24.00    5.10
  13  -3   2   27.90    5.20
  13  -3   2   37.80    5.80
 -13  -3  -2   30.30    6.20
  13  -3   2   30.60    5.70
 -13  -3  -2   24.70    5.20
 -13  -3  -2   25.60    5.90
 -13  -3  -2   26.60    5.30
  13  -3   2   24.30    4.90
 -13   3  -2   33.60    4.80
 -13   3  -2   35.80    5.60
  13   3   2   27.00    6.00
  13   3   2   27.30    5.40
  13   3   2   15.70    4.70
 -13   3  -2   30.90    5.60
  13   3   2   30.90    6.40
  13   3   2   21.80    5.30
 -13   3  -2   23.50    4.70
 -13   3  -2   23.30    5.10
 -15  -3  -2   39.30    6.80
  15  -3   2   47.40    7.30
  15  -3   2   43.20    7.30
 -15  -3  -2   33.10    7.20
  15  -3   2   47.50    6.40
 -15  -3  -2   39.60    8.10
 -15  -3  -2   31.20    7.30
  15  -3   2   37.10    6.00
  15  -3   2   43.00    7.30
 -15  -3  -2   34.70    6.60
 -15  -3  -2   39.00    8.00
  15  -3   2   36.00    6.60
 -15   3  -2   33.10    6.30
  15   3   2   37.50    6.80
  15   3   2   19.50    5.70
  15   3   2   26.20    5.70
  15   3   2   33.70    7.00
 -15   3  -2   49.20    7.60
 -15   3  -2   27.10    5.70
 -15   3  -2   38.70    6.50
  15   3   2   36.20    6.20
 -15   3  -2   28.50    5.50
 -17  -3  -2   68.09   10.90
 -17  -3  -2   73.29   12.30
 -17  -3  -2   68.29   11.90
  17  -3   2   50.39   10.00
 -17  -3  -2   94.59   13.50
  17  -3   2   53.89   10.70
  17  -3   2   84.09   11.50
 -17  -3  -2   74.49   11.20
  17  -3   2  103.29   11.10
 -17  -3  -2   50.29   10.00
  17  -3   2   68.09   10.60
 -17   3  -2   82.29   11.00
  17   3   2   88.99   12.60
  17   3   2   67.39   11.40
 -17   3  -2   61.09   10.20
 -17   3  -2   68.39   10.40
 -17   3  -2   89.49    9.60
  17   3   2   74.69   11.00
  19  -3   2   11.10    4.20
 -19  -3  -2   21.60    5.30
  19  -3   2   23.90    6.00
  19  -3   2   17.50    5.20
 -19  -3  -2   19.90    5.20
  19  -3   2   15.20    4.90
 -19  -3  -2   14.40    4.70
 -19  -3  -2   13.00    5.10
 -19  -3  -2   23.90    6.70
 -19  -3  -2   12.00    4.00
  19  -3   2   19.80    5.00
  19   3   2   25.20    6.30
  19   3   2   12.10    4.70
 -19   3  -2   15.80    4.40
  19   3   2   18.20    4.90
 -19   3  -2   15.90    4.10
 -19   3  -2   15.50    4.30
 -21  -3  -2    2.90    2.70
  21  -3   2    0.70    1.40
 -21  -3  -2    5.50    3.00
  21  -3   2    5.30    3.00
 -21  -3  -2    5.50    3.40
 -21  -3  -2   -0.50    2.70
 -21  -3  -2    6.80    4.30
 -21  -3  -2   -1.10    1.70
  21  -3   2    0.10    1.80
  21  -3   2   -0.50    1.30
 -21  -3  -2    6.60    3.20
 -21   3  -2    2.30    2.30
  21   3   2    5.60    3.10
  21   3   2    0.70    2.70
 -21   3  -2    1.60    1.80
  21   3   2    4.00    3.40
 -21   3  -2    5.30    2.70
  21   3   2    9.40    3.80
 -21   3  -2    0.40    1.40
  21   3   2    2.40    3.00
 -23  -3  -2    4.60    2.80
 -23  -3  -2    1.20    2.30
  23  -3   2    2.80    2.60
  23  -3   2    1.30    2.30
 -23  -3  -2    6.40    4.10
  23  -3   2    3.30    3.20
  23  -3   2    8.90    3.80
 -23   3  -2    8.00    3.50
  23   3   2    7.10    3.70
  23   3   2    4.20    3.20
 -23   3  -2    4.70    2.90
  23   3   2    6.20    3.80
 -23   3  -2    6.20    2.90
  24  -4  -2   11.30    4.20
 -24  -4   2   19.80    5.10
 -24  -4   2    6.60    3.30
 -24  -4   2    3.80    2.90
 -24  -4   2   11.30    5.20
  24  -4  -2   11.40    4.20
 -24  -4   2   11.20    5.00
 -24  -4   2   16.60    4.90
  24  -4  -2    9.70    4.20
  24  -4  -2   12.00    4.40
 -24  -4   2    3.90    2.70
 -24   4   2    7.00    3.00
  24   4  -2   13.10    4.30
  24   4  -2   11.00    4.10
  24   4  -2    1.70    2.90
  24   4  -2   14.00    3.90
 -24   4   2    7.60    3.30
 -24   4   2    8.10    3.80
 -24   4   2   13.00    4.40
  24   4  -2   10.30    3.50
  24   4  -2    7.10    3.90
 -24   4   2   10.10    4.20
 -24   4   2   13.40    4.80
 -22  -4   2    4.90    2.90
 -22  -4   2   10.50    3.70
  22  -4  -2    4.20    2.50
  22  -4  -2    6.70    3.00
 -22  -4   2    7.20    3.10
 -22  -4   2    3.70    2.90
  22  -4  -2    9.40    3.50
  22  -4  -2    1.50    2.20
 -22  -4   2    8.90    3.10
 -22  -4   2   10.30    4.40
  22  -4  -2    5.50    3.10
  22  -4  -2    4.10    2.60
  22   4  -2    8.10    3.40
 -22   4   2    7.50    3.10
 -22   4   2    8.10    3.00
 -22   4   2    8.20    3.40
  22   4  -2    5.50    2.90
  22   4  -2    5.00    2.50
  22   4  -2    8.60    2.90
 -22   4   2    2.90    2.70
  22   4  -2    2.00    2.00
 -22   4   2   11.30    3.80
 -20  -4   2   15.70    3.90
 -20  -4   2   11.70    4.60
 -20  -4   2   10.10    3.40
  20  -4  -2   13.50    3.90
  20  -4  -2    6.90    2.90
  20  -4  -2    6.20    3.10
  20  -4  -2   15.10    4.50
 -20  -4   2    5.50    2.70
 -20  -4   2   16.90    5.40
  20  -4  -2   13.10    3.80
 -20  -4   2    5.40    2.70
  20  -4  -2    5.20    2.50
 -20   4   2   18.50    4.50
 -20   4   2    5.20    2.40
  20   4  -2    8.90    2.70
 -20   4   2   11.20    3.30
 -20   4   2   10.20    3.20
  20   4  -2   11.70    3.90
 -20   4   2    8.00    3.30
  20   4  -2   11.20    3.20
 -18  -4   2    9.20    3.00
  18  -4  -2    7.90    2.70
  18  -4  -2    3.70    2.30
 -18  -4   2    8.00    3.80
  18  -4  -2    6.60    3.00
 -18  -4   2    7.60    2.80
  18  -4  -2    5.60    1.90
  18  -4  -2    7.30    2.90
  18  -4  -2    4.20    2.30
 -18  -4   2    5.70    3.40
 -18  -4   2    5.20    2.40
  18  -4  -2    6.60    2.10
 -18  -4   2    4.00    2.10
  18  -4  -2   10.30    3.10
 -18   4   2    7.00    2.80
 -18   4   2    3.00    2.30
  18   4  -2    5.20    3.00
 -18   4   2    9.00    2.90
  18   4  -2    6.20    2.20
  18   4  -2    6.40    2.30
  18   4  -2   19.40    4.00
 -18   4   2    6.80    2.90
  18   4  -2   12.00    3.60
 -18   4   2    8.00    3.00
  18   4  -2    9.10    3.50
 -18   4   2    3.60    2.30
  16  -4  -2    6.80    2.40
  16  -4  -2    8.30    2.60
 -16  -4   2   11.60    3.00
 -16  -4   2    4.50    2.20
 -16  -4   2    4.40    2.00
  16  -4  -2    7.20    2.60
 -16  -4   2    5.30    3.00
  16  -4  -2    2.90    2.10
 -16  -4   2    4.60    2.10
  16  -4  -2    7.20    2.60
  16  -4  -2    6.10    1.90
 -16  -4   2    3.90    2.60
  16  -4  -2    5.50    1.90
  16  -4  -2    3.30    1.90
  16   4  -2    5.50    2.20
 -16   4   2    6.70    2.30
  16   4  -2   14.60    4.20
 -16   4   2    6.00    2.60
 -16   4   2    4.80    2.00
 -16   4   2    5.90    2.50
 -16   4   2    4.80    2.30
  16   4  -2    4.00    2.60
  16   4  -2    8.10    2.70
 -16   4   2   10.30    2.90
  16   4  -2    6.70    2.00
  16   4  -2    7.90    2.40
  14  -4  -2   14.90    3.20
 -14  -4   2   16.60    3.40
  14  -4  -2   12.60    2.70
  14  -4  -2    8.50    2.70
  14  -4  -2   15.50    3.00
 -14  -4   2   11.60    3.00
  14  -4  -2    9.00    2.90
  14  -4  -2   18.30    3.80
 -14  -4   2   12.60    3.10
  14  -4  -2   12.10    3.40
 -14  -4   2   17.70    4.50
 -14  -4   2    7.40    2.70
 -14  -4   2    9.90    3.70
  14  -4  -2   13.70    3.60
  14   4  -2   19.70    4.60
  14   4  -2   16.10    3.70
 -14   4   2   17.40    3.40
 -14   4   2   21.50    3.30
 -14   4   2   14.10    3.30
  14   4  -2    8.60    3.20
  14   4  -2   13.20    2.80
 -14   4   2   19.80    3.20
 -14   4   2   19.50    3.70
  14   4  -2   13.80    3.10
  14   4  -2   14.20    3.00
 -14   4   2   12.60    3.60
  12  -4  -2   39.30    6.10
 -12  -4   2   37.90    7.20
 -12  -4   2   45.50    7.60
 -12  -4   2   52.69    6.80
  12  -4  -2   36.80    6.30
  12  -4  -2   32.30    6.00
  12  -4  -2   31.00    5.60
  12  -4  -2   38.10    6.50
 -12  -4   2   31.10    6.00
  12  -4  -2   64.49    6.90
  12  -4  -2   44.40    6.80
  12  -4  -2   54.59    5.70
 -12  -4   2   45.60    6.40
  12   4  -2   46.80    6.90
  12   4  -2   43.30    6.30
 -12   4   2   45.90    7.30
  12   4  -2   51.99    7.80
  12   4  -2   49.40    7.60
  12   4  -2   34.70    6.10
  12   4  -2   43.10    6.10
  12   4  -2   47.30    6.10
 -12   4   2   50.39    5.80
 -12   4   2   37.50    6.20
 -12   4   2   48.70    5.70
 -12   4   2   59.79    5.80
 -12   4   2   48.60    5.60
  10  -4  -2    5.10    1.60
  10  -4  -2    7.50    1.80
  10  -4  -2    2.90    1.40
 -10  -4   2    5.90    1.70
  10  -4  -2    8.80    2.10
  10  -4  -2    2.60    1.30
 -10  -4   2    2.30    1.20
  10  -4  -2    1.90    1.30
 -10  -4   2    5.80    2.40
  10  -4  -2    6.50    2.00
  10  -4  -2    2.90    1.70
 -10  -4   2    5.60    2.30
 -10  -4   2    4.60    1.60
 -10  -4   2    8.80    2.00
  10   4  -2    4.80    1.80
  10   4  -2    5.20    1.50
 -10   4   2    7.10    1.80
  10   4  -2    5.50    1.80
  10   4  -2    2.90    1.20
 -10   4   2    7.80    1.70
 -10   4   2    4.70    2.00
 -10   4   2    8.00    2.10
  10   4  -2   12.90    3.20
  10   4  -2    6.70    2.30
 -10   4   2    4.30    1.40
  10   4  -2    4.60    1.70
 -10   4   2    5.00    1.50
  -8  -4   2  159.18   16.20
   8  -4  -2  165.58   16.90
   8  -4  -2  175.78   16.00
   8  -4  -2  169.68   17.00
  -8  -4   2  129.19   16.80
  -8  -4   2  184.58   16.50
  -8  -4   2  166.18   17.20
   8  -4  -2  156.18   17.00
  -8  -4   2  141.89   16.20
   8  -4  -2  173.98   16.60
  -8  -4   2  128.99   16.20
   8  -4  -2  161.38   16.60
   8  -4  -2  131.69   15.80
   8  -4  -2  159.58   16.60
  -8   4   2  133.99   17.00
   8   4  -2  147.39   16.90
  -8   4   2  162.58   16.60
   8   4  -2  165.18   16.30
   8   4  -2  151.58   16.80
  -8   4   2  173.48   16.50
   8   4  -2  128.29   16.10
  -8   4   2  145.39   16.30
  -8   4   2  161.38   16.70
   8   4  -2  168.88   16.10
   8   4  -2  188.18   17.30
  -8   4   2  165.28   15.90
   8   4  -2  142.09   16.30
  -8   4   2  151.78   15.90
   8   4  -2  160.58   16.20
  -6  -4   2  367.76   36.80
   6  -4  -2  331.57   37.50
  -6  -4   2  333.07   36.80
  -6  -4   2  346.37   37.40
   6  -4  -2  364.86   37.10
   6  -4  -2  410.86   37.20
   6  -4  -2  386.06   37.30
  -6  -4   2  403.06   37.00
   6  -4  -2  312.57   37.00
  -6   4   2  409.26   37.40
  -6   4   2  406.06   37.20
   6   4  -2  341.97   36.90
   6   4  -2  381.46   37.50
   6   4  -2  356.46   36.80
  -4  -4   2    0.30    0.80
  -4  -4   2    0.90    0.70
  -4  -4   2   -0.40    0.60
  -4  -4   2    0.00    0.40
  -4  -4   2    0.50    0.40
   4  -4  -2   -0.30    0.70
   4  -4  -2    0.00    0.80
  -4  -4   2   -0.10    0.40
   4  -4  -2   -0.60    0.50
  -4  -4   2   -0.30    0.60
  -4  -4   2   -0.30    0.30
  -4  -4   2    0.70    0.70
   4  -4  -2    0.10    0.80
   4  -4  -2    0.60    0.70
   4  -4  -2   -0.40    0.50
   4  -4  -2    0.10    0.60
  -4   4   2    0.50    0.30
   4   4  -2    0.70    0.70
  -4   4   2    0.40    0.60
  -4   4   2   -0.90    0.50
   4   4  -2    0.00    0.50
  -4   4   2    1.70    1.00
  -4   4   2    0.20    0.30
  -4   4   2    0.40    0.60
   4   4  -2    0.30    0.60
   4   4  -2   -0.10    0.90
  -4   4   2    1.20    0.70
   4   4  -2    0.60    0.50
  -4   4   2    0.20    0.30
  -4   4   2    0.50    0.70
  -4   4   2    0.30    0.30
   4   4  -2    0.30    0.70
   4   4  -2    0.50    0.70
  -4   4   2   -0.60    0.60
  -4   4   2    0.50    0.70
   4   4  -2    0.80    0.70
  -4   4   2    1.70    0.90
  -2  -4   2    1.60    0.90
   2  -4  -2    1.20    1.00
   2  -4  -2    1.80    0.90
  -2  -4   2    0.50    0.60
  -2  -4   2    0.30    0.80
   2  -4  -2    1.80    1.00
  -2  -4   2    0.40    0.70
  -2  -4   2    0.50    0.60
   2  -4  -2    2.20    1.10
  -2  -4   2    0.30    0.70
   2  -4  -2    0.40    0.80
  -2  -4   2    1.70    0.90
  -2  -4   2    0.20    0.80
   2  -4  -2    0.80    1.00
  -2  -4   2    0.60    0.80
   2   4  -2    0.40    0.70
   2   4  -2    1.40    0.90
   2   4  -2    0.30    0.70
  -2   4   2    0.30    0.70
  -2   4   2    1.50    1.00
  -2   4   2    0.10    0.60
   2   4  -2   -0.40    0.50
   2   4  -2    1.20    0.80
  -2   4   2    1.10    0.90
   2   4  -2    0.30    0.50
  -2   4   2    2.00    0.90
  -2   4   2    1.90    0.70
  -2   4   2    2.50    0.80
  -2   4   2    1.20    0.90
  -2   4   2    0.70    0.70
  -2   4   2    1.90    1.10
   0  -4   2   26.40    4.20
   0  -4   2   26.20    4.00
   0  -4   2   25.90    4.10
   0  -4   2   31.40    4.80
   0  -4  -2   30.90    4.40
   0  -4  -2   30.70    4.30
   0  -4  -2   38.60    4.80
   0  -4   2   36.50    3.80
   0  -4  -2   32.20    4.50
   0  -4   2   26.30    3.60
   0  -4  -2   34.60    5.00
   0  -4   2   23.80    3.70
   0  -4  -2   30.30    4.50
   0  -4  -2   35.80    4.50
   0  -4   2   26.40    3.10
   0  -4  -2   27.00    4.30
   0  -4   2   36.50    3.80
   0  -4   2   24.30    4.40
   0  -4   2   27.20    4.30
   0   4   2   30.30    4.20
   0   4   2   34.00    4.00
   0   4  -2   29.50    4.30
   0   4  -2   26.60    3.40
   0   4   2   29.40    4.20
   0   4  -2   24.80    4.10
   0   4   2   26.10    4.40
   0   4   2   27.70    4.40
   0   4   2   40.60    5.30
   0   4   2   42.30    4.70
   0   4   2   30.60    4.20
   0   4   2   34.80    4.50
  -2  -4  -2   23.10    3.70
  -2  -4  -2   16.20    3.30
  -2  -4  -2   18.50    3.50
   2  -4   2   19.60    3.20
   2  -4   2   18.40    3.40
   2  -4   2   24.20    3.60
   2  -4   2   14.10    2.90
  -2  -4  -2   15.70    3.40
  -2  -4  -2   20.50    3.50
   2  -4   2   18.60    3.50
   2  -4   2   19.60    3.40
  -2  -4  -2   23.50    3.50
  -2  -4  -2   23.50    3.90
   2  -4   2   19.10    2.90
   2  -4   2   20.00    2.40
  -2  -4  -2   18.60    3.20
   2   4   2   21.40    3.50
  -2   4  -2   19.10    2.30
   2   4   2   26.30    3.90
   2   4   2   24.50    3.50
   2   4   2   18.80    3.50
   2   4   2   25.20    3.80
  -2   4  -2   21.10    3.50
   2   4   2   15.70    3.40
  -2   4  -2   21.90    3.50
   2   4   2   15.90    3.10
   2   4   2   23.60    3.50
   2   4   2   20.70    3.50
  -2   4  -2   13.00    3.20
  -2   4  -2   19.60    2.30
  -4  -4  -2  255.97   25.50
  -4  -4  -2  260.87   25.80
   4  -4   2  202.18   25.10
   4  -4   2  232.98   25.40
  -4  -4  -2  223.38   25.40
   4  -4   2  254.97   25.40
  -4  -4  -2  266.57   25.70
   4  -4   2  260.17   24.80
  -4  -4  -2  227.58   25.30
  -4  -4  -2  248.48   25.30
  -4  -4  -2  237.88   25.50
   4  -4   2  254.17   25.00
  -4  -4  -2  287.67   26.10
   4  -4   2  239.68   25.50
   4   4   2  231.68   25.60
  -4   4  -2  236.58   24.70
  -4   4  -2  231.28   25.60
   4   4   2  267.27   25.40
   4   4   2  244.18   25.30
   4   4   2  213.48   25.20
   4   4   2  293.07   25.40
   4   4   2  227.08   25.30
   4   4   2  258.67   25.70
  -4   4  -2  283.57   25.40
   4   4   2  247.18   25.30
   4   4   2  262.87   25.80
  -4   4  -2  235.88   24.70
  -4   4  -2  207.48   25.10
  -6  -4  -2   54.49    7.30
  -6  -4  -2   64.69    7.20
   6  -4   2   63.39    7.20
   6  -4   2   58.89    6.70
  -6  -4  -2   65.99    7.50
  -6  -4  -2   58.39    7.40
  -6  -4  -2   54.69    7.00
   6  -4   2   50.89    6.70
   6  -4   2   64.09    6.80
   6  -4   2   56.39    6.50
   6  -4   2   69.79    7.30
   6  -4   2   54.69    6.80
   6  -4   2   55.89    6.60
  -6  -4  -2   44.80    7.30
   6   4   2   69.89    7.30
   6   4   2   42.20    6.90
   6   4   2   51.89    6.70
  -6   4  -2   46.10    6.30
   6   4   2   51.69    6.70
   6   4   2   60.29    7.00
  -6   4  -2   65.59    6.90
   6   4   2   50.29    7.20
   6   4   2   56.89    7.40
  -6   4  -2   47.80    6.60
  -6   4  -2   55.39    7.20
  -6   4  -2   57.79    6.10
   6   4   2   53.49    7.90
  -6   4  -2   49.70    6.40
   6   4   2   63.19    7.00
  -8  -4  -2    8.00    2.30
   8  -4   2    5.80    2.10
   8  -4   2    6.40    2.00
   8  -4   2    7.80    2.10
   8  -4   2    9.00    2.20
   8  -4   2    3.90    1.70
   8  -4   2    5.40    1.90
  -8  -4  -2    7.10    2.70
  -8  -4  -2    5.10    2.00
   8  -4   2    8.30    2.10
  -8  -4  -2    7.10    2.30
  -8  -4  -2    5.60    2.30
   8  -4   2    3.30    1.50
  -8  -4  -2    8.40    2.70
  -8   4  -2   10.20    2.70
   8   4   2    4.00    1.70
   8   4   2    7.80    2.70
   8   4   2    2.70    1.90
   8   4   2    5.70    2.30
  -8   4  -2    8.00    2.00
   8   4   2    8.40    2.50
   8   4   2    3.30    1.60
  -8   4  -2    4.20    1.60
   8   4   2    3.90    1.70
  -8   4  -2    9.60    2.50
  -8   4  -2    6.00    1.50
  -8   4  -2    6.60    1.80
   8   4   2    5.00    1.90
  -8   4  -2    6.20    1.90
  10  -4   2   13.40    3.10
 -10  -4  -2   11.40    3.20
 -10  -4  -2   13.00    3.70
 -10  -4  -2   11.30    3.10
 -10  -4  -2   19.20    4.40
  10  -4   2   12.90    3.20
  10  -4   2   11.10    2.90
  10  -4   2   19.20    3.40
  10  -4   2   14.80    3.50
 -10  -4  -2   15.90    3.70
  10  -4   2   17.70    3.40
  10  -4   2   12.40    2.90
 -10  -4  -2   12.40    3.30
  10   4   2   11.80    3.20
  10   4   2   23.70    4.00
 -10   4  -2   11.60    3.10
 -10   4  -2   10.00    2.40
  10   4   2   12.50    3.60
 -10   4  -2   13.20    3.20
 -10   4  -2   13.60    2.90
  10   4   2    9.50    3.40
  10   4   2   17.60    3.40
  10   4   2   13.30    3.20
  10   4   2   12.80    3.90
  10   4   2   12.10    3.00
  10   4   2   14.00    3.70
 -10   4  -2    8.80    2.50
 -12  -4  -2   46.00    7.90
  12  -4   2   32.30    6.00
  12  -4   2   32.50    5.90
  12  -4   2   46.90    6.90
 -12  -4  -2   33.50    6.20
  12  -4   2   37.30    5.90
 -12  -4  -2   49.70    8.30
  12  -4   2   25.20    5.80
 -12  -4  -2   28.70    6.00
  12  -4   2   38.10    6.00
  12  -4   2   42.30    6.50
 -12  -4  -2   41.70    6.80
 -12  -4  -2   41.80    6.70
  12   4   2   45.20    6.50
  12   4   2   36.90    7.20
  12   4   2   32.50    5.90
 -12   4  -2   30.40    5.50
  12   4   2   36.20    6.80
 -12   4  -2   48.30    7.20
  12   4   2   42.10    6.40
  12   4   2   39.80    6.70
 -12   4  -2   34.10    5.70
 -12   4  -2   36.10    5.30
  12   4   2   42.80    6.40
  12   4   2   33.30    6.60
  12   4   2   35.60    6.90
  14  -4   2   27.00    5.20
  14  -4   2   21.00    4.70
 -14  -4  -2   17.60    4.60
  14  -4   2   16.20    3.70
  14  -4   2   17.90    4.50
  14  -4   2   20.00    5.00
 -14  -4  -2   28.30    5.60
 -14  -4  -2   23.30    5.00
  14  -4   2   22.80    4.80
  14  -4   2   15.90    3.70
 -14  -4  -2   28.80    5.50
  14   4   2   24.00    5.40
  14   4   2   18.70    4.30
  14   4   2   18.30    5.10
  14   4   2   20.20    5.20
 -14   4  -2   15.10    3.80
 -14   4  -2    9.90    3.60
  14   4   2   18.30    4.50
  14   4   2   16.80    4.30
 -14   4  -2   26.20    5.20
  14   4   2   16.00    3.90
  14   4   2   23.00    5.40
 -14   4  -2   20.20    3.90
 -14   4  -2   20.30    4.20
  16  -4   2   80.39   12.40
 -16  -4  -2  106.39   15.10
 -16  -4  -2   91.89   13.20
  16  -4   2  120.99   12.40
  16  -4   2   79.99   11.40
 -16  -4  -2   99.59   12.80
  16  -4   2   97.89   11.80
 -16  -4  -2   84.19   12.70
 -16  -4  -2  115.19   12.40
  16  -4   2  119.39   12.90
 -16  -4  -2   86.69   14.10
  16   4   2   92.19   13.80
  16   4   2   71.99   11.80
  16   4   2   98.39   13.30
 -16   4  -2   86.59   11.70
 -16   4  -2   75.79   12.80
  16   4   2   69.09   11.70
 -16   4  -2   63.49   11.40
  16   4   2   97.19   11.40
 -16   4  -2   78.99   11.90
  16   4   2   81.59   13.20
  16   4   2  114.99   11.90
 -18  -4  -2   58.99    8.80
 -18  -4  -2   29.50    6.60
  18  -4   2   32.80    6.50
  18  -4   2   36.80    7.40
 -18  -4  -2   29.90    7.90
  18  -4   2   30.60    6.90
 -18  -4  -2   25.10    6.00
 -18  -4  -2   24.60    6.20
  18  -4   2   33.50    6.80
  18  -4   2   30.00    6.70
 -18  -4  -2   30.30    7.70
  18   4   2   37.70    6.80
 -18   4  -2   29.20    6.30
  18   4   2   55.89    7.70
  18   4   2   18.40    5.30
 -18   4  -2   35.00    6.50
  18   4   2   29.00    5.90
 -18   4  -2   42.60    6.40
 -18   4  -2   34.50    6.50
  18   4   2   25.50    6.10
  18   4   2   29.90    7.10
  18   4   2   24.40    6.50
 -20  -4  -2    2.10    2.40
  20  -4   2   10.20    3.90
  20  -4   2    9.10    3.80
  20  -4   2    5.60    3.00
  20  -4   2    8.50    3.60
  20  -4   2    3.10    2.30
 -20  -4  -2    9.40    4.30
 -20  -4  -2    2.20    3.20
 -20  -4  -2    9.90    4.10
 -20  -4  -2    6.70    3.10
 -20  -4  -2    7.40    3.50
 -20  -4  -2    6.10    3.10
  20   4   2    4.70    3.20
  20   4   2    8.10    4.10
  20   4   2    8.20    3.20
 -20   4  -2    4.70    2.80
 -20   4  -2    2.20    2.20
 -20   4  -2    4.00    2.40
  20   4   2    7.10    3.70
  20   4   2    3.40    3.10
 -20   4  -2    7.20    3.20
  20   4   2    3.90    2.60
  20   4   2    4.60    2.80
 -22  -4  -2   10.10    4.30
  22  -4   2   10.30    4.20
  22  -4   2    3.90    2.90
 -22  -4  -2    9.30    4.40
  22  -4   2   13.70    4.60
 -22  -4  -2   11.80    5.20
 -22  -4  -2    7.90    4.70
 -22  -4  -2   14.70    4.70
 -22   4  -2    6.70    3.30
 -22   4  -2    2.70    2.50
  22   4   2    8.10    3.80
 -22   4  -2    8.50    3.30
  22   4   2    6.40    4.50
  22   4   2    5.80    3.20
 -23  -5   2   33.50    6.80
 -23  -5   2   28.40    6.80
 -23  -5   2   28.00    6.40
 -23  -5   2   24.50    6.10
  23  -5  -2   34.90    7.50
  23  -5  -2   14.70    5.10
 -23  -5   2   33.00    8.50
  23  -5  -2   39.90    8.10
 -23  -5   2   33.50    8.60
 -23  -5   2   27.50    6.00
  23  -5  -2   34.10    7.00
  23   5  -2   22.10    5.20
  23   5  -2   32.70    6.40
 -23   5   2   23.30    5.50
  23   5  -2   21.90    4.80
  23   5  -2   27.40    6.40
 -23   5   2   22.30    5.60
 -23   5   2   27.40    6.00
  23   5  -2   34.20    8.20
  23   5  -2   31.30    7.90
 -23   5   2   26.90    6.80
  23   5  -2   30.90    7.10
 -21  -5   2    8.50    4.60
 -21  -5   2    7.60    3.20
  21  -5  -2    7.00    3.10
  21  -5  -2    3.00    2.30
  21  -5  -2    1.20    1.80
  21  -5  -2   11.20    4.00
 -21  -5   2    6.50    3.20
  21  -5  -2   11.00    3.80
 -21  -5   2    3.80    2.10
 -21  -5   2    0.30    1.50
  21  -5  -2    3.90    2.60
 -21  -5   2   10.10    4.60
 -21  -5   2    7.90    3.90
 -21   5   2    4.70    2.50
  21   5  -2    9.40    3.00
 -21   5   2    6.60    3.50
 -21   5   2    4.00    2.50
 -21   5   2    4.80    2.40
  21   5  -2    3.70    2.10
  21   5  -2   -0.20    1.90
  21   5  -2    2.70    2.70
 -21   5   2    6.90    2.90
  21   5  -2    5.40    3.10
  21   5  -2   10.10    3.70
  21   5  -2    2.00    1.90
  19  -5  -2    9.00    3.30
 -19  -5   2    4.00    3.20
 -19  -5   2   12.50    3.60
  19  -5  -2   11.00    3.50
 -19  -5   2   11.00    4.60
 -19  -5   2    9.00    2.90
 -19  -5   2   10.10    3.30
  19  -5  -2    6.20    2.80
  19  -5  -2    5.30    2.40
  19  -5  -2    6.00    2.90
 -19  -5   2    9.70    3.50
  19  -5  -2    7.60    2.90
 -19   5   2   16.40    3.70
  19   5  -2    7.60    3.00
  19   5  -2    5.20    2.70
  19   5  -2    9.90    3.30
 -19   5   2    4.50    2.30
 -19   5   2    7.80    2.70
  19   5  -2   12.00    3.60
 -19   5   2   10.70    3.30
 -19   5   2   11.30    3.30
  19   5  -2   11.80    3.60
 -17  -5   2    8.30    2.60
 -17  -5   2    1.50    1.80
 -17  -5   2    5.80    2.40
  17  -5  -2    2.70    1.80
  17  -5  -2    7.40    2.40
  17  -5  -2    2.70    1.60
  17  -5  -2    6.10    2.20
  17  -5  -2    1.50    2.10
 -17  -5   2    5.30    3.10
  17  -5  -2    4.50    2.00
 -17  -5   2    6.00    3.40
  17  -5  -2    5.90    2.70
  17  -5  -2    4.00    2.20
 -17  -5   2    5.70    2.60
  17  -5  -2    4.60    1.90
  17  -5  -2    3.60    1.90
 -17   5   2    5.60    2.20
  17   5  -2    5.60    3.00
 -17   5   2    6.70    2.40
  17   5  -2    0.80    1.50
  17   5  -2    2.80    1.80
 -17   5   2    3.30    2.00
  17   5  -2    4.90    2.70
  17   5  -2    2.00    1.70
 -17   5   2    3.60    1.70
 -17   5   2    2.40    1.90
  17   5  -2    3.30    1.80
 -17   5   2    5.90    2.30
  17   5  -2    2.40    1.90
  15  -5  -2   10.50    3.40
  15  -5  -2    8.10    2.80
  15  -5  -2    7.30    2.90
 -15  -5   2   10.60    3.00
 -15  -5   2   10.00    2.70
  15  -5  -2   12.60    3.50
  15  -5  -2   11.80    2.80
  15  -5  -2   10.90    3.00
 -15  -5   2   13.70    3.40
  15  -5  -2   11.60    3.10
 -15  -5   2   12.20    4.10
  15  -5  -2    7.70    2.40
 -15  -5   2   10.00    3.90
  15  -5  -2    7.30    2.40
  15  -5  -2    6.40    2.30
 -15   5   2    9.50    2.50
 -15   5   2   12.50    3.30
 -15   5   2   11.20    2.80
  15   5  -2   18.40    4.60
 -15   5   2   12.40    3.70
 -15   5   2   10.50    2.50
  15   5  -2    7.80    2.40
 -15   5   2    9.70    2.70
  15   5  -2   14.30    4.10
  15   5  -2   20.90    4.20
 -15   5   2   14.40    3.10
  15   5  -2   12.60    3.10
 -15   5   2   13.50    3.00
  15   5  -2    5.00    2.50
  15   5  -2    8.20    2.60
 -13  -5   2    2.20    1.40
 -13  -5   2    1.40    1.10
  13  -5  -2    0.90    1.10
  13  -5  -2    1.10    1.00
  13  -5  -2    1.10    1.30
 -13  -5   2    5.40    1.80
 -13  -5   2    3.80    2.50
  13  -5  -2    1.10    1.00
  13  -5  -2    0.90    1.10
  13  -5  -2    0.20    1.10
  13  -5  -2    1.40    1.40
 -13  -5   2    0.40    1.00
 -13  -5   2    1.60    2.10
  13  -5  -2    1.80    1.60
  13  -5  -2    1.60    1.50
  13  -5  -2    2.70    1.60
  13   5  -2    0.90    1.20
  13   5  -2    1.40    1.40
  13   5  -2    2.20    1.70
  13   5  -2   -1.80    0.90
 -13   5   2    3.80    1.40
  13   5  -2    3.50    1.50
 -13   5   2    1.10    1.20
 -13   5   2    1.10    1.60
 -13   5   2    2.50    1.30
 -13   5   2    1.30    1.10
 -13   5   2    2.20    1.30
  13   5  -2    1.20    1.80
  13   5  -2    1.10    1.30
  11  -5  -2    8.70    2.30
  11  -5  -2    8.50    2.60
 -11  -5   2   11.60    2.50
  11  -5  -2    8.00    2.60
  11  -5  -2    6.80    2.10
 -11  -5   2    6.10    2.50
  11  -5  -2    5.90    2.10
 -11  -5   2   10.80    3.20
  11  -5  -2    6.10    2.10
 -11  -5   2    5.80    2.00
  11  -5  -2    5.10    2.10
  11  -5  -2    6.70    2.10
  11  -5  -2    5.20    1.90
 -11  -5   2    8.00    2.10
  11  -5  -2   10.70    2.40
 -11  -5   2    8.60    2.20
  11   5  -2    8.30    2.00
  11   5  -2   11.30    2.80
  11   5  -2    6.80    2.50
  11   5  -2    8.10    2.60
 -11   5   2    5.60    1.90
  11   5  -2    4.20    1.60
 -11   5   2    4.30    2.40
 -11   5   2    9.60    1.90
  11   5  -2    7.90    2.10
 -11   5   2    7.70    1.70
  11   5  -2    6.60    1.90
 -11   5   2   11.70    2.60
  11   5  -2    7.50    2.70
  11   5  -2    7.00    2.00
 -11   5   2    6.20    2.10
  -9  -5   2   17.10    3.70
  -9  -5   2    7.40    2.20
   9  -5  -2    8.40    2.60
   9  -5  -2   11.50    2.60
  -9  -5   2   13.80    2.60
   9  -5  -2    7.50    2.20
  -9  -5   2    6.00    1.80
  -9  -5   2   11.40    3.10
   9  -5  -2    8.30    2.60
   9  -5  -2    5.20    2.20
   9  -5  -2   13.10    2.60
  -9  -5   2   12.50    2.30
  -9   5   2   12.50    2.60
   9   5  -2   13.00    2.60
   9   5  -2   12.30    2.40
   9   5  -2    9.60    2.90
   9   5  -2   10.90    2.30
   9   5  -2    9.60    2.80
   9   5  -2   10.80    2.00
   9   5  -2   10.80    2.90
   9   5  -2   14.60    2.90
  -9   5   2   11.50    2.60
  -9   5   2    7.30    2.30
  -9   5   2    8.40    2.30
  -9   5   2   13.90    3.50
   9   5  -2    7.70    2.00
   7  -5  -2  623.64   62.39
   7  -5  -2  616.74   62.19
   7  -5  -2  553.34   62.39
   7  -5  -2  708.73   62.59
   7   5  -2  613.34   62.49
   7   5  -2  595.24   62.39
   7   5  -2  637.14   62.69
  -5  -5   2  124.29   13.00
   5  -5  -2  121.19   13.30
  -5  -5   2  104.39   13.20
  -5  -5   2  110.69   12.90
  -5  -5   2  121.29   13.20
  -5  -5   2  120.59   12.30
   5  -5  -2  127.19   13.20
  -5  -5   2  127.79   13.40
   5  -5  -2  100.19   13.20
  -5  -5   2  119.39   12.80
   5  -5  -2  138.59   13.40
   5  -5  -2  122.29   13.80
  -5  -5   2  110.39   12.70
  -5  -5   2  128.59   12.40
   5  -5  -2  119.69   13.30
   5   5  -2  104.09   12.80
  -5   5   2  139.09   13.20
   5   5  -2  110.29   12.90
  -5   5   2  135.89   13.30
   5   5  -2  113.09   12.90
  -5   5   2  114.59   12.90
   5   5  -2  147.19   13.50
  -5   5   2   94.79   13.50
   5   5  -2  118.99   13.40
   5   5  -2  127.39   13.10
  -5   5   2  131.29   13.20
  -5   5   2  138.09   13.40
   5   5  -2  126.19   13.30
   5   5  -2  115.19   12.70
  -5   5   2  102.79   12.90
  -3  -5   2  133.69   16.00
  -3  -5   2  131.89   15.30
   3  -5  -2  138.79   15.60
   3  -5  -2  116.69   15.30
  -3  -5   2  151.48   15.50
  -3  -5   2  141.49   15.40
  -3  -5   2  145.19   15.80
   3  -5  -2  172.78   16.60
   3  -5  -2  154.88   15.50
  -3  -5   2  142.99   15.30
   3  -5  -2  143.49   15.80
  -3  -5   2  143.99   14.80
   3  -5  -2  159.48   15.80
   3  -5  -2  148.49   15.60
  -3   5   2  139.29   15.20
   3   5  -2  143.89   15.30
  -3   5   2  141.99   16.30
   3   5  -2  146.49   15.40
  -3   5   2  169.28   15.80
   3   5  -2  144.99   15.50
  -3   5   2  146.19   15.60
   3   5  -2  147.99   15.10
  -3   5   2  130.19   15.40
  -3   5   2  150.28   15.30
   3   5  -2  152.08   15.50
   3   5  -2  137.09   15.30
   3   5  -2  149.19   15.90
  -3   5   2  144.49   15.50
  -3   5   2  145.09   15.30
  -3   5   2  144.09   15.70
   3   5  -2  152.18   15.30
   1  -5  -2  341.07   36.90
   1  -5  -2  405.06   38.00
   1  -5  -2  375.46   37.00
  -1  -5   2  369.46   37.50
  -1  -5   2  396.36   37.10
   1  -5  -2  342.77   37.00
   1  -5  -2  342.87   37.20
   1  -5  -2  388.16   37.20
  -1  -5   2  372.36   36.90
  -1  -5   2  373.16   36.90
   1  -5  -2  362.86   37.00
  -1  -5   2  357.16   36.80
  -1  -5   2  380.76   37.30
  -1   5   2  370.86   37.00
  -1   5   2  353.26   36.60
   1   5  -2  359.26   36.90
   1   5  -2  340.57   37.10
  -1   5   2  332.87   36.90
   1   5  -2  407.16   36.90
   1   5  -2  359.76   36.80
   1   5  -2  352.56   36.90
  -1   5   2  369.86   36.70
  -1   5   2  335.47   37.10
  -1   5   2  336.17   37.00
  -1  -5  -2  288.27   33.00
  -1  -5  -2  290.97   33.10
  -1  -5  -2  349.87   33.70
   1  -5   2  341.47   33.10
  -1  -5  -2  319.37   33.90
   1  -5   2  337.97   33.20
  -1  -5  -2  364.06   33.40
   1  -5   2  322.07   32.80
   1  -5   2  330.07   33.50
   1  -5   2  366.46   33.90
  -1  -5  -2  352.26   33.30
   1  -5   2  327.47   33.20
   1  -5   2  325.77   33.10
   1  -5   2  323.97   32.90
  -1  -5  -2  281.47   33.10
   1   5   2  329.77   33.20
   1   5   2  310.67   32.90
   1   5   2  294.97   33.10
   1   5   2  335.97   33.00
  -1   5  -2  336.37   33.20
  -1   5  -2  324.67   33.70
  -1   5  -2  327.07   33.40
   1   5   2  305.37   32.80
   1   5   2  337.07   33.50
  -1   5  -2  324.57   33.20
   1   5   2  305.47   32.90
   3  -5   2   97.09   10.10
  -3  -5  -2  106.79   10.10
   3  -5   2   73.39    9.40
  -3  -5  -2  103.29   10.00
  -3  -5  -2   85.29    9.70
   3  -5   2   92.89    9.00
  -3  -5  -2   83.89    9.70
  -3  -5  -2   85.89    9.70
   3  -5   2   93.79    9.80
   3  -5   2   81.69   10.00
   3  -5   2   81.09    9.30
   3  -5   2   92.29    9.60
  -3  -5  -2   86.29   10.10
   3  -5   2   98.89    9.90
  -3  -5  -2   82.59    9.80
   3  -5   2   97.59    9.80
  -3  -5  -2   86.19    9.60
  -3  -5  -2   84.79    9.50
   3   5   2   85.79    9.70
   3   5   2   78.99    9.70
  -3   5  -2   85.99    8.80
  -3   5  -2   71.69    9.50
   3   5   2   66.59    9.50
   3   5   2   75.59    9.70
   3   5   2   87.99    9.80
  -3   5  -2   69.19    9.90
   3   5   2   78.89    9.40
   3   5   2   97.69    9.70
   3   5   2   84.29   10.00
  -3   5  -2   79.89    8.70
  -3   5  -2   84.89    9.70
   3   5   2   67.49    9.30
   5  -5   2  693.63   63.89
   5  -5   2  592.74   63.89
   5  -5   2  622.24   63.59
  -5  -5  -2  724.33   64.19
   5  -5   2  607.24   63.99
   5  -5   2  638.64   63.69
  -5  -5  -2  613.54   64.19
  -5  -5  -2  601.84   63.69
  -5  -5  -2  731.93   64.19
  -5  -5  -2  595.94   63.59
   5  -5   2  598.34   63.69
   5   5   2  724.33   64.39
   5   5   2  599.64   63.49
   5   5   2  615.84   64.19
   5   5   2  620.14   63.79
   5   5   2  663.33   64.29
  -5   5  -2  614.54   64.29
   5   5   2  572.04   63.69
   7  -5   2   61.79    7.80
   7  -5   2   63.69    9.40
  -7  -5  -2   45.50    7.80
  -7  -5  -2   73.19    8.40
   7  -5   2   62.29    8.40
  -7  -5  -2   52.69    8.00
   7  -5   2   79.79    8.10
   7  -5   2   53.29    7.00
   7  -5   2   65.19    7.40
   7  -5   2   58.69    7.00
  -7  -5  -2   56.29    7.80
  -7  -5  -2   52.09    8.60
  -7  -5  -2   52.69    8.30
   7  -5   2   56.79    7.00
  -7  -5  -2   69.39    7.90
   7  -5   2   64.59    9.00
   7   5   2   57.69    7.40
   7   5   2   55.89    8.10
   7   5   2   62.99    8.10
  -7   5  -2   52.09    7.20
   7   5   2   70.29    8.30
   7   5   2   50.59    7.80
  -7   5  -2   53.49    6.90
   7   5   2   62.69    7.60
  -7   5  -2   67.69    8.20
   7   5   2   58.99    8.20
   7   5   2   66.29    7.70
  -7   5  -2   63.39    6.40
  -7   5  -2   61.69    7.00
   7   5   2   61.19    8.90
  -7   5  -2   55.09    7.30
   9  -5   2   68.39    9.10
  -9  -5  -2   76.29    9.90
   9  -5   2   79.69    9.10
  -9  -5  -2   97.79   10.00
  -9  -5  -2   69.19   10.80
  -9  -5  -2   73.19    9.50
  -9  -5  -2   83.19   10.20
   9  -5   2   75.99    9.20
   9  -5   2   68.79    8.90
   9  -5   2   77.09    9.00
   9  -5   2   84.49    9.70
   9  -5   2   94.69   10.00
  -9  -5  -2   84.49    9.80
  -9   5  -2   75.79    9.90
   9   5   2   78.69    9.30
  -9   5  -2   81.29    9.00
   9   5   2   64.89   10.50
  -9   5  -2   83.59    9.40
   9   5   2   78.09    9.50
   9   5   2   74.19   10.00
   9   5   2   75.69    9.50
  -9   5  -2   70.29    8.40
   9   5   2   63.59   10.70
   9   5   2   67.79    9.10
  -9   5  -2   83.89    9.40
   9   5   2   93.69    9.60
  -9   5  -2   64.39    9.30
   9   5   2   78.89    9.40
  -9   5  -2   82.39    9.00
  11  -5   2   16.80    3.70
  11  -5   2   19.10    4.40
 -11  -5  -2   23.00    4.90
 -11  -5  -2   22.50    5.30
  11  -5   2   19.60    4.00
  11  -5   2   17.20    4.10
  11  -5   2   15.60    3.70
 -11  -5  -2   16.70    4.10
 -11  -5  -2   18.70    4.90
 -11  -5  -2   19.40    4.10
  11  -5   2   15.50    3.60
  11  -5   2   27.50    4.50
 -11  -5  -2   18.40    4.30
  11  -5   2   15.40    3.60
  11   5   2   23.40    5.40
  11   5   2   24.70    4.50
  11   5   2   17.20    4.00
  11   5   2   12.50    4.00
 -11   5  -2   18.90    3.80
 -11   5  -2   20.60    3.40
 -11   5  -2   19.50    4.60
  11   5   2   24.40    4.30
  11   5   2   25.80    5.50
 -11   5  -2   15.20    3.50
  11   5   2   16.80    4.00
  11   5   2   18.50    4.20
  11   5   2   16.40    3.70
  13  -5   2    0.90    1.50
 -13  -5  -2   -0.30    1.70
 -13  -5  -2   -1.10    0.30
 -13  -5  -2   -0.30    1.90
  13  -5   2    0.40    1.20
  13  -5   2    1.30    1.50
 -13  -5  -2   -0.10    1.00
 -13  -5  -2    0.00    1.00
  13  -5   2    0.90    1.40
  13  -5   2   -0.10    1.00
 -13  -5  -2    0.10    1.10
  13  -5   2   -0.70    0.80
  13   5   2    0.40    1.00
 -13   5  -2    1.00    1.10
  13   5   2   -0.60    0.90
 -13   5  -2   -0.80    0.80
  13   5   2    0.70    1.70
  13   5   2    0.40    1.00
 -13   5  -2    0.40    1.50
  13   5   2    1.80    1.70
 -13   5  -2    0.00    0.80
 -13   5  -2   -0.80    1.00
 -15  -5  -2   14.80    5.00
 -15  -5  -2   11.20    3.50
 -15  -5  -2   17.60    5.20
 -15  -5  -2   12.00    3.80
 -15  -5  -2    5.70    2.80
  15  -5   2    7.50    2.90
  15  -5   2   11.20    3.40
 -15  -5  -2    8.40    3.10
  15  -5   2    8.00    3.00
  15  -5   2    8.50    4.50
  15  -5   2   11.40    3.70
  15  -5   2   10.40    3.80
  15   5   2    6.10    3.20
  15   5   2   13.00    3.80
 -15   5  -2    7.30    3.20
 -15   5  -2    7.60    2.70
 -15   5  -2    7.50    2.40
  15   5   2   15.40    3.70
 -15   5  -2    8.00    2.70
  15   5   2   12.00    4.10
  15   5   2   14.20    3.60
  15   5   2   11.20    3.20
  15   5   2    8.20    3.00
  17  -5   2  168.68   18.30
 -17  -5  -2  200.38   19.20
 -17  -5  -2  159.18   19.30
 -17  -5  -2  145.79   18.20
  17  -5   2  165.78   18.10
  17  -5   2  193.08   19.40
  17  -5   2  130.09   17.70
 -17  -5  -2  157.48   18.40
 -17  -5  -2  133.59   18.70
 -17  -5  -2  148.79   18.30
 -17  -5  -2  152.18   18.30
  17  -5   2  166.08   18.40
 -17   5  -2  150.18   17.70
  17   5   2  169.78   19.30
 -17   5  -2  143.89   17.50
  17   5   2  129.99   17.30
 -17   5  -2  131.39   17.90
  17   5   2  176.58   20.00
  17   5   2  143.09   17.60
  17   5   2  162.38   18.30
  17   5   2  145.59   18.70
  17   5   2  127.19   18.50
 -19  -5  -2    1.90    2.10
 -19  -5  -2    2.50    3.10
  19  -5   2    2.90    2.40
  19  -5   2    4.10    2.60
  19  -5   2    9.70    3.70
 -19  -5  -2    3.30    2.40
 -19  -5  -2    7.80    4.20
 -19  -5  -2    7.00    3.30
 -19  -5  -2    4.70    3.10
  19  -5   2    7.00    3.10
 -19  -5  -2    6.40    3.00
 -19   5  -2    5.10    2.50
 -19   5  -2    8.80    3.10
  19   5   2    9.60    4.60
  19   5   2    4.40    3.20
  19   5   2    2.30    2.10
 -19   5  -2    4.90    3.00
 -19   5  -2    9.50    3.40
  19   5   2    5.40    2.90
 -19   5  -2   10.20    3.80
  19   5   2    5.10    2.90
  19   5   2    2.40    3.00
  19   5   2    7.20    3.80
 -21  -5  -2   -0.50    1.60
  21  -5   2    1.70    2.10
 -21  -5  -2    0.70    3.00
  21  -5   2    2.50    2.40
  21  -5   2    3.10    2.60
 -21  -5  -2    0.10    2.10
  21  -5   2    3.00    2.60
  21   5   2    5.20    3.20
 -21   5  -2   -0.80    1.60
  21   5   2   -0.60    1.90
  21   5   2   -1.70    1.60
  21   5   2    3.60    2.90
  21   5   2    2.20    2.80
 -21   5  -2    4.70    2.40
 -21   5  -2    2.80    2.40
 -22  -6   2    2.60    2.20
  22  -6  -2    4.10    2.70
 -22  -6   2    9.40    4.40
 -22  -6   2    6.10    2.90
 -22  -6   2    5.90    3.90
 -22  -6   2    6.20    3.20
  22  -6  -2    1.60    1.90
  22  -6  -2    2.30    2.60
  22  -6  -2    4.80    3.30
  22  -6  -2    3.50    2.30
 -22  -6   2    2.10    2.40
 -22  -6   2    4.40    2.80
  22  -6  -2    3.90    2.50
  22   6  -2    2.30    2.30
  22   6  -2    9.10    3.20
  22   6  -2    5.30    2.60
 -22   6   2    5.50    2.90
  22   6  -2    3.30    2.60
  22   6  -2    7.50    3.50
  22   6  -2    0.60    2.10
  22   6  -2    5.40    3.40
 -22   6   2    7.80    3.60
 -22   6   2    5.50    2.70
  22   6  -2    3.10    2.00
  20  -6  -2   12.70    3.70
 -20  -6   2   15.70    5.50
 -20  -6   2    8.00    3.40
 -20  -6   2   10.10    4.60
  20  -6  -2    6.20    2.90
  20  -6  -2   10.90    4.00
  20  -6  -2    8.20    3.70
 -20  -6   2    6.10    2.90
 -20  -6   2   10.40    3.40
 -20  -6   2    6.40    3.20
  20  -6  -2   11.20    3.50
  20   6  -2    7.90    3.30
  20   6  -2    5.80    2.50
  20   6  -2    5.70    2.90
 -20   6   2    8.50    3.00
  20   6  -2    5.10    3.60
  20   6  -2    6.10    2.60
 -20   6   2   10.10    3.20
  20   6  -2    6.60    2.50
  20   6  -2    8.40    4.10
 -20   6   2   14.90    3.90
 -18  -6   2   61.09   10.60
 -18  -6   2   44.70    8.30
 -18  -6   2   42.50    8.10
  18  -6  -2   41.50    7.20
  18  -6  -2   66.59    9.60
  18  -6  -2   79.19   10.50
 -18  -6   2   46.30    9.80
  18  -6  -2   57.19    8.80
  18  -6  -2   45.60    8.60
 -18   6   2   44.70    7.70
  18   6  -2   74.29   10.00
  18   6  -2   47.80    8.70
 -18   6   2   45.50    7.60
 -18   6   2   50.69    7.90
  18   6  -2   48.20    8.70
  18   6  -2   67.69    8.80
  18   6  -2   49.40    8.40
  16  -6  -2    0.50    1.20
 -16  -6   2    0.80    1.60
  16  -6  -2   -0.90    1.40
  16  -6  -2    0.70    1.50
 -16  -6   2    0.50    2.10
 -16  -6   2    2.00    1.70
 -16  -6   2    2.60    2.70
  16  -6  -2    1.20    1.60
  16  -6  -2    3.00    1.60
  16  -6  -2    0.30    1.10
  16  -6  -2    2.90    1.90
 -16  -6   2    1.90    1.70
  16  -6  -2    1.60    1.50
  16  -6  -2    1.00    1.70
 -16  -6   2    0.80    1.30
  16  -6  -2    0.30    1.10
  16   6  -2    2.70    1.60
  16   6  -2    0.10    1.10
 -16   6   2   -0.70    0.80
  16   6  -2   -1.80    1.20
  16   6  -2    1.70    1.40
  16   6  -2    0.80    2.20
 -16   6   2   -0.40    0.90
 -16   6   2    1.30    1.40
  16   6  -2    0.10    1.20
 -16   6   2    3.60    2.50
 -16   6   2    2.50    1.50
  16   6  -2    2.00    2.10
 -16   6   2    1.60    1.70
  14  -6  -2   50.19    8.30
 -14  -6   2   48.60    7.70
  14  -6  -2   62.59    8.80
 -14  -6   2   53.39    8.00
  14  -6  -2   62.29    7.50
  14  -6  -2   62.89    6.80
 -14  -6   2   55.39    8.60
  14  -6  -2   52.19    8.40
 -14  -6   2   61.59    8.30
  14  -6  -2   56.79    8.90
 -14  -6   2   62.09   10.10
  14  -6  -2   63.59    7.50
  14  -6  -2   86.29   10.50
 -14  -6   2   69.59   10.60
  14   6  -2   61.09    9.60
  14   6  -2   57.49    8.20
  14   6  -2   42.80    8.70
  14   6  -2   57.29    8.90
 -14   6   2   39.20    8.40
  14   6  -2   56.09    8.60
  14   6  -2   52.69    7.80
  14   6  -2   59.69    7.20
  14   6  -2   41.70    7.10
 -14   6   2   67.09    7.50
  14   6  -2   48.90    7.40
 -14   6   2   48.70    7.80
  12  -6  -2    7.60    2.70
  12  -6  -2    6.30    2.50
  12  -6  -2    8.10    2.60
 -12  -6   2   11.00    2.80
  12  -6  -2   11.00    3.30
 -12  -6   2   13.70    3.20
 -12  -6   2   10.30    2.70
  12  -6  -2   10.20    1.90
 -12  -6   2   14.40    4.20
 -12  -6   2    9.20    2.60
  12  -6  -2   10.10    3.00
 -12  -6   2   13.00    4.00
  12  -6  -2   11.90    3.40
  12  -6  -2   11.70    2.00
  12   6  -2   12.40    2.90
 -12   6   2    6.70    2.40
  12   6  -2   10.40    3.00
 -12   6   2    6.30    2.90
  12   6  -2    7.80    2.10
  12   6  -2   10.80    3.40
 -12   6   2   12.20    2.90
  12   6  -2    8.30    2.40
  12   6  -2   11.30    2.70
 -12   6   2   13.40    3.00
  12   6  -2   13.70    3.10
  12   6  -2    8.90    3.30
  10  -6  -2   31.90    5.50
 -10  -6   2   35.70    5.30
 -10  -6   2   34.80    4.80
  10  -6  -2   29.40    5.50
 -10  -6   2   34.20    4.90
  10  -6  -2   37.30    5.50
  10  -6  -2   24.10    5.20
 -10  -6   2   27.60    5.70
 -10  -6   2   34.00    5.10
  10  -6  -2   26.40    5.10
  10  -6  -2   18.10    4.80
 -10  -6   2   32.10    6.00
  10  -6  -2   43.40    6.80
  10   6  -2   26.90    4.80
  10   6  -2   29.10    4.10
  10   6  -2   31.30    4.90
  10   6  -2   21.70    5.00
 -10   6   2   37.30    6.60
  10   6  -2   34.20    5.20
  10   6  -2   35.60    5.20
  10   6  -2   37.50    5.50
  10   6  -2   23.30    5.20
  10   6  -2   30.50    5.60
 -10   6   2   29.90    5.10
 -10   6   2   28.30    4.80
 -10   6   2   33.90    5.30
  -8  -6   2   60.39    7.80
  -8  -6   2   60.89    6.80
   8  -6  -2   56.49    8.00
   8  -6  -2   69.29    8.30
   8  -6  -2   59.69    8.30
   8  -6  -2   67.09    9.50
   8  -6  -2   68.29    8.90
  -8  -6   2   48.80    6.80
   8  -6  -2   63.89    7.40
  -8  -6   2   55.69    7.70
  -8  -6   2   55.59    6.70
   8  -6  -2   58.59    7.70
  -8  -6   2   59.99    7.10
  -8  -6   2   60.79    7.20
  -8  -6   2   58.09    7.10
   8   6  -2   50.69    7.00
   8   6  -2   62.19    7.10
  -8   6   2   52.79    8.80
  -8   6   2   70.39    7.30
   8   6  -2   49.80    7.40
  -8   6   2   52.89    7.10
   8   6  -2   48.50    7.50
   8   6  -2   54.69    8.30
   8   6  -2   70.79    7.90
  -8   6   2   44.10    7.50
  -8   6   2   60.99    7.30
   8   6  -2   57.69    7.10
   8   6  -2   50.69    7.30
  -6  -6   2   60.69    6.40
  -6  -6   2   53.29    6.70
  -6  -6   2   57.19    7.30
   6  -6  -2   53.69    8.00
  -6  -6   2   60.59    7.40
   6  -6  -2   82.19    8.00
  -6  -6   2   59.39    6.40
  -6  -6   2   54.29    7.00
   6  -6  -2   46.80    7.60
  -6  -6   2   49.60    7.30
   6  -6  -2   50.29    8.60
   6  -6  -2   63.79    7.70
  -6  -6   2   53.49    6.90
   6  -6  -2   59.59    7.20
  -6   6   2   56.19    6.80
  -6   6   2   48.60    8.60
   6   6  -2   54.59    7.20
   6   6  -2   60.69    7.30
   6   6  -2   57.39    8.30
   6   6  -2   54.89    6.90
  -6   6   2   53.19    7.60
  -6   6   2   65.49    7.00
  -6   6   2   55.09    7.20
   6   6  -2   60.19    6.90
  -6   6   2   59.19    6.90
   6   6  -2   67.79    7.30
  -6   6   2   50.79    7.00
  -6   6   2   58.49    7.20
   6   6  -2   51.39    7.50
  -6   6   2   53.49    7.60
   6   6  -2   64.79    7.10
  -4  -6   2    7.70    1.10
   4  -6  -2    3.70    1.70
   4  -6  -2    6.40    2.20
   4  -6  -2    6.10    2.40
  -4  -6   2    6.00    2.00
  -4  -6   2    8.90    2.30
  -4  -6   2    7.60    1.70
  -4  -6   2    7.90    2.20
  -4  -6   2    4.20    2.20
  -4  -6   2    9.40    2.00
  -4  -6   2    8.50    2.30
   4  -6  -2    6.60    2.10
   4  -6  -2    5.40    2.00
  -4  -6   2    7.70    1.10
  -4  -6   2   13.80    3.20
   4  -6  -2   10.90    2.50
   4  -6  -2    9.10    2.30
  -4   6   2    6.40    2.10
  -4   6   2    5.50    1.70
  -4   6   2    8.70    2.00
   4   6  -2    3.80    2.00
  -4   6   2    5.40    1.80
   4   6  -2    4.70    1.70
   4   6  -2   10.30    2.40
   4   6  -2    7.50    2.10
  -4   6   2    5.80    2.40
  -4   6   2    5.90    2.00
   4   6  -2   11.30    2.50
  -4   6   2    5.40    1.70
   4   6  -2    6.50    2.00
  -4   6   2    8.60    2.20
   4   6  -2    5.30    1.90
  -4   6   2   16.10    3.00
  -2  -6   2  233.38   23.30
  -2  -6   2  233.28   23.70
   2  -6  -2  263.87   25.30
  -2  -6   2  242.98   24.10
  -2  -6   2  207.78   23.60
   2  -6  -2  231.48   24.50
   2  -6  -2  225.18   24.10
   2  -6  -2  263.47   24.40
  -2  -6   2  224.18   24.40
  -2  -6   2  216.38   23.60
  -2  -6   2  225.68   23.20
   2  -6  -2  203.58   24.10
  -2  -6   2  231.08   24.90
  -2  -6   2  221.38   24.00
   2  -6  -2  205.98   23.90
   2  -6  -2  229.68   24.30
  -2   6   2  221.18   24.00
   2   6  -2  235.18   23.50
  -2   6   2  238.98   23.70
  -2   6   2  226.98   23.70
  -2   6   2  254.27   24.40
   2   6  -2  254.77   24.10
   2   6  -2  233.48   24.50
  -2   6   2  238.68   24.30
   2   6  -2  228.58   24.10
   2   6  -2  224.58   23.90
  -2   6   2  219.18   24.00
   2   6  -2  228.98   24.00
  -2   6   2  232.58   24.20
  -2   6   2  226.28   24.20
   0  -6  -2   42.00    6.30
   0  -6   2   44.90    6.40
   0  -6   2   40.40    5.40
   0  -6   2   47.80    5.20
   0  -6  -2   41.30    6.40
   0  -6  -2   47.90    6.80
   0  -6  -2   45.80    6.90
   0  -6   2   53.59    7.50
   0  -6   2   44.00    6.60
   0  -6  -2   54.49    7.10
   0  -6   2   41.10    5.10
   0  -6  -2   50.79    5.50
   0  -6   2   45.00    5.00
   0  -6  -2   59.89    7.10
   0  -6   2   32.50    5.90
   0  -6   2   42.20    6.80
   0  -6   2   47.70    6.60
   0  -6   2   38.50    5.40
   0  -6  -2   44.60    7.40
   0   6  -2   49.60    6.60
   0   6   2   49.50    5.50
   0   6   2   38.70    5.20
   0   6   2   37.00    6.10
   0   6   2   43.00    5.40
   0   6  -2   38.50    6.10
   0   6   2   42.10    6.70
   0   6  -2   48.30    6.70
   0   6   2   45.50    6.50
   0   6   2   40.10    5.30
   0   6   2   55.09    6.90
  -2  -6  -2    1.50    1.20
   2  -6   2    0.90    1.00
   2  -6   2    0.60    0.80
   2  -6   2    0.90    0.90
   2  -6   2    0.80    0.90
   2  -6   2   -0.10    0.80
  -2  -6  -2   -0.40    0.50
  -2  -6  -2   -0.50    0.90
  -2  -6  -2   -0.80    0.70
   2  -6   2    0.20    0.60
  -2  -6  -2    0.80    1.30
   2  -6   2    0.80    0.90
  -2  -6  -2    1.10    1.10
  -2  -6  -2   -0.50    0.70
  -2  -6  -2    1.80    1.10
   2  -6   2    0.20    1.10
  -2  -6  -2   -0.30    0.90
   2  -6   2   -0.40    0.70
   2  -6   2    0.80    0.60
   2  -6   2    0.90    0.60
  -2   6  -2    0.60    0.30
  -2   6  -2    0.40    0.90
  -2   6  -2   -0.20    0.90
   2   6   2    0.20    0.70
   2   6   2   -0.20    0.70
  -2   6  -2    0.90    0.30
   2   6   2    1.20    1.00
   2   6   2    1.80    1.20
   2   6   2    0.60    0.90
   2   6   2    1.40    1.20
   2   6   2    0.10    0.90
  -2   6  -2    0.60    0.30
  -2   6  -2    0.90    0.30
  -2   6  -2    1.30    1.10
   2   6   2    1.50    1.40
   2   6   2    3.00    1.60
  -4  -6  -2    3.00    1.90
   4  -6   2    5.40    1.30
   4  -6   2    2.90    1.60
   4  -6   2    8.50    2.70
  -4  -6  -2    4.80    1.70
   4  -6   2    3.90    1.50
  -4  -6  -2    6.00    2.40
   4  -6   2    5.90    1.90
  -4  -6  -2    3.10    1.60
  -4  -6  -2    4.70    1.80
   4  -6   2    9.40    2.50
  -4  -6  -2    5.40    2.00
   4  -6   2    3.50    1.60
   4  -6   2    6.50    1.40
  -4  -6  -2    5.60    2.00
   4  -6   2    5.00    1.90
  -4  -6  -2    5.20    2.10
  -4  -6  -2    4.40    1.90
   4  -6   2    6.60    2.30
  -4  -6  -2    5.10    2.10
   4   6   2    7.20    2.40
   4   6   2    4.80    1.60
  -4   6  -2    5.80    2.30
  -4   6  -2    6.80    2.10
   4   6   2    7.70    2.40
  -4   6  -2    5.40    1.20
   4   6   2    6.70    2.50
   4   6   2    4.90    1.60
   4   6   2    4.30    1.80
  -4   6  -2    4.70    1.10
   4   6   2    8.40    2.40
  -4   6  -2    4.50    1.80
   4   6   2    5.30    2.10
   4   6   2    5.80    1.90
   6  -6   2    5.80    2.20
   6  -6   2    3.80    1.90
   6  -6   2    3.50    1.30
  -6  -6  -2    7.30    2.30
   6  -6   2    5.10    1.30
  -6  -6  -2    6.90    2.60
   6  -6   2    5.00    1.40
   6  -6   2    5.00    2.00
   6  -6   2    4.20    1.90
   6  -6   2    4.70    1.90
  -6  -6  -2    2.90    2.00
   6  -6   2    4.50    1.80
  -6  -6  -2    4.60    2.10
  -6  -6  -2    6.90    2.30
  -6  -6  -2    2.70    1.40
   6  -6   2    1.60    1.30
  -6  -6  -2    7.40    2.50
   6  -6   2    6.30    2.40
  -6  -6  -2    6.70    2.20
  -6   6  -2    8.00    2.90
   6   6   2    3.80    1.90
   6   6   2    5.90    2.30
  -6   6  -2    3.60    1.60
  -6   6  -2    7.30    1.80
   6   6   2    7.20    2.30
  -6   6  -2    5.00    1.80
  -6   6  -2    8.00    1.90
   6   6   2    3.20    1.80
   6   6   2    4.10    1.60
   6   6   2    4.70    1.80
   6   6   2    4.70    2.20
   6   6   2    1.60    1.20
   6   6   2    6.20    2.20
  -8  -6  -2   14.10    3.80
   8  -6   2   12.00    2.50
   8  -6   2    9.30    2.50
  -8  -6  -2   15.70    4.10
   8  -6   2   12.60    3.10
   8  -6   2    7.80    2.70
  -8  -6  -2   13.60    3.30
   8  -6   2   20.00    4.10
   8  -6   2    6.90    2.90
  -8  -6  -2   18.40    4.00
  -8  -6  -2   16.90    3.80
  -8  -6  -2   14.50    3.80
  -8  -6  -2   14.20    3.30
   8  -6   2    8.20    2.20
   8  -6   2   12.70    3.10
   8  -6   2   10.90    2.80
   8  -6   2   11.00    3.50
   8   6   2   16.00    4.10
  -8   6  -2   12.40    3.70
   8   6   2   12.10    2.90
  -8   6  -2   12.10    3.20
   8   6   2   12.40    3.70
   8   6   2    9.80    3.00
   8   6   2    9.90    3.30
  -8   6  -2   12.20    3.10
   8   6   2   15.00    3.40
   8   6   2   12.80    3.20
   8   6   2   23.50    3.80
   8   6   2   10.80    2.90
  -8   6  -2    9.00    2.20
  -8   6  -2   12.90    2.50
  10  -6   2   38.00    5.00
  10  -6   2   47.70    6.80
  10  -6   2   40.40    6.00
 -10  -6  -2   42.00    7.50
 -10  -6  -2   30.90    6.00
  10  -6   2   28.30    5.90
 -10  -6  -2   43.90    7.60
 -10  -6  -2   41.20    7.20
  10  -6   2   36.40    6.00
 -10  -6  -2   43.00    7.00
 -10  -6  -2   34.50    6.30
  10  -6   2   40.70    5.10
 -10  -6  -2   29.50    5.90
  10  -6   2   41.60    6.60
  10  -6   2   21.50    5.50
 -10   6  -2   39.60    4.40
 -10   6  -2   31.10    5.20
  10   6   2   27.50    6.20
  10   6   2   36.40    7.70
  10   6   2   37.30    8.20
  10   6   2   38.60    6.60
  10   6   2   34.50    5.80
  10   6   2   35.60    6.20
 -10   6  -2   32.30    5.30
  10   6   2   28.50    5.70
  10   6   2   32.60    5.70
  10   6   2   39.80    6.40
 -10   6  -2   45.30    7.50
  12  -6   2   17.00    4.40
  12  -6   2   35.30    5.10
 -12  -6  -2   23.60    5.10
  12  -6   2   24.40    4.80
  12  -6   2   15.60    4.00
 -12  -6  -2   26.20    6.10
  12  -6   2   28.70    4.70
 -12  -6  -2   23.10    5.00
 -12  -6  -2   22.50    5.10
  12  -6   2   19.10    4.70
 -12  -6  -2   24.30    6.10
 -12  -6  -2   18.90    4.70
  12   6   2   21.60    4.50
 -12   6  -2   23.80    4.50
  12   6   2   33.00    5.90
  12   6   2   27.00    6.10
  12   6   2   23.10    5.80
 -12   6  -2   28.70    6.10
 -12   6  -2   24.10    4.50
  12   6   2   23.10    4.80
 -12   6  -2   24.00    3.70
  12   6   2   27.90    5.00
  12   6   2   13.30    4.00
  12   6   2   13.10    4.00
 -14  -6  -2   23.70    5.30
 -14  -6  -2   22.00    6.00
 -14  -6  -2   25.10    5.30
 -14  -6  -2   12.60    4.70
  14  -6   2   10.50    4.00
  14  -6   2   10.50    3.70
  14  -6   2   20.70    4.20
 -14  -6  -2   18.40    4.70
 -14  -6  -2   18.70    4.90
  14  -6   2   17.80    4.30
  14  -6   2   20.50    4.70
  14  -6   2   17.90    3.90
  14   6   2   25.70    5.40
  14   6   2   16.90    4.30
  14   6   2   24.50    5.60
  14   6   2   15.70    3.80
 -14   6  -2   20.60    5.20
 -14   6  -2   14.20    3.60
  14   6   2   18.10    4.20
  14   6   2    9.30    3.40
 -14   6  -2   13.00    3.40
  14   6   2   18.80    4.50
 -14   6  -2   17.60    3.30
 -16  -6  -2  120.79   17.00
  16  -6   2  159.28   18.10
  16  -6   2  161.68   20.30
 -16  -6  -2  140.09   18.20
  16  -6   2  150.58   19.90
 -16  -6  -2  110.49   16.80
  16  -6   2  143.59   17.30
  16  -6   2  145.29   17.00
 -16  -6  -2  167.88   18.80
  16  -6   2  141.79   17.00
 -16  -6  -2  157.48   17.70
 -16  -6  -2  160.68   17.80
  16   6   2  144.09   17.00
  16   6   2  159.38   17.30
 -16   6  -2  135.79   16.60
 -16   6  -2  132.09   16.40
  16   6   2  147.69   18.10
  16   6   2  147.29   17.20
  16   6   2  153.08   17.00
  16   6   2  118.49   17.80
 -16   6  -2  159.28   17.20
  16   6   2  156.08   18.50
 -18  -6  -2    3.30    3.40
  18  -6   2    4.70    2.60
 -18  -6  -2    8.50    4.60
 -18  -6  -2   11.40    4.10
  18  -6   2    4.90    3.00
  18  -6   2   12.70    4.00
  18  -6   2    9.30    3.50
 -18  -6  -2    5.60    3.10
 -18  -6  -2    8.10    3.60
 -18  -6  -2    4.60    2.60
 -18  -6  -2    6.00    3.10
  18   6   2   11.50    3.50
  18   6   2   12.10    4.70
 -18   6  -2   10.00    3.20
 -18   6  -2   17.80    4.30
 -18   6  -2    0.60    2.00
  18   6   2   11.30    3.80
  18   6   2    4.80    2.60
  18   6   2   13.80    3.80
  18   6   2    3.90    2.50
  18   6   2   13.00    4.80
  18   6   2    3.00    3.00
  18   6   2    6.10    3.00
 -20  -6  -2   18.30    6.20
 -20  -6  -2    8.10    4.70
 -20  -6  -2   15.90    5.30
  20  -6   2   13.40    4.60
  20  -6   2   17.40    4.90
  20  -6   2   19.70    5.30
  20  -6   2   18.60    6.00
 -20  -6  -2   10.70    4.50
 -20  -6  -2   15.10    4.80
 -20   6  -2   14.90    4.50
  20   6   2   16.80    5.00
  20   6   2   11.30    5.40
  20   6   2   13.50    4.50
 -20   6  -2   11.10    4.40
 -20   6  -2   12.30    4.10
  21  -7  -2    4.60    3.00
 -21  -7   2    7.90    3.40
 -21  -7   2    9.90    3.70
  21  -7  -2    6.00    3.40
 -21  -7   2    4.40    2.80
 -21  -7   2    6.60    4.10
  21  -7  -2    4.40    2.60
 -21  -7   2   10.90    5.10
 -21  -7   2   10.50    4.30
  21  -7  -2    3.80    2.60
  21  -7  -2    5.50    2.80
 -21   7   2    7.30    2.90
  21   7  -2    4.00    2.10
  21   7  -2    6.70    3.70
  21   7  -2    3.80    2.00
  21   7  -2    7.20    3.50
  21   7  -2    5.70    2.80
  21   7  -2    4.40    3.50
  21   7  -2    8.80    2.90
 -21   7   2    5.40    2.50
  21   7  -2    9.50    3.70
 -21   7   2    4.60    3.20
  19  -7  -2  124.19   15.30
  19  -7  -2  141.09   16.10
 -19  -7   2  126.39   18.70
 -19  -7   2  114.79   15.10
  19  -7  -2  129.09   15.60
 -19  -7   2  108.79   14.90
 -19  -7   2  116.49   14.80
  19  -7  -2  151.08   15.70
  19  -7  -2  146.19   16.60
  19  -7  -2  147.79   16.50
 -19  -7   2  139.49   15.70
 -19  -7   2  115.99   18.50
  19   7  -2   96.79   17.00
  19   7  -2  119.39   14.80
 -19   7   2  130.59   14.90
  19   7  -2  128.49   16.60
  19   7  -2  106.59   14.50
 -19   7   2  131.09   14.90
  19   7  -2   98.29   16.10
 -19   7   2  134.49   16.80
  19   7  -2  125.99   17.30
 -19   7   2  141.29   15.00
  17  -7  -2   51.19    8.40
 -17  -7   2   39.00    8.20
 -17  -7   2   31.70    6.30
 -17  -7   2   28.80    6.00
  17  -7  -2   18.00    5.60
 -17  -7   2   44.60    8.60
  17  -7  -2   40.60    7.30
  17  -7  -2   35.20    7.20
 -17  -7   2   38.60    7.10
 -17  -7   2   44.10    7.20
  17  -7  -2   52.19    8.40
  17  -7  -2   30.30    6.40
 -17   7   2   46.20    8.70
 -17   7   2   37.20    6.60
  17   7  -2   37.50    6.50
  17   7  -2   41.40    6.60
 -17   7   2   33.40    6.10
  17   7  -2   40.20    7.70
  17   7  -2   34.90    5.90
  17   7  -2   37.10    6.10
 -17   7   2   45.20    6.70
  17   7  -2   53.69    7.10
 -15  -7   2   -0.20    1.30
 -15  -7   2   -0.50    1.10
 -15  -7   2    0.50    1.80
 -15  -7   2    1.30    1.40
  15  -7  -2   -0.30    1.30
  15  -7  -2    0.40    1.40
 -15  -7   2   -0.30    1.10
  15  -7  -2   -0.60    1.20
  15  -7  -2    0.40    1.40
 -15  -7   2    0.10    1.90
  15   7  -2   -1.40    1.60
  15   7  -2    0.20    1.60
  15   7  -2    1.80    1.50
  15   7  -2   -1.10    0.90
  15   7  -2    0.40    1.30
  15   7  -2    0.70    1.40
 -15   7   2    0.20    1.40
 -15   7   2   -0.50    0.80
 -15   7   2   -1.20    0.80
  15   7  -2    1.80    2.00
 -15   7   2    0.50    1.30
  15   7  -2   -0.10    1.20
 -15   7   2    1.80    1.50
  15   7  -2    0.00    1.20
 -13  -7   2   31.00    5.00
 -13  -7   2   28.60    6.40
  13  -7  -2   33.60    6.10
 -13  -7   2   31.10    6.60
  13  -7  -2   25.70    5.60
 -13  -7   2   28.10    4.90
  13  -7  -2   26.60    5.30
 -13  -7   2   19.40    4.50
  13  -7  -2   22.60    5.10
 -13  -7   2   23.20    4.60
  13  -7  -2   27.00    5.20
  13  -7  -2   26.80    5.70
  13   7  -2   28.30    4.80
  13   7  -2   18.60    5.10
  13   7  -2   21.70    5.10
  13   7  -2   28.50    4.90
  13   7  -2   26.30    4.80
  13   7  -2   22.30    5.60
  13   7  -2   31.40    5.20
 -13   7   2   20.60    5.60
 -13   7   2   21.30    4.30
  13   7  -2   26.00    5.30
 -11  -7   2  106.19   12.20
  11  -7  -2  107.59   13.20
 -11  -7   2  109.49   12.30
  11  -7  -2  117.99   13.00
  11  -7  -2  110.49   13.70
 -11  -7   2  118.69   12.80
 -11  -7   2  103.39   13.50
 -11  -7   2   99.39   12.50
  11  -7  -2  116.39   13.40
  11  -7  -2  132.09   13.50
 -11  -7   2   94.39   13.20
  11   7  -2  114.79   11.50
  11   7  -2  116.99   13.60
  11   7  -2  113.39   13.40
 -11   7   2   96.09   12.50
  11   7  -2  110.79   12.40
  11   7  -2   95.69   12.30
  11   7  -2  119.79   12.80
 -11   7   2  120.09   12.90
  11   7  -2  100.99   12.40
 -11   7   2   89.59   14.60
  11   7  -2  103.69   12.70
  11   7  -2  117.59   13.60
 -11   7   2  110.19   12.40
   9  -7  -2   57.39    7.50
  -9  -7   2   47.00    6.90
   9  -7  -2   50.09    7.50
  -9  -7   2   42.80    7.50
   9  -7  -2   53.49    7.80
  -9  -7   2   43.30    6.70
  -9  -7   2   52.79    7.20
  -9  -7   2   41.40    6.10
  -9  -7   2   47.30    5.80
  -9  -7   2   41.80    6.70
   9  -7  -2   28.40    6.90
   9  -7  -2   52.29    8.00
   9  -7  -2   50.29    7.80
  -9  -7   2   54.99    8.20
  -9   7   2   46.90    7.10
  -9   7   2   48.60    8.70
   9   7  -2   39.20    6.70
  -9   7   2   48.80    6.60
   9   7  -2   46.20    6.80
   9   7  -2   38.10    7.10
  -9   7   2   52.49    7.50
   9   7  -2   47.80    6.90
   9   7  -2   57.09    8.10
   9   7  -2   44.40    6.80
   9   7  -2   46.60    7.00
  -9   7   2   63.89    7.00
   7  -7  -2  357.06   34.00
  -7  -7   2  327.27   33.20
  -7  -7   2  318.47   33.10
  -7  -7   2  302.37   32.20
  -7  -7   2  324.67   33.60
  -7  -7   2  341.27   33.60
  -7  -7   2  294.47   33.00
  -7  -7   2  319.27   32.20
   7  -7  -2  312.27   33.60
   7  -7  -2  298.27   33.10
  -7  -7   2  340.87   32.90
   7  -7  -2  335.37   34.40
   7   7  -2  349.07   33.30
  -7   7   2  299.57   33.20
   7   7  -2  358.26   33.10
   7   7  -2  324.17   33.40
   7   7  -2  354.86   33.20
   7   7  -2  317.57   33.80
   7   7  -2  318.67   33.00
   7   7  -2  318.27   33.20
  -7   7   2  309.27   32.60
  -7   7   2  320.87   32.80
  -7   7   2  307.67   34.40
  -7   7   2  285.07   32.60
   7   7  -2  278.67   33.10
  -7   7   2  331.27   33.40
  -5  -7   2  535.75   56.39
  -5  -7   2  509.75   56.79
   5  -7  -2  500.85   56.69
  -5  -7   2  545.05   55.79
   5  -7  -2  550.84   56.89
  -5  -7   2  543.95   56.39
   5  -7  -2  544.65   56.39
  -5  -7   2  465.15   57.19
   5  -7  -2  650.93   56.99
  -5  -7   2  621.04   56.59
  -5  -7   2  603.34   56.29
   5  -7  -2  640.04   57.99
  -5  -7   2  571.74   56.49
   5  -7  -2  496.95   56.19
   5   7  -2  579.64   56.49
  -5   7   2  508.95   56.39
   5   7  -2  594.24   56.59
   5   7  -2  592.94   56.09
   5   7  -2  485.35   56.19
   5   7  -2  533.95   56.19
   5   7  -2  558.14   56.99
   5   7  -2  552.54   56.39
  -5   7   2  592.14   55.89
   5   7  -2  605.54   56.49
  -5   7   2  557.54   56.59
  -5   7   2  505.95   56.29
  -5   7   2  541.15   55.89
  -5   7   2  515.65   55.89
  -5   7   2  638.34   56.79
  -5   7   2  619.24   56.79
  -3  -7   2   12.20    3.70
  -3  -7   2   14.50    3.60
   3  -7  -2   16.30    4.10
  -3  -7   2   15.60    3.20
   3  -7  -2   10.10    3.00
   3  -7  -2   16.60    3.70
   3  -7  -2   15.90    3.40
   3  -7  -2   11.90    3.10
  -3  -7   2   15.50    3.00
  -3  -7   2   16.00    3.40
   3  -7  -2    7.50    2.80
  -3  -7   2   14.10    2.90
  -3  -7   2    9.60    2.20
  -3  -7   2   11.70    2.70
   3  -7  -2   10.20    2.80
   3   7  -2   16.50    3.80
   3   7  -2   17.40    2.90
  -3   7   2   11.30    2.90
  -3   7   2   18.20    3.00
  -3   7   2   14.80    2.80
   3   7  -2   12.60    3.10
   3   7  -2    6.50    2.30
   3   7  -2   10.10    2.60
  -3   7   2   15.40    3.60
  -3   7   2    9.50    2.90
   3   7  -2   19.40    3.20
   3   7  -2   11.50    3.00
  -3   7   2   13.80    3.10
  -3   7   2   14.10    3.20
   3   7  -2   12.00    2.70
  -1  -7   2    3.60    1.80
  -1  -7   2    3.50    1.30
  -1  -7   2    3.70    1.50
   1  -7  -2    3.10    1.80
   1  -7  -2    1.30    1.40
  -1  -7   2    2.20    1.00
  -1  -7   2    2.00    1.10
   1  -7  -2    2.20    1.40
   1  -7  -2    3.80    2.10
   1  -7  -2    3.80    1.70
  -1  -7   2    3.70    1.90
  -1  -7   2    1.50    1.00
   1  -7  -2    3.10    1.70
  -1  -7   2    3.80    1.70
  -1  -7   2    2.60    2.10
  -1   7   2    1.20    1.00
   1   7  -2    6.30    2.10
  -1   7   2    3.70    1.80
   1   7  -2    3.80    1.60
   1   7  -2    3.00    1.50
  -1   7   2    2.00    1.50
  -1   7   2    3.00    1.30
  -1   7   2    1.00    1.10
  -1   7   2    0.60    1.20
   1   7  -2    1.80    1.20
   1   7  -2    2.40    1.10
   1   7  -2    1.70    1.30
  -1   7   2    1.60    1.30
  -1   7   2    3.10    1.70
   1  -7   2    2.30    1.30
   1  -7   2    6.80    2.20
  -1  -7  -2    1.50    1.70
  -1  -7  -2    6.30    2.20
   1  -7   2    2.50    1.40
   1  -7   2    3.80    1.30
   1  -7   2    6.30    2.50
  -1  -7  -2    6.70    2.20
  -1  -7  -2    3.20    1.40
   1  -7   2    4.90    1.30
   1  -7   2    4.70    1.20
   1  -7   2    1.80    1.50
   1  -7   2    5.20    2.10
  -1  -7  -2    3.40    1.80
   1  -7   2    4.80    1.90
   1  -7   2    4.90    2.00
  -1  -7  -2    4.70    1.70
  -1  -7  -2    5.00    2.10
  -1  -7  -2    2.30    1.80
   1   7   2    2.90    1.70
  -1   7  -2    4.50    1.50
   1   7   2    4.60    2.10
   1   7   2    5.30    2.00
  -1   7  -2    2.90    1.70
  -1   7  -2    4.30    1.80
   1   7   2    3.70    1.50
  -1   7  -2    5.40    2.30
   1   7   2    3.30    1.40
   1   7   2    3.60    1.40
   1   7   2    4.50    1.50
   1   7   2    3.00    1.80
   1   7   2    6.10    2.10
   1   7   2    3.20    1.80
  -3  -7  -2   82.69    8.90
  -3  -7  -2   65.79    9.70
   3  -7   2   75.09    9.30
  -3  -7  -2   74.29    9.20
   3  -7   2   78.79    9.30
  -3  -7  -2   87.09    8.90
   3  -7   2   50.99    9.20
   3  -7   2   69.39   10.30
  -3  -7  -2   72.99   11.20
  -3  -7  -2   66.89    9.70
  -3  -7  -2   77.59    9.20
  -3  -7  -2   81.89   10.90
   3  -7   2   79.69    9.20
   3  -7   2   66.39    7.80
   3  -7   2   81.49    9.10
  -3  -7  -2   82.39    9.30
   3  -7   2   67.39   10.50
   3  -7   2   72.19    8.30
   3  -7   2   78.09    8.90
   3   7   2   73.89    9.30
   3   7   2   75.19    8.60
  -3   7  -2   74.59    7.60
  -3   7  -2   82.29   10.10
  -3   7  -2   75.59    9.20
   3   7   2   73.19    8.60
   3   7   2   82.49    9.60
  -3   7  -2   74.59    7.60
   3   7   2   84.49    9.40
  -3   7  -2   75.79    7.60
   3   7   2   74.39    8.90
   3   7   2   78.49    8.60
   3   7   2   67.39    8.90
   3   7   2   62.79    9.80
  -3   7  -2   72.29    7.60
  -3   7  -2   74.49    9.20
  -5  -7  -2   11.50    3.50
  -5  -7  -2   15.70    3.70
  -5  -7  -2    8.20    2.80
   5  -7   2   11.60    1.80
   5  -7   2    8.00    3.20
   5  -7   2   10.50    1.80
  -5  -7  -2   13.30    3.40
  -5  -7  -2    8.70    2.50
  -5  -7  -2   13.20    3.30
   5  -7   2   13.40    3.30
   5  -7   2    9.80    1.70
  -5  -7  -2    6.50    2.60
   5  -7   2   12.30    1.90
   5  -7   2   18.00    2.90
  -5  -7  -2   12.00    2.90
  -5  -7  -2   16.60    3.70
  -5  -7  -2    8.10    3.00
   5  -7   2   10.40    2.80
   5  -7   2   10.30    3.00
   5  -7   2    8.70    3.10
   5   7   2    8.80    3.00
   5   7   2    8.10    2.40
  -5   7  -2   10.10    3.50
   5   7   2   11.40    2.70
  -5   7  -2   14.80    3.50
   5   7   2   14.80    3.80
   5   7   2   12.30    3.20
   5   7   2   16.30    3.10
  -5   7  -2   10.60    1.90
  -5   7  -2   12.70    3.20
  -5   7  -2   12.60    2.00
   5   7   2   14.40    3.30
   5   7   2   13.80    3.60
   5   7   2   12.00    3.40
  -7  -7  -2   15.70    4.10
  -7  -7  -2   18.10    4.50
  -7  -7  -2   13.40    4.10
   7  -7   2   13.50    3.60
   7  -7   2   17.60    3.30
  -7  -7  -2   19.20    4.50
  -7  -7  -2   15.60    3.70
   7  -7   2   19.00    2.40
   7  -7   2   20.10    2.50
   7  -7   2   16.00    3.70
   7  -7   2   22.00    4.50
   7  -7   2   21.90    2.60
   7  -7   2   16.10    4.30
  -7  -7  -2   19.40    4.00
   7  -7   2   17.70    2.70
  -7  -7  -2   16.40    4.10
   7  -7   2   22.50    4.40
  -7   7  -2   14.00    3.60
  -7   7  -2   14.50    4.40
   7   7   2   21.30    4.20
  -7   7  -2   19.60    4.10
   7   7   2   11.80    3.40
   7   7   2   18.20    3.60
   7   7   2   14.30    3.80
   7   7   2   28.90    5.50
  -7   7  -2   18.30    3.00
   7   7   2   12.40    3.30
   7   7   2   13.70    4.20
   7   7   2   26.90    4.30
  -7   7  -2   15.80    2.90
   7   7   2    8.40    3.40
  -9  -7  -2    0.10    1.70
   9  -7   2    2.60    1.90
   9  -7   2    3.00    2.20
  -9  -7  -2    0.30    1.60
  -9  -7  -2    4.20    2.10
   9  -7   2    0.90    1.60
  -9  -7  -2    3.60    2.20
   9  -7   2    1.60    1.60
   9  -7   2    0.70    1.30
  -9  -7  -2   -1.30    0.70
   9  -7   2    0.90    1.50
  -9  -7  -2    1.40    1.60
  -9   7  -2    3.00    1.40
   9   7   2    2.70    2.10
   9   7   2    0.60    1.40
  -9   7  -2   -0.70    0.80
   9   7   2    1.50    1.50
   9   7   2    3.80    1.70
   9   7   2    1.10    1.30
  -9   7  -2    0.30    1.60
   9   7   2    1.80    1.60
   9   7   2    4.70    3.90
  -9   7  -2    2.10    1.60
  -9   7  -2    1.40    1.20
   9   7   2    1.90    2.80
  11  -7   2   27.20    5.80
  11  -7   2   31.90    5.70
 -11  -7  -2   29.30    6.00
  11  -7   2   20.80    4.10
 -11  -7  -2   30.40    6.50
 -11  -7  -2   32.40    6.10
 -11  -7  -2   29.60    6.20
 -11  -7  -2   40.60    7.10
 -11  -7  -2   40.60    7.50
  11  -7   2   28.00    4.50
 -11  -7  -2   29.40    5.80
  11  -7   2   32.00    6.20
  11  -7   2   21.80    4.80
  11   7   2   24.60    6.20
  11   7   2   27.80    5.80
 -11   7  -2   30.10    5.50
 -11   7  -2   35.80    7.00
 -11   7  -2   31.30    4.90
  11   7   2   22.40    5.10
  11   7   2   30.00    6.60
  11   7   2   32.40    5.70
  11   7   2   23.70    5.90
  11   7   2   30.30    6.00
 -11   7  -2   31.00    5.50
 -11   7  -2   35.40    5.20
 -13  -7  -2   20.20    5.40
 -13  -7  -2   17.50    4.80
  13  -7   2   17.90    4.80
 -13  -7  -2   15.10    4.80
 -13  -7  -2   16.90    5.20
 -13  -7  -2   25.00    5.60
 -13  -7  -2   21.80    5.20
  13  -7   2   16.60    4.10
  13  -7   2   10.90    3.30
 -13  -7  -2   10.20    4.40
  13  -7   2   11.40    3.80
  13   7   2   21.30    6.90
  13   7   2    9.00    3.00
  13   7   2   17.40    4.60
 -13   7  -2   11.60    3.10
  13   7   2   11.20    3.90
  13   7   2   14.80    4.00
  13   7   2   19.00    6.40
  13   7   2   13.30    3.50
  13   7   2   19.20    4.30
  13   7   2   10.60    3.70
 -13   7  -2   16.50    3.70
  15  -7   2   25.40    6.10
 -15  -7  -2   26.80    6.50
 -15  -7  -2   39.30    7.20
  15  -7   2   28.00    6.60
 -15  -7  -2   43.70    7.80
  15  -7   2   22.20    5.70
 -15  -7  -2   35.10    7.50
  15  -7   2   40.70    7.70
 -15  -7  -2   41.40    8.40
 -15  -7  -2   46.10    7.70
 -15  -7  -2   33.90    8.00
  15  -7   2   35.10    6.80
  15  -7   2   38.50    6.90
 -15   7  -2   45.30    6.90
 -15   7  -2   38.10    6.40
  15   7   2   34.80    7.00
  15   7   2   35.60    7.50
  15   7   2   40.40    7.20
  15   7   2   45.60    8.80
  15   7   2   45.00    7.30
  15   7   2   22.20    6.60
  15   7   2   31.00    6.20
 -17  -7  -2   24.80    6.10
  17  -7   2   28.40    6.30
  17  -7   2   28.60    6.10
  17  -7   2   24.60    6.30
  17  -7   2   28.70    6.00
 -17  -7  -2   18.20    5.40
 -17  -7  -2   29.50    7.80
  17  -7   2   22.00    5.60
 -17  -7  -2   27.50    6.80
 -17  -7  -2   31.90    7.10
  17  -7   2   23.60    6.00
 -17  -7  -2   44.80    8.10
 -17  -7  -2   34.60    8.20
  17   7   2   33.30    7.60
  17   7   2   27.80    7.10
  17   7   2   38.40    6.90
 -17   7  -2   19.50    4.90
  17   7   2   27.20    6.80
  17   7   2   31.30    6.00
  17   7   2   30.30    6.10
  17   7   2   38.20    7.10
  17   7   2   32.10    6.00
 -17   7  -2   32.60    5.90
  17   7   2   24.10    6.10
  19  -7   2  140.19   15.60
  19  -7   2   79.59   15.30
 -19  -7  -2  132.19   17.40
 -19  -7  -2  112.09   16.80
 -19  -7  -2   85.59   15.20
 -19  -7  -2  144.99   19.80
 -19  -7  -2  106.49   16.10
 -19  -7  -2  154.38   20.30
  19  -7   2  116.29   16.00
  19   7   2  122.89   16.30
  19   7   2   90.69   14.80
  19   7   2   84.29   15.70
 -19   7  -2  135.69   16.30
  19   7   2   97.59   16.50
 -19   7  -2  131.49   14.50
  20  -8  -2   -1.50    0.60
 -20  -8   2    0.10    2.60
  20  -8  -2    2.80    2.70
  20  -8  -2   -0.40    2.20
 -20  -8   2   -1.50    1.60
 -20  -8   2    0.10    1.70
 -20  -8   2   -0.20    1.00
  20  -8  -2    0.80    1.80
  20  -8  -2    0.70    2.00
  20  -8  -2    2.70    2.10
 -20  -8   2    0.10    2.40
  20   8  -2   -0.30    2.10
  20   8  -2    5.10    3.30
  20   8  -2   -1.30    1.60
  20   8  -2    0.20    1.40
  20   8  -2    0.60    1.50
  20   8  -2    1.20    1.90
 -20   8   2   -1.40    1.00
  20   8  -2   -1.20    1.20
  20   8  -2   -0.90    1.50
 -20   8   2    1.50    1.80
 -18  -8   2   -1.80    0.60
  18  -8  -2   -0.80    1.20
  18  -8  -2   -0.80    1.50
  18  -8  -2    1.00    2.20
 -18  -8   2   -0.20    2.20
  18  -8  -2    1.60    1.60
  18  -8  -2    2.40    2.10
  18  -8  -2   -1.40    1.40
 -18  -8   2    0.90    2.60
 -18  -8   2   -0.40    1.00
 -18  -8   2    1.00    1.80
 -18   8   2   -0.80    1.10
  18   8  -2   -0.50    1.10
  18   8  -2   -0.10    1.40
  18   8  -2   -1.30    0.90
  18   8  -2   -1.30    1.30
 -18   8   2    2.80    1.90
  18   8  -2   -0.10    1.30
  18   8  -2    1.10    1.70
  18   8  -2   -0.50    1.90
 -18   8   2    1.00    1.20
 -18   8   2    2.30    2.80
 -18   8   2    0.00    1.20
  18   8  -2    0.50    2.30
 -16  -8   2   38.20    6.60
 -16  -8   2   33.60    6.80
  16  -8  -2   25.80    6.30
  16  -8  -2   34.30    6.70
 -16  -8   2   28.50    6.00
 -16  -8   2   46.20    8.80
 -16  -8   2   36.60    6.60
  16  -8  -2   24.80    6.40
 -16  -8   2   38.80    8.30
  16  -8  -2   38.40    7.50
  16  -8  -2   30.70    6.60
  16  -8  -2   43.50    7.30
 -16   8   2   37.60    6.00
  16   8  -2   41.80    6.30
  16   8  -2   37.50    6.10
  16   8  -2   38.90    7.50
 -16   8   2   30.10    5.60
  16   8  -2   34.70    6.30
 -16   8   2   33.40    6.30
 -16   8   2   28.80    5.80
  16   8  -2   46.00    7.00
 -16   8   2   25.80    7.10
  14  -8  -2   23.40    5.10
  14  -8  -2   30.00    6.20
 -14  -8   2   25.60    4.80
 -14  -8   2   22.30    4.60
 -14  -8   2   21.00    5.70
  14  -8  -2   19.10    5.30
 -14  -8   2   36.10    6.10
 -14  -8   2   31.20    5.50
  14  -8  -2   26.00    6.10
 -14  -8   2   34.90    7.00
 -14   8   2   22.40    4.30
  14   8  -2   33.70    6.80
  14   8  -2   16.20    4.30
 -14   8   2   21.70    4.70
 -14   8   2   16.70    3.90
 -14   8   2   32.00    5.00
  14   8  -2   26.90    5.60
 -14   8   2   10.50    4.50
  14   8  -2   19.50    4.60
  14   8  -2   31.40    6.40
 -14   8   2   25.50    5.00
  14   8  -2   29.40    6.30
  14   8  -2   26.80    5.20
  14   8  -2   18.90    4.20
  12  -8  -2   13.30    4.30
 -12  -8   2    9.40    2.60
  12  -8  -2   16.70    4.30
 -12  -8   2   10.60    3.10
  12  -8  -2   14.50    3.60
  12  -8  -2   15.20    4.20
 -12  -8   2   10.80    3.50
 -12  -8   2    9.00    2.70
 -12  -8   2    8.10    3.50
 -12  -8   2   11.40    4.20
  12   8  -2    8.60    3.20
  12   8  -2   17.30    3.80
 -12   8   2   19.10    4.10
  12   8  -2    7.40    2.70
  12   8  -2   10.70    3.00
 -12   8   2    6.50    2.20
 -12   8   2   12.30    3.40
  12   8  -2   13.60    3.50
  12   8  -2   12.70    3.90
  12   8  -2    8.80    2.80
  12   8  -2    8.50    3.30
  10  -8  -2  173.78   17.90
  10  -8  -2  159.18   17.10
  10  -8  -2  142.29   16.30
 -10  -8   2  134.59   15.40
  10  -8  -2  139.79   16.60
 -10  -8   2  168.48   16.40
 -10  -8   2  126.89   16.00
 -10  -8   2  150.18   16.20
 -10  -8   2  150.08   15.50
 -10  -8   2  137.29   16.10
  10  -8  -2  154.68   16.70
 -10  -8   2  135.19   16.70
  10  -8  -2  139.29   16.80
 -10  -8   2  153.58   17.10
  10   8  -2  148.49   16.20
 -10   8   2  120.99   16.00
  10   8  -2  144.29   16.70
  10   8  -2  154.78   17.20
  10   8  -2  136.79   16.00
 -10   8   2  109.79   19.40
 -10   8   2  137.79   16.30
 -10   8   2  147.79   15.50
  10   8  -2  162.98   16.50
 -10   8   2  123.99   16.00
   8  -8  -2   10.10    3.10
  -8  -8   2    6.30    2.50
  -8  -8   2    7.90    1.80
  -8  -8   2   10.10    3.30
   8  -8  -2    4.30    2.70
   8  -8  -2    6.20    2.30
   8  -8  -2    5.10    2.40
  -8  -8   2    7.90    2.60
  -8  -8   2    8.10    1.80
   8  -8  -2    5.90    2.80
  -8  -8   2    7.70    2.90
   8  -8  -2    9.40    2.90
   8  -8  -2    3.80    2.40
  -8  -8   2    6.60    2.60
  -8  -8   2    8.00    2.40
   8   8  -2    4.10    2.00
  -8   8   2    9.20    2.50
  -8   8   2   10.80    2.50
   8   8  -2   11.20    2.80
   8   8  -2    4.90    2.30
  -8   8   2    5.40    2.90
  -8   8   2   10.30    3.00
  -8   8   2    6.60    2.50
  -8   8   2    4.60    2.20
   8   8  -2    2.80    2.00
   8   8  -2    4.00    2.40
  -8   8   2   13.40    2.50
   8   8  -2    5.50    2.40
   6  -8  -2 1092.69  102.69
  -6  -8   2  954.20  101.89
   6  -8  -2 1079.29  102.79
   6  -8  -2  928.11  103.19
   6  -8  -2 1142.09  102.39
  -6  -8   2 1174.18  103.59
  -6  -8   2 1071.29  103.09
   6  -8  -2 1008.00  102.79
  -6  -8   2  921.51  102.09
  -6   8   2  942.11  101.49
   6   8  -2 1050.79  102.09
  -6   8   2  993.30  101.49
   6   8  -2  874.31  101.89
  -6   8   2 1108.79  104.19
   6   8  -2  950.40  101.69
   6   8  -2 1131.99  102.29
   6   8  -2 1095.19  103.19
   6   8  -2  974.60  102.09
  -6   8   2 1035.60  102.39
   4  -8  -2   15.90    4.30
   4  -8  -2   18.10    3.90
  -4  -8   2   14.90    4.20
  -4  -8   2   13.50    3.10
  -4  -8   2   10.70    3.10
  -4  -8   2    9.40    2.70
  -4  -8   2   15.90    3.00
   4  -8  -2   12.60    3.60
   4  -8  -2   13.20    3.60
   4  -8  -2   15.40    3.60
  -4  -8   2   12.90    3.10
  -4  -8   2   14.50    2.90
   4  -8  -2   11.30    3.10
  -4  -8   2   14.70    3.70
  -4   8   2   10.30    2.50
   4   8  -2   19.50    3.50
   4   8  -2   11.40    3.00
  -4   8   2   10.60    3.20
  -4   8   2    9.60    2.50
   4   8  -2   14.80    3.00
   4   8  -2   12.80    3.00
  -4   8   2   11.80    3.20
  -4   8   2   17.20    3.70
   4   8  -2    8.60    3.20
  -4   8   2   12.10    3.40
  -4   8   2   11.70    3.30
   4   8  -2   11.40    2.90
  -2  -8   2  189.78   20.90
   2  -8  -2  146.99   19.30
   2  -8  -2  186.78   20.10
  -2  -8   2  179.38   18.80
   2  -8  -2  191.28   20.30
   2  -8  -2  194.08   20.00
   2  -8  -2  159.98   19.90
   2  -8  -2  174.88   19.60
   2  -8  -2  220.38   21.60
  -2  -8   2  180.98   18.90
  -2  -8   2  178.58   19.30
  -2   8   2  167.08   19.70
  -2   8   2  199.58   18.10
   2   8  -2  196.68   20.70
  -2   8   2  167.88   19.60
   2   8  -2  185.48   19.60
   2   8  -2  174.08   18.90
  -2   8   2  179.18   18.90
   2   8  -2  185.48   19.50
  -2   8   2  195.98   20.00
   2   8  -2  145.89   19.90
  -2   8   2  178.88   18.90
   2   8  -2  183.98   20.20
  -2   8   2  167.68   19.50
  -2   8   2  186.98   19.80
  -2   8   2  170.68   18.00
  -2   8   2  173.18   19.80
   0  -8  -2   13.90    3.20
   0  -8  -2   15.90    3.70
   0  -8   2    8.60    2.90
   0  -8   2   15.30    2.80
   0  -8  -2   11.20    3.20
   0  -8   2   11.00    2.80
   0  -8   2    6.20    1.70
   0  -8   2   12.00    3.80
   0  -8  -2   10.40    3.10
   0  -8  -2   14.00    3.80
   0  -8  -2   10.30    3.10
   0  -8   2    9.10    1.90
   0  -8   2   10.10    2.60
   0  -8   2   10.80    2.30
   0  -8  -2   11.70    4.00
   0  -8   2    8.30    2.70
   0   8   2   15.20    2.60
   0   8   2   16.60    3.60
   0   8  -2   11.30    3.20
   0   8   2   13.20    3.20
   0   8   2   11.40    2.40
   0   8   2   12.30    2.40
   0   8   2   15.50    3.60
   0   8   2   19.90    4.10
   0   8   2   11.40    3.20
   0   8  -2    6.60    2.60
   0   8   2    8.40    2.00
   0   8  -2   11.80    3.30
   0   8  -2    6.60    2.00
   0   8   2   10.50    3.10
  -2  -8  -2   11.60    3.90
   2  -8   2   28.50    4.50
  -2  -8  -2   24.60    3.90
   2  -8   2   23.30    4.30
  -2  -8  -2   17.20    4.60
  -2  -8  -2   21.40    4.60
   2  -8   2   17.70    2.40
  -2  -8  -2   18.70    4.30
   2  -8   2   27.90    5.00
  -2  -8  -2   27.40    4.90
  -2  -8  -2   15.90    4.80
  -2  -8  -2   23.00    3.90
   2  -8   2   21.00    4.60
   2  -8   2   19.50    4.80
   2  -8   2   19.80    2.40
   2  -8   2   19.40    3.50
  -2  -8  -2   21.60    4.60
   2   8   2   24.70    4.80
   2   8   2   24.20    4.90
  -2   8  -2   30.70    5.30
  -2   8  -2   27.10    4.00
   2   8   2   21.60    4.50
   2   8   2   15.50    3.40
   2   8   2   25.60    4.90
   2   8   2   23.00    4.70
  -2   8  -2   24.00    4.80
   2   8   2   21.20    3.60
   2   8   2   14.00    3.10
   2   8   2   12.80    3.70
  -4  -8  -2  179.98   20.50
  -4  -8  -2  152.68   20.00
  -4  -8  -2  190.18   20.90
   4  -8   2  218.28   20.90
  -4  -8  -2  215.68   20.10
   4  -8   2  180.98   20.00
  -4  -8  -2  188.98   20.50
   4  -8   2  217.58   20.60
   4  -8   2  202.98   21.30
  -4  -8  -2  215.28   20.00
  -4  -8  -2  178.58   21.00
   4  -8   2  181.48   19.40
   4  -8   2  174.18   20.20
  -4  -8  -2  201.18   20.60
  -4   8  -2  178.18   20.30
   4   8   2  187.28   20.70
   4   8   2  154.58   20.30
   4   8   2  177.08   20.00
  -4   8  -2  182.78   21.30
   4   8   2  179.68   19.60
  -4   8  -2  190.08   18.40
   4   8   2  148.39   19.80
  -4   8  -2  171.98   18.30
  -4   8  -2  182.38   18.40
  -4   8  -2  179.68   18.40
   4   8   2  208.88   19.70
  -4   8  -2  202.28   20.50
  -6  -8  -2   36.90    6.60
   6  -8   2   32.10    5.00
   6  -8   2   31.40    6.00
   6  -8   2   18.00    4.70
  -6  -8  -2   22.20    5.40
  -6  -8  -2   42.10    6.00
   6  -8   2   38.60    6.90
  -6  -8  -2   20.10    5.10
   6  -8   2   36.80    6.20
  -6  -8  -2   42.70    8.20
  -6  -8  -2   40.70    5.80
  -6  -8  -2   28.90    5.60
  -6  -8  -2   31.60    5.90
   6   8   2   28.00    5.90
   6   8   2   30.00    6.00
  -6   8  -2   21.20    5.90
   6   8   2   36.00    6.20
   6   8   2   28.30    5.70
  -6   8  -2   28.40    5.70
   6   8   2   34.90    5.20
   6   8   2   35.10    5.20
   6   8   2   33.90    5.10
  -6   8  -2   23.20    5.20
   6   8   2   42.40    6.60
  -6   8  -2   30.20    3.80
  -6   8  -2   32.40    3.80
   6   8   2   44.60    6.90
   8  -8   2   25.40    4.40
   8  -8   2   25.50    5.10
   8  -8   2   16.50    4.70
  -8  -8  -2   24.70    4.70
  -8  -8  -2   27.10    4.80
  -8  -8  -2   25.60    5.20
   8  -8   2   22.30    4.70
   8  -8   2   25.60    5.10
  -8  -8  -2   17.00    4.80
  -8  -8  -2   19.90    6.90
   8  -8   2   20.30    4.60
  -8  -8  -2   36.30    6.40
  -8  -8  -2   21.40    5.10
   8   8   2   20.00    4.00
   8   8   2   20.90    4.70
   8   8   2   15.70    5.70
   8   8   2   18.60    4.00
  -8   8  -2   21.70    4.80
  -8   8  -2   17.90    3.20
   8   8   2   18.20    6.00
   8   8   2   17.90    4.70
  -8   8  -2   21.50    3.50
   8   8   2   18.60    4.70
  -8   8  -2   19.50    5.30
   8   8   2   24.00    4.30
   8   8   2   16.60    4.60
 -10  -8  -2   11.60    4.00
 -10  -8  -2    3.00    2.40
  10  -8   2    6.30    2.30
 -10  -8  -2   11.10    3.30
  10  -8   2    2.60    2.10
 -10  -8  -2    8.60    3.50
 -10  -8  -2    5.90    2.50
  10  -8   2    9.30    3.20
  10  -8   2    7.70    2.90
 -10  -8  -2    8.90    3.30
  10  -8   2    7.60    3.30
  10  -8   2    4.50    2.30
 -10  -8  -2    3.90    2.70
 -10   8  -2    6.70    2.70
  10   8   2    7.30    3.20
  10   8   2    8.10    3.40
  10   8   2    8.00    2.50
  10   8   2    2.70    1.90
  10   8   2    7.20    3.00
  10   8   2    4.00    2.20
  10   8   2    5.80    2.80
 -10   8  -2    1.10    2.10
 -10   8  -2    5.90    2.70
  10   8   2    9.30    3.50
 -10   8  -2    5.50    1.80
  10   8   2    9.60    2.70
 -12  -8  -2    4.00    2.80
  12  -8   2    7.70    2.90
  12  -8   2    0.80    2.10
 -12  -8  -2    3.90    2.70
 -12  -8  -2    6.70    3.10
  12  -8   2    4.80    2.80
 -12  -8  -2    4.90    2.70
 -12  -8  -2    3.60    2.60
  12  -8   2    6.90    2.60
 -12  -8  -2    2.60    2.90
  12  -8   2    4.40    2.50
  12  -8   2    3.70    2.50
 -12  -8  -2    8.60    3.80
  12   8   2    6.20    3.10
 -12   8  -2    5.60    2.40
  12   8   2    5.10    2.90
  12   8   2    7.10    2.50
  12   8   2    9.40    3.20
 -12   8  -2    5.70    2.00
  12   8   2    9.00    3.00
 -12   8  -2    7.40    2.30
  12   8   2    6.30    3.80
  12   8   2    7.90    3.30
 -12   8  -2    3.20    1.90
  12   8   2    3.10    1.80
  12   8   2    8.80    4.80
 -14  -8  -2   -0.90    1.60
  14  -8   2   -0.60    1.30
 -14  -8  -2    4.30    3.20
  14  -8   2    2.20    1.90
 -14  -8  -2    0.90    2.40
  14  -8   2    0.50    1.70
  14  -8   2    0.40    1.60
 -14  -8  -2    2.30    2.10
 -14  -8  -2   -0.80    1.40
  14  -8   2    1.90    1.70
 -14  -8  -2    0.10    1.60
  14  -8   2    3.40    2.30
 -14   8  -2    2.20    2.60
 -14   8  -2   -0.90    1.50
  14   8   2    1.70    2.50
  14   8   2    0.80    1.40
  14   8   2    1.10    1.50
  14   8   2   -2.40    0.90
  14   8   2    0.00    1.40
  14   8   2    0.10    2.10
  14   8   2   -1.10    1.20
  14   8   2    3.60    2.50
 -14   8  -2    0.30    1.10
 -16  -8  -2    1.20    1.60
 -16  -8  -2    1.70    2.20
 -16  -8  -2    3.90    2.70
 -16  -8  -2    9.20    4.20
  16  -8   2    3.00    2.10
 -16  -8  -2   -0.10    1.70
  16  -8   2    6.40    3.00
  16  -8   2    7.10    3.50
 -16  -8  -2    1.60    2.90
 -16  -8  -2    5.50    3.70
  16  -8   2    5.50    3.00
  16  -8   2    1.10    2.10
  16  -8   2    2.30    2.40
  16   8   2    1.60    2.80
  16   8   2    3.70    2.30
  16   8   2    4.00    3.00
  16   8   2    5.10    3.30
  16   8   2    5.90    2.80
  16   8   2    9.50    4.30
  16   8   2    5.80    2.70
  16   8   2    2.20    1.80
 -16   8  -2    4.10    3.10
  16   8   2    5.20    2.90
 -17  -9   2   12.00    4.60
  17  -9  -2   13.90    4.60
 -17  -9   2   11.70    4.00
 -17  -9   2   10.30    4.50
  17  -9  -2   13.70    4.90
  17  -9  -2    7.60    3.40
  17  -9  -2   20.10    5.00
  17  -9  -2   14.30    4.30
  17  -9  -2   12.30    4.50
  17   9  -2   10.50    3.30
  17   9  -2    8.40    3.00
  17   9  -2   10.10    3.40
 -17   9   2   14.30    3.90
 -17   9   2    2.00    2.50
  17   9  -2    8.60    3.10
  17   9  -2   12.00    4.10
  17   9  -2    9.20    4.90
 -17   9   2    5.90    2.80
  17   9  -2    8.10    4.70
  17   9  -2    7.00    3.90
 -15  -9   2   27.00    6.70
  15  -9  -2   22.50    5.80
  15  -9  -2   17.20    5.30
 -15  -9   2   20.10    5.10
 -15  -9   2   34.70    7.40
  15  -9  -2   22.80    5.50
  15  -9  -2   23.00    5.80
  15  -9  -2   23.60    6.20
  15  -9  -2   32.70    6.20
 -15   9   2   23.60    5.20
  15   9  -2   31.80    6.90
 -15   9   2   36.90    8.10
  15   9  -2   22.30    6.20
  15   9  -2   23.70    5.10
 -15   9   2   28.90    5.70
  15   9  -2   20.90    5.10
 -15   9   2   22.80    4.50
 -15   9   2   20.30    4.40
  15   9  -2   34.50    5.90
  15   9  -2   25.20    5.10
  13  -9  -2    0.70    1.50
 -13  -9   2    1.20    1.70
  13  -9  -2   -1.60    1.40
  13  -9  -2    1.60    2.10
  13  -9  -2    0.40    1.50
 -13  -9   2   -0.50    1.80
  13  -9  -2    1.80    2.10
 -13  -9   2    1.10    2.30
  13  -9  -2    0.70    2.00
 -13  -9   2    2.50    2.00
  13   9  -2    2.00    1.80
  13   9  -2    2.40    2.30
  13   9  -2   -2.10    1.40
  13   9  -2   -0.20    1.40
 -13   9   2    0.20    1.40
[truncated: 1,266,966 more chars]
